# Supplementary material for: Multi-omics landscape of alternative splicing in diffuse midline glioma reveals immune- and neural-driven subtypes with implications for spliceosome-targeted therapy
Source: Front Immunol. 2025 Apr 16;16:1587009. doi: 10.3389/fimmu.2025.1587009 (PMC12040961; doi:10.3389/fimmu.2025.1587009)
Supplement: Supplementary Data Sheet 1 — The differential expression genes among the DMG cell lines by RNA-seq. [file Table1.xlsx]

## Sheet: SF188 VS SU-DIPGXIII
log2FoldChange	FDR	direction	gene_name	group
8.18441	0	Up	A2M	SF188 VS SU-DIPGXIII
3.3036	3.36e-104	Up	A4GALT	SF188 VS SU-DIPGXIII
-10.192	5.03e-70	Down	AADAC	SF188 VS SU-DIPGXIII
1.11362	2.79e-20	Up	AADAT	SF188 VS SU-DIPGXIII
1.44591	1.06e-38	Up	AAED1	SF188 VS SU-DIPGXIII
-1.1682	1.98e-14	Down	AAMDC	SF188 VS SU-DIPGXIII
-1.17427	1.46e-40	Down	AASS	SF188 VS SU-DIPGXIII
3.92538	2.92e-31	Up	AATK	SF188 VS SU-DIPGXIII
5.7283	0	Up	ABAT	SF188 VS SU-DIPGXIII
1.6421	2.49e-37	Up	ABC7-42389800N19.1	SF188 VS SU-DIPGXIII
-4.66463	1.9e-28	Down	ABCA10	SF188 VS SU-DIPGXIII
2.09764	1.88e-63	Up	ABCA2	SF188 VS SU-DIPGXIII
3.52964	0	Up	ABCA3	SF188 VS SU-DIPGXIII
-8.84718	1.43e-114	Down	ABCA6	SF188 VS SU-DIPGXIII
-3.47096	1.8e-74	Down	ABCA7	SF188 VS SU-DIPGXIII
-9.03715	3.32e-40	Down	ABCA8	SF188 VS SU-DIPGXIII
-9.86537	7.91e-208	Down	ABCA9	SF188 VS SU-DIPGXIII
-7.75546	1.51e-96	Down	ABCB1	SF188 VS SU-DIPGXIII
1.16868	2.35e-52	Up	ABCB10	SF188 VS SU-DIPGXIII
2.41127	6.91e-17	Up	ABCB4	SF188 VS SU-DIPGXIII
1.38937	1.08e-69	Up	ABCB6	SF188 VS SU-DIPGXIII
-1.3873	8.69e-28	Down	ABCB8	SF188 VS SU-DIPGXIII
-2.23985	2.6e-11	Down	ABCC2	SF188 VS SU-DIPGXIII
-6.97912	7.25e-150	Down	ABCC3	SF188 VS SU-DIPGXIII
1.2432	0.00186594	Up	ABCC6P1	SF188 VS SU-DIPGXIII
-1.94552	5.24e-06	Down	ABCC6P2	SF188 VS SU-DIPGXIII
-2.96357	2.67e-128	Down	ABCD1	SF188 VS SU-DIPGXIII
1.09733	2.16e-42	Up	ABHD10	SF188 VS SU-DIPGXIII
1.30104	2.19e-19	Up	ABHD3	SF188 VS SU-DIPGXIII
-3.13158	1.99e-29	Down	ABHD8	SF188 VS SU-DIPGXIII
-5.87224	4.97e-18	Down	ABI3	SF188 VS SU-DIPGXIII
-4.60377	2.44e-267	Down	ABLIM1	SF188 VS SU-DIPGXIII
-1.22295	3.71e-47	Down	ABRACL	SF188 VS SU-DIPGXIII
1.34231	1.13e-48	Up	ABTB2	SF188 VS SU-DIPGXIII
1.88118	6.39e-18	Up	AC002310.12	SF188 VS SU-DIPGXIII
-5.032	1.27e-24	Down	AC003092.1	SF188 VS SU-DIPGXIII
4.1589	5.67e-12	Up	AC004019.18	SF188 VS SU-DIPGXIII
1.07193	2.59e-56	Up	AC004057.1	SF188 VS SU-DIPGXIII
1.9866	1.4e-54	Up	AC004381.6	SF188 VS SU-DIPGXIII
7.40087	2.84e-15	Up	AC004540.5	SF188 VS SU-DIPGXIII
-2.24418	1.37e-31	Down	AC004951.6	SF188 VS SU-DIPGXIII
-4.24586	8.52e-15	Down	AC005077.14	SF188 VS SU-DIPGXIII
1.10825	9.07e-09	Up	AC005253.2	SF188 VS SU-DIPGXIII
1.41252	5.91e-05	Up	AC005523.2	SF188 VS SU-DIPGXIII
1.90731	1.77e-14	Up	AC005562.1	SF188 VS SU-DIPGXIII
-6.56456	2.95e-26	Down	AC005682.5	SF188 VS SU-DIPGXIII
-1.39282	2.02e-06	Down	AC005789.11	SF188 VS SU-DIPGXIII
-7.97702	6.32e-21	Down	AC006273.5	SF188 VS SU-DIPGXIII
-8.82988	4.45e-36	Down	AC006946.16	SF188 VS SU-DIPGXIII
1.3944	2.31e-07	Up	AC006978.6	SF188 VS SU-DIPGXIII
-4.45612	4.97e-10	Down	AC007040.11	SF188 VS SU-DIPGXIII
-3.95469	8.1e-17	Down	AC007318.5	SF188 VS SU-DIPGXIII
2.85894	4.45e-80	Up	AC007362.1	SF188 VS SU-DIPGXIII
1.97532	2.95e-06	Up	AC007551.3	SF188 VS SU-DIPGXIII
1.02778	1.71e-25	Up	AC007620.3	SF188 VS SU-DIPGXIII
-4.15115	9.07e-12	Down	AC007969.5	SF188 VS SU-DIPGXIII
-1.0978	6.45e-11	Down	AC008865.1	SF188 VS SU-DIPGXIII
3.0655	4.91e-20	Up	AC009005.2	SF188 VS SU-DIPGXIII
1.47571	3.2e-05	Up	AC009093.1	SF188 VS SU-DIPGXIII
-1.06128	0.00416635	Down	AC009133.12	SF188 VS SU-DIPGXIII
8.27165	2.21e-25	Up	AC009237.8	SF188 VS SU-DIPGXIII
4.38162	7.89e-12	Up	AC009469.1	SF188 VS SU-DIPGXIII
-1.38513	2.8e-35	Down	AC009948.5	SF188 VS SU-DIPGXIII
-2.42051	3.85e-06	Down	AC009950.2	SF188 VS SU-DIPGXIII
-10.5757	2.1e-98	Down	AC010091.1	SF188 VS SU-DIPGXIII
-3.52271	1.22e-71	Down	AC010441.1	SF188 VS SU-DIPGXIII
3.29941	1.07e-08	Up	AC010536.1	SF188 VS SU-DIPGXIII
1.27821	0.0231908	Up	AC010970.2	SF188 VS SU-DIPGXIII
6.10023	3.81e-54	Up	AC010980.2	SF188 VS SU-DIPGXIII
-3.89118	1.24e-09	Down	AC011330.5	SF188 VS SU-DIPGXIII
-2.40724	6.87e-24	Down	AC011558.5	SF188 VS SU-DIPGXIII
5.49069	2.38e-13	Up	AC011897.1	SF188 VS SU-DIPGXIII
-9.85811	2.86e-70	Down	AC012531.25	SF188 VS SU-DIPGXIII
-1.2542	2.73e-52	Down	AC015987.2	SF188 VS SU-DIPGXIII
3.733	2.82e-13	Up	AC016738.4	SF188 VS SU-DIPGXIII
8.94898	3.47e-40	Up	AC016757.3	SF188 VS SU-DIPGXIII
3.29475	2.35e-21	Up	AC017104.6	SF188 VS SU-DIPGXIII
-1.65025	3.09e-08	Down	AC018720.10	SF188 VS SU-DIPGXIII
-8.34188	2.53e-26	Down	AC020571.3	SF188 VS SU-DIPGXIII
-6.40334	1.11e-44	Down	AC022210.2	SF188 VS SU-DIPGXIII
-2.09663	1.79e-19	Down	AC025171.1	SF188 VS SU-DIPGXIII
-3.3555	2.81e-80	Down	AC027612.6	SF188 VS SU-DIPGXIII
-8.25074	2.22e-23	Down	AC064834.1	SF188 VS SU-DIPGXIII
-1.81997	3.9e-05	Down	AC068282.3	SF188 VS SU-DIPGXIII
1.56205	5.87e-09	Up	AC068831.15	SF188 VS SU-DIPGXIII
1.23637	1.59e-06	Up	AC073236.3	SF188 VS SU-DIPGXIII
-2.13637	4.98e-06	Down	AC073283.4	SF188 VS SU-DIPGXIII
5.4334	1.6e-39	Up	AC074289.1	SF188 VS SU-DIPGXIII
2.12562	4.04e-59	Up	AC083843.1	SF188 VS SU-DIPGXIII
2.0714	2.23e-57	Up	AC084219.4	SF188 VS SU-DIPGXIII
9.16677	3.47e-42	Up	AC087393.1	SF188 VS SU-DIPGXIII
-7.52039	1.85e-40	Down	AC090804.1	SF188 VS SU-DIPGXIII
-1.13308	3.82e-24	Down	AC092171.4	SF188 VS SU-DIPGXIII
-7.5228	1.76e-15	Down	AC092198.1	SF188 VS SU-DIPGXIII
2.56182	2.55e-05	Up	AC093391.2	SF188 VS SU-DIPGXIII
1.71105	6.62e-05	Up	AC093415.2	SF188 VS SU-DIPGXIII
3.86966	1.6e-12	Up	AC093627.10	SF188 VS SU-DIPGXIII
-3.14916	8.68e-21	Down	AC093673.5	SF188 VS SU-DIPGXIII
2.94382	7.93e-28	Up	AC093724.2	SF188 VS SU-DIPGXIII
-1.26703	9.56e-09	Down	AC096677.1	SF188 VS SU-DIPGXIII
2.65531	4.81e-24	Up	AC097374.2	SF188 VS SU-DIPGXIII
2.67804	4.34e-12	Up	AC097662.2	SF188 VS SU-DIPGXIII
-1.93884	4.6e-05	Down	AC098614.2	SF188 VS SU-DIPGXIII
-8.6266	7.71e-81	Down	AC099522.1	SF188 VS SU-DIPGXIII
2.36829	4.91e-09	Up	AC104389.28	SF188 VS SU-DIPGXIII
-3.15098	5.17e-10	Down	AC104695.3	SF188 VS SU-DIPGXIII
-3.32566	2.37e-17	Down	AC116366.6	SF188 VS SU-DIPGXIII
3.96131	2.43e-06	Up	AC117834.1	SF188 VS SU-DIPGXIII
-8.7888	1.63e-36	Down	AC124789.1	SF188 VS SU-DIPGXIII
1.09497	7.75e-12	Up	AC125232.1	SF188 VS SU-DIPGXIII
8.3337	4.17e-27	Up	AC129492.6	SF188 VS SU-DIPGXIII
5.40515	2.1e-21	Up	AC132217.4	SF188 VS SU-DIPGXIII
-1.18729	0.0021648	Down	AC132872.1	SF188 VS SU-DIPGXIII
1.47008	5.45e-06	Up	AC133528.2	SF188 VS SU-DIPGXIII
2.59618	4.53e-15	Up	AC135178.1	SF188 VS SU-DIPGXIII
-1.48187	0.00184345	Down	AC135776.1	SF188 VS SU-DIPGXIII
-6.38186	4.75e-48	Down	AC137932.6	SF188 VS SU-DIPGXIII
3.67678	5.02e-79	Up	AC139100.2	SF188 VS SU-DIPGXIII
6.06822	3.1e-23	Up	AC139100.3	SF188 VS SU-DIPGXIII
7.54665	2.74e-15	Up	AC144521.1	SF188 VS SU-DIPGXIII
-1.26575	1e-07	Down	AC156455.1	SF188 VS SU-DIPGXIII
-1.26321	1.73e-68	Down	ACAA2	SF188 VS SU-DIPGXIII
1.50762	2.6e-22	Up	ACACB	SF188 VS SU-DIPGXIII
8.35484	2.49e-83	Up	ACADL	SF188 VS SU-DIPGXIII
2.01931	1.76e-29	Up	ACADS	SF188 VS SU-DIPGXIII
14.4775	0	Up	ACAN	SF188 VS SU-DIPGXIII
1.18088	9.97e-45	Up	ACAT2	SF188 VS SU-DIPGXIII
-6.89452	4.22e-139	Down	ACCS	SF188 VS SU-DIPGXIII
-7.32444	7.42e-32	Down	ACE	SF188 VS SU-DIPGXIII
1.24608	0.00112498	Up	ACER2	SF188 VS SU-DIPGXIII
8.89202	1.48e-155	Up	ACKR3	SF188 VS SU-DIPGXIII
1.57689	2.47e-108	Up	ACO2	SF188 VS SU-DIPGXIII
-1.44844	5.13e-10	Down	ACOX2	SF188 VS SU-DIPGXIII
4.71014	4.46e-141	Up	ACPL2	SF188 VS SU-DIPGXIII
3.39832	2.34e-18	Up	ACSBG1	SF188 VS SU-DIPGXIII
-1.19731	8.69e-28	Down	ACSF2	SF188 VS SU-DIPGXIII
1.09965	5.34e-50	Up	ACSL1	SF188 VS SU-DIPGXIII
-1.50805	6.56e-71	Down	ACSL4	SF188 VS SU-DIPGXIII
-4.04075	4.79e-36	Down	ACSL5	SF188 VS SU-DIPGXIII
2.65692	7.1e-22	Up	ACSL6	SF188 VS SU-DIPGXIII
3.61577	0	Up	ACSS1	SF188 VS SU-DIPGXIII
1.4905	3.89e-44	Up	ACSS2	SF188 VS SU-DIPGXIII
-2.19088	7.33e-30	Down	ACTA2	SF188 VS SU-DIPGXIII
-1.35925	1.03e-66	Down	ACTB	SF188 VS SU-DIPGXIII
-8.34964	1.3e-27	Down	ACTBL2	SF188 VS SU-DIPGXIII
-1.70653	3.64e-07	Down	ACTBP11	SF188 VS SU-DIPGXIII
-1.17886	3.39e-72	Down	ACTG1	SF188 VS SU-DIPGXIII
-4.00137	7.78e-81	Down	ACTG2	SF188 VS SU-DIPGXIII
4.81062	3e-96	Up	ACTL8	SF188 VS SU-DIPGXIII
-1.6134	5.67e-129	Down	ACTN1	SF188 VS SU-DIPGXIII
3.80565	2.65e-133	Up	ACTN2	SF188 VS SU-DIPGXIII
-1.03865	3.75e-31	Down	ACTR10	SF188 VS SU-DIPGXIII
-1.01623	7.16e-51	Down	ACTR1A	SF188 VS SU-DIPGXIII
1.03117	3.48e-17	Up	ACTR3B	SF188 VS SU-DIPGXIII
-6.2681	1.26e-30	Down	ACTRT3	SF188 VS SU-DIPGXIII
1.64793	0.000545897	Up	ACVR1C	SF188 VS SU-DIPGXIII
1.37834	3.1e-34	Up	ACVR2A	SF188 VS SU-DIPGXIII
1.15688	6.01e-27	Up	ACVR2B	SF188 VS SU-DIPGXIII
-2.46041	4.72e-08	Down	ACVRL1	SF188 VS SU-DIPGXIII
1.38915	3.56e-11	Up	ACYP2	SF188 VS SU-DIPGXIII
4.55651	1.33e-77	Up	ADAM11	SF188 VS SU-DIPGXIII
1.56189	3.5e-53	Up	ADAM12	SF188 VS SU-DIPGXIII
-1.9771	4.05e-165	Down	ADAM19	SF188 VS SU-DIPGXIII
1.22853	1.48e-14	Up	ADAM1A	SF188 VS SU-DIPGXIII
1.7382	1.97e-71	Up	ADAM22	SF188 VS SU-DIPGXIII
1.28523	0.000151381	Up	ADAM23	SF188 VS SU-DIPGXIII
-3.56066	1.32e-10	Down	ADAM8	SF188 VS SU-DIPGXIII
4.18534	2.09e-295	Up	ADAMTS1	SF188 VS SU-DIPGXIII
4.56838	4.27e-57	Up	ADAMTS12	SF188 VS SU-DIPGXIII
5.92983	9.67e-49	Up	ADAMTS14	SF188 VS SU-DIPGXIII
-7.54834	2.6e-186	Down	ADAMTS15	SF188 VS SU-DIPGXIII
3.04679	1.17e-24	Up	ADAMTS17	SF188 VS SU-DIPGXIII
-4.64293	9.3e-96	Down	ADAMTS19	SF188 VS SU-DIPGXIII
8.52922	1.23e-92	Up	ADAMTS20	SF188 VS SU-DIPGXIII
-3.20242	7.06e-58	Down	ADAMTS6	SF188 VS SU-DIPGXIII
9.98876	0	Up	ADAMTS9	SF188 VS SU-DIPGXIII
-7.25143	1.32e-286	Down	ADAMTSL1	SF188 VS SU-DIPGXIII
1.76478	0.000125821	Up	ADAMTSL2	SF188 VS SU-DIPGXIII
-2.98288	7.87e-10	Down	ADAMTSL5	SF188 VS SU-DIPGXIII
1.4054	5.91e-19	Up	ADAP1	SF188 VS SU-DIPGXIII
-1.0018	1.37e-54	Down	ADAR	SF188 VS SU-DIPGXIII
-1.1166	1.44e-40	Down	ADARB1	SF188 VS SU-DIPGXIII
5.77685	9.33e-16	Up	ADARB2	SF188 VS SU-DIPGXIII
-2.79636	3.42e-16	Down	ADC	SF188 VS SU-DIPGXIII
1.23207	2.16e-43	Up	ADCK3	SF188 VS SU-DIPGXIII
1.44102	4.66e-42	Up	ADCK4	SF188 VS SU-DIPGXIII
3.53648	4.84e-243	Up	ADCY1	SF188 VS SU-DIPGXIII
-2.02066	3.74e-90	Down	ADCY7	SF188 VS SU-DIPGXIII
4.4948	7.42e-14	Up	ADCY8	SF188 VS SU-DIPGXIII
9.03425	5.99e-268	Up	ADCYAP1R1	SF188 VS SU-DIPGXIII
-1.19722	1.5e-72	Down	ADD1	SF188 VS SU-DIPGXIII
5.6335	0	Up	ADD2	SF188 VS SU-DIPGXIII
-1.50241	3.24e-80	Down	ADD3	SF188 VS SU-DIPGXIII
-6.84591	3.67e-32	Down	ADIRF-AS1	SF188 VS SU-DIPGXIII
1.55108	9.58e-07	Up	ADM5	SF188 VS SU-DIPGXIII
1.78088	1.34e-113	Up	ADNP2	SF188 VS SU-DIPGXIII
5.7854	2.16e-94	Up	ADORA1	SF188 VS SU-DIPGXIII
4.53962	2.01e-60	Up	ADORA2A	SF188 VS SU-DIPGXIII
-1.89228	9.77e-79	Down	ADORA2B	SF188 VS SU-DIPGXIII
-9.6808	1.06e-44	Down	ADRA1D	SF188 VS SU-DIPGXIII
4.34126	1.19e-14	Up	ADRA2A	SF188 VS SU-DIPGXIII
2.86914	2.22e-24	Up	ADRA2C	SF188 VS SU-DIPGXIII
3.75504	1.22e-49	Up	ADRB1	SF188 VS SU-DIPGXIII
-7.76365	9.85e-19	Down	ADRB2	SF188 VS SU-DIPGXIII
1.3617	5.81e-18	Up	ADRBK2	SF188 VS SU-DIPGXIII
2.05891	5.99e-203	Up	ADSL	SF188 VS SU-DIPGXIII
-1.57272	0.000117749	Down	ADSSL1	SF188 VS SU-DIPGXIII
3.36518	0	Up	AEBP1	SF188 VS SU-DIPGXIII
-1.65905	3.6e-25	Down	AF127577.10	SF188 VS SU-DIPGXIII
-1.64665	1.6e-16	Down	AF127936.7	SF188 VS SU-DIPGXIII
-1.29419	8.41e-86	Down	AFAP1	SF188 VS SU-DIPGXIII
6.75577	1.4e-225	Up	AFAP1L1	SF188 VS SU-DIPGXIII
2.20605	2.53e-155	Up	AFAP1L2	SF188 VS SU-DIPGXIII
-6.60394	1.24e-150	Down	AFF3	SF188 VS SU-DIPGXIII
1.6107	2.37e-109	Up	AFG3L2	SF188 VS SU-DIPGXIII
2.07493	6.4e-182	Up	AGAP1	SF188 VS SU-DIPGXIII
-1.67187	2.53e-16	Down	AGAP2	SF188 VS SU-DIPGXIII
-3.22232	2.35e-200	Down	AGAP2-AS1	SF188 VS SU-DIPGXIII
-1.09255	3.28e-07	Down	AGAP4	SF188 VS SU-DIPGXIII
2.17239	5.22e-22	Up	AGAP8	SF188 VS SU-DIPGXIII
-3.49541	2.4e-126	Down	AGFG2	SF188 VS SU-DIPGXIII
-6.69598	1.99e-63	Down	AGMAT	SF188 VS SU-DIPGXIII
2.35703	7.49e-61	Up	AGPAT2	SF188 VS SU-DIPGXIII
-3.09882	8.76e-82	Down	AGPAT9	SF188 VS SU-DIPGXIII
8.42705	2.29e-133	Up	AGT	SF188 VS SU-DIPGXIII
2.64873	1.84e-163	Up	AGTPBP1	SF188 VS SU-DIPGXIII
-3.16413	2.33e-223	Down	AHNAK	SF188 VS SU-DIPGXIII
-1.0079	2.26e-19	Down	AHNAK2	SF188 VS SU-DIPGXIII
-1.61469	3.93e-74	Down	AHRR	SF188 VS SU-DIPGXIII
-1.20582	2.8e-61	Down	AIDA	SF188 VS SU-DIPGXIII
5.68031	0	Up	AIF1L	SF188 VS SU-DIPGXIII
-6.30377	3.72e-248	Down	AIM1	SF188 VS SU-DIPGXIII
-7.65722	1.43e-17	Down	AIM2	SF188 VS SU-DIPGXIII
4.02017	3.11e-11	Up	AIPL1	SF188 VS SU-DIPGXIII
-2.16558	2.53e-05	Down	AJ271736.10	SF188 VS SU-DIPGXIII
7.4051	3.43e-15	Up	AJAP1	SF188 VS SU-DIPGXIII
-2.40022	1.39e-130	Down	AJUBA	SF188 VS SU-DIPGXIII
6.49433	0	Up	AK4	SF188 VS SU-DIPGXIII
-10.3511	0	Down	AK5	SF188 VS SU-DIPGXIII
3.56508	5.82e-27	Up	AK7	SF188 VS SU-DIPGXIII
-7.9091	0	Down	AKAP12	SF188 VS SU-DIPGXIII
-1.06571	7.81e-49	Down	AKAP13	SF188 VS SU-DIPGXIII
-1.41733	4.4e-78	Down	AKAP2	SF188 VS SU-DIPGXIII
2.64261	6.06e-82	Up	AKAP7	SF188 VS SU-DIPGXIII
-2.07742	2.62e-178	Down	AKR1B1	SF188 VS SU-DIPGXIII
-4.19612	3.38e-48	Down	AKR1C1	SF188 VS SU-DIPGXIII
-4.47116	3.08e-50	Down	AKR1C2	SF188 VS SU-DIPGXIII
-4.71806	1.38e-188	Down	AKR1C3	SF188 VS SU-DIPGXIII
-1.22994	1.3e-63	Down	AKT1	SF188 VS SU-DIPGXIII
-1.67271	4.5e-05	Down	AL133493.2	SF188 VS SU-DIPGXIII
1.07988	0.00508268	Up	AL161915.1	SF188 VS SU-DIPGXIII
1.17839	2.5e-17	Up	AL162407.1	SF188 VS SU-DIPGXIII
2.03191	0.0217604	Up	AL353354.2	SF188 VS SU-DIPGXIII
1.7623	0.0406899	Up	AL513327.1	SF188 VS SU-DIPGXIII
1.71828	8.16e-138	Up	AL589743.1	SF188 VS SU-DIPGXIII
1.26327	1.45e-07	Up	AL590710.1	SF188 VS SU-DIPGXIII
-4.03524	1.51e-28	Down	AL592284.1	SF188 VS SU-DIPGXIII
1.26097	4.94e-05	Up	AL645728.2	SF188 VS SU-DIPGXIII
-1.43879	1.41e-24	Down	AL953854.2	SF188 VS SU-DIPGXIII
3.39433	3.7e-23	Up	ALDH1A1	SF188 VS SU-DIPGXIII
-9.80971	1.94e-284	Down	ALDH1A3	SF188 VS SU-DIPGXIII
1.26895	2.07e-65	Up	ALDH1B1	SF188 VS SU-DIPGXIII
1.14399	6.31e-48	Up	ALDH1L2	SF188 VS SU-DIPGXIII
-1.29946	3.29e-71	Down	ALDH3A2	SF188 VS SU-DIPGXIII
5.06116	0	Up	ALDH5A1	SF188 VS SU-DIPGXIII
1.23396	1.09e-57	Up	ALDH9A1	SF188 VS SU-DIPGXIII
1.02747	7.44e-46	Up	ALDOA	SF188 VS SU-DIPGXIII
2.86257	9.49e-116	Up	ALDOC	SF188 VS SU-DIPGXIII
10.8415	1.35e-126	Up	ALK	SF188 VS SU-DIPGXIII
1.35158	5.5e-52	Up	ALKBH2	SF188 VS SU-DIPGXIII
1.21902	0.000371521	Up	ALMS1-IT1	SF188 VS SU-DIPGXIII
-4.08518	4.41e-134	Down	ALPK1	SF188 VS SU-DIPGXIII
-8.17804	1.42e-281	Down	ALPK2	SF188 VS SU-DIPGXIII
7.91409	7.71e-256	Up	ALPL	SF188 VS SU-DIPGXIII
-1.05154	6.04e-40	Down	ALS2	SF188 VS SU-DIPGXIII
5.75903	7.58e-63	Up	ALS2CR11	SF188 VS SU-DIPGXIII
-10.0458	2.17e-68	Down	ALX1	SF188 VS SU-DIPGXIII
-8.35368	2.38e-26	Down	ALX4	SF188 VS SU-DIPGXIII
3.27098	2.08e-33	Up	AMIGO1	SF188 VS SU-DIPGXIII
-2.37741	9.22e-111	Down	AMIGO2	SF188 VS SU-DIPGXIII
-1.51001	0.000545747	Down	AMIGO3	SF188 VS SU-DIPGXIII
5.85837	8e-25	Up	AMN	SF188 VS SU-DIPGXIII
-5.1814	5.77e-90	Down	AMPD3	SF188 VS SU-DIPGXIII
-1.37397	2.07e-09	Down	AMT	SF188 VS SU-DIPGXIII
-9.13722	9.5e-43	Down	AMTN	SF188 VS SU-DIPGXIII
1.05205	2.17e-05	Up	AMY2B	SF188 VS SU-DIPGXIII
-1.68526	3.9e-07	Down	ANG	SF188 VS SU-DIPGXIII
-7.42805	3.29e-259	Down	ANGPT2	SF188 VS SU-DIPGXIII
1.16079	2.86e-40	Up	ANGPTL2	SF188 VS SU-DIPGXIII
1.82942	7.95e-11	Up	ANGPTL4	SF188 VS SU-DIPGXIII
-13.2162	0	Down	ANK1	SF188 VS SU-DIPGXIII
3.12059	1.41e-164	Up	ANK2	SF188 VS SU-DIPGXIII
-2.11324	5.02e-149	Down	ANK3	SF188 VS SU-DIPGXIII
1.01618	6.08e-09	Up	ANKDD1A	SF188 VS SU-DIPGXIII
1.82669	3.98e-28	Up	ANKEF1	SF188 VS SU-DIPGXIII
-4.2889	4.74e-21	Down	ANKFN1	SF188 VS SU-DIPGXIII
-1.07859	7.49e-50	Down	ANKFY1	SF188 VS SU-DIPGXIII
1.11451	2.32e-18	Up	ANKLE1	SF188 VS SU-DIPGXIII
-7.84545	7.67e-48	Down	ANKRD1	SF188 VS SU-DIPGXIII
-1.08392	4.49e-38	Down	ANKRD13A	SF188 VS SU-DIPGXIII
1.79112	1.57e-48	Up	ANKRD13B	SF188 VS SU-DIPGXIII
-3.28445	5.4e-39	Down	ANKRD18A	SF188 VS SU-DIPGXIII
2.09528	4.26e-52	Up	ANKRD18B	SF188 VS SU-DIPGXIII
2.80848	4.48e-53	Up	ANKRD20A1	SF188 VS SU-DIPGXIII
7.56138	2.35e-15	Up	ANKRD20A14P	SF188 VS SU-DIPGXIII
3.49114	1.9e-58	Up	ANKRD20A2	SF188 VS SU-DIPGXIII
3.53867	1.63e-40	Up	ANKRD20A3	SF188 VS SU-DIPGXIII
2.48376	1.96e-16	Up	ANKRD20A4	SF188 VS SU-DIPGXIII
2.52217	2.88e-07	Up	ANKRD20A5P	SF188 VS SU-DIPGXIII
7.92849	3.04e-21	Up	ANKRD20A7P	SF188 VS SU-DIPGXIII
2.06596	8.86e-23	Up	ANKRD29	SF188 VS SU-DIPGXIII
1.40168	0.000112657	Up	ANKRD31	SF188 VS SU-DIPGXIII
-3.07927	4.58e-11	Down	ANKRD35	SF188 VS SU-DIPGXIII
1.34352	0.00243754	Up	ANKRD36BP2	SF188 VS SU-DIPGXIII
3.07575	3.34e-60	Up	ANKRD37	SF188 VS SU-DIPGXIII
-1.10276	4.9e-20	Down	ANKRD42	SF188 VS SU-DIPGXIII
1.44188	6.88e-21	Up	ANKRD44	SF188 VS SU-DIPGXIII
4.61103	1.93e-57	Up	ANKRD45	SF188 VS SU-DIPGXIII
2.17353	2.91e-69	Up	ANKRD46	SF188 VS SU-DIPGXIII
1.12766	3.14e-38	Up	ANKRD54	SF188 VS SU-DIPGXIII
4.67482	1.58e-37	Up	ANKRD6	SF188 VS SU-DIPGXIII
-1.28516	0.00101088	Down	ANKRD7	SF188 VS SU-DIPGXIII
-5.9945	2.2e-34	Down	ANKS1B	SF188 VS SU-DIPGXIII
1.65194	1.74e-83	Up	ANKS6	SF188 VS SU-DIPGXIII
-1.61585	0.00428949	Down	ANO1	SF188 VS SU-DIPGXIII
-8.34585	6.13e-26	Down	ANO1-AS2	SF188 VS SU-DIPGXIII
10.6587	2.99e-103	Up	ANO5	SF188 VS SU-DIPGXIII
4.65623	4.84e-25	Up	ANO9	SF188 VS SU-DIPGXIII
1.35818	3.46e-82	Up	ANP32B	SF188 VS SU-DIPGXIII
-4.7297	3.48e-238	Down	ANPEP	SF188 VS SU-DIPGXIII
-1.45478	2.39e-82	Down	ANTXR1	SF188 VS SU-DIPGXIII
-1.46392	8.04e-66	Down	ANTXR2	SF188 VS SU-DIPGXIII
-6.66537	0	Down	ANXA1	SF188 VS SU-DIPGXIII
-6.10841	3.64e-18	Down	ANXA10	SF188 VS SU-DIPGXIII
-1.37056	1.92e-77	Down	ANXA11	SF188 VS SU-DIPGXIII
-4.2844	0	Down	ANXA2	SF188 VS SU-DIPGXIII
-2.16468	5.08e-30	Down	ANXA2R	SF188 VS SU-DIPGXIII
-8.31955	6.87e-125	Down	ANXA3	SF188 VS SU-DIPGXIII
-1.17744	1.03e-64	Down	ANXA5	SF188 VS SU-DIPGXIII
-4.18138	2.28e-11	Down	AOAH	SF188 VS SU-DIPGXIII
-6.10121	4.05e-22	Down	AOX1	SF188 VS SU-DIPGXIII
1.18916	0.00157412	Up	AP000275.65	SF188 VS SU-DIPGXIII
-1.43497	0.00854987	Down	AP000350.4	SF188 VS SU-DIPGXIII
-8.74096	1.08e-33	Down	AP000350.5	SF188 VS SU-DIPGXIII
1.57448	0.00020506	Up	AP000487.5	SF188 VS SU-DIPGXIII
2.19883	7.98e-159	Up	AP000525.9	SF188 VS SU-DIPGXIII
-5.17011	3.52e-23	Down	AP001046.5	SF188 VS SU-DIPGXIII
-1.14557	9.75e-06	Down	AP001258.4	SF188 VS SU-DIPGXIII
-1.04247	2.01e-06	Down	AP001816.1	SF188 VS SU-DIPGXIII
2.173	3.21e-06	Up	AP005482.1	SF188 VS SU-DIPGXIII
-1.59121	7.96e-07	Down	AP006621.5	SF188 VS SU-DIPGXIII
-1.72439	2.62e-44	Down	AP1G2	SF188 VS SU-DIPGXIII
-2.68849	2.49e-09	Down	AP1M2	SF188 VS SU-DIPGXIII
-1.32497	5.44e-80	Down	AP1S1	SF188 VS SU-DIPGXIII
-1.03362	6.83e-54	Down	AP1S2	SF188 VS SU-DIPGXIII
-1.52102	7.31e-121	Down	AP2M1	SF188 VS SU-DIPGXIII
-1.16968	4.02e-54	Down	AP3B1	SF188 VS SU-DIPGXIII
2.32998	1.96e-08	Up	AP3B2	SF188 VS SU-DIPGXIII
4.95806	8.31e-196	Up	APBA1	SF188 VS SU-DIPGXIII
7.85276	2.35e-162	Up	APBB1IP	SF188 VS SU-DIPGXIII
9.83113	1.74e-300	Up	APCDD1	SF188 VS SU-DIPGXIII
-8.57245	1.07e-32	Down	APCDD1L	SF188 VS SU-DIPGXIII
-5.565	1.83e-18	Down	APCDD1L-AS1	SF188 VS SU-DIPGXIII
-4.43496	3.49e-64	Down	APH1B	SF188 VS SU-DIPGXIII
-2.28204	8.4e-23	Down	APLF	SF188 VS SU-DIPGXIII
-2.22648	8.16e-27	Down	APLP1	SF188 VS SU-DIPGXIII
2.25517	2.07e-26	Up	APOC1	SF188 VS SU-DIPGXIII
8.82704	1.97e-178	Up	APOD	SF188 VS SU-DIPGXIII
2.48371	7.22e-109	Up	APOE	SF188 VS SU-DIPGXIII
-6.16744	1.2e-109	Down	APOL1	SF188 VS SU-DIPGXIII
-4.33453	7.49e-55	Down	APOL3	SF188 VS SU-DIPGXIII
-2.24908	5.85e-116	Down	APOL6	SF188 VS SU-DIPGXIII
-1.1435	7.49e-17	Down	APOLD1	SF188 VS SU-DIPGXIII
1.74854	0.000494679	Up	AQP3	SF188 VS SU-DIPGXIII
7.3142	4.44e-14	Up	AQP4	SF188 VS SU-DIPGXIII
-9.77135	1.22e-59	Down	AQP8	SF188 VS SU-DIPGXIII
3.04881	1.82e-108	Up	AR	SF188 VS SU-DIPGXIII
1.06159	1.49e-42	Up	ARAP1	SF188 VS SU-DIPGXIII
7.31515	1.42e-115	Up	ARAP2	SF188 VS SU-DIPGXIII
4.5443	8.04e-168	Up	ARC	SF188 VS SU-DIPGXIII
-1.19823	1.76e-30	Down	ARF5	SF188 VS SU-DIPGXIII
-1.05654	9.13e-44	Down	ARF6	SF188 VS SU-DIPGXIII
1.24494	1.11e-51	Up	ARFGAP3	SF188 VS SU-DIPGXIII
-1.06475	2.95e-38	Down	ARHGAP1	SF188 VS SU-DIPGXIII
-2.23596	8.01e-213	Down	ARHGAP12	SF188 VS SU-DIPGXIII
-4.9603	0	Down	ARHGAP18	SF188 VS SU-DIPGXIII
2.83379	3.84e-05	Up	ARHGAP19-SLIT1	SF188 VS SU-DIPGXIII
6.61412	8.34e-44	Up	ARHGAP20	SF188 VS SU-DIPGXIII
-1.26698	1.52e-73	Down	ARHGAP21	SF188 VS SU-DIPGXIII
-2.33399	2.01e-136	Down	ARHGAP23	SF188 VS SU-DIPGXIII
-1.67209	2.28e-37	Down	ARHGAP24	SF188 VS SU-DIPGXIII
-3.32524	2.46e-122	Down	ARHGAP26	SF188 VS SU-DIPGXIII
1.45735	5.16e-06	Up	ARHGAP27	SF188 VS SU-DIPGXIII
1.21912	1.12e-23	Up	ARHGAP28	SF188 VS SU-DIPGXIII
-9.73978	0	Down	ARHGAP29	SF188 VS SU-DIPGXIII
1.7761	4.86e-79	Up	ARHGAP42	SF188 VS SU-DIPGXIII
1.37953	2.59e-14	Up	ARHGAP5-AS1	SF188 VS SU-DIPGXIII
-6.30674	4.09e-229	Down	ARHGAP6	SF188 VS SU-DIPGXIII
-4.84138	8.96e-111	Down	ARHGDIB	SF188 VS SU-DIPGXIII
4.77001	2.98e-22	Up	ARHGDIG	SF188 VS SU-DIPGXIII
1.63732	9.7e-26	Up	ARHGEF10L	SF188 VS SU-DIPGXIII
1.26095	1.26e-82	Up	ARHGEF11	SF188 VS SU-DIPGXIII
2.10306	7.44e-23	Up	ARHGEF16	SF188 VS SU-DIPGXIII
-1.29365	1.49e-35	Down	ARHGEF17	SF188 VS SU-DIPGXIII
-1.32283	3.2e-22	Down	ARHGEF19	SF188 VS SU-DIPGXIII
1.22188	1.12e-74	Up	ARHGEF2	SF188 VS SU-DIPGXIII
-1.24596	6.29e-34	Down	ARHGEF28	SF188 VS SU-DIPGXIII
2.34337	6.16e-23	Up	ARHGEF37	SF188 VS SU-DIPGXIII
4.03781	2.03e-140	Up	ARHGEF4	SF188 VS SU-DIPGXIII
1.29827	1.6e-66	Up	ARHGEF40	SF188 VS SU-DIPGXIII
-2.77899	3.01e-137	Down	ARHGEF6	SF188 VS SU-DIPGXIII
2.49924	6.5e-167	Up	ARHGEF9	SF188 VS SU-DIPGXIII
-1.60544	1.33e-59	Down	ARID4A	SF188 VS SU-DIPGXIII
-1.71634	3.14e-51	Down	ARID5B	SF188 VS SU-DIPGXIII
-1.06955	1.87e-22	Down	ARL13B	SF188 VS SU-DIPGXIII
-1.86767	4.37e-22	Down	ARL4D	SF188 VS SU-DIPGXIII
-1.16889	2.16e-54	Down	ARL8B	SF188 VS SU-DIPGXIII
-5.96088	1.67e-28	Down	ARL9	SF188 VS SU-DIPGXIII
7.76318	1.11e-18	Up	ARMC3	SF188 VS SU-DIPGXIII
-3.33739	1.64e-72	Down	ARMC4	SF188 VS SU-DIPGXIII
5.27587	0	Up	ARNT2	SF188 VS SU-DIPGXIII
-4.72568	1.11e-191	Down	ARNTL	SF188 VS SU-DIPGXIII
-3.36973	6.36e-160	Down	ARPC1B	SF188 VS SU-DIPGXIII
-1.12723	3.29e-69	Down	ARPC2	SF188 VS SU-DIPGXIII
-1.08183	3.1e-56	Down	ARPC4	SF188 VS SU-DIPGXIII
-2.58262	1.07e-27	Down	ARPC4-TTLL3	SF188 VS SU-DIPGXIII
-1.34155	7.09e-74	Down	ARPC5	SF188 VS SU-DIPGXIII
2.17732	8.95e-85	Up	ARRB1	SF188 VS SU-DIPGXIII
1.16043	4.37e-39	Up	ARRDC3	SF188 VS SU-DIPGXIII
1.27863	7.67e-37	Up	ARRDC4	SF188 VS SU-DIPGXIII
-1.04073	5.15e-10	Down	ARSD	SF188 VS SU-DIPGXIII
-4.21407	0	Down	ARSJ	SF188 VS SU-DIPGXIII
1.46057	1.64e-33	Up	ARVCF	SF188 VS SU-DIPGXIII
3.7369	6.78e-44	Up	AS3MT	SF188 VS SU-DIPGXIII
-1.88576	1.4e-07	Down	ASB16	SF188 VS SU-DIPGXIII
-1.60257	2.31e-14	Down	ASB16-AS1	SF188 VS SU-DIPGXIII
3.31303	9.94e-19	Up	ASB2	SF188 VS SU-DIPGXIII
-2.1368	4.29e-41	Down	ASB9	SF188 VS SU-DIPGXIII
10.187	0	Up	ASCL1	SF188 VS SU-DIPGXIII
2.02667	2.44e-06	Up	ASCL5	SF188 VS SU-DIPGXIII
-1.4629	1.87e-64	Down	ASF1B	SF188 VS SU-DIPGXIII
1.46913	3.06e-41	Up	ASIC1	SF188 VS SU-DIPGXIII
6.12751	2.24e-30	Up	ASIC4	SF188 VS SU-DIPGXIII
3.41722	4.02e-82	Up	ASPHD2	SF188 VS SU-DIPGXIII
1.61632	0.000102529	Up	ASPRV1	SF188 VS SU-DIPGXIII
5.58942	1.61e-110	Up	ASTN1	SF188 VS SU-DIPGXIII
2.13317	4.57e-99	Up	ASTN2	SF188 VS SU-DIPGXIII
1.07922	9.8e-45	Up	ASUN	SF188 VS SU-DIPGXIII
1.04639	4.57e-24	Up	ATAD5	SF188 VS SU-DIPGXIII
1.61114	1.15e-88	Up	ATCAY	SF188 VS SU-DIPGXIII
11.0698	2.62e-143	Up	ATF7IP2	SF188 VS SU-DIPGXIII
-1.25102	3.35e-65	Down	ATG13	SF188 VS SU-DIPGXIII
-1.23535	3.13e-37	Down	ATG14	SF188 VS SU-DIPGXIII
-1.07829	3.71e-14	Down	ATG4A	SF188 VS SU-DIPGXIII
-1.41179	1.03e-37	Down	ATG7	SF188 VS SU-DIPGXIII
3.57858	3.92e-12	Up	ATG9B	SF188 VS SU-DIPGXIII
3.72354	7.92e-74	Up	ATL1	SF188 VS SU-DIPGXIII
-1.10121	5.33e-27	Down	ATL3	SF188 VS SU-DIPGXIII
-2.06253	8.36e-42	Down	ATOH8	SF188 VS SU-DIPGXIII
8.01677	9.32e-256	Up	ATP10A	SF188 VS SU-DIPGXIII
7.84658	9.54e-138	Up	ATP10B	SF188 VS SU-DIPGXIII
1.07977	6.36e-38	Up	ATP11A	SF188 VS SU-DIPGXIII
-8.61558	0	Down	ATP11B	SF188 VS SU-DIPGXIII
7.55441	0	Up	ATP1A2	SF188 VS SU-DIPGXIII
5.41209	0	Up	ATP1A3	SF188 VS SU-DIPGXIII
8.93018	0	Up	ATP1B2	SF188 VS SU-DIPGXIII
1.34589	3.22e-66	Up	ATP2B1	SF188 VS SU-DIPGXIII
4.43285	1.25e-13	Up	ATP2B2	SF188 VS SU-DIPGXIII
1.41755	2.99e-106	Up	ATP5A1	SF188 VS SU-DIPGXIII
1.02401	2.97e-38	Up	ATP5G1	SF188 VS SU-DIPGXIII
1.00373	3.7e-18	Up	ATP5G2	SF188 VS SU-DIPGXIII
1.35853	9.28e-08	Up	ATP6AP1L	SF188 VS SU-DIPGXIII
4.86425	3.7e-12	Up	ATP6V0A4	SF188 VS SU-DIPGXIII
-1.09745	6.4e-35	Down	ATP6V0D1	SF188 VS SU-DIPGXIII
-8.80338	1.23e-32	Down	ATP6V0D2	SF188 VS SU-DIPGXIII
-1.56852	2.52e-87	Down	ATP6V0E1	SF188 VS SU-DIPGXIII
-7.41689	3.14e-15	Down	ATP6V1B1	SF188 VS SU-DIPGXIII
-1.30383	2.53e-37	Down	ATP6V1D	SF188 VS SU-DIPGXIII
1.08615	2.64e-31	Up	ATP8A1	SF188 VS SU-DIPGXIII
-6.59092	2.95e-148	Down	ATP8B1	SF188 VS SU-DIPGXIII
-3.90358	1.28e-42	Down	ATP8B3	SF188 VS SU-DIPGXIII
1.05367	8.29e-41	Up	ATPAF1	SF188 VS SU-DIPGXIII
2.42384	9.24e-45	Up	ATRNL1	SF188 VS SU-DIPGXIII
1.67301	5.2e-120	Up	ATXN10	SF188 VS SU-DIPGXIII
1.90347	5.47e-97	Up	AUTS2	SF188 VS SU-DIPGXIII
-2.93736	1.28e-20	Down	AVIL	SF188 VS SU-DIPGXIII
-3.16918	2.49e-253	Down	AXL	SF188 VS SU-DIPGXIII
12.2457	9.65e-293	Up	AZGP1	SF188 VS SU-DIPGXIII
-1.20357	4.77e-84	Down	B2M	SF188 VS SU-DIPGXIII
1.0416	1.43e-30	Up	B3GALNT1	SF188 VS SU-DIPGXIII
-2.85269	1.83e-12	Down	B3GALT4	SF188 VS SU-DIPGXIII
-8.59779	2e-289	Down	B3GALT5	SF188 VS SU-DIPGXIII
7.69867	2.46e-266	Up	B3GAT1	SF188 VS SU-DIPGXIII
1.53753	0.000599594	Up	B3GAT2	SF188 VS SU-DIPGXIII
1.68096	5.77e-90	Up	B3GNT1	SF188 VS SU-DIPGXIII
-4.16334	6.54e-81	Down	B3GNT2	SF188 VS SU-DIPGXIII
7.69894	0	Up	B3GNT7	SF188 VS SU-DIPGXIII
-1.05055	2.97e-14	Down	B3GNT9	SF188 VS SU-DIPGXIII
-1.10435	4.01e-11	Down	B3GNTL1	SF188 VS SU-DIPGXIII
-2.07474	1.61e-05	Down	B4GALNT3	SF188 VS SU-DIPGXIII
2.31853	4.47e-140	Up	B4GALNT4	SF188 VS SU-DIPGXIII
1.02132	1.9e-29	Up	B4GALT6	SF188 VS SU-DIPGXIII
5.88087	0	Up	BAALC	SF188 VS SU-DIPGXIII
3.89609	7.64e-235	Up	BACE2	SF188 VS SU-DIPGXIII
2.40512	3.98e-23	Up	BACH2	SF188 VS SU-DIPGXIII
1.33434	1.57e-44	Up	BAG1	SF188 VS SU-DIPGXIII
4.17481	1.45e-249	Up	BAI1	SF188 VS SU-DIPGXIII
2.46857	3.58e-106	Up	BAI2	SF188 VS SU-DIPGXIII
9.49785	1.3e-157	Up	BAI3	SF188 VS SU-DIPGXIII
-1.1109	6.91e-16	Down	BAIAP2L1	SF188 VS SU-DIPGXIII
2.06108	2.02e-21	Up	BAIAP3	SF188 VS SU-DIPGXIII
1.4364	3.1e-62	Up	BAMBI	SF188 VS SU-DIPGXIII
-3.32218	2.71e-36	Down	BATF2	SF188 VS SU-DIPGXIII
-3.11317	2.67e-11	Down	BATF3	SF188 VS SU-DIPGXIII
-1.03583	3.09e-24	Down	BAZ2B	SF188 VS SU-DIPGXIII
1.50792	3.58e-14	Up	BBC3	SF188 VS SU-DIPGXIII
-1.23932	1.54e-14	Down	BBS12	SF188 VS SU-DIPGXIII
1.04587	2.35e-10	Up	BCAM	SF188 VS SU-DIPGXIII
14.1378	0	Up	BCAN	SF188 VS SU-DIPGXIII
-4.95998	1.5492002905912e-313	Down	BCAR3	SF188 VS SU-DIPGXIII
-1.19066	1.26e-16	Down	BCAS3	SF188 VS SU-DIPGXIII
-1.05717	0.000948163	Down	BCDIN3D-AS1	SF188 VS SU-DIPGXIII
9.7064	0	Up	BCHE	SF188 VS SU-DIPGXIII
-1.48216	1.56e-61	Down	BCL10	SF188 VS SU-DIPGXIII
4.82277	4.74e-76	Up	BCL11B	SF188 VS SU-DIPGXIII
2.89135	8.88e-123	Up	BCL2	SF188 VS SU-DIPGXIII
-1.23704	3.62e-21	Down	BCL2L12	SF188 VS SU-DIPGXIII
1.11861	5.64e-25	Up	BCL6	SF188 VS SU-DIPGXIII
1.24027	6.87e-38	Up	BCL7A	SF188 VS SU-DIPGXIII
1.89991	2.07e-06	Up	BCRP2	SF188 VS SU-DIPGXIII
-9.45599	3.43e-302	Down	BDNF	SF188 VS SU-DIPGXIII
1.55218	0.000247335	Up	BDNF-AS	SF188 VS SU-DIPGXIII
1.375	4.6e-06	Up	BEGAIN	SF188 VS SU-DIPGXIII
-2.72105	3.12e-219	Down	BEND4	SF188 VS SU-DIPGXIII
8.3402	1.21e-83	Up	BEND5	SF188 VS SU-DIPGXIII
-1.81144	6.18e-30	Down	BEND6	SF188 VS SU-DIPGXIII
1.15119	4.29e-11	Up	BEND7	SF188 VS SU-DIPGXIII
1.93704	1.21e-15	Up	BEST1	SF188 VS SU-DIPGXIII
3.88127	6.58e-54	Up	BEX1	SF188 VS SU-DIPGXIII
-2.64091	7.54e-87	Down	BFSP1	SF188 VS SU-DIPGXIII
-1.61046	4.06e-47	Down	BGN	SF188 VS SU-DIPGXIII
2.05327	2.22e-109	Up	BHLHE40	SF188 VS SU-DIPGXIII
2.13655	1.81e-113	Up	BHLHE41	SF188 VS SU-DIPGXIII
2.48307	4.49e-42	Up	BICC1	SF188 VS SU-DIPGXIII
2.34802	3.5e-71	Up	BIRC3	SF188 VS SU-DIPGXIII
1.62671	2.17e-110	Up	BLMH	SF188 VS SU-DIPGXIII
-1.25915	5.12e-21	Down	BLVRB	SF188 VS SU-DIPGXIII
-1.1055	1.91e-35	Down	BLZF1	SF188 VS SU-DIPGXIII
-1.53583	5.76e-46	Down	BMF	SF188 VS SU-DIPGXIII
2.56924	8.43e-77	Up	BMP2	SF188 VS SU-DIPGXIII
2.05835	4.24e-08	Up	BMP5	SF188 VS SU-DIPGXIII
-5.50941	1.6e-170	Down	BMP6	SF188 VS SU-DIPGXIII
5.45037	0	Up	BMP7	SF188 VS SU-DIPGXIII
3.03647	1.76e-110	Up	BMP8B	SF188 VS SU-DIPGXIII
-4.19549	1.81e-10	Down	BMPER	SF188 VS SU-DIPGXIII
3.52025	4.02e-167	Up	BMPR1B	SF188 VS SU-DIPGXIII
-1.28634	4.7e-62	Down	BMPR2	SF188 VS SU-DIPGXIII
-1.22741	9.3e-05	Down	BMS1P10	SF188 VS SU-DIPGXIII
-8.29684	6.77e-24	Down	BNC1	SF188 VS SU-DIPGXIII
-12.4725	1.66e-257	Down	BNC2	SF188 VS SU-DIPGXIII
1.09335	8.81e-38	Up	BNIP3	SF188 VS SU-DIPGXIII
1.18944	1.72e-22	Up	BNIP3P1	SF188 VS SU-DIPGXIII
-1.68855	8.4e-46	Down	BOC	SF188 VS SU-DIPGXIII
1.162	1.87e-06	Up	BOLA1	SF188 VS SU-DIPGXIII
1.39431	2.35e-31	Up	BOLA3-AS1	SF188 VS SU-DIPGXIII
-1.42677	1.1e-35	Down	BPGM	SF188 VS SU-DIPGXIII
1.26621	7.7e-45	Up	BRI3BP	SF188 VS SU-DIPGXIII
8.80109	1.4e-31	Up	BRINP1	SF188 VS SU-DIPGXIII
3.27074	2.14e-18	Up	BRINP2	SF188 VS SU-DIPGXIII
2.63924	1.49e-142	Up	BRINP3	SF188 VS SU-DIPGXIII
-1.37454	7.57e-58	Down	BRIP1	SF188 VS SU-DIPGXIII
-1.46227	1.14e-100	Down	BRK1	SF188 VS SU-DIPGXIII
-1.16038	1.33e-27	Down	BRPF1	SF188 VS SU-DIPGXIII
1.46694	1.45e-21	Up	BRSK1	SF188 VS SU-DIPGXIII
3.61598	1.15e-194	Up	BRSK2	SF188 VS SU-DIPGXIII
-1.82009	8.24e-20	Down	BSCL2	SF188 VS SU-DIPGXIII
-1.28938	7.15e-60	Down	BSDC1	SF188 VS SU-DIPGXIII
2.57388	1.27e-16	Up	BSN	SF188 VS SU-DIPGXIII
-6.06783	0	Down	BST2	SF188 VS SU-DIPGXIII
-1.05615	4.23e-35	Down	BTBD10	SF188 VS SU-DIPGXIII
-6.51614	1.62e-26	Down	BTBD11	SF188 VS SU-DIPGXIII
-1.96958	8.22e-22	Down	BTBD19	SF188 VS SU-DIPGXIII
1.43828	3.42e-83	Up	BTBD3	SF188 VS SU-DIPGXIII
-1.56431	2.81e-40	Down	BTBD6	SF188 VS SU-DIPGXIII
-2.27863	1.47e-45	Down	BTD	SF188 VS SU-DIPGXIII
5.1229	0	Up	BTG2	SF188 VS SU-DIPGXIII
1.90792	2.93e-08	Up	BVES-AS1	SF188 VS SU-DIPGXIII
-2.04656	5.28e-46	Down	BX322557.10	SF188 VS SU-DIPGXIII
4.20398	6.75e-81	Up	BZRAP1	SF188 VS SU-DIPGXIII
-2.50034	1.68e-16	Down	C10orf107	SF188 VS SU-DIPGXIII
4.64115	2.83e-25	Up	C10orf11	SF188 VS SU-DIPGXIII
-1.17485	5.82e-22	Down	C10orf118	SF188 VS SU-DIPGXIII
-2.54358	0.00576895	Down	C10orf32-ASMT	SF188 VS SU-DIPGXIII
5.33401	2.9e-37	Up	C10orf35	SF188 VS SU-DIPGXIII
-4.54384	1.47e-39	Down	C10orf54	SF188 VS SU-DIPGXIII
5.00063	2.95e-217	Up	C10orf90	SF188 VS SU-DIPGXIII
-4.6998	1.25e-17	Down	C10orf91	SF188 VS SU-DIPGXIII
1.64525	2.46e-38	Up	C11orf1	SF188 VS SU-DIPGXIII
1.2384	1.94e-40	Up	C11orf24	SF188 VS SU-DIPGXIII
-1.11332	6.86e-26	Down	C11orf49	SF188 VS SU-DIPGXIII
2.57981	9.21e-12	Up	C11orf70	SF188 VS SU-DIPGXIII
1.12259	0.0106295	Up	C11orf71	SF188 VS SU-DIPGXIII
-7.33443	2.39e-14	Down	C11orf87	SF188 VS SU-DIPGXIII
3.61129	1.25e-31	Up	C11orf96	SF188 VS SU-DIPGXIII
1.03535	2.19e-12	Up	C12orf45	SF188 VS SU-DIPGXIII
1.41627	3.55e-63	Up	C12orf49	SF188 VS SU-DIPGXIII
-1.47811	1.87e-12	Down	C12orf55	SF188 VS SU-DIPGXIII
9.45011	4.7e-49	Up	C12orf56	SF188 VS SU-DIPGXIII
1.10779	1.8e-18	Up	C12orf73	SF188 VS SU-DIPGXIII
-1.96515	1.26e-140	Down	C12orf75	SF188 VS SU-DIPGXIII
1.69439	5.86e-45	Up	C12orf76	SF188 VS SU-DIPGXIII
-2.56677	2.14e-22	Down	C14orf23	SF188 VS SU-DIPGXIII
-8.28906	1.64e-23	Down	C14orf39	SF188 VS SU-DIPGXIII
-1.03162	8.01e-13	Down	C14orf79	SF188 VS SU-DIPGXIII
1.10059	1.7e-05	Up	C15orf37	SF188 VS SU-DIPGXIII
-3.32747	5.89e-227	Down	C15orf52	SF188 VS SU-DIPGXIII
3.87587	8.7e-12	Up	C15orf59	SF188 VS SU-DIPGXIII
-1.31128	4.42e-07	Down	C15orf62	SF188 VS SU-DIPGXIII
-2.77849	6.21e-30	Down	C15orf65	SF188 VS SU-DIPGXIII
-2.04246	4.72e-138	Down	C16orf45	SF188 VS SU-DIPGXIII
1.16647	1.16e-08	Up	C16orf86	SF188 VS SU-DIPGXIII
-1.56105	2.31e-13	Down	C17orf103	SF188 VS SU-DIPGXIII
1.86809	1.9e-09	Up	C17orf104	SF188 VS SU-DIPGXIII
1.17104	3.88e-17	Up	C17orf58	SF188 VS SU-DIPGXIII
1.27728	8.48e-18	Up	C17orf70	SF188 VS SU-DIPGXIII
2.52581	1.18e-149	Up	C18orf21	SF188 VS SU-DIPGXIII
1.11001	2.54e-48	Up	C18orf25	SF188 VS SU-DIPGXIII
1.59225	3.75e-11	Up	C18orf56	SF188 VS SU-DIPGXIII
-1.06838	6.6e-09	Down	C19orf40	SF188 VS SU-DIPGXIII
1.34987	2.04e-13	Up	C19orf57	SF188 VS SU-DIPGXIII
-2.57345	3.35e-104	Down	C19orf66	SF188 VS SU-DIPGXIII
-1.30807	2.13e-38	Down	C1GALT1C1	SF188 VS SU-DIPGXIII
2.14951	2.25e-44	Up	C1orf106	SF188 VS SU-DIPGXIII
9.10305	4.14e-42	Up	C1orf115	SF188 VS SU-DIPGXIII
1.31496	0.000101581	Up	C1orf145	SF188 VS SU-DIPGXIII
-5.00644	8.36e-32	Down	C1orf204	SF188 VS SU-DIPGXIII
9.08412	0	Up	C1orf21	SF188 VS SU-DIPGXIII
-1.70885	1.58e-52	Down	C1orf216	SF188 VS SU-DIPGXIII
5.69626	2.15e-173	Up	C1orf226	SF188 VS SU-DIPGXIII
3.47126	6.35e-103	Up	C1orf51	SF188 VS SU-DIPGXIII
-3.62092	4.49e-13	Down	C1orf53	SF188 VS SU-DIPGXIII
4.07654	0	Up	C1orf61	SF188 VS SU-DIPGXIII
-2.62492	1.44e-107	Down	C1orf94	SF188 VS SU-DIPGXIII
11.263	7.31e-155	Up	C1orf95	SF188 VS SU-DIPGXIII
3.58017	1.94e-204	Up	C1QL1	SF188 VS SU-DIPGXIII
1.63006	4.01e-09	Up	C1QL3	SF188 VS SU-DIPGXIII
1.93745	9.56e-22	Up	C1QL4	SF188 VS SU-DIPGXIII
1.85189	1.14e-06	Up	C1QTNF3	SF188 VS SU-DIPGXIII
2.21494	9.71e-22	Up	C1QTNF5	SF188 VS SU-DIPGXIII
-1.63833	9.02e-34	Down	C1QTNF6	SF188 VS SU-DIPGXIII
6.35379	4.81e-55	Up	C1RL	SF188 VS SU-DIPGXIII
8.83225	6e-36	Up	C1RL-AS1	SF188 VS SU-DIPGXIII
2.52482	7.96e-16	Up	C1S	SF188 VS SU-DIPGXIII
-1.74827	2.4e-10	Down	C21orf67	SF188 VS SU-DIPGXIII
-10.2092	2.57e-87	Down	C21orf88	SF188 VS SU-DIPGXIII
-9.11009	3.47e-40	Down	C22orf34	SF188 VS SU-DIPGXIII
3.37161	3.11e-56	Up	C2CD4C	SF188 VS SU-DIPGXIII
1.03136	3.06e-24	Up	C2orf15	SF188 VS SU-DIPGXIII
3.49219	7.41e-18	Up	C2orf27A	SF188 VS SU-DIPGXIII
1.76556	8.35e-08	Up	C2orf48	SF188 VS SU-DIPGXIII
6.31499	0	Up	C2orf72	SF188 VS SU-DIPGXIII
3.72793	1.73e-44	Up	C2orf88	SF188 VS SU-DIPGXIII
5.302	0	Up	C3	SF188 VS SU-DIPGXIII
-8.20423	1.07e-25	Down	C3AR1	SF188 VS SU-DIPGXIII
-1.3343	1.01e-14	Down	C3orf18	SF188 VS SU-DIPGXIII
8.37113	0	Up	C3orf70	SF188 VS SU-DIPGXIII
-10.9417	1.2e-131	Down	C3orf72	SF188 VS SU-DIPGXIII
-5.39676	2.26e-13	Down	C3orf80	SF188 VS SU-DIPGXIII
5.6274	1.69e-48	Up	C4orf19	SF188 VS SU-DIPGXIII
-1.56859	7.42e-81	Down	C4orf32	SF188 VS SU-DIPGXIII
1.33517	1.25e-07	Up	C4orf36	SF188 VS SU-DIPGXIII
1.53305	3.73e-07	Up	C4orf47	SF188 VS SU-DIPGXIII
-7.95662	1.3e-19	Down	C5orf46	SF188 VS SU-DIPGXIII
-2.35823	2.78e-17	Down	C5orf56	SF188 VS SU-DIPGXIII
7.74727	2.52e-18	Up	C6orf118	SF188 VS SU-DIPGXIII
-1.82932	2.2e-47	Down	C6orf141	SF188 VS SU-DIPGXIII
-4.49103	3.87e-08	Down	C6ORF165	SF188 VS SU-DIPGXIII
1.50108	0.000521363	Up	C6orf223	SF188 VS SU-DIPGXIII
1.68077	0.000142266	Up	C6ORF50	SF188 VS SU-DIPGXIII
1.36707	1.46e-17	Up	C7orf13	SF188 VS SU-DIPGXIII
-1.01791	4.78e-15	Down	C7orf55	SF188 VS SU-DIPGXIII
-5.08086	8.72e-16	Down	C7orf57	SF188 VS SU-DIPGXIII
-1.80434	1e-11	Down	C7orf63	SF188 VS SU-DIPGXIII
-2.91066	5.2e-24	Down	C8orf31	SF188 VS SU-DIPGXIII
1.54332	1.44e-109	Up	C8orf33	SF188 VS SU-DIPGXIII
-3.14159	3.89e-61	Down	C8orf4	SF188 VS SU-DIPGXIII
6.22833	4.31e-118	Up	C8orf46	SF188 VS SU-DIPGXIII
-2.34028	8.32e-24	Down	C8orf48	SF188 VS SU-DIPGXIII
-1.3947	6.81e-17	Down	C9orf116	SF188 VS SU-DIPGXIII
7.29115	8.71e-14	Up	C9orf129	SF188 VS SU-DIPGXIII
1.02405	5.66e-14	Up	C9orf142	SF188 VS SU-DIPGXIII
2.10683	3.22e-06	Up	C9orf43	SF188 VS SU-DIPGXIII
1.77808	5.9e-76	Up	C9orf72	SF188 VS SU-DIPGXIII
4.24039	0	Up	CA12	SF188 VS SU-DIPGXIII
7.73224	0	Up	CA14	SF188 VS SU-DIPGXIII
5.15129	2.81e-50	Up	CA2	SF188 VS SU-DIPGXIII
2.83865	7.87e-64	Up	CA8	SF188 VS SU-DIPGXIII
2.2456	1.85e-19	Up	CA9	SF188 VS SU-DIPGXIII
-1.06361	1.15e-18	Down	CABLES2	SF188 VS SU-DIPGXIII
1.12979	3.19e-15	Up	CABYR	SF188 VS SU-DIPGXIII
-6.10814	8.03e-29	Down	CACNA1G	SF188 VS SU-DIPGXIII
1.76666	7.76e-05	Up	CACNA2D2	SF188 VS SU-DIPGXIII
-1.25562	3.16e-26	Down	CACNG4	SF188 VS SU-DIPGXIII
8.52777	2.6e-30	Up	CACNG5	SF188 VS SU-DIPGXIII
-4.44425	4.78e-25	Down	CACNG6	SF188 VS SU-DIPGXIII
-3.17316	4.68e-40	Down	CACNG7	SF188 VS SU-DIPGXIII
-3.99913	1.29e-123	Down	CACNG8	SF188 VS SU-DIPGXIII
-1.58991	0.000242012	Down	CACTIN-AS1	SF188 VS SU-DIPGXIII
5.37275	2.65e-24	Up	CADM2	SF188 VS SU-DIPGXIII
7.49945	0	Up	CADM4	SF188 VS SU-DIPGXIII
2.34937	2.21e-49	Up	CADPS2	SF188 VS SU-DIPGXIII
1.20707	4.51e-05	Up	CAHM	SF188 VS SU-DIPGXIII
-1.42942	1.44e-28	Down	CALCOCO1	SF188 VS SU-DIPGXIII
-1.30834	1.13e-59	Down	CALCOCO2	SF188 VS SU-DIPGXIII
-4.49783	3.71e-17	Down	CALCRL	SF188 VS SU-DIPGXIII
-1.82186	1.27e-121	Down	CALD1	SF188 VS SU-DIPGXIII
-1.31966	9.65e-13	Down	CALHM2	SF188 VS SU-DIPGXIII
12.5238	0	Up	CALN1	SF188 VS SU-DIPGXIII
-1.31419	1.46e-72	Down	CALU	SF188 VS SU-DIPGXIII
-1.91527	1.79e-13	Down	CAMK1	SF188 VS SU-DIPGXIII
-1.37059	2.97e-11	Down	CAMK2N1	SF188 VS SU-DIPGXIII
1.39639	3.15e-45	Up	CAMK4	SF188 VS SU-DIPGXIII
6.7935	2.6e-294	Up	CAMKV	SF188 VS SU-DIPGXIII
1.47267	3.76e-11	Up	CAND2	SF188 VS SU-DIPGXIII
-1.06371	4.72e-53	Down	CAP1	SF188 VS SU-DIPGXIII
2.36866	4.62e-20	Up	CAPG	SF188 VS SU-DIPGXIII
4.64054	1.95e-47	Up	CAPN3	SF188 VS SU-DIPGXIII
-1.04718	1e-28	Down	CAPRIN2	SF188 VS SU-DIPGXIII
-1.78703	6.36e-66	Down	CARD10	SF188 VS SU-DIPGXIII
-1.41453	0.00172638	Down	CARD14	SF188 VS SU-DIPGXIII
-3.94533	1.69e-48	Down	CARD6	SF188 VS SU-DIPGXIII
-1.6059	2.5e-08	Down	CARD9	SF188 VS SU-DIPGXIII
-1.03609	4.82e-36	Down	CARHSP1	SF188 VS SU-DIPGXIII
-1.14428	7.61e-54	Down	CARS	SF188 VS SU-DIPGXIII
-5.77682	8.04e-249	Down	CASC10	SF188 VS SU-DIPGXIII
5.38892	6.8e-174	Up	CASC15	SF188 VS SU-DIPGXIII
-1.13542	3.34e-05	Down	CASC2	SF188 VS SU-DIPGXIII
1.05179	9.48e-45	Up	CASC7	SF188 VS SU-DIPGXIII
4.92664	1.02e-133	Up	CASKIN1	SF188 VS SU-DIPGXIII
-2.91474	9.29e-09	Down	CASP1	SF188 VS SU-DIPGXIII
-1.13985	5.94e-44	Down	CASP2	SF188 VS SU-DIPGXIII
-6.2053	1.42e-236	Down	CASP4	SF188 VS SU-DIPGXIII
-1.31049	9.83e-23	Down	CASP6	SF188 VS SU-DIPGXIII
-1.34924	1.23e-52	Down	CASP8	SF188 VS SU-DIPGXIII
-1.21948	6.17e-20	Down	CASP9	SF188 VS SU-DIPGXIII
-4.77425	1.37e-37	Down	CATSPER1	SF188 VS SU-DIPGXIII
-1.11292	1.19e-05	Down	CATSPER2	SF188 VS SU-DIPGXIII
-5.48632	0	Down	CAV1	SF188 VS SU-DIPGXIII
-3.01754	7.61e-175	Down	CAV2	SF188 VS SU-DIPGXIII
1.62659	1.95e-06	Up	CBLN1	SF188 VS SU-DIPGXIII
-13.8962	0	Down	CBR1	SF188 VS SU-DIPGXIII
-1.15887	2.14e-14	Down	CBR3	SF188 VS SU-DIPGXIII
1.18446	1.41e-33	Up	CBWD1	SF188 VS SU-DIPGXIII
-1.18379	5.75e-57	Down	CBX1	SF188 VS SU-DIPGXIII
-2.39926	1.38e-23	Down	CBX7	SF188 VS SU-DIPGXIII
-1.0129	2.61e-25	Down	CCBL2	SF188 VS SU-DIPGXIII
1.03531	1.72e-10	Up	CCDC102A	SF188 VS SU-DIPGXIII
-1.70235	5.87e-31	Down	CCDC102B	SF188 VS SU-DIPGXIII
-1.49026	9.25e-21	Down	CCDC113	SF188 VS SU-DIPGXIII
1.33317	5.15e-10	Up	CCDC121	SF188 VS SU-DIPGXIII
-4.25307	2.09e-43	Down	CCDC122	SF188 VS SU-DIPGXIII
-1.06019	1.55e-19	Down	CCDC125	SF188 VS SU-DIPGXIII
1.73339	1.51e-18	Up	CCDC134	SF188 VS SU-DIPGXIII
-4.78512	1.78e-159	Down	CCDC144A	SF188 VS SU-DIPGXIII
-1.69608	4.98e-11	Down	CCDC144B	SF188 VS SU-DIPGXIII
1.2055	0.000523177	Up	CCDC144CP	SF188 VS SU-DIPGXIII
-1.11369	1.18e-13	Down	CCDC150	SF188 VS SU-DIPGXIII
-2.31269	9.21e-10	Down	CCDC151	SF188 VS SU-DIPGXIII
-1.19002	4.24e-08	Down	CCDC157	SF188 VS SU-DIPGXIII
-1.25736	3.81e-06	Down	CCDC159	SF188 VS SU-DIPGXIII
-8.28062	4.7e-27	Down	CCDC163P	SF188 VS SU-DIPGXIII
-4.06953	5.86e-51	Down	CCDC176	SF188 VS SU-DIPGXIII
3.42003	7.25e-45	Up	CCDC180	SF188 VS SU-DIPGXIII
-1.19085	1.38e-13	Down	CCDC23	SF188 VS SU-DIPGXIII
-1.04473	1.73e-16	Down	CCDC28A	SF188 VS SU-DIPGXIII
-4.10364	1.01e-165	Down	CCDC3	SF188 VS SU-DIPGXIII
-1.72313	7.58e-05	Down	CCDC30	SF188 VS SU-DIPGXIII
-1.22432	1.1e-14	Down	CCDC40	SF188 VS SU-DIPGXIII
1.0183	1e-24	Up	CCDC58	SF188 VS SU-DIPGXIII
5.66108	4.85e-14	Up	CCDC64	SF188 VS SU-DIPGXIII
-2.59639	5.93e-10	Down	CCDC69	SF188 VS SU-DIPGXIII
-3.62461	2.79e-305	Down	CCDC71L	SF188 VS SU-DIPGXIII
2.22629	2.31e-28	Up	CCDC78	SF188 VS SU-DIPGXIII
-6.37753	1.56e-186	Down	CCDC8	SF188 VS SU-DIPGXIII
-5.673	0	Down	CCDC80	SF188 VS SU-DIPGXIII
-1.5221	0.00132524	Down	CCDC81	SF188 VS SU-DIPGXIII
1.26134	2.17e-09	Up	CCDC88B	SF188 VS SU-DIPGXIII
-6.78765	1.02e-28	Down	CCDC89	SF188 VS SU-DIPGXIII
-4.67539	2e-55	Down	CCDC96	SF188 VS SU-DIPGXIII
-9.86308	0	Down	CCL2	SF188 VS SU-DIPGXIII
7.61196	6.46e-17	Up	CCL20	SF188 VS SU-DIPGXIII
-8.48844	1.21e-27	Down	CCL26	SF188 VS SU-DIPGXIII
6.13951	1.52e-31	Up	CCL28	SF188 VS SU-DIPGXIII
-1.40811	9.54e-05	Down	CCL5	SF188 VS SU-DIPGXIII
-1.11299	0.000355123	Down	CCNB3	SF188 VS SU-DIPGXIII
-4.05485	0	Down	CCND1	SF188 VS SU-DIPGXIII
4.91919	1.79e-130	Up	CCND2	SF188 VS SU-DIPGXIII
-1.11664	8.31e-33	Down	CCNDBP1	SF188 VS SU-DIPGXIII
-1.6384	4.25e-33	Down	CCNE1	SF188 VS SU-DIPGXIII
-1.50767	1.14e-92	Down	CCNG1	SF188 VS SU-DIPGXIII
-7.0803	1.03e-35	Down	CCNO	SF188 VS SU-DIPGXIII
8.30013	5.56e-135	Up	CCNYL2	SF188 VS SU-DIPGXIII
-1.8579	7.92e-15	Down	CCR10	SF188 VS SU-DIPGXIII
1.00229	3.52e-15	Up	CCRN4L	SF188 VS SU-DIPGXIII
-2.76488	4.37e-13	Down	CCSER1	SF188 VS SU-DIPGXIII
-1.41556	9.49e-59	Down	CD151	SF188 VS SU-DIPGXIII
-3.76682	1.19e-81	Down	CD163L1	SF188 VS SU-DIPGXIII
-7.74635	6.29e-308	Down	CD248	SF188 VS SU-DIPGXIII
2.61666	1.69e-83	Up	CD27-AS1	SF188 VS SU-DIPGXIII
-5.08948	8.13e-91	Down	CD274	SF188 VS SU-DIPGXIII
1.17072	3.27e-23	Up	CD302	SF188 VS SU-DIPGXIII
-4.59782	8.72e-55	Down	CD33	SF188 VS SU-DIPGXIII
-3.45467	6.53e-36	Down	CD37	SF188 VS SU-DIPGXIII
-4.8997	2.01e-28	Down	CD38	SF188 VS SU-DIPGXIII
6.83934	2.52e-85	Up	CD40	SF188 VS SU-DIPGXIII
-3.94725	0	Down	CD44	SF188 VS SU-DIPGXIII
-1.23518	1.35e-40	Down	CD55	SF188 VS SU-DIPGXIII
-1.46239	2.45e-95	Down	CD59	SF188 VS SU-DIPGXIII
-3.04019	4.36e-101	Down	CD68	SF188 VS SU-DIPGXIII
-7.78829	6.44e-19	Down	CD69	SF188 VS SU-DIPGXIII
-2.02414	5.47e-24	Down	CD70	SF188 VS SU-DIPGXIII
-6.31094	2.01e-304	Down	CD82	SF188 VS SU-DIPGXIII
2.42221	2.38e-75	Up	CD83	SF188 VS SU-DIPGXIII
1.51109	1.34e-96	Up	CD9	SF188 VS SU-DIPGXIII
-4.21755	7.48e-24	Down	CD96	SF188 VS SU-DIPGXIII
-1.74228	2.56e-107	Down	CD99	SF188 VS SU-DIPGXIII
1.70331	3.43e-05	Up	CDC42BPG	SF188 VS SU-DIPGXIII
-1.02785	2.8e-51	Down	CDC42EP3	SF188 VS SU-DIPGXIII
-1.76281	4.2e-126	Down	CDC42EP4	SF188 VS SU-DIPGXIII
2.62848	3.89e-31	Up	CDC42EP5	SF188 VS SU-DIPGXIII
1.02348	9.4e-44	Up	CDCA7L	SF188 VS SU-DIPGXIII
-12.2613	1.37e-264	Down	CDCP1	SF188 VS SU-DIPGXIII
9.91109	7.74e-74	Up	CDH10	SF188 VS SU-DIPGXIII
-1.47271	6.44e-87	Down	CDH11	SF188 VS SU-DIPGXIII
4.22267	8.64e-35	Up	CDH12	SF188 VS SU-DIPGXIII
-10.9629	0	Down	CDH13	SF188 VS SU-DIPGXIII
-2.84513	1.55e-32	Down	CDH18	SF188 VS SU-DIPGXIII
10.2413	1.58e-80	Up	CDH19	SF188 VS SU-DIPGXIII
10.8481	9.82e-102	Up	CDH20	SF188 VS SU-DIPGXIII
10.0998	4.94e-77	Up	CDH22	SF188 VS SU-DIPGXIII
1.31784	1.34e-12	Up	CDH4	SF188 VS SU-DIPGXIII
-1.73283	3.12e-49	Down	CDH6	SF188 VS SU-DIPGXIII
7.22659	6.72e-13	Up	CDH7	SF188 VS SU-DIPGXIII
-9.37166	1.36e-45	Down	CDH9	SF188 VS SU-DIPGXIII
9.1224	0	Up	CDHR1	SF188 VS SU-DIPGXIII
-8.18029	1.15e-24	Down	CDK15	SF188 VS SU-DIPGXIII
-1.06783	1.79e-36	Down	CDK17	SF188 VS SU-DIPGXIII
4.03753	5.14e-139	Up	CDK18	SF188 VS SU-DIPGXIII
-3.25035	0	Down	CDK4	SF188 VS SU-DIPGXIII
-1.00729	1.13e-23	Down	CDK5	SF188 VS SU-DIPGXIII
-1.44228	2.9e-64	Down	CDK7	SF188 VS SU-DIPGXIII
1.62692	7.69e-21	Up	CDKL1	SF188 VS SU-DIPGXIII
-3.08544	4.95e-58	Down	CDKN1A	SF188 VS SU-DIPGXIII
1.28671	8.26e-71	Up	CDKN1B	SF188 VS SU-DIPGXIII
-10.9873	6.36e-96	Down	CDKN1C	SF188 VS SU-DIPGXIII
-8.02699	3.67e-277	Down	CDKN2A	SF188 VS SU-DIPGXIII
-1.55802	3.23e-77	Down	CDKN2AIP	SF188 VS SU-DIPGXIII
-2.48238	2.1e-93	Down	CDKN2B	SF188 VS SU-DIPGXIII
-4.94546	5.44e-23	Down	CDKN2B-AS1	SF188 VS SU-DIPGXIII
-1.19021	4.58e-49	Down	CDKN2C	SF188 VS SU-DIPGXIII
1.18046	7.64e-19	Up	CDPF1	SF188 VS SU-DIPGXIII
6.88443	2.35e-30	Up	CDR1	SF188 VS SU-DIPGXIII
-1.11301	6.62e-22	Down	CDR2L	SF188 VS SU-DIPGXIII
-2.46544	0.00197828	Down	CDRT4	SF188 VS SU-DIPGXIII
-6.76508	1.15e-29	Down	CDS1	SF188 VS SU-DIPGXIII
-2.31776	1.14e-19	Down	CDYL2	SF188 VS SU-DIPGXIII
2.94218	5e-71	Up	CEBPD	SF188 VS SU-DIPGXIII
-8.76434	1.39e-34	Down	CECR1	SF188 VS SU-DIPGXIII
2.09963	3.09e-33	Up	CECR2	SF188 VS SU-DIPGXIII
-1.41114	3.92e-20	Down	CECR7	SF188 VS SU-DIPGXIII
-1.44616	0.00823351	Down	CEL	SF188 VS SU-DIPGXIII
10.4841	0	Up	CELF2	SF188 VS SU-DIPGXIII
-2.39059	1.07e-79	Down	CELSR1	SF188 VS SU-DIPGXIII
4.00294	0	Up	CELSR2	SF188 VS SU-DIPGXIII
-1.63147	0.000147632	Down	CEMP1	SF188 VS SU-DIPGXIII
-4.60585	8.7e-51	Down	CEND1	SF188 VS SU-DIPGXIII
-1.42418	1.09e-21	Down	CEP128	SF188 VS SU-DIPGXIII
1.37039	7.55e-69	Up	CEP192	SF188 VS SU-DIPGXIII
-1.80593	1.84e-75	Down	CEP41	SF188 VS SU-DIPGXIII
-1.00705	2.78e-30	Down	CEP55	SF188 VS SU-DIPGXIII
1.06845	1.82e-20	Up	CEP63	SF188 VS SU-DIPGXIII
-1.28074	3.06e-18	Down	CEP70	SF188 VS SU-DIPGXIII
1.44839	3.59e-36	Up	CEP85L	SF188 VS SU-DIPGXIII
-1.05507	7.71e-26	Down	CEP89	SF188 VS SU-DIPGXIII
1.252	7.39e-35	Up	CERCAM	SF188 VS SU-DIPGXIII
1.08191	3.92e-24	Up	CERKL	SF188 VS SU-DIPGXIII
3.375	7.93e-129	Up	CERS1	SF188 VS SU-DIPGXIII
5.60546	4.15e-172	Up	CERS4	SF188 VS SU-DIPGXIII
1.21245	2.77e-52	Up	CERS6	SF188 VS SU-DIPGXIII
2.14796	1.26e-30	Up	CERS6-AS1	SF188 VS SU-DIPGXIII
-1.04644	9.68e-49	Down	CETN2	SF188 VS SU-DIPGXIII
-3.08931	1.04e-07	Down	CFB	SF188 VS SU-DIPGXIII
-5.26218	7.11e-29	Down	CFH	SF188 VS SU-DIPGXIII
-7.18675	2.47e-164	Down	CFI	SF188 VS SU-DIPGXIII
4.21798	1.51e-88	Up	CGN	SF188 VS SU-DIPGXIII
-2.75299	1.33e-43	Down	CGNL1	SF188 VS SU-DIPGXIII
1.78555	1.09e-50	Up	CGREF1	SF188 VS SU-DIPGXIII
-1.61143	4.01e-08	Down	CHAC1	SF188 VS SU-DIPGXIII
9.70584	0	Up	CHADL	SF188 VS SU-DIPGXIII
1.05842	3.83e-18	Up	CHCHD6	SF188 VS SU-DIPGXIII
-1.69998	6.27e-140	Down	CHD3	SF188 VS SU-DIPGXIII
1.49347	1.83e-93	Up	CHD7	SF188 VS SU-DIPGXIII
10.8695	0	Up	CHI3L1	SF188 VS SU-DIPGXIII
6.27277	7.45e-32	Up	CHI3L2	SF188 VS SU-DIPGXIII
-1.0534	1.27e-21	Down	CHIC1	SF188 VS SU-DIPGXIII
10.964	1.19e-132	Up	CHL1	SF188 VS SU-DIPGXIII
-1.20616	2.88e-47	Down	CHMP1A	SF188 VS SU-DIPGXIII
-3.24522	4.91e-14	Down	CHMP4C	SF188 VS SU-DIPGXIII
2.11544	2.75e-53	Up	CHN2	SF188 VS SU-DIPGXIII
-1.55593	0.000125631	Down	CHODL	SF188 VS SU-DIPGXIII
1.2862	2.52e-14	Up	CHPF	SF188 VS SU-DIPGXIII
-2.29869	1.79e-79	Down	CHPF2	SF188 VS SU-DIPGXIII
1.54076	2.32e-86	Up	CHPT1	SF188 VS SU-DIPGXIII
11.7982	0	Up	CHRDL1	SF188 VS SU-DIPGXIII
-1.27579	0.00063658	Down	CHRFAM7A	SF188 VS SU-DIPGXIII
6.62989	2.54e-171	Up	CHRM3	SF188 VS SU-DIPGXIII
8.68778	1.08e-33	Up	CHRNA4	SF188 VS SU-DIPGXIII
1.29075	7e-18	Up	CHRNA7	SF188 VS SU-DIPGXIII
-11.2907	2.43e-159	Down	CHRNA9	SF188 VS SU-DIPGXIII
5.026	4.49e-46	Up	CHRNB2	SF188 VS SU-DIPGXIII
5.93479	0	Up	CHST11	SF188 VS SU-DIPGXIII
5.21444	3.22e-82	Up	CHST15	SF188 VS SU-DIPGXIII
3.88052	0	Up	CHST3	SF188 VS SU-DIPGXIII
1.6631	0.000212697	Up	CHST5	SF188 VS SU-DIPGXIII
2.67978	1.22e-85	Up	CHST6	SF188 VS SU-DIPGXIII
4.69533	1.2e-31	Up	CHST8	SF188 VS SU-DIPGXIII
10.9151	7.44e-135	Up	CHST9	SF188 VS SU-DIPGXIII
-1.14677	2.52e-42	Down	CHURC1	SF188 VS SU-DIPGXIII
-1.21792	1.71e-38	Down	CIB1	SF188 VS SU-DIPGXIII
2.98211	4.41e-39	Up	CIB2	SF188 VS SU-DIPGXIII
-1.22561	2.52e-09	Down	CICP14	SF188 VS SU-DIPGXIII
-1.27701	1.2e-10	Down	CIDECP	SF188 VS SU-DIPGXIII
1.24347	7.4e-62	Up	CIT	SF188 VS SU-DIPGXIII
2.1063	4.29e-50	Up	CITED1	SF188 VS SU-DIPGXIII
-2.26049	8.57e-171	Down	CITED2	SF188 VS SU-DIPGXIII
-1.19559	5.47e-63	Down	CKAP4	SF188 VS SU-DIPGXIII
8.00484	2.11e-21	Up	CKMT1B	SF188 VS SU-DIPGXIII
-7.82399	3.31e-73	Down	CLCF1	SF188 VS SU-DIPGXIII
1.77396	5.85e-47	Up	CLCN2	SF188 VS SU-DIPGXIII
1.29578	1.05e-51	Up	CLCN4	SF188 VS SU-DIPGXIII
-3.29269	7.16e-16	Down	CLDN1	SF188 VS SU-DIPGXIII
5.50653	1.11e-78	Up	CLDN10	SF188 VS SU-DIPGXIII
9.05136	0	Up	CLDN11	SF188 VS SU-DIPGXIII
-1.37616	2.16e-14	Down	CLDN15	SF188 VS SU-DIPGXIII
-1.26306	0.000339878	Down	CLEC11A	SF188 VS SU-DIPGXIII
5.31933	2.66e-33	Up	CLEC18A	SF188 VS SU-DIPGXIII
-1.91846	2.17e-65	Down	CLEC2B	SF188 VS SU-DIPGXIII
-5.72227	5.12e-14	Down	CLEC7A	SF188 VS SU-DIPGXIII
-3.09478	3.28e-110	Down	CLGN	SF188 VS SU-DIPGXIII
-1.34416	5.86e-85	Down	CLIC1	SF188 VS SU-DIPGXIII
-3.85021	2.2e-244	Down	CLIC2	SF188 VS SU-DIPGXIII
-1.39661	4.25e-81	Down	CLIC4	SF188 VS SU-DIPGXIII
-4.35642	9.27e-200	Down	CLIP4	SF188 VS SU-DIPGXIII
-1.47119	5.09e-26	Down	CLP1	SF188 VS SU-DIPGXIII
1.26976	3.08e-39	Up	CLPB	SF188 VS SU-DIPGXIII
2.79037	3.09e-49	Up	CLSTN3	SF188 VS SU-DIPGXIII
-1.55785	7.6e-28	Down	CLTCL1	SF188 VS SU-DIPGXIII
-2.26741	9.26e-144	Down	CLU	SF188 VS SU-DIPGXIII
1.23718	2.03e-59	Up	CMBL	SF188 VS SU-DIPGXIII
-4.38767	5.5e-174	Down	CMPK2	SF188 VS SU-DIPGXIII
1.41203	5.42e-76	Up	CMSS1	SF188 VS SU-DIPGXIII
8.88958	2e-183	Up	CMTM5	SF188 VS SU-DIPGXIII
-1.45759	2.36e-73	Down	CMTM6	SF188 VS SU-DIPGXIII
3.71566	2.39e-41	Up	CMTM8	SF188 VS SU-DIPGXIII
6.94373	7.46e-34	Up	CNDP1	SF188 VS SU-DIPGXIII
1.5117	3.05e-87	Up	CNDP2	SF188 VS SU-DIPGXIII
-1.43639	5.47e-41	Down	CNEP1R1	SF188 VS SU-DIPGXIII
1.46702	5.82e-12	Up	CNIH2	SF188 VS SU-DIPGXIII
-3.37858	8.61e-231	Down	CNIH3	SF188 VS SU-DIPGXIII
-4.84657	1.04e-73	Down	CNN1	SF188 VS SU-DIPGXIII
-2.84515	0	Down	CNN2	SF188 VS SU-DIPGXIII
-1.36232	4.27e-94	Down	CNN3	SF188 VS SU-DIPGXIII
2.68151	1.99e-112	Up	CNNM1	SF188 VS SU-DIPGXIII
1.12013	4e-31	Up	CNNM2	SF188 VS SU-DIPGXIII
6.23856	3.22e-66	Up	CNTFR	SF188 VS SU-DIPGXIII
8.63773	0	Up	CNTN1	SF188 VS SU-DIPGXIII
10.2256	6.7e-72	Up	CNTN3	SF188 VS SU-DIPGXIII
8.26526	1.35e-26	Up	CNTN6	SF188 VS SU-DIPGXIII
-3.17637	5.43e-120	Down	CNTNAP3	SF188 VS SU-DIPGXIII
1.7299	2.98e-118	Up	COASY	SF188 VS SU-DIPGXIII
9.94017	0	Up	COBL	SF188 VS SU-DIPGXIII
-1.02942	4.55e-32	Down	COG1	SF188 VS SU-DIPGXIII
9.15414	0	Up	COL11A2	SF188 VS SU-DIPGXIII
-3.96101	0	Down	COL12A1	SF188 VS SU-DIPGXIII
-11.383	4.35e-172	Down	COL13A1	SF188 VS SU-DIPGXIII
-4.6303	2.18e-90	Down	COL14A1	SF188 VS SU-DIPGXIII
6.26206	0	Up	COL15A1	SF188 VS SU-DIPGXIII
-3.01819	1.86e-247	Down	COL16A1	SF188 VS SU-DIPGXIII
-5.31604	0	Down	COL18A1	SF188 VS SU-DIPGXIII
6.22874	7.57e-85	Up	COL19A1	SF188 VS SU-DIPGXIII
-5.29874	2.11e-192	Down	COL1A1	SF188 VS SU-DIPGXIII
-13.0586	0	Down	COL1A2	SF188 VS SU-DIPGXIII
14.124	0	Up	COL20A1	SF188 VS SU-DIPGXIII
-9.09909	6.1e-43	Down	COL21A1	SF188 VS SU-DIPGXIII
10.4447	1.42e-283	Up	COL22A1	SF188 VS SU-DIPGXIII
8.71308	9.26e-96	Up	COL25A1	SF188 VS SU-DIPGXIII
1.16857	1.03e-56	Up	COL27A1	SF188 VS SU-DIPGXIII
8.66299	0	Up	COL2A1	SF188 VS SU-DIPGXIII
-13.7485	0	Down	COL3A1	SF188 VS SU-DIPGXIII
-1.23267	3.27e-75	Down	COL4A1	SF188 VS SU-DIPGXIII
-1.19738	6.19e-78	Down	COL4A2	SF188 VS SU-DIPGXIII
-2.55676	4.03e-153	Down	COL4A5	SF188 VS SU-DIPGXIII
-7.53236	9.19e-43	Down	COL4A6	SF188 VS SU-DIPGXIII
-13.353	0	Down	COL5A1	SF188 VS SU-DIPGXIII
-6.91281	0	Down	COL5A2	SF188 VS SU-DIPGXIII
8.29764	8.41e-77	Up	COL5A3	SF188 VS SU-DIPGXIII
-2.98094	3.77e-227	Down	COL6A2	SF188 VS SU-DIPGXIII
-12.2973	0	Down	COL6A3	SF188 VS SU-DIPGXIII
-5.93481	0	Down	COL7A1	SF188 VS SU-DIPGXIII
-4.79369	1.61e-160	Down	COL8A1	SF188 VS SU-DIPGXIII
15.6492	0	Up	COL9A1	SF188 VS SU-DIPGXIII
1.51736	1.48e-38	Up	COL9A2	SF188 VS SU-DIPGXIII
7.38002	0	Up	COL9A3	SF188 VS SU-DIPGXIII
-9.26506	2.11e-46	Down	COLEC10	SF188 VS SU-DIPGXIII
5.22813	1.8e-16	Up	COLEC11	SF188 VS SU-DIPGXIII
-9.85642	0	Down	COLEC12	SF188 VS SU-DIPGXIII
4.34949	0	Up	COLGALT2	SF188 VS SU-DIPGXIII
-1.01318	3.58e-43	Down	COPS3	SF188 VS SU-DIPGXIII
-8.93328	4.64e-39	Down	COPZ2	SF188 VS SU-DIPGXIII
-1.52378	3.98e-44	Down	COQ10B	SF188 VS SU-DIPGXIII
1.93827	7.01e-46	Up	COQ3	SF188 VS SU-DIPGXIII
-1.11377	4.48e-43	Down	CORO1B	SF188 VS SU-DIPGXIII
3.04677	3.85e-117	Up	CORO2A	SF188 VS SU-DIPGXIII
3.21589	4.95e-209	Up	CORO2B	SF188 VS SU-DIPGXIII
1.73428	1.27e-50	Up	CORO7	SF188 VS SU-DIPGXIII
-1.00121	5.08e-17	Down	COX10-AS1	SF188 VS SU-DIPGXIII
1.03761	1.68e-23	Up	COX18	SF188 VS SU-DIPGXIII
-3.73561	8.57e-19	Down	CP	SF188 VS SU-DIPGXIII
-12.2129	4.38e-119	Down	CPA4	SF188 VS SU-DIPGXIII
1.01512	1.02e-33	Up	CPD	SF188 VS SU-DIPGXIII
-1.29862	2.37e-11	Down	CPEB1	SF188 VS SU-DIPGXIII
-3.38709	5.86e-195	Down	CPED1	SF188 VS SU-DIPGXIII
2.24457	1.17e-15	Up	CPLX1	SF188 VS SU-DIPGXIII
6.80075	0	Up	CPM	SF188 VS SU-DIPGXIII
1.41614	1.39e-68	Up	CPNE2	SF188 VS SU-DIPGXIII
1.0152	1.27e-42	Up	CPNE3	SF188 VS SU-DIPGXIII
2.5148	5.77e-20	Up	CPNE5	SF188 VS SU-DIPGXIII
-10.8268	3.93e-121	Down	CPQ	SF188 VS SU-DIPGXIII
4.05707	1.44e-194	Up	CPS1	SF188 VS SU-DIPGXIII
-1.57917	1.13e-93	Down	CPT1A	SF188 VS SU-DIPGXIII
-1.13616	3.1e-16	Down	CPT1C	SF188 VS SU-DIPGXIII
1.09651	4.84e-40	Up	CPVL	SF188 VS SU-DIPGXIII
-5.50503	4.59e-53	Down	CPZ	SF188 VS SU-DIPGXIII
-5.78861	0	Down	CRABP2	SF188 VS SU-DIPGXIII
5.71031	3.1e-21	Up	CRB2	SF188 VS SU-DIPGXIII
-1.48417	7.1e-56	Down	CREM	SF188 VS SU-DIPGXIII
-1.26946	6.85e-56	Down	CRIM1	SF188 VS SU-DIPGXIII
-1.71482	8.29e-63	Down	CRIP2	SF188 VS SU-DIPGXIII
7.29528	6.47e-263	Up	CRISPLD1	SF188 VS SU-DIPGXIII
-5.49669	8.95e-109	Down	CRISPLD2	SF188 VS SU-DIPGXIII
1.56277	3.54e-46	Up	CRMP1	SF188 VS SU-DIPGXIII
1.87672	1.59e-67	Up	CROCC	SF188 VS SU-DIPGXIII
-2.93269	5.01e-114	Down	CROT	SF188 VS SU-DIPGXIII
1.12643	2.06e-20	Up	CRY2	SF188 VS SU-DIPGXIII
5.35649	6.99e-118	Up	CRYAB	SF188 VS SU-DIPGXIII
9.281	8.97e-42	Up	CRYGD	SF188 VS SU-DIPGXIII
-9.50609	1e-51	Down	CSAG1	SF188 VS SU-DIPGXIII
-9.56211	6.01e-54	Down	CSAG2	SF188 VS SU-DIPGXIII
-9.56211	5.96e-54	Down	CSAG3	SF188 VS SU-DIPGXIII
-6.00362	3.17e-113	Down	CSDC2	SF188 VS SU-DIPGXIII
5.51887	6.68e-179	Up	CSGALNACT1	SF188 VS SU-DIPGXIII
7.60872	5.8e-17	Up	CSMD1	SF188 VS SU-DIPGXIII
-2.37358	3.51e-107	Down	CSMD2	SF188 VS SU-DIPGXIII
-1.41668	0.00783353	Down	CSNK2A3	SF188 VS SU-DIPGXIII
5.38656	0	Up	CSPG4	SF188 VS SU-DIPGXIII
5.46821	4e-50	Up	CSPG5	SF188 VS SU-DIPGXIII
-1.25417	6.64e-15	Down	CSRNP1	SF188 VS SU-DIPGXIII
-8.73373	0	Down	CSRP1	SF188 VS SU-DIPGXIII
2.45475	4.04e-46	Up	CTA-29F11.1	SF188 VS SU-DIPGXIII
1.21787	1.47e-07	Up	CTA-445C9.14	SF188 VS SU-DIPGXIII
-1.21056	1.77e-25	Down	CTAGE5	SF188 VS SU-DIPGXIII
-3.41717	4.18e-10	Down	CTB-109A12.1	SF188 VS SU-DIPGXIII
2.5855	1.16e-21	Up	CTB-119C2.1	SF188 VS SU-DIPGXIII
-1.916	1.42e-12	Down	CTB-13F3.1	SF188 VS SU-DIPGXIII
-1.86593	2.1e-10	Down	CTB-175P5.4	SF188 VS SU-DIPGXIII
7.96302	1.19e-19	Up	CTB-191K22.5	SF188 VS SU-DIPGXIII
-3.35278	4.34e-15	Down	CTB-52I2.4	SF188 VS SU-DIPGXIII
3.23956	9.06e-06	Up	CTB-5E10.3	SF188 VS SU-DIPGXIII
-1.29286	0.0163326	Down	CTB-60E11.4	SF188 VS SU-DIPGXIII
4.91819	3.57e-22	Up	CTC-246B18.8	SF188 VS SU-DIPGXIII
-2.72478	7.21e-08	Down	CTC-301O7.4	SF188 VS SU-DIPGXIII
1.32716	1.73e-21	Up	CTC-444N24.11	SF188 VS SU-DIPGXIII
1.58513	2.34e-05	Up	CTC-458I2.2	SF188 VS SU-DIPGXIII
-2.28212	4.83e-10	Down	CTC-459F4.1	SF188 VS SU-DIPGXIII
-1.74879	4.99e-10	Down	CTC-510F12.6	SF188 VS SU-DIPGXIII
-1.00126	7.75e-08	Down	CTD-2006C1.2	SF188 VS SU-DIPGXIII
1.23921	0.000174621	Up	CTD-2006H14.2	SF188 VS SU-DIPGXIII
1.59863	0.000210607	Up	CTD-2012J19.3	SF188 VS SU-DIPGXIII
-2.41273	9.91e-16	Down	CTD-2015H6.3	SF188 VS SU-DIPGXIII
1.22322	0.000513125	Up	CTD-2017D11.1	SF188 VS SU-DIPGXIII
-5.53277	1.33e-46	Down	CTD-2035E11.4	SF188 VS SU-DIPGXIII
1.84376	9.79e-07	Up	CTD-2054N24.2	SF188 VS SU-DIPGXIII
-3.46245	1.85e-11	Down	CTD-2078B5.2	SF188 VS SU-DIPGXIII
1.45814	6.79e-05	Up	CTD-2162K18.4	SF188 VS SU-DIPGXIII
-1.53997	0.00103724	Down	CTD-2184D3.5	SF188 VS SU-DIPGXIII
-1.41797	1.94e-05	Down	CTD-2196E14.6	SF188 VS SU-DIPGXIII
-1.24172	2.93e-14	Down	CTD-2201E18.3	SF188 VS SU-DIPGXIII
-2.55826	2.88e-07	Down	CTD-2201E18.5	SF188 VS SU-DIPGXIII
-1.28243	0.0183922	Down	CTD-2203K17.1	SF188 VS SU-DIPGXIII
-2.24628	9.72e-14	Down	CTD-2267D19.2	SF188 VS SU-DIPGXIII
1.21634	2.25e-09	Up	CTD-2267D19.3	SF188 VS SU-DIPGXIII
-4.14716	4.43e-20	Down	CTD-2269F5.1	SF188 VS SU-DIPGXIII
-1.5126	2.73e-06	Down	CTD-2270L9.4	SF188 VS SU-DIPGXIII
-2.53355	3.2e-37	Down	CTD-2303H24.2	SF188 VS SU-DIPGXIII
2.77876	1.17e-08	Up	CTD-2313N18.5	SF188 VS SU-DIPGXIII
1.6048	1.69e-107	Up	CTD-2314B22.3	SF188 VS SU-DIPGXIII
-1.92945	1.84e-05	Down	CTD-2319I12.4	SF188 VS SU-DIPGXIII
1.22673	0.00956192	Up	CTD-2328D6.1	SF188 VS SU-DIPGXIII
-2.6639	3.54e-07	Down	CTD-2354A18.1	SF188 VS SU-DIPGXIII
1.38684	1.11e-30	Up	CTD-2369P2.2	SF188 VS SU-DIPGXIII
-7.64112	3.53e-18	Down	CTD-2377D24.6	SF188 VS SU-DIPGXIII
4.73166	5.65e-22	Up	CTD-2516F10.2	SF188 VS SU-DIPGXIII
3.01247	5.08e-16	Up	CTD-2517M14.5	SF188 VS SU-DIPGXIII
-4.32282	2.87e-32	Down	CTD-2521M24.9	SF188 VS SU-DIPGXIII
1.01909	0.00606439	Up	CTD-2528L19.6	SF188 VS SU-DIPGXIII
1.69397	3.78e-10	Up	CTD-2541J13.1	SF188 VS SU-DIPGXIII
1.61511	8.71e-05	Up	CTD-2541M15.4	SF188 VS SU-DIPGXIII
4.81458	1.85e-39	Up	CTD-2554C21.1	SF188 VS SU-DIPGXIII
8.34818	2.24e-24	Up	CTD-2554C21.2	SF188 VS SU-DIPGXIII
9.76719	1.59e-66	Up	CTD-2554C21.3	SF188 VS SU-DIPGXIII
1.03697	0.000412694	Up	CTD-2583A14.11	SF188 VS SU-DIPGXIII
1.72115	5.71e-07	Up	CTD-2583A14.8	SF188 VS SU-DIPGXIII
5.79854	9.18e-24	Up	CTD-2587H19.2	SF188 VS SU-DIPGXIII
1.72253	3.66e-12	Up	CTD-2619J13.17	SF188 VS SU-DIPGXIII
-1.18007	0.00106393	Down	CTD-2619J13.9	SF188 VS SU-DIPGXIII
3.76522	2.04e-31	Up	CTD-2636A23.2	SF188 VS SU-DIPGXIII
4.62201	5.23e-15	Up	CTD-2666L21.1	SF188 VS SU-DIPGXIII
-1.14904	0.00256375	Down	CTD-3064M3.3	SF188 VS SU-DIPGXIII
1.48701	0.000751942	Up	CTD-3110H11.1	SF188 VS SU-DIPGXIII
2.02735	6.69e-08	Up	CTD-3185P2.1	SF188 VS SU-DIPGXIII
3.29041	1.2e-33	Up	CTD-3193O13.9	SF188 VS SU-DIPGXIII
1.0601	1.38e-06	Up	CTD-3220F14.1	SF188 VS SU-DIPGXIII
-1.67276	5.38e-07	Down	CTD-3232M19.2	SF188 VS SU-DIPGXIII
-7.33888	3.11e-29	Down	CTF1	SF188 VS SU-DIPGXIII
-5.27297	0	Down	CTGF	SF188 VS SU-DIPGXIII
3.3019	1.64e-200	Up	CTHRC1	SF188 VS SU-DIPGXIII
-1.06851	4.12e-57	Down	CTNNA1	SF188 VS SU-DIPGXIII
1.5289	2.02e-49	Up	CTNNBIP1	SF188 VS SU-DIPGXIII
-1.65073	4.82e-128	Down	CTNND1	SF188 VS SU-DIPGXIII
6.00142	3.69e-96	Up	CTNND2	SF188 VS SU-DIPGXIII
1.52106	3.08e-09	Up	CTRL	SF188 VS SU-DIPGXIII
-1.03116	2.13e-40	Down	CTSA	SF188 VS SU-DIPGXIII
-1.30105	3.45e-72	Down	CTSB	SF188 VS SU-DIPGXIII
1.44034	1.98e-34	Up	CTSF	SF188 VS SU-DIPGXIII
2.26374	5.93e-25	Up	CTSH	SF188 VS SU-DIPGXIII
-1.07213	1.2e-08	Down	CTSK	SF188 VS SU-DIPGXIII
-2.27403	3.94e-69	Down	CTSS	SF188 VS SU-DIPGXIII
1.07524	3.33e-10	Up	CTSV	SF188 VS SU-DIPGXIII
3.9316	3.93e-69	Up	CTTNBP2	SF188 VS SU-DIPGXIII
-4.8751	4.17e-203	Down	CUBN	SF188 VS SU-DIPGXIII
-1.30492	3.84e-64	Down	CUL2	SF188 VS SU-DIPGXIII
-1.44809	1.8e-52	Down	CUL4B	SF188 VS SU-DIPGXIII
2.20692	4.48e-76	Up	CUL9	SF188 VS SU-DIPGXIII
-1.01023	0.000458486	Down	CUZD1	SF188 VS SU-DIPGXIII
6.68183	0	Up	CX3CL1	SF188 VS SU-DIPGXIII
2.04417	1.45e-90	Up	CXADR	SF188 VS SU-DIPGXIII
2.13774	7.48e-35	Up	CXCL10	SF188 VS SU-DIPGXIII
-3.81347	7.33e-22	Down	CXCL11	SF188 VS SU-DIPGXIII
1.19331	0.00155823	Up	CXCL16	SF188 VS SU-DIPGXIII
2.60556	7.93e-13	Up	CXCL2	SF188 VS SU-DIPGXIII
4.16865	5.24e-13	Up	CXCL5	SF188 VS SU-DIPGXIII
5.11667	2.01e-24	Up	CXCR4	SF188 VS SU-DIPGXIII
4.11146	8.98e-13	Up	CXorf22	SF188 VS SU-DIPGXIII
8.11732	2.14e-21	Up	CXorf30	SF188 VS SU-DIPGXIII
-1.03739	4.23e-19	Down	CXorf40B	SF188 VS SU-DIPGXIII
2.33454	5.1e-123	Up	CXorf57	SF188 VS SU-DIPGXIII
2.92791	1.06e-60	Up	CXXC4	SF188 VS SU-DIPGXIII
-1.97271	9.74e-57	Down	CYB561A3	SF188 VS SU-DIPGXIII
-1.16515	1.38e-18	Down	CYB561D1	SF188 VS SU-DIPGXIII
-4.49951	2.22e-82	Down	CYB5R2	SF188 VS SU-DIPGXIII
-10.0803	0	Down	CYBA	SF188 VS SU-DIPGXIII
-1.24833	2.16e-64	Down	CYBRD1	SF188 VS SU-DIPGXIII
3.20791	1.85e-95	Up	CYFIP2	SF188 VS SU-DIPGXIII
-6.83514	1.38e-23	Down	CYGB	SF188 VS SU-DIPGXIII
-1.51381	3.95e-76	Down	CYLD	SF188 VS SU-DIPGXIII
6.51366	1.36e-121	Up	CYP1A1	SF188 VS SU-DIPGXIII
4.74993	1.37e-67	Up	CYP26B1	SF188 VS SU-DIPGXIII
8.64149	2.64e-246	Up	CYP27A1	SF188 VS SU-DIPGXIII
-3.59854	9.47e-92	Down	CYP27B1	SF188 VS SU-DIPGXIII
-3.69187	2.83e-21	Down	CYP27C1	SF188 VS SU-DIPGXIII
-6.93278	7.48e-55	Down	CYP2S1	SF188 VS SU-DIPGXIII
4.86963	5.36e-14	Up	CYP39A1	SF188 VS SU-DIPGXIII
2.61106	1.06e-09	Up	CYP4F26P	SF188 VS SU-DIPGXIII
2.99955	7.16e-09	Up	CYP4F30P	SF188 VS SU-DIPGXIII
1.90739	9.06e-104	Up	CYP51A1	SF188 VS SU-DIPGXIII
5.57457	4.75e-46	Up	CYP7B1	SF188 VS SU-DIPGXIII
-4.09394	4.19e-146	Down	CYR61	SF188 VS SU-DIPGXIII
-8.53203	9.91e-32	Down	CYTH4	SF188 VS SU-DIPGXIII
-10.7003	5.14e-112	Down	CYTIP	SF188 VS SU-DIPGXIII
8.52009	0	Up	CYYR1	SF188 VS SU-DIPGXIII
1.1074	1.63e-16	Up	D2HGDH	SF188 VS SU-DIPGXIII
4.92975	6.65e-158	Up	DAB1	SF188 VS SU-DIPGXIII
-7.00918	0	Down	DAB2	SF188 VS SU-DIPGXIII
1.86873	1.51e-128	Up	DAB2IP	SF188 VS SU-DIPGXIII
-2.61325	1.92e-77	Down	DACT1	SF188 VS SU-DIPGXIII
4.43256	4.56e-72	Up	DACT3	SF188 VS SU-DIPGXIII
1.02721	2.24e-39	Up	DANCR	SF188 VS SU-DIPGXIII
-1.03725	8.06e-56	Down	DAP	SF188 VS SU-DIPGXIII
1.53248	6.58e-05	Up	DAPK2	SF188 VS SU-DIPGXIII
1.04838	2.53e-55	Up	DBI	SF188 VS SU-DIPGXIII
2.4769	5.18e-71	Up	DBNDD1	SF188 VS SU-DIPGXIII
4.49506	7.4e-303	Up	DBNDD2	SF188 VS SU-DIPGXIII
1.46631	4.76e-17	Up	DBP	SF188 VS SU-DIPGXIII
7.84349	1.32e-19	Up	DCAF12L2	SF188 VS SU-DIPGXIII
-1.27394	2.23e-60	Down	DCAF5	SF188 VS SU-DIPGXIII
-2.7851	4.11e-307	Down	DCBLD2	SF188 VS SU-DIPGXIII
12.8898	0	Up	DCC	SF188 VS SU-DIPGXIII
3.21493	1.11e-12	Up	DCDC2	SF188 VS SU-DIPGXIII
11.9004	7.91e-211	Up	DCHS2	SF188 VS SU-DIPGXIII
1.47662	2.13e-55	Up	DCLRE1A	SF188 VS SU-DIPGXIII
-1.67165	1.38e-38	Down	DCLRE1C	SF188 VS SU-DIPGXIII
-1.16662	9.56e-42	Down	DCP1A	SF188 VS SU-DIPGXIII
5.06506	2.68e-32	Up	DCT	SF188 VS SU-DIPGXIII
13.5033	0	Up	DCX	SF188 VS SU-DIPGXIII
-1.15969	3.21e-34	Down	DDA1	SF188 VS SU-DIPGXIII
-1.7021	3.05e-40	Down	DDAH2	SF188 VS SU-DIPGXIII
-1.43568	1.22e-30	Down	DDB2	SF188 VS SU-DIPGXIII
1.07992	3.25e-17	Up	DDIT3	SF188 VS SU-DIPGXIII
5.56676	0	Up	DDIT4	SF188 VS SU-DIPGXIII
3.69353	1.78e-12	Up	DDIT4L	SF188 VS SU-DIPGXIII
4.60951	0	Up	DDN	SF188 VS SU-DIPGXIII
2.10156	6.88e-142	Up	DDR1	SF188 VS SU-DIPGXIII
-3.2702	1.3096772252803e-312	Down	DDR2	SF188 VS SU-DIPGXIII
1.61789	2.76e-11	Up	DDTL	SF188 VS SU-DIPGXIII
1.52358	1.42e-06	Up	DDX11-AS1	SF188 VS SU-DIPGXIII
7.7895	4.64e-19	Up	DDX25	SF188 VS SU-DIPGXIII
1.0322	1.6e-34	Up	DDX31	SF188 VS SU-DIPGXIII
-1.04824	3.93e-31	Down	DDX52	SF188 VS SU-DIPGXIII
-5.25739	0	Down	DDX58	SF188 VS SU-DIPGXIII
-2.89698	1.68e-163	Down	DDX60	SF188 VS SU-DIPGXIII
-1.8701	8.21e-97	Down	DDX60L	SF188 VS SU-DIPGXIII
-8.04457	4.79e-23	Down	DEF6	SF188 VS SU-DIPGXIII
1.10084	2.41e-31	Up	DENND1A	SF188 VS SU-DIPGXIII
1.24151	1.72e-29	Up	DENND1B	SF188 VS SU-DIPGXIII
2.68847	4.93e-15	Up	DENND1C	SF188 VS SU-DIPGXIII
-1.17426	6.09e-40	Down	DENND2A	SF188 VS SU-DIPGXIII
-2.3138	1.64e-53	Down	DENND3	SF188 VS SU-DIPGXIII
2.50995	7.39e-25	Up	DEPTOR	SF188 VS SU-DIPGXIII
3.04522	7.14e-40	Up	DERL3	SF188 VS SU-DIPGXIII
1.22123	2.7e-66	Up	DESI1	SF188 VS SU-DIPGXIII
1.18332	4.08e-25	Up	DFFB	SF188 VS SU-DIPGXIII
-3.27517	8.52e-106	Down	DFNA5	SF188 VS SU-DIPGXIII
1.07778	2.37e-12	Up	DGAT1	SF188 VS SU-DIPGXIII
1.98673	1.3e-19	Up	DGCR6	SF188 VS SU-DIPGXIII
-1.01362	4.28e-10	Down	DGKA	SF188 VS SU-DIPGXIII
1.74107	8.25e-25	Up	DGKG	SF188 VS SU-DIPGXIII
1.35488	6.07e-54	Up	DHCR24	SF188 VS SU-DIPGXIII
1.97579	4.79e-92	Up	DHCR7	SF188 VS SU-DIPGXIII
-1.08361	0.0288644	Down	DHFRP1	SF188 VS SU-DIPGXIII
1.22334	1.89e-27	Up	DHODH	SF188 VS SU-DIPGXIII
3.33837	1.85e-74	Up	DHRS13	SF188 VS SU-DIPGXIII
-1.62126	1.09e-15	Down	DHRS3	SF188 VS SU-DIPGXIII
1.29802	1.04e-21	Up	DHRS4-AS1	SF188 VS SU-DIPGXIII
-1.13406	2.71e-16	Down	DHRS7B	SF188 VS SU-DIPGXIII
-3.89596	9.07e-31	Down	DHX58	SF188 VS SU-DIPGXIII
-1.15725	1e-28	Down	DIAPH3	SF188 VS SU-DIPGXIII
1.05298	6.7e-05	Up	DICER1-AS1	SF188 VS SU-DIPGXIII
-9.27004	0	Down	DIO2	SF188 VS SU-DIPGXIII
1.8009	8.48e-120	Up	DIP2B	SF188 VS SU-DIPGXIII
2.22338	1.4e-116	Up	DIRAS1	SF188 VS SU-DIPGXIII
-3.67166	1.11e-29	Down	DIRAS3	SF188 VS SU-DIPGXIII
2.52505	5.74e-70	Up	DIRC2	SF188 VS SU-DIPGXIII
-3.00753	4.96e-26	Down	DIRC3	SF188 VS SU-DIPGXIII
1.90591	3.98e-55	Up	DISC1	SF188 VS SU-DIPGXIII
2.20131	2.18e-91	Up	DISP1	SF188 VS SU-DIPGXIII
-1.57867	3.82e-09	Down	DISP2	SF188 VS SU-DIPGXIII
-8.63913	2.31e-162	Down	DKK1	SF188 VS SU-DIPGXIII
-8.7575	5.67e-31	Down	DKK2	SF188 VS SU-DIPGXIII
-6.93482	0	Down	DKK3	SF188 VS SU-DIPGXIII
-6.13828	0	Down	DLC1	SF188 VS SU-DIPGXIII
1.09704	4.65e-17	Up	DLEU1	SF188 VS SU-DIPGXIII
1.9276	2.07e-19	Up	DLEU2	SF188 VS SU-DIPGXIII
-7.07579	1.3e-125	Down	DLG3	SF188 VS SU-DIPGXIII
10.507	3.08e-285	Up	DLGAP1	SF188 VS SU-DIPGXIII
10.1661	2.34e-86	Up	DLK1	SF188 VS SU-DIPGXIII
2.07025	7.44e-06	Up	DLK2	SF188 VS SU-DIPGXIII
4.53135	5.31e-116	Up	DLL1	SF188 VS SU-DIPGXIII
3.5235	6.32e-189	Up	DLL3	SF188 VS SU-DIPGXIII
-8.52452	0	Down	DLX1	SF188 VS SU-DIPGXIII
-11.3199	9.99e-128	Down	DLX2	SF188 VS SU-DIPGXIII
-8.00426	9.98e-23	Down	DLX6	SF188 VS SU-DIPGXIII
-5.83921	1.27e-17	Down	DLX6-AS1	SF188 VS SU-DIPGXIII
5.10378	8.38e-95	Up	DMD	SF188 VS SU-DIPGXIII
-3.8044	3.51e-84	Down	DMRTA1	SF188 VS SU-DIPGXIII
-11.7703	1.55e-144	Down	DMRTA2	SF188 VS SU-DIPGXIII
3.45348	1.12e-25	Up	DMTN	SF188 VS SU-DIPGXIII
-2.37963	2e-08	Down	DNAAF3	SF188 VS SU-DIPGXIII
-1.1701	0.00524367	Down	DNAH1	SF188 VS SU-DIPGXIII
-3.06516	1.95e-38	Down	DNAH11	SF188 VS SU-DIPGXIII
1.71841	4e-47	Up	DNAH14	SF188 VS SU-DIPGXIII
8.05205	7.53e-217	Up	DNAH2	SF188 VS SU-DIPGXIII
-3.21384	8.67e-34	Down	DNAH5	SF188 VS SU-DIPGXIII
-1.27058	2.26e-06	Down	DNAH6	SF188 VS SU-DIPGXIII
-1.68876	4.27e-07	Down	DNAH7	SF188 VS SU-DIPGXIII
6.77325	7.99e-113	Up	DNAH9	SF188 VS SU-DIPGXIII
1.02955	4.72e-49	Up	DNAJA3	SF188 VS SU-DIPGXIII
3.13469	7.54e-15	Up	DNAJA4	SF188 VS SU-DIPGXIII
-1.86307	8.72e-153	Down	DNAJB6	SF188 VS SU-DIPGXIII
6.02199	7.93e-157	Up	DNAJC15	SF188 VS SU-DIPGXIII
-1.44511	1.46e-19	Down	DNAJC22	SF188 VS SU-DIPGXIII
-1.43941	1.2e-05	Down	DNAJC28	SF188 VS SU-DIPGXIII
-1.30001	8.15e-22	Down	DNAL1	SF188 VS SU-DIPGXIII
-1.0187	8.05e-18	Down	DNASE1	SF188 VS SU-DIPGXIII
-1.82994	2.85e-62	Down	DNASE1L1	SF188 VS SU-DIPGXIII
2.55574	4.65e-10	Up	DNM1P51	SF188 VS SU-DIPGXIII
3.52273	3.68e-251	Up	DNM3	SF188 VS SU-DIPGXIII
-7.66913	2.78e-80	Down	DNM3OS	SF188 VS SU-DIPGXIII
-1.86938	3.32e-128	Down	DNMBP	SF188 VS SU-DIPGXIII
2.59668	4.24e-173	Up	DNMT3A	SF188 VS SU-DIPGXIII
1.44156	1.77e-22	Up	DOC2A	SF188 VS SU-DIPGXIII
-2.59844	4.21e-247	Down	DOCK11	SF188 VS SU-DIPGXIII
-8.14851	4.11e-93	Down	DOCK2	SF188 VS SU-DIPGXIII
-1.6788	1.31e-06	Down	DOCK3	SF188 VS SU-DIPGXIII
-2.00531	3.88e-137	Down	DOCK4	SF188 VS SU-DIPGXIII
-9.5964	0	Down	DOCK5	SF188 VS SU-DIPGXIII
-1.64325	4.93e-15	Down	DOK3	SF188 VS SU-DIPGXIII
1.11727	1.15e-15	Up	DOK6	SF188 VS SU-DIPGXIII
1.9304	5.27e-43	Up	DPF1	SF188 VS SU-DIPGXIII
-7.04446	2.58e-130	Down	DPF3	SF188 VS SU-DIPGXIII
-1.31137	1.79e-49	Down	DPH3	SF188 VS SU-DIPGXIII
1.11363	7.45e-32	Up	DPH5	SF188 VS SU-DIPGXIII
1.24586	3.31e-29	Up	DPH6	SF188 VS SU-DIPGXIII
10.3281	0	Up	DPP10	SF188 VS SU-DIPGXIII
10.9865	1.07e-124	Up	DPP10-AS1	SF188 VS SU-DIPGXIII
9.27857	7.54e-49	Up	DPP6	SF188 VS SU-DIPGXIII
1.66199	4.8e-33	Up	DPP7	SF188 VS SU-DIPGXIII
1.84346	1.73e-23	Up	DPY19L2P4	SF188 VS SU-DIPGXIII
-3.02922	1.72e-196	Down	DPYD	SF188 VS SU-DIPGXIII
1.16412	1.61e-60	Up	DPYSL2	SF188 VS SU-DIPGXIII
-1.66325	5.33e-161	Down	DPYSL3	SF188 VS SU-DIPGXIII
5.14563	0	Up	DPYSL5	SF188 VS SU-DIPGXIII
-1.25244	2.68e-45	Down	DRAM1	SF188 VS SU-DIPGXIII
-7.78885	7.33e-50	Down	DRD1	SF188 VS SU-DIPGXIII
-11.379	1.03e-118	Down	DRD2	SF188 VS SU-DIPGXIII
-1.09155	2.11e-35	Down	DRG2	SF188 VS SU-DIPGXIII
-2.78438	4.31e-19	Down	DRP2	SF188 VS SU-DIPGXIII
10.2717	3.66e-89	Up	DSC2	SF188 VS SU-DIPGXIII
6.79831	9.41e-51	Up	DSCAM	SF188 VS SU-DIPGXIII
8.58204	5.77e-28	Up	DSCAML1	SF188 VS SU-DIPGXIII
1.05162	1.52e-25	Up	DSCC1	SF188 VS SU-DIPGXIII
-3.20522	5.63e-119	Down	DSE	SF188 VS SU-DIPGXIII
8.3972	0	Up	DSG2	SF188 VS SU-DIPGXIII
-9.6137	1.08e-49	Down	DSP	SF188 VS SU-DIPGXIII
-1.14338	1.08e-66	Down	DSTN	SF188 VS SU-DIPGXIII
1.16726	5.88e-32	Up	DTD2	SF188 VS SU-DIPGXIII
2.23445	4.59e-63	Up	DTNB	SF188 VS SU-DIPGXIII
1.10655	5.39e-17	Up	DTWD2	SF188 VS SU-DIPGXIII
5.53065	2.1e-13	Up	DTX1	SF188 VS SU-DIPGXIII
-2.24964	3.3e-119	Down	DTX3L	SF188 VS SU-DIPGXIII
3.45421	3.98e-64	Up	DTX4	SF188 VS SU-DIPGXIII
-1.72396	3.44e-53	Down	DUSP1	SF188 VS SU-DIPGXIII
-1.16655	3.16e-13	Down	DUSP10	SF188 VS SU-DIPGXIII
-2.35899	3.84e-31	Down	DUSP18	SF188 VS SU-DIPGXIII
-2.87839	8.72e-26	Down	DUSP23	SF188 VS SU-DIPGXIII
5.06843	1.33e-14	Up	DUSP26	SF188 VS SU-DIPGXIII
1.20935	1.15e-21	Up	DUSP4	SF188 VS SU-DIPGXIII
-1.10696	8.05e-22	Down	DUSP5	SF188 VS SU-DIPGXIII
2.80409	1.26e-33	Up	DUSP8	SF188 VS SU-DIPGXIII
2.66571	3.99e-76	Up	DUSP9	SF188 VS SU-DIPGXIII
1.09997	5.36e-42	Up	DYM	SF188 VS SU-DIPGXIII
4.30572	2.61e-29	Up	DYNC1I1	SF188 VS SU-DIPGXIII
-1.47601	8.3e-87	Down	DYNLT1	SF188 VS SU-DIPGXIII
1.54308	1.99e-31	Up	DYRK4	SF188 VS SU-DIPGXIII
6.18259	5.53e-32	Up	DYSF	SF188 VS SU-DIPGXIII
-1.39752	2.27e-12	Down	DZANK1	SF188 VS SU-DIPGXIII
2.35854	3.14e-65	Up	E2F2	SF188 VS SU-DIPGXIII
-1.79752	9.16e-116	Down	E2F7	SF188 VS SU-DIPGXIII
2.07272	3.11e-44	Up	E2F8	SF188 VS SU-DIPGXIII
-10.2105	7.13e-242	Down	EBF1	SF188 VS SU-DIPGXIII
-6.1185	1.22e-20	Down	EBF3	SF188 VS SU-DIPGXIII
1.31891	8.52e-15	Up	ECE2	SF188 VS SU-DIPGXIII
9.20124	1.6e-142	Up	ECHDC3	SF188 VS SU-DIPGXIII
2.82795	8.81e-13	Up	EDA	SF188 VS SU-DIPGXIII
-1.29221	1.78e-52	Down	EDEM1	SF188 VS SU-DIPGXIII
-2.94554	1.12e-236	Down	EDIL3	SF188 VS SU-DIPGXIII
-7.17666	1.07e-45	Down	EDN1	SF188 VS SU-DIPGXIII
-6.38676	5.66e-20	Down	EDN3	SF188 VS SU-DIPGXIII
3.37121	2.17e-26	Up	EDNRA	SF188 VS SU-DIPGXIII
8.84438	3.46e-287	Up	EDNRB	SF188 VS SU-DIPGXIII
-5.90502	1.71e-21	Down	EEF1A1P10	SF188 VS SU-DIPGXIII
-9.37138	2.61e-43	Down	EEF1A1P16	SF188 VS SU-DIPGXIII
1.11559	0.0121138	Up	EEF1A1P24	SF188 VS SU-DIPGXIII
-1.42092	6.92e-37	Down	EEF1A1P5	SF188 VS SU-DIPGXIII
1.7527	8.88e-10	Up	EEF1A1P6	SF188 VS SU-DIPGXIII
-10.3836	8.2e-75	Down	EEF1A1P9	SF188 VS SU-DIPGXIII
4.21114	0	Up	EEF1A2	SF188 VS SU-DIPGXIII
1.0496	1.67e-45	Up	EEF2K	SF188 VS SU-DIPGXIII
-1.06317	3.13e-10	Down	EFCAB11	SF188 VS SU-DIPGXIII
-2.09314	5.7e-26	Down	EFCAB4A	SF188 VS SU-DIPGXIII
-3.96297	2.15e-20	Down	EFCAB6	SF188 VS SU-DIPGXIII
-9.80524	0	Down	EFEMP1	SF188 VS SU-DIPGXIII
-3.07134	8.73e-113	Down	EFEMP2	SF188 VS SU-DIPGXIII
4.25	6.97e-12	Up	EFHC2	SF188 VS SU-DIPGXIII
2.68022	1.48e-23	Up	EFHD1	SF188 VS SU-DIPGXIII
-1.56741	1.04e-70	Down	EFHD2	SF188 VS SU-DIPGXIII
4.01459	1.29e-273	Up	EFNA1	SF188 VS SU-DIPGXIII
-1.16063	1.91e-06	Down	EFNA2	SF188 VS SU-DIPGXIII
2.85716	2.82e-93	Up	EFNA3	SF188 VS SU-DIPGXIII
-1.61416	3.97e-31	Down	EFNA4	SF188 VS SU-DIPGXIII
1.70985	2.52e-47	Up	EFNB1	SF188 VS SU-DIPGXIII
1.28296	3.51e-18	Up	EFNB3	SF188 VS SU-DIPGXIII
10.6551	4.28513203862678e-310	Up	EFS	SF188 VS SU-DIPGXIII
2.04632	1.4e-32	Up	EGFL7	SF188 VS SU-DIPGXIII
-2.54136	1.37e-67	Down	EGR1	SF188 VS SU-DIPGXIII
-1.90933	8.42e-10	Down	EGR3	SF188 VS SU-DIPGXIII
-1.49421	5.2e-68	Down	EIF2AK2	SF188 VS SU-DIPGXIII
-2.46196	5.33e-11	Down	EIF2S2P4	SF188 VS SU-DIPGXIII
-2.62542	2.49e-08	Down	EIF2S3L	SF188 VS SU-DIPGXIII
1.92485	9.11e-12	Up	EIF3CL	SF188 VS SU-DIPGXIII
1.09289	6.05e-64	Up	EIF3D	SF188 VS SU-DIPGXIII
2.44113	1.57e-15	Up	EIF3EP1	SF188 VS SU-DIPGXIII
-4.28535	1.41e-23	Down	EIF3FP3	SF188 VS SU-DIPGXIII
1.44355	8.97e-115	Up	EIF3L	SF188 VS SU-DIPGXIII
-9.11173	1.42e-43	Down	EIF4A1P10	SF188 VS SU-DIPGXIII
-3.9675	4.25e-19	Down	EIF4BP6	SF188 VS SU-DIPGXIII
-5.47677	5.54e-22	Down	EIF4BP7	SF188 VS SU-DIPGXIII
3.89702	1.23e-15	Up	EIF4EBP3	SF188 VS SU-DIPGXIII
1.44757	4.17e-21	Up	ELAC1	SF188 VS SU-DIPGXIII
-1.55939	3.55e-55	Down	ELAVL2	SF188 VS SU-DIPGXIII
9.4854	6.88e-167	Up	ELAVL4	SF188 VS SU-DIPGXIII
-1.85835	1e-84	Down	ELF1	SF188 VS SU-DIPGXIII
2.51832	4.12e-09	Up	ELF3	SF188 VS SU-DIPGXIII
-1.25322	9.59e-54	Down	ELF4	SF188 VS SU-DIPGXIII
1.33501	1.14e-07	Up	ELFN1	SF188 VS SU-DIPGXIII
1.50785	3.65e-24	Up	ELFN2	SF188 VS SU-DIPGXIII
-2.05431	2.91e-135	Down	ELK3	SF188 VS SU-DIPGXIII
-2.52859	1.05e-107	Down	ELL2	SF188 VS SU-DIPGXIII
-2.74507	1.55e-12	Down	ELL3	SF188 VS SU-DIPGXIII
4.51763	1.68e-88	Up	ELMO1	SF188 VS SU-DIPGXIII
-12.5643	9.29005418306815e-317	Down	ELOVL2	SF188 VS SU-DIPGXIII
1.00994	3.17e-36	Up	ELP2	SF188 VS SU-DIPGXIII
9.91941	0	Up	EMB	SF188 VS SU-DIPGXIII
2.00257	1.16e-110	Up	EMC10	SF188 VS SU-DIPGXIII
-1.64273	1.44e-77	Down	EMC3	SF188 VS SU-DIPGXIII
-5.94761	1.26e-39	Down	EMCN	SF188 VS SU-DIPGXIII
-7.5775	0	Down	EMILIN1	SF188 VS SU-DIPGXIII
5.94194	1.08e-204	Up	EMILIN3	SF188 VS SU-DIPGXIII
-3.53335	1.07e-84	Down	EML2	SF188 VS SU-DIPGXIII
-4.0937	8.27e-49	Down	EML6	SF188 VS SU-DIPGXIII
-2.07649	7.49e-70	Down	EMP1	SF188 VS SU-DIPGXIII
4.73707	6.37e-36	Up	EMR2	SF188 VS SU-DIPGXIII
-11.1185	1.89e-128	Down	EMX2	SF188 VS SU-DIPGXIII
-9.21121	1.03e-44	Down	EMX2OS	SF188 VS SU-DIPGXIII
-10.3019	1.35e-72	Down	EN1	SF188 VS SU-DIPGXIII
-11.2523	4.43e-160	Down	EN2	SF188 VS SU-DIPGXIII
2.00592	7.29e-93	Up	ENDOD1	SF188 VS SU-DIPGXIII
-1.75132	1.23e-33	Down	ENDOV	SF188 VS SU-DIPGXIII
-1.82444	8.47e-08	Down	ENKUR	SF188 VS SU-DIPGXIII
2.36436	3.97e-127	Up	ENO2	SF188 VS SU-DIPGXIII
1.10845	1.32e-17	Up	ENO3	SF188 VS SU-DIPGXIII
-1.99497	4.84e-07	Down	ENO4	SF188 VS SU-DIPGXIII
1.0033	3.03e-28	Up	ENOSF1	SF188 VS SU-DIPGXIII
-6.78098	2.45e-25	Down	ENPEP	SF188 VS SU-DIPGXIII
2.98249	1.17e-127	Up	ENPP1	SF188 VS SU-DIPGXIII
7.36751	0	Up	ENPP2	SF188 VS SU-DIPGXIII
2.44139	3.46e-69	Up	ENPP4	SF188 VS SU-DIPGXIII
9.93355	6.62e-69	Up	ENPP6	SF188 VS SU-DIPGXIII
-1.03683	9.47e-46	Down	ENTPD4	SF188 VS SU-DIPGXIII
-1.25625	2.78e-30	Down	ENTPD7	SF188 VS SU-DIPGXIII
-1.631	4.34e-49	Down	EOGT	SF188 VS SU-DIPGXIII
-4.73986	2.05e-78	Down	EPAS1	SF188 VS SU-DIPGXIII
3.53324	2.76e-307	Up	EPB41L1	SF188 VS SU-DIPGXIII
1.6573	6.36e-130	Up	EPB41L2	SF188 VS SU-DIPGXIII
8.97604	0	Up	EPB41L3	SF188 VS SU-DIPGXIII
3.80371	6.84e-51	Up	EPB41L4A	SF188 VS SU-DIPGXIII
2.03326	3.54e-43	Up	EPB41L4B	SF188 VS SU-DIPGXIII
1.49313	7.28e-73	Up	EPDR1	SF188 VS SU-DIPGXIII
-8.46758	0	Down	EPHA2	SF188 VS SU-DIPGXIII
8.69485	1.78e-93	Up	EPHA3	SF188 VS SU-DIPGXIII
3.095	1.79e-57	Up	EPHA4	SF188 VS SU-DIPGXIII
5.35796	4.4e-19	Up	EPHA8	SF188 VS SU-DIPGXIII
-3.22851	2.56e-129	Down	EPHB1	SF188 VS SU-DIPGXIII
-1.36971	7.59e-89	Down	EPHB2	SF188 VS SU-DIPGXIII
5.64964	0	Up	EPHB3	SF188 VS SU-DIPGXIII
-2.80249	5.48e-253	Down	EPHB4	SF188 VS SU-DIPGXIII
-11.0379	3.51e-129	Down	EPHB6	SF188 VS SU-DIPGXIII
-3.26749	2.56e-34	Down	EPHX4	SF188 VS SU-DIPGXIII
-1.06476	8.44e-47	Down	EPN2	SF188 VS SU-DIPGXIII
-1.76516	4.88e-18	Down	EPS8L1	SF188 VS SU-DIPGXIII
1.27649	6.85e-75	Up	EPT1	SF188 VS SU-DIPGXIII
-3.8242	5.7e-200	Down	ERAP2	SF188 VS SU-DIPGXIII
-1.08089	5.77e-46	Down	ERBB2IP	SF188 VS SU-DIPGXIII
9.33343	0	Up	ERBB3	SF188 VS SU-DIPGXIII
1.37582	0.00057104	Up	ERBB4	SF188 VS SU-DIPGXIII
1.13709	5.39e-39	Up	ERCC6L2	SF188 VS SU-DIPGXIII
-8.83453	1.94e-110	Down	EREG	SF188 VS SU-DIPGXIII
-1.70969	6.81e-74	Down	ERI1	SF188 VS SU-DIPGXIII
1.27439	4.46e-48	Up	ERI2	SF188 VS SU-DIPGXIII
-7.10437	8.7e-39	Down	ERMN	SF188 VS SU-DIPGXIII
2.10446	4.38e-42	Up	ERO1LB	SF188 VS SU-DIPGXIII
-1.28944	1.6e-65	Down	ERRFI1	SF188 VS SU-DIPGXIII
-9.22227	2.1e-44	Down	ESM1	SF188 VS SU-DIPGXIII
1.05361	1.66e-49	Up	ESPL1	SF188 VS SU-DIPGXIII
3.30994	2.1e-11	Up	ESPN	SF188 VS SU-DIPGXIII
-1.29825	5.05e-09	Down	ESRG	SF188 VS SU-DIPGXIII
-1.12878	1.52e-48	Down	ESYT2	SF188 VS SU-DIPGXIII
-1.19457	4.92e-20	Down	ETHE1	SF188 VS SU-DIPGXIII
1.17146	3.77e-49	Up	ETNK1	SF188 VS SU-DIPGXIII
1.00058	4.78e-20	Up	ETNK2	SF188 VS SU-DIPGXIII
1.11284	1.83e-59	Up	ETS1	SF188 VS SU-DIPGXIII
1.35168	6.68e-80	Up	ETV5	SF188 VS SU-DIPGXIII
-3.04657	5.94e-12	Down	ETV7	SF188 VS SU-DIPGXIII
-1.93438	3.41e-44	Down	EVA1A	SF188 VS SU-DIPGXIII
-2.3097	7.76e-14	Down	EVA1B	SF188 VS SU-DIPGXIII
-3.50892	1.55e-31	Down	EVA1C	SF188 VS SU-DIPGXIII
-1.57949	5.74e-58	Down	EVC	SF188 VS SU-DIPGXIII
-4.58575	1.81e-18	Down	EVI2B	SF188 VS SU-DIPGXIII
-4.76683	7.21e-45	Down	EVPL	SF188 VS SU-DIPGXIII
-1.12292	5.1e-52	Down	EXOC4	SF188 VS SU-DIPGXIII
-2.43882	8.18e-18	Down	EXPH5	SF188 VS SU-DIPGXIII
-1.90401	4.73e-129	Down	EXT1	SF188 VS SU-DIPGXIII
7.24106	0	Up	EXTL1	SF188 VS SU-DIPGXIII
11.3041	1.43e-135	Up	EYA1	SF188 VS SU-DIPGXIII
9.82183	0	Up	EYA2	SF188 VS SU-DIPGXIII
-1.46683	0.00301688	Down	EYS	SF188 VS SU-DIPGXIII
-1.15336	1.49e-65	Down	EZR	SF188 VS SU-DIPGXIII
-3.90491	5.36e-30	Down	F10	SF188 VS SU-DIPGXIII
-5.47203	1.32e-20	Down	F11-AS1	SF188 VS SU-DIPGXIII
-6.97066	7.01e-200	Down	F11R	SF188 VS SU-DIPGXIII
1.84611	2.83e-14	Up	F12	SF188 VS SU-DIPGXIII
-5.14241	0	Down	F2R	SF188 VS SU-DIPGXIII
-12.8554	0	Down	F2RL1	SF188 VS SU-DIPGXIII
-9.79571	2.24e-198	Down	F2RL2	SF188 VS SU-DIPGXIII
-5.57133	2.43e-199	Down	F3	SF188 VS SU-DIPGXIII
10.7974	0	Up	F5	SF188 VS SU-DIPGXIII
-3.50831	2.02e-85	Down	F8	SF188 VS SU-DIPGXIII
-1.12961	2.46e-20	Down	F8A1	SF188 VS SU-DIPGXIII
2.34048	1.6e-07	Up	FAAH	SF188 VS SU-DIPGXIII
-5.88843	1.38e-15	Down	FABP4	SF188 VS SU-DIPGXIII
-10.0513	0	Down	FABP5	SF188 VS SU-DIPGXIII
-10.8892	4.74e-130	Down	FABP5P7	SF188 VS SU-DIPGXIII
14.2474	0	Up	FABP7	SF188 VS SU-DIPGXIII
-2.29529	1.83e-18	Down	FAIM2	SF188 VS SU-DIPGXIII
7.95762	3.34e-63	Up	FAM101A	SF188 VS SU-DIPGXIII
-1.70974	2.22e-99	Down	FAM101B	SF188 VS SU-DIPGXIII
-1.22025	4.95e-48	Down	FAM104A	SF188 VS SU-DIPGXIII
3.99786	1.77e-56	Up	FAM105A	SF188 VS SU-DIPGXIII
-1.02017	1.3e-12	Down	FAM109A	SF188 VS SU-DIPGXIII
-1.2551	8.99e-49	Down	FAM111A	SF188 VS SU-DIPGXIII
-2.57417	1.08e-238	Down	FAM114A1	SF188 VS SU-DIPGXIII
-1.10379	4.63e-41	Down	FAM115A	SF188 VS SU-DIPGXIII
-1.06654	8.75e-05	Down	FAM115B	SF188 VS SU-DIPGXIII
1.78229	2.49e-82	Up	FAM118A	SF188 VS SU-DIPGXIII
-1.09155	1.29e-51	Down	FAM122B	SF188 VS SU-DIPGXIII
-1.06307	3.09e-16	Down	FAM122C	SF188 VS SU-DIPGXIII
4.4811	8.62e-20	Up	FAM124A	SF188 VS SU-DIPGXIII
1.17751	6.74e-60	Up	FAM126A	SF188 VS SU-DIPGXIII
-1.32373	3.1e-42	Down	FAM127C	SF188 VS SU-DIPGXIII
-6.08905	0	Down	FAM129A	SF188 VS SU-DIPGXIII
1.78545	5.29e-19	Up	FAM129C	SF188 VS SU-DIPGXIII
5.00348	5.02e-109	Up	FAM134B	SF188 VS SU-DIPGXIII
1.33555	3.38e-05	Up	FAM13A-AS1	SF188 VS SU-DIPGXIII
-1.77257	1.98e-96	Down	FAM13B	SF188 VS SU-DIPGXIII
8.4493	1.22e-26	Up	FAM13C	SF188 VS SU-DIPGXIII
11.136	1.24e-121	Up	FAM149A	SF188 VS SU-DIPGXIII
-3.29122	3.38e-18	Down	FAM151B	SF188 VS SU-DIPGXIII
-4.66914	1.85e-71	Down	FAM155A	SF188 VS SU-DIPGXIII
6.44777	8.7e-149	Up	FAM155B	SF188 VS SU-DIPGXIII
1.78385	5.62e-18	Up	FAM160A1	SF188 VS SU-DIPGXIII
-1.13679	1.44e-25	Down	FAM160B1	SF188 VS SU-DIPGXIII
-1.9603	1.67e-20	Down	FAM161B	SF188 VS SU-DIPGXIII
1.63539	2.1e-76	Up	FAM162A	SF188 VS SU-DIPGXIII
11.2232	9.97e-158	Up	FAM162B	SF188 VS SU-DIPGXIII
11.697	8.03e-189	Up	FAM163A	SF188 VS SU-DIPGXIII
-4.91862	4.42e-24	Down	FAM167A	SF188 VS SU-DIPGXIII
1.46608	4.63e-35	Up	FAM169A	SF188 VS SU-DIPGXIII
1.17111	4.05e-26	Up	FAM171B	SF188 VS SU-DIPGXIII
2.24064	2.71e-33	Up	FAM173A	SF188 VS SU-DIPGXIII
3.71893	5.11e-28	Up	FAM174B	SF188 VS SU-DIPGXIII
-1.02232	5.54e-38	Down	FAM178A	SF188 VS SU-DIPGXIII
8.93742	3.04e-190	Up	FAM181B	SF188 VS SU-DIPGXIII
2.5475	2.83e-11	Up	FAM182A	SF188 VS SU-DIPGXIII
2.80282	5.92e-15	Up	FAM182B	SF188 VS SU-DIPGXIII
4.83882	1.5e-97	Up	FAM184A	SF188 VS SU-DIPGXIII
10.4312	7.92e-83	Up	FAM184B	SF188 VS SU-DIPGXIII
1.31516	1.96e-16	Up	FAM195A	SF188 VS SU-DIPGXIII
2.90388	2.1e-09	Up	FAM196A	SF188 VS SU-DIPGXIII
-10.6558	7.5e-105	Down	FAM196B	SF188 VS SU-DIPGXIII
11.2923	6.08e-150	Up	FAM198A	SF188 VS SU-DIPGXIII
-3.86303	8.02e-148	Down	FAM198B	SF188 VS SU-DIPGXIII
-8.23977	4.24e-258	Down	FAM19A2	SF188 VS SU-DIPGXIII
9.15642	0	Up	FAM19A5	SF188 VS SU-DIPGXIII
-5.71504	2.81e-73	Down	FAM201A	SF188 VS SU-DIPGXIII
1.61746	2.88e-67	Up	FAM210A	SF188 VS SU-DIPGXIII
2.14006	2.92e-27	Up	FAM211B	SF188 VS SU-DIPGXIII
1.6057	9.97e-57	Up	FAM212B	SF188 VS SU-DIPGXIII
-2.03088	5.03e-80	Down	FAM214A	SF188 VS SU-DIPGXIII
1.1417	1.04e-44	Up	FAM216A	SF188 VS SU-DIPGXIII
3.00109	5.09e-20	Up	FAM218A	SF188 VS SU-DIPGXIII
1.29439	2.56e-09	Up	FAM221A	SF188 VS SU-DIPGXIII
4.68662	5.78e-95	Up	FAM222A	SF188 VS SU-DIPGXIII
1.59108	2.67e-63	Up	FAM222B	SF188 VS SU-DIPGXIII
-10.0982	2.06e-62	Down	FAM225B	SF188 VS SU-DIPGXIII
-3.51926	2.54e-84	Down	FAM227A	SF188 VS SU-DIPGXIII
-1.10425	1.14e-13	Down	FAM229A	SF188 VS SU-DIPGXIII
-8.58342	5.19e-28	Down	FAM26E	SF188 VS SU-DIPGXIII
2.37814	4.59e-10	Up	FAM27B	SF188 VS SU-DIPGXIII
1.3252	5.37e-08	Up	FAM27D1	SF188 VS SU-DIPGXIII
1.8262	4.02e-06	Up	FAM27E2	SF188 VS SU-DIPGXIII
1.05984	2.23e-09	Up	FAM27E3	SF188 VS SU-DIPGXIII
-1.86672	3.33e-34	Down	FAM3C2	SF188 VS SU-DIPGXIII
-5.88339	9.04e-135	Down	FAM43A	SF188 VS SU-DIPGXIII
-1.00391	0.00256623	Down	FAM43B	SF188 VS SU-DIPGXIII
-1.2016	3.28e-52	Down	FAM46A	SF188 VS SU-DIPGXIII
-2.03225	1.15e-20	Down	FAM46B	SF188 VS SU-DIPGXIII
2.84717	2.36e-125	Up	FAM46C	SF188 VS SU-DIPGXIII
7.49738	0	Up	FAM49A	SF188 VS SU-DIPGXIII
4.13753	0	Up	FAM49B	SF188 VS SU-DIPGXIII
6.72572	3.56e-65	Up	FAM65B	SF188 VS SU-DIPGXIII
-4.67326	3.48e-57	Down	FAM65C	SF188 VS SU-DIPGXIII
4.72414	6.77e-207	Up	FAM69B	SF188 VS SU-DIPGXIII
11.1899	2.33e-156	Up	FAM69C	SF188 VS SU-DIPGXIII
4.04881	9.35e-150	Up	FAM78A	SF188 VS SU-DIPGXIII
1.27891	0.000141392	Up	FAM78B	SF188 VS SU-DIPGXIII
-1.80566	2.47e-43	Down	FAM83G	SF188 VS SU-DIPGXIII
5.16462	3.97e-55	Up	FAM84A	SF188 VS SU-DIPGXIII
-2.56444	5.12e-259	Down	FAM84B	SF188 VS SU-DIPGXIII
1.00968	3.57e-15	Up	FAM86C1	SF188 VS SU-DIPGXIII
1.0855	1.08e-14	Up	FAM86C2P	SF188 VS SU-DIPGXIII
1.19225	1.15e-10	Up	FAM86JP	SF188 VS SU-DIPGXIII
3.05814	3.84e-236	Up	FAM89A	SF188 VS SU-DIPGXIII
1.90421	2.19e-09	Up	FAM90A1	SF188 VS SU-DIPGXIII
5.29944	0	Up	FAM95B1	SF188 VS SU-DIPGXIII
-5.40883	9.9e-125	Down	FANK1	SF188 VS SU-DIPGXIII
-9.08617	2.3e-259	Down	FAP	SF188 VS SU-DIPGXIII
-3.75191	1.79e-179	Down	FAR2	SF188 VS SU-DIPGXIII
-1.03122	2.86e-09	Down	FAR2P2	SF188 VS SU-DIPGXIII
-1.35922	2e-09	Down	FAS	SF188 VS SU-DIPGXIII
1.32859	2.03e-39	Up	FASN	SF188 VS SU-DIPGXIII
4.97355	8.94e-26	Up	FAT3	SF188 VS SU-DIPGXIII
-3.23258	3.98e-129	Down	FAT4	SF188 VS SU-DIPGXIII
1.35265	5.7e-21	Up	FAXC	SF188 VS SU-DIPGXIII
-1.20363	9.18e-52	Down	FBLIM1	SF188 VS SU-DIPGXIII
10.7268	0	Up	FBLN2	SF188 VS SU-DIPGXIII
5.88886	1.34e-37	Up	FBLN7	SF188 VS SU-DIPGXIII
-2.6837	1.75e-292	Down	FBN1	SF188 VS SU-DIPGXIII
1.9813	1.25e-162	Up	FBN2	SF188 VS SU-DIPGXIII
-3.16579	2.37e-12	Down	FBXL13	SF188 VS SU-DIPGXIII
4.68891	0	Up	FBXL16	SF188 VS SU-DIPGXIII
-1.27416	2.9e-09	Down	FBXL19-AS1	SF188 VS SU-DIPGXIII
-1.23894	1.34e-16	Down	FBXL2	SF188 VS SU-DIPGXIII
-9.9621	8.57e-75	Down	FBXL21	SF188 VS SU-DIPGXIII
1.30651	1.95e-39	Up	FBXL4	SF188 VS SU-DIPGXIII
-1.04034	3.95e-46	Down	FBXL5	SF188 VS SU-DIPGXIII
1.55715	2.9e-18	Up	FBXL7	SF188 VS SU-DIPGXIII
2.12403	2.59e-51	Up	FBXO10	SF188 VS SU-DIPGXIII
1.32193	0.00013135	Up	FBXO15	SF188 VS SU-DIPGXIII
-1.47146	3.43e-97	Down	FBXO18	SF188 VS SU-DIPGXIII
-1.10727	3.96e-14	Down	FBXO25	SF188 VS SU-DIPGXIII
-3.53359	1.58e-129	Down	FBXO32	SF188 VS SU-DIPGXIII
-1.22218	7.76e-27	Down	FBXO33	SF188 VS SU-DIPGXIII
2.38929	1.58e-102	Up	FBXO41	SF188 VS SU-DIPGXIII
-1.19991	1.82e-08	Down	FBXO43	SF188 VS SU-DIPGXIII
1.18381	1.34e-07	Up	FBXO6	SF188 VS SU-DIPGXIII
-1.12231	2.36e-42	Down	FCF1	SF188 VS SU-DIPGXIII
3.82145	2.52e-101	Up	FCGR2A	SF188 VS SU-DIPGXIII
5.45948	4.54e-48	Up	FCGR2C	SF188 VS SU-DIPGXIII
1.31737	3.38e-20	Up	FCGRT	SF188 VS SU-DIPGXIII
-1.05555	4.08e-21	Down	FCHO2	SF188 VS SU-DIPGXIII
-1.74038	1.72e-34	Down	FCHSD1	SF188 VS SU-DIPGXIII
2.00883	1.32e-28	Up	FCRLB	SF188 VS SU-DIPGXIII
1.11623	1.16e-61	Up	FDFT1	SF188 VS SU-DIPGXIII
-1.74401	6.42e-15	Down	FDXR	SF188 VS SU-DIPGXIII
-1.00042	1.01e-37	Down	FEN1	SF188 VS SU-DIPGXIII
-14.2165	0	Down	FENDRR	SF188 VS SU-DIPGXIII
-2.10179	1.7e-09	Down	FER1L4	SF188 VS SU-DIPGXIII
-6.73974	1.26e-26	Down	FER1L6	SF188 VS SU-DIPGXIII
-7.03061	4.97e-194	Down	FERMT3	SF188 VS SU-DIPGXIII
5.09407	5.65e-16	Up	FEV	SF188 VS SU-DIPGXIII
4.40559	0	Up	FEZ1	SF188 VS SU-DIPGXIII
-1.72476	1.37e-126	Down	FEZ2	SF188 VS SU-DIPGXIII
-8.56263	4.47e-32	Down	FEZF1	SF188 VS SU-DIPGXIII
-8.14312	1.21e-23	Down	FEZF1-AS1	SF188 VS SU-DIPGXIII
7.71232	2.72e-18	Up	FGD3	SF188 VS SU-DIPGXIII
9.26588	4.58e-231	Up	FGD5	SF188 VS SU-DIPGXIII
-2.09356	3.3e-89	Down	FGD6	SF188 VS SU-DIPGXIII
-5.72297	5.49e-23	Down	FGF1	SF188 VS SU-DIPGXIII
4.37125	4.9e-85	Up	FGF11	SF188 VS SU-DIPGXIII
6.3801	3.52e-179	Up	FGF12	SF188 VS SU-DIPGXIII
-1.71273	4.15e-43	Down	FGF13	SF188 VS SU-DIPGXIII
-1.44411	6.26e-05	Down	FGF14	SF188 VS SU-DIPGXIII
8.54386	1.8e-31	Up	FGF14-AS2	SF188 VS SU-DIPGXIII
-3.6734	5.37e-15	Down	FGF18	SF188 VS SU-DIPGXIII
-12.7386	1.8122295309286e-312	Down	FGF5	SF188 VS SU-DIPGXIII
-7.68316	2.1e-16	Down	FGFBP1	SF188 VS SU-DIPGXIII
9.18925	0	Up	FGFBP3	SF188 VS SU-DIPGXIII
-1.4265	3.88e-97	Down	FGFR1	SF188 VS SU-DIPGXIII
4.74567	2.62e-281	Up	FGFR2	SF188 VS SU-DIPGXIII
3.03011	8.22e-99	Up	FGFR3	SF188 VS SU-DIPGXIII
3.76033	1.21e-215	Up	FGFR4	SF188 VS SU-DIPGXIII
1.15571	2.66e-50	Up	FGFRL1	SF188 VS SU-DIPGXIII
-5.50963	4.96e-81	Down	FHAD1	SF188 VS SU-DIPGXIII
3.88164	4.47e-120	Up	FHDC1	SF188 VS SU-DIPGXIII
7.53052	4.18e-45	Up	FHIT	SF188 VS SU-DIPGXIII
-1.51339	1.17e-51	Down	FHL2	SF188 VS SU-DIPGXIII
-1.26784	5.79e-47	Down	FHOD1	SF188 VS SU-DIPGXIII
5.5687	2.03e-124	Up	FHOD3	SF188 VS SU-DIPGXIII
7.349	1.33e-186	Up	FIBIN	SF188 VS SU-DIPGXIII
1.3522	7.2e-46	Up	FIGN	SF188 VS SU-DIPGXIII
-5.53772	0	Down	FILIP1L	SF188 VS SU-DIPGXIII
1.02266	2.91e-32	Up	FITM2	SF188 VS SU-DIPGXIII
-1.6288	8.32e-125	Down	FKBP1A	SF188 VS SU-DIPGXIII
1.05013	4.76e-50	Up	FKBP5	SF188 VS SU-DIPGXIII
1.25099	1.3e-69	Up	FKBP9	SF188 VS SU-DIPGXIII
4.75263	4.48e-92	Up	FKBP9L	SF188 VS SU-DIPGXIII
-1.044	1.63e-30	Down	FLCN	SF188 VS SU-DIPGXIII
11.2782	4.34e-160	Up	FLG	SF188 VS SU-DIPGXIII
10.1387	1.16e-70	Up	FLG-AS1	SF188 VS SU-DIPGXIII
-12.9292	0	Down	FLI1	SF188 VS SU-DIPGXIII
-1.82853	6.39e-159	Down	FLII	SF188 VS SU-DIPGXIII
1.26224	0.0132723	Up	FLJ00418	SF188 VS SU-DIPGXIII
-2.68996	0	Down	FLNA	SF188 VS SU-DIPGXIII
-9.00111	0	Down	FLNC	SF188 VS SU-DIPGXIII
1.99399	2.98e-145	Up	FLOT2	SF188 VS SU-DIPGXIII
3.27762	1.81e-23	Up	FLRT1	SF188 VS SU-DIPGXIII
-2.05784	1.88e-53	Down	FLRT3	SF188 VS SU-DIPGXIII
-8.68394	1.07e-95	Down	FLT1	SF188 VS SU-DIPGXIII
3.68253	6.59e-68	Up	FLT4	SF188 VS SU-DIPGXIII
-1.21422	5.87e-15	Down	FLYWCH2	SF188 VS SU-DIPGXIII
-8.71456	5.31e-216	Down	FMN2	SF188 VS SU-DIPGXIII
-2.34779	5.87e-10	Down	FMNL1	SF188 VS SU-DIPGXIII
-1.05348	0.000454669	Down	FMO4	SF188 VS SU-DIPGXIII
-1.76936	2.05e-08	Down	FMO5	SF188 VS SU-DIPGXIII
-9.42288	0	Down	FN1	SF188 VS SU-DIPGXIII
2.93809	9.1e-62	Up	FN3K	SF188 VS SU-DIPGXIII
-5.60282	0	Down	FNBP1L	SF188 VS SU-DIPGXIII
2.3343	5.17e-12	Up	FNBP1P1	SF188 VS SU-DIPGXIII
-3.30298	8.17e-12	Down	FNDC4	SF188 VS SU-DIPGXIII
2.19402	1.05e-130	Up	FNIP2	SF188 VS SU-DIPGXIII
8.58211	3.29e-93	Up	FOLH1	SF188 VS SU-DIPGXIII
-1.23678	4.89e-29	Down	FOS	SF188 VS SU-DIPGXIII
-2.91907	1.63e-36	Down	FOSB	SF188 VS SU-DIPGXIII
-1.1665	3.17e-29	Down	FOSL1	SF188 VS SU-DIPGXIII
-1.53254	3.17e-61	Down	FOSL2	SF188 VS SU-DIPGXIII
-10.7649	5.96e-74	Down	FOXA2	SF188 VS SU-DIPGXIII
2.83407	6.25e-14	Up	FOXA3	SF188 VS SU-DIPGXIII
-4.65353	9.77e-96	Down	FOXC1	SF188 VS SU-DIPGXIII
-3.46073	1.81e-27	Down	FOXC2	SF188 VS SU-DIPGXIII
-4.1583	1.88e-12	Down	FOXD3	SF188 VS SU-DIPGXIII
-10.9152	0	Down	FOXF1	SF188 VS SU-DIPGXIII
-11.6437	9.49e-171	Down	FOXF2	SF188 VS SU-DIPGXIII
-12.2867	0	Down	FOXG1	SF188 VS SU-DIPGXIII
-6.56357	3.69e-92	Down	FOXL1	SF188 VS SU-DIPGXIII
-11.7901	1.3e-142	Down	FOXL2	SF188 VS SU-DIPGXIII
2.33452	1.44e-76	Up	FOXO1	SF188 VS SU-DIPGXIII
6.04997	2.97e-46	Up	FOXO6	SF188 VS SU-DIPGXIII
2.61027	1.21e-08	Up	FOXP2	SF188 VS SU-DIPGXIII
-10.4883	3.27e-99	Down	FOXQ1	SF188 VS SU-DIPGXIII
8.15361	1.81e-24	Up	FOXR2	SF188 VS SU-DIPGXIII
1.31952	4.16e-63	Up	FOXRED2	SF188 VS SU-DIPGXIII
-5.86638	1.21e-305	Down	FRAS1	SF188 VS SU-DIPGXIII
6.08441	1.17e-156	Up	FREM1	SF188 VS SU-DIPGXIII
11.3623	0	Up	FREM2	SF188 VS SU-DIPGXIII
8.25353	1.08e-22	Up	FREM3	SF188 VS SU-DIPGXIII
-1.29736	7.78e-55	Down	FRMD3	SF188 VS SU-DIPGXIII
-2.75492	0	Down	FRMD4A	SF188 VS SU-DIPGXIII
1.46894	1.57e-82	Up	FRMD5	SF188 VS SU-DIPGXIII
3.91759	1.75e-14	Up	FRMPD3	SF188 VS SU-DIPGXIII
-8.01643	2.66e-22	Down	FRMPD4	SF188 VS SU-DIPGXIII
-1.00913	3.64e-07	Down	FRRS1	SF188 VS SU-DIPGXIII
2.30309	6.11e-19	Up	FRY	SF188 VS SU-DIPGXIII
-1.21487	1.74e-64	Down	FRYL	SF188 VS SU-DIPGXIII
-4.42247	4.32e-39	Down	FRZB	SF188 VS SU-DIPGXIII
-1.95318	5.15e-13	Down	FSIP1	SF188 VS SU-DIPGXIII
-2.31403	8.76e-18	Down	FST	SF188 VS SU-DIPGXIII
-3.51904	0	Down	FSTL1	SF188 VS SU-DIPGXIII
-3.11031	6.44e-49	Down	FSTL5	SF188 VS SU-DIPGXIII
-4.05428	1.26e-09	Down	FTH1P16	SF188 VS SU-DIPGXIII
-1.48963	3.95e-09	Down	FTX	SF188 VS SU-DIPGXIII
-1.98037	8.18e-20	Down	FUCA1	SF188 VS SU-DIPGXIII
-1.79297	6.67e-90	Down	FUT8	SF188 VS SU-DIPGXIII
12.0427	2.66e-225	Up	FUT9	SF188 VS SU-DIPGXIII
1.55186	2.18e-40	Up	FUZ	SF188 VS SU-DIPGXIII
1.28894	3.46e-37	Up	FXN	SF188 VS SU-DIPGXIII
-1.19883	1.27e-29	Down	FXYD5	SF188 VS SU-DIPGXIII
10.5244	0	Up	FXYD6	SF188 VS SU-DIPGXIII
2.38166	4.25e-230	Up	FYN	SF188 VS SU-DIPGXIII
-2.21652	1.01e-113	Down	FZD1	SF188 VS SU-DIPGXIII
-2.13119	7.47e-52	Down	FZD2	SF188 VS SU-DIPGXIII
1.25845	2.44e-28	Up	FZD5	SF188 VS SU-DIPGXIII
1.36016	1.44e-43	Up	FZD6	SF188 VS SU-DIPGXIII
-7.51256	1.48e-168	Down	FZD7	SF188 VS SU-DIPGXIII
-2.44898	1.03e-63	Down	FZD8	SF188 VS SU-DIPGXIII
3.37839	1.76e-110	Up	FZD9	SF188 VS SU-DIPGXIII
-3.01372	8.52e-267	Down	G6PD	SF188 VS SU-DIPGXIII
1.51152	4.01e-53	Up	GAA	SF188 VS SU-DIPGXIII
3.12386	0	Up	GAB2	SF188 VS SU-DIPGXIII
-6.06343	3.24e-41	Down	GAB3	SF188 VS SU-DIPGXIII
-1.29103	4.47e-51	Down	GABARAPL1	SF188 VS SU-DIPGXIII
1.09579	3.46e-25	Up	GABBR1	SF188 VS SU-DIPGXIII
8.63251	4.31061912784415e-310	Up	GABBR2	SF188 VS SU-DIPGXIII
-2.59438	1.19e-64	Down	GABPB2	SF188 VS SU-DIPGXIII
-4.79357	1.57e-12	Down	GABRA3	SF188 VS SU-DIPGXIII
12.1601	0	Up	GABRA5	SF188 VS SU-DIPGXIII
10.8031	0	Up	GABRB3	SF188 VS SU-DIPGXIII
-10.7847	0	Down	GABRE	SF188 VS SU-DIPGXIII
8.44755	3.37e-24	Up	GABRG3	SF188 VS SU-DIPGXIII
2.53061	7.87e-39	Up	GAD1	SF188 VS SU-DIPGXIII
3.94123	1.77e-15	Up	GADD45G	SF188 VS SU-DIPGXIII
1.14554	2.31e-12	Up	GAL	SF188 VS SU-DIPGXIII
5.53147	1.64e-75	Up	GAL3ST1	SF188 VS SU-DIPGXIII
4.2349	8.18e-21	Up	GAL3ST3	SF188 VS SU-DIPGXIII
2.91675	8.74e-86	Up	GAL3ST4	SF188 VS SU-DIPGXIII
-8.45864	3.2e-88	Down	GALC	SF188 VS SU-DIPGXIII
-1.47095	7.8e-30	Down	GALM	SF188 VS SU-DIPGXIII
-1.6212	4.78e-81	Down	GALNT10	SF188 VS SU-DIPGXIII
7.73129	1.19e-54	Up	GALNT12	SF188 VS SU-DIPGXIII
4.95126	0	Up	GALNT13	SF188 VS SU-DIPGXIII
2.44718	3.52e-103	Up	GALNT14	SF188 VS SU-DIPGXIII
-2.39792	5.49e-27	Down	GALNT16	SF188 VS SU-DIPGXIII
2.91941	1.27e-181	Up	GALNT18	SF188 VS SU-DIPGXIII
-1.19111	1.06e-09	Down	GALNT4	SF188 VS SU-DIPGXIII
-1.5798	4.99e-22	Down	GALNT5	SF188 VS SU-DIPGXIII
-1.64603	3.96e-16	Down	GALNT6	SF188 VS SU-DIPGXIII
6.3561	1.22e-187	Up	GALNTL6	SF188 VS SU-DIPGXIII
1.12035	9.81e-33	Up	GAN	SF188 VS SU-DIPGXIII
-8.33303	3.04e-25	Down	GAPDHP1	SF188 VS SU-DIPGXIII
5.06084	9.48e-158	Up	GAREM	SF188 VS SU-DIPGXIII
4.57798	2.05e-157	Up	GAREML	SF188 VS SU-DIPGXIII
1.87293	3.08e-31	Up	GARNL3	SF188 VS SU-DIPGXIII
3.84146	2.53e-87	Up	GAS1	SF188 VS SU-DIPGXIII
-1.24134	2.63e-09	Down	GAS2	SF188 VS SU-DIPGXIII
-1.86615	9.34e-35	Down	GAS2L1	SF188 VS SU-DIPGXIII
1.24929	9.64e-60	Up	GAS5	SF188 VS SU-DIPGXIII
-3.48539	1.51e-143	Down	GAS6	SF188 VS SU-DIPGXIII
-6.29304	5.18e-20	Down	GAS6-AS2	SF188 VS SU-DIPGXIII
11.749	0	Up	GAS7	SF188 VS SU-DIPGXIII
-10.3738	0	Down	GATA2	SF188 VS SU-DIPGXIII
-8.86657	2.42e-34	Down	GATA3	SF188 VS SU-DIPGXIII
-9.84234	5.37e-53	Down	GATA4	SF188 VS SU-DIPGXIII
-9.42314	3.94e-41	Down	GATA5	SF188 VS SU-DIPGXIII
-11.3803	3.06e-155	Down	GATA6	SF188 VS SU-DIPGXIII
5.27971	8.37e-200	Up	GATM	SF188 VS SU-DIPGXIII
2.63555	2.42e-75	Up	GBGT1	SF188 VS SU-DIPGXIII
-6.47263	0	Down	GBP1	SF188 VS SU-DIPGXIII
-8.096	7.19e-250	Down	GBP2	SF188 VS SU-DIPGXIII
-8.32433	6.41e-215	Down	GBP3	SF188 VS SU-DIPGXIII
-1.9462	2.35e-07	Down	GBP4	SF188 VS SU-DIPGXIII
-1.53412	2.54e-10	Down	GBX2	SF188 VS SU-DIPGXIII
1.20539	3.65e-24	Up	GCA	SF188 VS SU-DIPGXIII
2.49391	2.57e-129	Up	GCAT	SF188 VS SU-DIPGXIII
-1.55502	3.99e-38	Down	GCC1	SF188 VS SU-DIPGXIII
-3.16445	4.71e-45	Down	GCH1	SF188 VS SU-DIPGXIII
-2.31354	4.47e-35	Down	GCHFR	SF188 VS SU-DIPGXIII
6.21766	1.76e-90	Up	GCNT1	SF188 VS SU-DIPGXIII
-3.6067	3.79e-84	Down	GCNT2	SF188 VS SU-DIPGXIII
-12.3431	2.4e-232	Down	GDA	SF188 VS SU-DIPGXIII
2.67006	1.73e-112	Up	GDAP1	SF188 VS SU-DIPGXIII
3.82389	4.11e-71	Up	GDF1	SF188 VS SU-DIPGXIII
-1.71275	2.39e-05	Down	GDF15	SF188 VS SU-DIPGXIII
8.07405	1.16e-239	Up	GDNF	SF188 VS SU-DIPGXIII
9.20342	4.9e-46	Up	GDNF-AS1	SF188 VS SU-DIPGXIII
4.05653	1.97e-09	Up	GDPD2	SF188 VS SU-DIPGXIII
-2.12581	1.64e-67	Down	GEM	SF188 VS SU-DIPGXIII
1.02241	3.5e-41	Up	GEMIN5	SF188 VS SU-DIPGXIII
1.127	0.00992452	Up	GEMIN8P4	SF188 VS SU-DIPGXIII
8.5296	8.79e-31	Up	GFI1B	SF188 VS SU-DIPGXIII
-2.68918	1.48e-283	Down	GFPT2	SF188 VS SU-DIPGXIII
-6.09018	1.36e-19	Down	GFRA1	SF188 VS SU-DIPGXIII
1.16853	3.88e-43	Up	GGA1	SF188 VS SU-DIPGXIII
1.04877	2.84e-41	Up	GGCT	SF188 VS SU-DIPGXIII
-4.99781	9.72e-27	Down	GGT5	SF188 VS SU-DIPGXIII
1.74011	9.06e-58	Up	GGT7	SF188 VS SU-DIPGXIII
6.37894	9.21e-85	Up	GHR	SF188 VS SU-DIPGXIII
-1.54979	2.76e-16	Down	GIMAP2	SF188 VS SU-DIPGXIII
1.10415	2.26e-32	Up	GINS2	SF188 VS SU-DIPGXIII
-1.1523	1.67e-34	Down	GINS4	SF188 VS SU-DIPGXIII
5.61053	8.3e-86	Up	GIPC3	SF188 VS SU-DIPGXIII
1.45577	3.27e-82	Up	GIT1	SF188 VS SU-DIPGXIII
1.11475	4.16e-28	Up	GJA1	SF188 VS SU-DIPGXIII
-7.19213	2.66e-135	Down	GJA3	SF188 VS SU-DIPGXIII
6.91415	8.94e-66	Up	GJB1	SF188 VS SU-DIPGXIII
-1.52023	2.18e-77	Down	GLA	SF188 VS SU-DIPGXIII
3.51935	5.67e-281	Up	GLB1L2	SF188 VS SU-DIPGXIII
5.05358	1.01e-32	Up	GLB1L3	SF188 VS SU-DIPGXIII
2.22634	1.69e-159	Up	GLCCI1	SF188 VS SU-DIPGXIII
5.13518	0	Up	GLDC	SF188 VS SU-DIPGXIII
-3.99744	1.24e-167	Down	GLI2	SF188 VS SU-DIPGXIII
-4.65457	5.85e-260	Down	GLIPR1	SF188 VS SU-DIPGXIII
-1.11676	1.14e-22	Down	GLIPR2	SF188 VS SU-DIPGXIII
-5.16984	1.95e-36	Down	GLIS1	SF188 VS SU-DIPGXIII
11.9252	3.1e-234	Up	GLP1R	SF188 VS SU-DIPGXIII
-3.92428	4.38e-202	Down	GLRX	SF188 VS SU-DIPGXIII
9.74085	8.4e-66	Up	GLT1D1	SF188 VS SU-DIPGXIII
-2.74823	2.4e-56	Down	GLT8D2	SF188 VS SU-DIPGXIII
5.06527	2.94e-53	Up	GLUD2	SF188 VS SU-DIPGXIII
-1.22075	0.00728774	Down	GLYATL2	SF188 VS SU-DIPGXIII
1.08959	5.99e-13	Up	GMDS	SF188 VS SU-DIPGXIII
1.20285	2.07e-05	Up	GMDS-AS1	SF188 VS SU-DIPGXIII
-2.86416	2.18e-136	Down	GMPR	SF188 VS SU-DIPGXIII
4.44622	4.5e-281	Up	GNAL	SF188 VS SU-DIPGXIII
2.59397	1.84e-15	Up	GNAO1	SF188 VS SU-DIPGXIII
2.04852	6.26e-40	Up	GNAZ	SF188 VS SU-DIPGXIII
-1.54944	1.65e-62	Down	GNB2	SF188 VS SU-DIPGXIII
-1.11498	6.7e-36	Down	GNB5	SF188 VS SU-DIPGXIII
-4.45018	0	Down	GNG11	SF188 VS SU-DIPGXIII
4.25363	2.94e-158	Up	GNG7	SF188 VS SU-DIPGXIII
1.50731	3.13e-08	Up	GNRHR2	SF188 VS SU-DIPGXIII
-1.38956	7.49e-09	Down	GOLGA2P5	SF188 VS SU-DIPGXIII
-1.49435	7.02e-64	Down	GOLGA5	SF188 VS SU-DIPGXIII
6.03241	1.02e-95	Up	GOLGA6L9	SF188 VS SU-DIPGXIII
-7.3745	6.26e-15	Down	GOLGA8H	SF188 VS SU-DIPGXIII
-3.17694	1.05e-48	Down	GOLGA8I	SF188 VS SU-DIPGXIII
-1.98026	5.76e-08	Down	GOLGA8N	SF188 VS SU-DIPGXIII
-4.31579	1.09e-34	Down	GOLGA8S	SF188 VS SU-DIPGXIII
2.27934	1e-255	Up	GOLM1	SF188 VS SU-DIPGXIII
-1.4865	3.17e-64	Down	GOLPH3L	SF188 VS SU-DIPGXIII
-1.06716	5.07e-31	Down	GORASP1	SF188 VS SU-DIPGXIII
2.80318	1.25e-147	Up	GPC1	SF188 VS SU-DIPGXIII
1.34885	6.82e-14	Up	GPC2	SF188 VS SU-DIPGXIII
1.33597	5.39e-11	Up	GPC3	SF188 VS SU-DIPGXIII
4.40018	4.61e-191	Up	GPC4	SF188 VS SU-DIPGXIII
5.22643	1.78e-196	Up	GPC6	SF188 VS SU-DIPGXIII
1.67077	1.32e-56	Up	GPCPD1	SF188 VS SU-DIPGXIII
1.36207	3.22e-46	Up	GPD1L	SF188 VS SU-DIPGXIII
1.16555	1.47e-48	Up	GPD2	SF188 VS SU-DIPGXIII
1.45346	1.15e-14	Up	GPER1	SF188 VS SU-DIPGXIII
6.11741	3.64e-40	Up	GPLD1	SF188 VS SU-DIPGXIII
10.8021	0	Up	GPM6A	SF188 VS SU-DIPGXIII
8.64199	0	Up	GPM6B	SF188 VS SU-DIPGXIII
5.11463	0	Up	GPNMB	SF188 VS SU-DIPGXIII
-8.55964	2.59e-31	Down	GPR115	SF188 VS SU-DIPGXIII
11.2226	5.77e-146	Up	GPR12	SF188 VS SU-DIPGXIII
-5.04483	2.5e-225	Down	GPR124	SF188 VS SU-DIPGXIII
-2.64867	5.36e-45	Down	GPR137C	SF188 VS SU-DIPGXIII
1.83508	0.000459307	Up	GPR146	SF188 VS SU-DIPGXIII
2.60343	1.49e-80	Up	GPR153	SF188 VS SU-DIPGXIII
2.6709	8.34e-125	Up	GPR155	SF188 VS SU-DIPGXIII
1.24097	1.84e-16	Up	GPR158	SF188 VS SU-DIPGXIII
-3.05058	1.16e-63	Down	GPR161	SF188 VS SU-DIPGXIII
4.87046	1.34e-151	Up	GPR162	SF188 VS SU-DIPGXIII
11.8903	4.44e-206	Up	GPR17	SF188 VS SU-DIPGXIII
2.25705	1.11e-40	Up	GPR19	SF188 VS SU-DIPGXIII
-4.61259	4.85e-35	Down	GPR39	SF188 VS SU-DIPGXIII
-7.1349	1.2e-12	Down	GPR4	SF188 VS SU-DIPGXIII
5.81804	0	Up	GPR56	SF188 VS SU-DIPGXIII
2.63608	6.94e-68	Up	GPR63	SF188 VS SU-DIPGXIII
-3.14013	8.47e-08	Down	GPR68	SF188 VS SU-DIPGXIII
-1.06464	0.00047126	Down	GPR75	SF188 VS SU-DIPGXIII
7.63355	0	Up	GPR98	SF188 VS SU-DIPGXIII
-2.70614	1.63e-137	Down	GPRC5A	SF188 VS SU-DIPGXIII
2.4196	2.31e-228	Up	GPRC5B	SF188 VS SU-DIPGXIII
3.31701	1.68e-90	Up	GPRIN3	SF188 VS SU-DIPGXIII
2.45687	1.61e-99	Up	GPX3	SF188 VS SU-DIPGXIII
2.23973	6.75e-89	Up	GPX7	SF188 VS SU-DIPGXIII
-7.64976	0	Down	GPX8	SF188 VS SU-DIPGXIII
-8.60355	7.49e-98	Down	GRAMD1B	SF188 VS SU-DIPGXIII
-2.03666	4.44e-19	Down	GRAMD1C	SF188 VS SU-DIPGXIII
4.62824	5.3e-35	Up	GRAMD2	SF188 VS SU-DIPGXIII
2.80425	1.08e-75	Up	GRAMD3	SF188 VS SU-DIPGXIII
2.37098	1.08e-156	Up	GRAMD4	SF188 VS SU-DIPGXIII
3.22425	1.84e-63	Up	GRASP	SF188 VS SU-DIPGXIII
6.15482	7.23e-42	Up	GRB14	SF188 VS SU-DIPGXIII
-1.81636	9.29e-29	Down	GREB1	SF188 VS SU-DIPGXIII
1.57302	4.17e-25	Up	GREB1L	SF188 VS SU-DIPGXIII
-10.275	0	Down	GREM1	SF188 VS SU-DIPGXIII
1.15827	9.15e-37	Up	GRHPR	SF188 VS SU-DIPGXIII
10.1615	6.59e-81	Up	GRIA2	SF188 VS SU-DIPGXIII
2.25744	5.77e-87	Up	GRIA4	SF188 VS SU-DIPGXIII
5.18355	2.17e-175	Up	GRID1	SF188 VS SU-DIPGXIII
9.6729	3.95e-60	Up	GRID2	SF188 VS SU-DIPGXIII
4.23465	1.28e-208	Up	GRIK2	SF188 VS SU-DIPGXIII
14.0531	0	Up	GRIK3	SF188 VS SU-DIPGXIII
8.01361	1.26e-66	Up	GRIK4	SF188 VS SU-DIPGXIII
-2.59877	2.67e-45	Down	GRIN2D	SF188 VS SU-DIPGXIII
5.59553	4.19e-40	Up	GRIP1	SF188 VS SU-DIPGXIII
-1.25308	1.98e-49	Down	GRIPAP1	SF188 VS SU-DIPGXIII
-1.70574	5.23e-73	Down	GRK5	SF188 VS SU-DIPGXIII
-1.29253	2.02e-36	Down	GRN	SF188 VS SU-DIPGXIII
-5.05403	1.86e-102	Down	GRPR	SF188 VS SU-DIPGXIII
2.61146	5.35e-15	Up	GRTP1	SF188 VS SU-DIPGXIII
1.06579	0.000261261	Up	GS1-114I9.1	SF188 VS SU-DIPGXIII
-1.18282	9e-08	Down	GS1-124K5.11	SF188 VS SU-DIPGXIII
2.0542	5.72e-06	Up	GS1-124K5.4	SF188 VS SU-DIPGXIII
-8.09802	2.8e-22	Down	GS1-179L18.1	SF188 VS SU-DIPGXIII
8.01543	2.24e-21	Up	GS1-72M22.1	SF188 VS SU-DIPGXIII
-2.77615	1.31e-65	Down	GSDMB	SF188 VS SU-DIPGXIII
-1.20276	1e-43	Down	GSTK1	SF188 VS SU-DIPGXIII
6.86194	1.51e-265	Up	GSTM1	SF188 VS SU-DIPGXIII
-1.9029	1.07e-64	Down	GSTM3	SF188 VS SU-DIPGXIII
1.22937	2.36e-21	Up	GSTM4	SF188 VS SU-DIPGXIII
3.47115	1.42e-18	Up	GSTO2	SF188 VS SU-DIPGXIII
-10.8568	7.35e-118	Down	GSTT1	SF188 VS SU-DIPGXIII
2.94083	3.26e-43	Up	GSTT2	SF188 VS SU-DIPGXIII
1.48015	0.000199604	Up	GSTT2B	SF188 VS SU-DIPGXIII
-1.22778	3.24e-54	Down	GTF2E2	SF188 VS SU-DIPGXIII
-2.74753	5.43e-19	Down	GTF2H2B	SF188 VS SU-DIPGXIII
-1.82495	7.02e-26	Down	GTF2IP1	SF188 VS SU-DIPGXIII
1.00089	5.75e-47	Up	GTSE1	SF188 VS SU-DIPGXIII
1.06342	8.5e-56	Up	GUCD1	SF188 VS SU-DIPGXIII
3.07807	5.92e-107	Up	GUCY1A2	SF188 VS SU-DIPGXIII
6.1616	9.77e-137	Up	GUCY1A3	SF188 VS SU-DIPGXIII
-2.39743	1.23e-181	Down	GULP1	SF188 VS SU-DIPGXIII
-1.15359	0.000189745	Down	GUSBP11	SF188 VS SU-DIPGXIII
-1.00694	1.42e-13	Down	GUSBP3	SF188 VS SU-DIPGXIII
7.46391	1.17e-15	Up	GUSBP5	SF188 VS SU-DIPGXIII
-2.43866	1.78e-06	Down	GVINP1	SF188 VS SU-DIPGXIII
1.02118	7.51e-09	Up	GYLTL1B	SF188 VS SU-DIPGXIII
10.7417	0	Up	GYPC	SF188 VS SU-DIPGXIII
[truncated: 3,416 more rows]

## Sheet: SF188 VS SU-DIPGXVII
log2FoldChange	FDR	direction	gene_name	group
12.3005	0	Up	A2M	SF188 VS SU-DIPGXVII
-1.43294	1.35e-07	Down	A4GALT	SF188 VS SU-DIPGXVII
-10.3053	7.23e-80	Down	AADAC	SF188 VS SU-DIPGXVII
1.52135	8.3e-51	Up	AAED1	SF188 VS SU-DIPGXVII
8.26026	2.55e-23	Up	AARD	SF188 VS SU-DIPGXVII
2.25258	3.85e-08	Up	AATK	SF188 VS SU-DIPGXVII
4.27411	1.76e-200	Up	ABAT	SF188 VS SU-DIPGXVII
-3.91724	5.09e-25	Down	ABCA10	SF188 VS SU-DIPGXVII
5.82005	1.27e-137	Up	ABCA13	SF188 VS SU-DIPGXVII
2.12096	2.8e-86	Up	ABCA2	SF188 VS SU-DIPGXVII
3.75465	0	Up	ABCA3	SF188 VS SU-DIPGXVII
3.89677	5.25e-56	Up	ABCA5	SF188 VS SU-DIPGXVII
-9.04398	4.22e-133	Down	ABCA6	SF188 VS SU-DIPGXVII
-2.03194	9.51e-37	Down	ABCA7	SF188 VS SU-DIPGXVII
-6.5421	8.07e-44	Down	ABCA8	SF188 VS SU-DIPGXVII
-7.86233	7e-231	Down	ABCA9	SF188 VS SU-DIPGXVII
-3.92251	2.06e-76	Down	ABCB1	SF188 VS SU-DIPGXVII
3.99402	2.94e-87	Up	ABCB4	SF188 VS SU-DIPGXVII
1.75504	1.28e-127	Up	ABCB6	SF188 VS SU-DIPGXVII
-1.22028	2.35e-06	Down	ABCC2	SF188 VS SU-DIPGXVII
-7.01722	3.69e-170	Down	ABCC3	SF188 VS SU-DIPGXVII
1.50276	1.88e-82	Up	ABCC5	SF188 VS SU-DIPGXVII
2.37759	2.23e-14	Up	ABCC6P1	SF188 VS SU-DIPGXVII
-1.28911	0.000304833	Down	ABCC6P2	SF188 VS SU-DIPGXVII
8.09592	3.19e-24	Up	ABCC8	SF188 VS SU-DIPGXVII
-3.88542	1.06e-194	Down	ABCD1	SF188 VS SU-DIPGXVII
-1.63337	2.27e-120	Down	ABHD12	SF188 VS SU-DIPGXVII
1.48607	2.31e-58	Up	ABHD13	SF188 VS SU-DIPGXVII
-1.00426	2.69e-05	Down	ABHD16B	SF188 VS SU-DIPGXVII
1.04406	2.87e-27	Up	ABHD4	SF188 VS SU-DIPGXVII
-2.90444	4.41e-30	Down	ABHD8	SF188 VS SU-DIPGXVII
-1.00555	7.26e-56	Down	ABI1	SF188 VS SU-DIPGXVII
-7.89621	6.44e-21	Down	ABI3	SF188 VS SU-DIPGXVII
-3.59724	4.99e-260	Down	ABLIM1	SF188 VS SU-DIPGXVII
-3.24065	1.27e-25	Down	ABLIM3	SF188 VS SU-DIPGXVII
1.31704	2e-93	Up	ABR	SF188 VS SU-DIPGXVII
-1.58426	2.81e-78	Down	ABRACL	SF188 VS SU-DIPGXVII
1.48046	3.44e-11	Up	AC002310.12	SF188 VS SU-DIPGXVII
-2.05243	0.000165415	Down	AC002480.3	SF188 VS SU-DIPGXVII
-5.25082	1.74e-29	Down	AC003092.1	SF188 VS SU-DIPGXVII
-1.02474	5.54e-05	Down	AC003665.1	SF188 VS SU-DIPGXVII
5.15754	4.05e-28	Up	AC004019.18	SF188 VS SU-DIPGXVII
3.51231	3.34e-11	Up	AC004158.3	SF188 VS SU-DIPGXVII
-1.97565	4.02e-11	Down	AC004840.9	SF188 VS SU-DIPGXVII
-1.17844	7.04e-14	Down	AC004951.6	SF188 VS SU-DIPGXVII
-5.3412	1.26e-19	Down	AC005077.14	SF188 VS SU-DIPGXVII
1.16708	0.000324896	Up	AC005523.2	SF188 VS SU-DIPGXVII
2.61992	4.56e-31	Up	AC005562.1	SF188 VS SU-DIPGXVII
1.40083	0.0264372	Up	AC005606.15	SF188 VS SU-DIPGXVII
1.43732	5.6e-11	Up	AC005682.5	SF188 VS SU-DIPGXVII
1.10813	0.022872	Up	AC006011.4	SF188 VS SU-DIPGXVII
2.041	3.42e-06	Up	AC006111.1	SF188 VS SU-DIPGXVII
4.64139	5.99e-13	Up	AC006115.3	SF188 VS SU-DIPGXVII
-1.81261	0.00281184	Down	AC006116.27	SF188 VS SU-DIPGXVII
-8.09029	1.95e-22	Down	AC006273.5	SF188 VS SU-DIPGXVII
1.60258	2.06e-11	Up	AC006978.6	SF188 VS SU-DIPGXVII
-4.41775	3.98e-20	Down	AC007318.5	SF188 VS SU-DIPGXVII
2.39721	1.1e-60	Up	AC007362.1	SF188 VS SU-DIPGXVII
1.60275	4.52e-79	Up	AC007620.3	SF188 VS SU-DIPGXVII
-4.08805	2.41e-13	Down	AC007969.5	SF188 VS SU-DIPGXVII
2.40047	0.00242686	Up	AC008738.1	SF188 VS SU-DIPGXVII
3.58197	3.35e-32	Up	AC009005.2	SF188 VS SU-DIPGXVII
8.82734	3.32e-27	Up	AC009237.8	SF188 VS SU-DIPGXVII
1.06939	3.04e-06	Up	AC009506.1	SF188 VS SU-DIPGXVII
1.57352	0.000380557	Up	AC009518.4	SF188 VS SU-DIPGXVII
-2.5318	2.01e-07	Down	AC009950.2	SF188 VS SU-DIPGXVII
-6.26887	3.1e-99	Down	AC010091.1	SF188 VS SU-DIPGXVII
-1.87651	5.54e-08	Down	AC010970.2	SF188 VS SU-DIPGXVII
6.45545	2.54e-75	Up	AC010980.2	SF188 VS SU-DIPGXVII
-2.90477	2.25e-06	Down	AC011330.5	SF188 VS SU-DIPGXVII
-2.5112	3.4e-25	Down	AC011558.5	SF188 VS SU-DIPGXVII
6.34737	4.72e-22	Up	AC011897.1	SF188 VS SU-DIPGXVII
3.04352	1.66e-20	Up	AC012215.1	SF188 VS SU-DIPGXVII
-8.14467	8.43e-80	Down	AC012531.25	SF188 VS SU-DIPGXVII
1.91725	3.81e-06	Up	AC016700.5	SF188 VS SU-DIPGXVII
4.07106	6.78e-16	Up	AC016738.4	SF188 VS SU-DIPGXVII
1.39894	1.36e-09	Up	AC016773.1	SF188 VS SU-DIPGXVII
-8.4554	1.42e-28	Down	AC020571.3	SF188 VS SU-DIPGXVII
2.04279	2.16e-06	Up	AC021188.4	SF188 VS SU-DIPGXVII
-7.12464	1.47e-52	Down	AC022210.2	SF188 VS SU-DIPGXVII
2.58187	3.94e-13	Up	AC024937.6	SF188 VS SU-DIPGXVII
1.44209	4.27e-05	Up	AC025165.8	SF188 VS SU-DIPGXVII
-2.04831	1.66e-17	Down	AC025171.1	SF188 VS SU-DIPGXVII
-8.36578	7.58e-25	Down	AC064834.1	SF188 VS SU-DIPGXVII
4.87905	6.61e-74	Up	AC064875.2	SF188 VS SU-DIPGXVII
-1.64906	0.000120707	Down	AC068282.3	SF188 VS SU-DIPGXVII
1.82423	1.86e-13	Up	AC068831.15	SF188 VS SU-DIPGXVII
1.13842	0.00130667	Up	AC069513.4	SF188 VS SU-DIPGXVII
1.15541	0.00381339	Up	AC069547.1	SF188 VS SU-DIPGXVII
1.58511	1.05e-06	Up	AC072062.1	SF188 VS SU-DIPGXVII
-1.89586	2.87e-07	Down	AC073283.4	SF188 VS SU-DIPGXVII
5.32557	1.36e-41	Up	AC074289.1	SF188 VS SU-DIPGXVII
-3.14834	1.06e-13	Down	AC074389.9	SF188 VS SU-DIPGXVII
2.21577	1.47e-70	Up	AC083843.1	SF188 VS SU-DIPGXVII
1.55836	4.41e-12	Up	AC083899.3	SF188 VS SU-DIPGXVII
-1.1028	2.81e-16	Down	AC084018.1	SF188 VS SU-DIPGXVII
8.67455	1.45e-33	Up	AC087393.1	SF188 VS SU-DIPGXVII
-9.54447	5.35e-48	Down	AC090804.1	SF188 VS SU-DIPGXVII
2.94611	0.000181872	Up	AC092143.1	SF188 VS SU-DIPGXVII
-1.32396	1.09e-40	Down	AC092171.4	SF188 VS SU-DIPGXVII
-5.81142	5.35e-15	Down	AC092198.1	SF188 VS SU-DIPGXVII
3.64135	3.83e-23	Up	AC093391.2	SF188 VS SU-DIPGXVII
2.43078	1.82e-12	Up	AC093415.2	SF188 VS SU-DIPGXVII
5.40738	3.48e-40	Up	AC093627.10	SF188 VS SU-DIPGXVII
1.71685	3.54e-05	Up	AC093642.3	SF188 VS SU-DIPGXVII
-1.1797	1.78e-06	Down	AC093673.5	SF188 VS SU-DIPGXVII
2.69179	3.36e-25	Up	AC093724.2	SF188 VS SU-DIPGXVII
-3.26783	2.53e-34	Down	AC096677.1	SF188 VS SU-DIPGXVII
2.36107	1.88e-21	Up	AC097374.2	SF188 VS SU-DIPGXVII
2.23801	2.17e-08	Up	AC097662.2	SF188 VS SU-DIPGXVII
-6.41796	4.7e-81	Down	AC099522.1	SF188 VS SU-DIPGXVII
-1.54245	2.57e-11	Down	AC104135.3	SF188 VS SU-DIPGXVII
-3.21582	2.61e-11	Down	AC104695.3	SF188 VS SU-DIPGXVII
-1.61595	2.3e-06	Down	AC108488.4	SF188 VS SU-DIPGXVII
-3.25959	2.63e-19	Down	AC116366.6	SF188 VS SU-DIPGXVII
-10.443	1.93e-38	Down	AC120194.1	SF188 VS SU-DIPGXVII
-4.88017	5.99e-32	Down	AC124789.1	SF188 VS SU-DIPGXVII
8.58742	1.76e-29	Up	AC129492.6	SF188 VS SU-DIPGXVII
4.92437	3.51e-16	Up	AC132217.4	SF188 VS SU-DIPGXVII
1.37587	1.46e-06	Up	AC133528.2	SF188 VS SU-DIPGXVII
2.50936	7.94e-16	Up	AC135178.1	SF188 VS SU-DIPGXVII
-2.39316	3.39e-05	Down	AC135776.1	SF188 VS SU-DIPGXVII
-4.98138	3.12e-50	Down	AC137932.6	SF188 VS SU-DIPGXVII
4.23397	2.95e-18	Up	AC139099.3	SF188 VS SU-DIPGXVII
9.46392	3.15e-54	Up	AC144521.1	SF188 VS SU-DIPGXVII
1.37958	4.46e-11	Up	AC144652.1	SF188 VS SU-DIPGXVII
1.64362	4.24e-09	Up	AC147651.4	SF188 VS SU-DIPGXVII
-5.46837	8.55e-43	Down	AC156455.1	SF188 VS SU-DIPGXVII
-1.31631	4.1e-19	Down	AC159540.1	SF188 VS SU-DIPGXVII
8.53585	7.53e-103	Up	ACADL	SF188 VS SU-DIPGXVII
12.8573	0	Up	ACAN	SF188 VS SU-DIPGXVII
-1.64563	6.23e-117	Down	ACBD3	SF188 VS SU-DIPGXVII
-1.45972	2.12e-05	Down	ACBD4	SF188 VS SU-DIPGXVII
-1.44202	2.94e-95	Down	ACBD5	SF188 VS SU-DIPGXVII
-1.35252	6.18e-19	Down	ACBD7	SF188 VS SU-DIPGXVII
-11.3525	1.08e-166	Down	ACCS	SF188 VS SU-DIPGXVII
-5.86163	9.8e-32	Down	ACE	SF188 VS SU-DIPGXVII
7.07315	9.99e-65	Up	ACKR3	SF188 VS SU-DIPGXVII
-1.41639	2.85e-25	Down	ACOT8	SF188 VS SU-DIPGXVII
-2.35578	1.86e-29	Down	ACP5	SF188 VS SU-DIPGXVII
4.74832	4.67e-174	Up	ACPL2	SF188 VS SU-DIPGXVII
4.24603	1.22e-36	Up	ACSBG1	SF188 VS SU-DIPGXVII
-1.70991	5.24e-54	Down	ACSF2	SF188 VS SU-DIPGXVII
1.09712	3.6e-69	Up	ACSL3	SF188 VS SU-DIPGXVII
-1.28307	2.71e-68	Down	ACSL4	SF188 VS SU-DIPGXVII
-5.62588	1.31e-52	Down	ACSL5	SF188 VS SU-DIPGXVII
1.54306	6.55e-08	Up	ACSM3	SF188 VS SU-DIPGXVII
2.88211	7.11e-265	Up	ACSS1	SF188 VS SU-DIPGXVII
1.4755	1.03e-84	Up	ACSS2	SF188 VS SU-DIPGXVII
-8.46324	3.26e-30	Down	ACTBL2	SF188 VS SU-DIPGXVII
-5.21799	1.6e-115	Down	ACTG2	SF188 VS SU-DIPGXVII
6.54689	0	Up	ACTL8	SF188 VS SU-DIPGXVII
1.2615	2.35e-07	Up	ACTN2	SF188 VS SU-DIPGXVII
1.57006	3.4e-51	Up	ACTR3B	SF188 VS SU-DIPGXVII
4.60665	4.21e-24	Up	ACTR3C	SF188 VS SU-DIPGXVII
-5.30762	9.99e-33	Down	ACTRT3	SF188 VS SU-DIPGXVII
2.49457	6.8e-143	Up	ACVR2A	SF188 VS SU-DIPGXVII
1.37764	6.2e-41	Up	ACVR2B	SF188 VS SU-DIPGXVII
1.07874	0.000349892	Up	ACVR2B-AS1	SF188 VS SU-DIPGXVII
-5.04958	3.17e-15	Down	ACVRL1	SF188 VS SU-DIPGXVII
-1.46424	7.48e-36	Down	ADAL	SF188 VS SU-DIPGXVII
5.37812	2.29e-160	Up	ADAM11	SF188 VS SU-DIPGXVII
-1.04062	3.67e-14	Down	ADAM12	SF188 VS SU-DIPGXVII
1.18213	1e-35	Up	ADAM22	SF188 VS SU-DIPGXVII
4.52836	1.85e-123	Up	ADAM23	SF188 VS SU-DIPGXVII
-1.93272	6.31e-06	Down	ADAM8	SF188 VS SU-DIPGXVII
3.91067	1.25e-290	Up	ADAMTS1	SF188 VS SU-DIPGXVII
-3.65501	4.75e-50	Down	ADAMTS10	SF188 VS SU-DIPGXVII
6.26619	1.16e-193	Up	ADAMTS12	SF188 VS SU-DIPGXVII
1.21813	1.7e-10	Up	ADAMTS13	SF188 VS SU-DIPGXVII
4.4249	8.8e-18	Up	ADAMTS14	SF188 VS SU-DIPGXVII
-3.09484	7.1e-113	Down	ADAMTS15	SF188 VS SU-DIPGXVII
-2.16419	5.64e-14	Down	ADAMTS16	SF188 VS SU-DIPGXVII
1.9657	1.47e-08	Up	ADAMTS17	SF188 VS SU-DIPGXVII
7.87019	6.15e-66	Up	ADAMTS20	SF188 VS SU-DIPGXVII
2.46419	3.55e-18	Up	ADAMTS4	SF188 VS SU-DIPGXVII
6.6835	1.82e-24	Up	ADAMTS5	SF188 VS SU-DIPGXVII
-3.06231	2.67e-62	Down	ADAMTS6	SF188 VS SU-DIPGXVII
9.77234	7.8489712690581e-311	Up	ADAMTS9	SF188 VS SU-DIPGXVII
-7.37289	0	Down	ADAMTSL1	SF188 VS SU-DIPGXVII
-1.9661	9.35e-131	Down	ADARB1	SF188 VS SU-DIPGXVII
-1.17233	9.59e-43	Down	ADAT1	SF188 VS SU-DIPGXVII
3.61616	7.92e-287	Up	ADCY1	SF188 VS SU-DIPGXVII
5.0835	3.39e-44	Up	ADCY2	SF188 VS SU-DIPGXVII
1.04258	1.02e-50	Up	ADCY3	SF188 VS SU-DIPGXVII
2.3217	1.35e-08	Up	ADCY4	SF188 VS SU-DIPGXVII
8.6108	1.66e-218	Up	ADCY8	SF188 VS SU-DIPGXVII
7.07015	1.07e-90	Up	ADCYAP1R1	SF188 VS SU-DIPGXVII
5.58002	0	Up	ADD2	SF188 VS SU-DIPGXVII
-1.26302	1.21e-72	Down	ADD3	SF188 VS SU-DIPGXVII
-5.38305	5.03e-33	Down	ADIRF-AS1	SF188 VS SU-DIPGXVII
1.77804	2.21e-11	Up	ADM5	SF188 VS SU-DIPGXVII
4.64402	3e-47	Up	ADORA1	SF188 VS SU-DIPGXVII
3.45206	1.28e-29	Up	ADORA2A	SF188 VS SU-DIPGXVII
3.57128	4.3e-29	Up	ADPRH	SF188 VS SU-DIPGXVII
2.48018	1.07e-10	Up	ADPRHL1	SF188 VS SU-DIPGXVII
-1.15124	9.12e-15	Down	ADPRM	SF188 VS SU-DIPGXVII
-7.18647	1.46e-45	Down	ADRA1D	SF188 VS SU-DIPGXVII
6.26899	2.89e-67	Up	ADRA2A	SF188 VS SU-DIPGXVII
-2.39997	1.13e-08	Down	ADRB2	SF188 VS SU-DIPGXVII
1.7247	3.03e-39	Up	ADRBK2	SF188 VS SU-DIPGXVII
-1.28798	1.31e-81	Down	ADSS	SF188 VS SU-DIPGXVII
3.40521	0	Up	AEBP1	SF188 VS SU-DIPGXVII
-1.44062	4.78e-21	Down	AF127577.10	SF188 VS SU-DIPGXVII
-1.92958	1.74e-25	Down	AF127936.7	SF188 VS SU-DIPGXVII
-1.73804	3.91e-197	Down	AFAP1	SF188 VS SU-DIPGXVII
6.32223	4.34e-196	Up	AFAP1L1	SF188 VS SU-DIPGXVII
1.37718	3.98e-68	Up	AFF1	SF188 VS SU-DIPGXVII
4.3558	8.73e-13	Up	AFF2	SF188 VS SU-DIPGXVII
-1.49179	8.8e-59	Down	AGA	SF188 VS SU-DIPGXVII
2.34086	4.14e-268	Up	AGAP1	SF188 VS SU-DIPGXVII
-2.35784	2.12e-34	Down	AGAP2	SF188 VS SU-DIPGXVII
-14.4078	0	Down	AGAP2-AS1	SF188 VS SU-DIPGXVII
-1.04083	0.00104	Down	AGBL3	SF188 VS SU-DIPGXVII
1.44483	3.57e-13	Up	AGER	SF188 VS SU-DIPGXVII
-2.24463	8.32e-84	Down	AGFG2	SF188 VS SU-DIPGXVII
-6.91067	2.48e-71	Down	AGMAT	SF188 VS SU-DIPGXVII
1.49646	2.27e-60	Up	AGO2	SF188 VS SU-DIPGXVII
1.70794	1.02e-26	Up	AGPAT2	SF188 VS SU-DIPGXVII
7.25511	1.18e-67	Up	AGT	SF188 VS SU-DIPGXVII
3.18551	4.97e-295	Up	AGTPBP1	SF188 VS SU-DIPGXVII
7.48024	1.72e-14	Up	AGTR1	SF188 VS SU-DIPGXVII
-1.74813	0.000154017	Down	AHCTF1P1	SF188 VS SU-DIPGXVII
-1.38371	1.6e-77	Down	AHNAK	SF188 VS SU-DIPGXVII
-1.21385	3.63e-46	Down	AHNAK2	SF188 VS SU-DIPGXVII
-1.88129	9.11e-111	Down	AHRR	SF188 VS SU-DIPGXVII
1.02596	1.06e-69	Up	AHSA1	SF188 VS SU-DIPGXVII
-1.75268	2.58e-151	Down	AIDA	SF188 VS SU-DIPGXVII
3.99358	0	Up	AIF1L	SF188 VS SU-DIPGXVII
-1.29483	6.32e-34	Down	AIFM2	SF188 VS SU-DIPGXVII
-1.07219	8.86e-16	Down	AIG1	SF188 VS SU-DIPGXVII
-5.31379	8.73e-14	Down	AJ271736.10	SF188 VS SU-DIPGXVII
7.00629	0	Up	AK4	SF188 VS SU-DIPGXVII
-6.27395	0	Down	AK5	SF188 VS SU-DIPGXVII
4.46395	7.9e-67	Up	AK7	SF188 VS SU-DIPGXVII
-5.00491	0	Down	AKAP12	SF188 VS SU-DIPGXVII
-1.13206	5.76e-10	Down	AKAP6	SF188 VS SU-DIPGXVII
3.53184	2.91e-207	Up	AKAP7	SF188 VS SU-DIPGXVII
-1.10607	8.66e-31	Down	AKIP1	SF188 VS SU-DIPGXVII
1.11651	5.05e-39	Up	AKIRIN2	SF188 VS SU-DIPGXVII
-1.09312	4.96e-71	Down	AKR1B1	SF188 VS SU-DIPGXVII
-2.45828	2.44e-31	Down	AKR1C1	SF188 VS SU-DIPGXVII
-4.38644	1.11e-64	Down	AKR1C2	SF188 VS SU-DIPGXVII
-3.25901	7.23e-154	Down	AKR1C3	SF188 VS SU-DIPGXVII
-1.30126	7.02e-87	Down	AKT3	SF188 VS SU-DIPGXVII
-1.78168	1.65e-50	Down	AL034548.1	SF188 VS SU-DIPGXVII
-4.75005	6.43e-16	Down	AL133493.2	SF188 VS SU-DIPGXVII
1.08367	3.49e-05	Up	AL136419.6	SF188 VS SU-DIPGXVII
1.53874	1.65e-06	Up	AL139385.1	SF188 VS SU-DIPGXVII
1.18601	1.13e-16	Up	AL162407.1	SF188 VS SU-DIPGXVII
-1.78395	6.22e-29	Down	AL353791.1	SF188 VS SU-DIPGXVII
1.90329	0.00115564	Up	AL354993.1	SF188 VS SU-DIPGXVII
2.09654	2.18e-241	Up	AL589743.1	SF188 VS SU-DIPGXVII
1.13615	3.89e-06	Up	AL590710.1	SF188 VS SU-DIPGXVII
1.3181	1.28e-05	Up	AL590822.2	SF188 VS SU-DIPGXVII
-2.29984	5.81e-18	Down	AL592284.1	SF188 VS SU-DIPGXVII
7.16964	1.58e-36	Up	AL592494.5	SF188 VS SU-DIPGXVII
3.89692	7.06e-22	Up	AL627309.1	SF188 VS SU-DIPGXVII
2.14236	3.17e-12	Up	AL645728.2	SF188 VS SU-DIPGXVII
-4.48702	1.83e-104	Down	AL953854.2	SF188 VS SU-DIPGXVII
-2.92411	8.02e-148	Down	ALDH1A3	SF188 VS SU-DIPGXVII
1.2841	2.06e-66	Up	ALDH1L2	SF188 VS SU-DIPGXVII
-2.18096	3.34e-136	Down	ALDH2	SF188 VS SU-DIPGXVII
-2.32384	7.43e-69	Down	ALDH3B1	SF188 VS SU-DIPGXVII
-2.23769	3.73e-06	Down	ALDH3B2	SF188 VS SU-DIPGXVII
4.12271	3.06e-223	Up	ALDH5A1	SF188 VS SU-DIPGXVII
2.85831	3.22e-167	Up	ALDOC	SF188 VS SU-DIPGXVII
8.49627	3.94e-30	Up	ALK	SF188 VS SU-DIPGXVII
-1.29666	7.6e-12	Down	ALKBH7	SF188 VS SU-DIPGXVII
-1.5338	2.97e-47	Down	ALPK1	SF188 VS SU-DIPGXVII
-2.32256	5.23e-109	Down	ALPK2	SF188 VS SU-DIPGXVII
5.26651	3.51e-57	Up	ALPL	SF188 VS SU-DIPGXVII
-10.1596	4.23e-78	Down	ALX1	SF188 VS SU-DIPGXVII
-8.46814	2.29e-28	Down	ALX4	SF188 VS SU-DIPGXVII
-1.77647	4.58e-42	Down	AMACR	SF188 VS SU-DIPGXVII
-1.02508	9.03e-45	Down	AMBRA1	SF188 VS SU-DIPGXVII
3.85189	7.45e-65	Up	AMIGO1	SF188 VS SU-DIPGXVII
-2.36874	9.55e-146	Down	AMIGO2	SF188 VS SU-DIPGXVII
7.14855	5.29e-86	Up	AMN	SF188 VS SU-DIPGXVII
-1.06049	1.07e-14	Down	AMN1	SF188 VS SU-DIPGXVII
-1.49934	6.91e-60	Down	AMOT	SF188 VS SU-DIPGXVII
-2.57507	2.15e-147	Down	AMOTL2	SF188 VS SU-DIPGXVII
-3.3438	1.33e-69	Down	AMPD3	SF188 VS SU-DIPGXVII
4.73171	1e-23	Up	AMPH	SF188 VS SU-DIPGXVII
-9.25176	1.01e-48	Down	AMTN	SF188 VS SU-DIPGXVII
1.32971	2.57e-20	Up	AMZ2P1	SF188 VS SU-DIPGXVII
1.43237	4.53e-128	Up	ANAPC1	SF188 VS SU-DIPGXVII
1.31861	3.7e-57	Up	ANGEL1	SF188 VS SU-DIPGXVII
-1.07535	9.68e-35	Down	ANGEL2	SF188 VS SU-DIPGXVII
1.68073	8e-101	Up	ANGPT1	SF188 VS SU-DIPGXVII
-7.12781	1.72e-304	Down	ANGPT2	SF188 VS SU-DIPGXVII
3.09772	1.69e-32	Up	ANGPTL1	SF188 VS SU-DIPGXVII
1.08737	1.22e-37	Up	ANGPTL2	SF188 VS SU-DIPGXVII
2.00409	4.47e-20	Up	ANGPTL4	SF188 VS SU-DIPGXVII
-8.13343	0	Down	ANK1	SF188 VS SU-DIPGXVII
4.09213	0	Up	ANK2	SF188 VS SU-DIPGXVII
-2.19295	8.45e-199	Down	ANK3	SF188 VS SU-DIPGXVII
-4.32307	3.06e-23	Down	ANKFN1	SF188 VS SU-DIPGXVII
-8.04256	4.41e-56	Down	ANKRD1	SF188 VS SU-DIPGXVII
1.43565	1.21e-82	Up	ANKRD10	SF188 VS SU-DIPGXVII
2.37565	4.7e-08	Up	ANKRD10-IT1	SF188 VS SU-DIPGXVII
-1.85836	9.16e-106	Down	ANKRD13A	SF188 VS SU-DIPGXVII
1.8016	1.82e-51	Up	ANKRD13B	SF188 VS SU-DIPGXVII
-5.26755	3.17e-43	Down	ANKRD18B	SF188 VS SU-DIPGXVII
-2.62841	8.35e-11	Down	ANKRD20A1	SF188 VS SU-DIPGXVII
4.78767	1.04e-16	Up	ANKRD20A8P	SF188 VS SU-DIPGXVII
-2.38506	1.41e-08	Down	ANKRD29	SF188 VS SU-DIPGXVII
-4.10055	8.07e-16	Down	ANKRD35	SF188 VS SU-DIPGXVII
3.9959	1.96e-51	Up	ANKRD36BP2	SF188 VS SU-DIPGXVII
2.62581	2.28e-41	Up	ANKRD37	SF188 VS SU-DIPGXVII
1.54352	1.14e-26	Up	ANKRD44	SF188 VS SU-DIPGXVII
2.60094	5.76e-11	Up	ANKRD45	SF188 VS SU-DIPGXVII
1.23946	3.5e-22	Up	ANKRD46	SF188 VS SU-DIPGXVII
6.28097	2.23e-137	Up	ANKRD6	SF188 VS SU-DIPGXVII
-3.62377	1.26e-25	Down	ANKS1B	SF188 VS SU-DIPGXVII
1.40491	3.75e-66	Up	ANKS6	SF188 VS SU-DIPGXVII
1.46434	3.6e-102	Up	ANKZF1	SF188 VS SU-DIPGXVII
-1.28834	0.0267682	Down	ANO1	SF188 VS SU-DIPGXVII
-8.45949	3.22e-28	Down	ANO1-AS2	SF188 VS SU-DIPGXVII
10.5897	1.15e-114	Up	ANO5	SF188 VS SU-DIPGXVII
2.03307	7.34e-17	Up	ANO7	SF188 VS SU-DIPGXVII
5.54889	1.79e-56	Up	ANO9	SF188 VS SU-DIPGXVII
1.28264	3.94e-92	Up	ANP32B	SF188 VS SU-DIPGXVII
-2.59154	1.84e-134	Down	ANPEP	SF188 VS SU-DIPGXVII
-5.04309	0	Down	ANXA1	SF188 VS SU-DIPGXVII
-8.13297	3.99e-21	Down	ANXA10	SF188 VS SU-DIPGXVII
-1.06762	1.1e-62	Down	ANXA11	SF188 VS SU-DIPGXVII
-3.1715	0	Down	ANXA2	SF188 VS SU-DIPGXVII
-4.10632	5.82e-64	Down	ANXA2R	SF188 VS SU-DIPGXVII
-4.31261	5.87e-106	Down	ANXA3	SF188 VS SU-DIPGXVII
-6.06012	6.46e-16	Down	AOAH	SF188 VS SU-DIPGXVII
1.40196	0.00112947	Up	AP000487.5	SF188 VS SU-DIPGXVII
1.67577	7.39e-109	Up	AP000525.9	SF188 VS SU-DIPGXVII
1.26721	0.000681218	Up	AP000662.4	SF188 VS SU-DIPGXVII
-1.81219	4.26e-10	Down	AP001046.5	SF188 VS SU-DIPGXVII
8.33254	3.2e-27	Up	AP001065.15	SF188 VS SU-DIPGXVII
-1.44786	1.01e-08	Down	AP001258.4	SF188 VS SU-DIPGXVII
-1.49829	2.5e-11	Down	AP001816.1	SF188 VS SU-DIPGXVII
-2.38058	6.75e-09	Down	AP003068.23	SF188 VS SU-DIPGXVII
-1.26324	8.24e-06	Down	AP006621.5	SF188 VS SU-DIPGXVII
-2.74545	0	Down	AP1S2	SF188 VS SU-DIPGXVII
1.40356	1.03e-21	Up	AP1S3	SF188 VS SU-DIPGXVII
-1.00277	9.4e-31	Down	AP2A1	SF188 VS SU-DIPGXVII
-1.0731	3.28e-83	Down	AP2B1	SF188 VS SU-DIPGXVII
-1.09776	2.61e-60	Down	AP3B1	SF188 VS SU-DIPGXVII
2.35149	1.11e-05	Up	AP3B2	SF188 VS SU-DIPGXVII
-1.09037	1.12e-30	Down	AP4E1	SF188 VS SU-DIPGXVII
3.27108	2.17e-58	Up	APBA1	SF188 VS SU-DIPGXVII
-1.14555	4.26e-06	Down	APC2	SF188 VS SU-DIPGXVII
6.13448	7.67e-36	Up	APCDD1	SF188 VS SU-DIPGXVII
-3.96012	5.54e-25	Down	APCDD1L	SF188 VS SU-DIPGXVII
-5.26445	2.44e-20	Down	APCDD1L-AS1	SF188 VS SU-DIPGXVII
-3.54364	9.94e-61	Down	APH1B	SF188 VS SU-DIPGXVII
-1.06781	4.17e-62	Down	API5	SF188 VS SU-DIPGXVII
1.05867	7.26e-75	Up	APLP2	SF188 VS SU-DIPGXVII
-1.86848	1.83e-102	Down	APOBEC3B	SF188 VS SU-DIPGXVII
-2.10344	4.57e-120	Down	APOBEC3C	SF188 VS SU-DIPGXVII
-1.3052	0.000854735	Down	APOBEC3D	SF188 VS SU-DIPGXVII
-3.40418	1.61e-30	Down	APOBEC3F	SF188 VS SU-DIPGXVII
-3.6495	6.38e-29	Down	APOBEC3G	SF188 VS SU-DIPGXVII
1.63137	1.72e-13	Up	APOC1	SF188 VS SU-DIPGXVII
9.47267	5.95e-279	Up	APOD	SF188 VS SU-DIPGXVII
1.99406	1.82e-70	Up	APOE	SF188 VS SU-DIPGXVII
-5.70239	9.45e-126	Down	APOL1	SF188 VS SU-DIPGXVII
-1.71954	1.54e-64	Down	APOL2	SF188 VS SU-DIPGXVII
-4.79025	6.8e-66	Down	APOL3	SF188 VS SU-DIPGXVII
-3.77784	0	Down	APOL6	SF188 VS SU-DIPGXVII
2.78446	5.21e-18	Up	AQP1	SF188 VS SU-DIPGXVII
-9.88556	3.06e-67	Down	AQP8	SF188 VS SU-DIPGXVII
3.51765	1.71e-188	Up	AR	SF188 VS SU-DIPGXVII
6.60229	7.99e-80	Up	ARAP2	SF188 VS SU-DIPGXVII
5.6304	1.55e-273	Up	ARC	SF188 VS SU-DIPGXVII
-1.07042	2.24e-46	Down	ARFGAP1	SF188 VS SU-DIPGXVII
1.12453	4.79e-70	Up	ARGLU1	SF188 VS SU-DIPGXVII
-1.17087	1.28e-46	Down	ARHGAP1	SF188 VS SU-DIPGXVII
-1.98326	2.06e-213	Down	ARHGAP12	SF188 VS SU-DIPGXVII
-4.26615	0	Down	ARHGAP18	SF188 VS SU-DIPGXVII
6.20639	5.81e-30	Up	ARHGAP20	SF188 VS SU-DIPGXVII
-1.04915	8.94e-67	Down	ARHGAP21	SF188 VS SU-DIPGXVII
1.24817	6.03e-46	Up	ARHGAP22	SF188 VS SU-DIPGXVII
-2.08703	1.11e-116	Down	ARHGAP23	SF188 VS SU-DIPGXVII
-3.14481	1.05e-113	Down	ARHGAP24	SF188 VS SU-DIPGXVII
4.10172	3.26e-70	Up	ARHGAP25	SF188 VS SU-DIPGXVII
-1.05359	1.86e-27	Down	ARHGAP26	SF188 VS SU-DIPGXVII
1.12459	1.16e-22	Up	ARHGAP28	SF188 VS SU-DIPGXVII
-10.2415	0	Down	ARHGAP29	SF188 VS SU-DIPGXVII
1.17518	5.77e-26	Up	ARHGAP39	SF188 VS SU-DIPGXVII
1.01149	4.47e-39	Up	ARHGAP5	SF188 VS SU-DIPGXVII
1.10099	1.85e-09	Up	ARHGAP5-AS1	SF188 VS SU-DIPGXVII
-4.09265	1.43e-190	Down	ARHGAP6	SF188 VS SU-DIPGXVII
-3.12051	1.49e-88	Down	ARHGDIB	SF188 VS SU-DIPGXVII
4.20759	1.96e-13	Up	ARHGDIG	SF188 VS SU-DIPGXVII
1.02912	6.18e-10	Up	ARHGEF10L	SF188 VS SU-DIPGXVII
1.21375	9.19e-88	Up	ARHGEF11	SF188 VS SU-DIPGXVII
1.54398	1.46e-12	Up	ARHGEF16	SF188 VS SU-DIPGXVII
-1.42919	3.95e-24	Down	ARHGEF19	SF188 VS SU-DIPGXVII
1.61759	1.68e-153	Up	ARHGEF2	SF188 VS SU-DIPGXVII
-2.27313	5.85e-103	Down	ARHGEF28	SF188 VS SU-DIPGXVII
1.08807	2.73e-24	Up	ARHGEF3	SF188 VS SU-DIPGXVII
2.21269	1.94e-24	Up	ARHGEF37	SF188 VS SU-DIPGXVII
1.71647	1.08e-67	Up	ARHGEF39	SF188 VS SU-DIPGXVII
3.22521	2.48e-80	Up	ARHGEF4	SF188 VS SU-DIPGXVII
1.06046	6.89e-48	Up	ARHGEF40	SF188 VS SU-DIPGXVII
-3.12513	8.22e-191	Down	ARHGEF6	SF188 VS SU-DIPGXVII
1.87506	5.06e-186	Up	ARHGEF7	SF188 VS SU-DIPGXVII
1.95307	6.14e-129	Up	ARHGEF9	SF188 VS SU-DIPGXVII
-1.06715	6.64e-14	Down	ARID3A	SF188 VS SU-DIPGXVII
-1.64785	1.95e-84	Down	ARID4B	SF188 VS SU-DIPGXVII
1.22328	6.64e-25	Up	ARID5A	SF188 VS SU-DIPGXVII
-1.18602	8.91e-43	Down	ARID5B	SF188 VS SU-DIPGXVII
-1.09908	5.4e-30	Down	ARL13B	SF188 VS SU-DIPGXVII
-2.53037	6.51e-97	Down	ARL15	SF188 VS SU-DIPGXVII
-1.11707	2.84e-13	Down	ARL17B	SF188 VS SU-DIPGXVII
1.01307	5.73e-42	Up	ARL4C	SF188 VS SU-DIPGXVII
-2.20488	5.83e-35	Down	ARL4D	SF188 VS SU-DIPGXVII
-5.66669	2.06e-32	Down	ARL9	SF188 VS SU-DIPGXVII
7.40929	3.13e-15	Up	ARMC3	SF188 VS SU-DIPGXVII
-2.79434	3.72e-70	Down	ARMC4	SF188 VS SU-DIPGXVII
-1.0725	6.09e-27	Down	ARMCX1	SF188 VS SU-DIPGXVII
-13.8138	0	Down	ARMCX2	SF188 VS SU-DIPGXVII
-1.33623	5.74e-81	Down	ARMCX3	SF188 VS SU-DIPGXVII
4.04381	0	Up	ARNT2	SF188 VS SU-DIPGXVII
-2.61207	2.86e-117	Down	ARNTL	SF188 VS SU-DIPGXVII
-1.529	2.5e-44	Down	ARPC1B	SF188 VS SU-DIPGXVII
-1.28478	3.68e-08	Down	ARPC4-TTLL3	SF188 VS SU-DIPGXVII
-1.41141	2.42e-102	Down	ARPC5	SF188 VS SU-DIPGXVII
1.6059	1.54e-40	Up	ARRB1	SF188 VS SU-DIPGXVII
1.16462	1.18e-47	Up	ARRB2	SF188 VS SU-DIPGXVII
1.26141	3.58e-11	Up	ARSG	SF188 VS SU-DIPGXVII
1.35269	1.11e-30	Up	ARVCF	SF188 VS SU-DIPGXVII
4.69507	1.16e-124	Up	AS3MT	SF188 VS SU-DIPGXVII
-1.11328	0.000425234	Down	ASB16	SF188 VS SU-DIPGXVII
-1.30045	5.55e-11	Down	ASB16-AS1	SF188 VS SU-DIPGXVII
4.4454	1.77e-52	Up	ASB2	SF188 VS SU-DIPGXVII
-2.10344	1.86e-42	Down	ASB9	SF188 VS SU-DIPGXVII
1.1278	3.99e-61	Up	ASCC3	SF188 VS SU-DIPGXVII
10.2158	0	Up	ASCL1	SF188 VS SU-DIPGXVII
-1.03114	6.96e-52	Down	ASF1B	SF188 VS SU-DIPGXVII
-1.70438	5.93e-50	Down	ASPHD1	SF188 VS SU-DIPGXVII
2.838	1.49e-46	Up	ASPHD2	SF188 VS SU-DIPGXVII
1.06811	6.58e-14	Up	ASRGL1	SF188 VS SU-DIPGXVII
4.93957	1.42e-74	Up	ASTN1	SF188 VS SU-DIPGXVII
1.0248	1.27e-23	Up	ATAD5	SF188 VS SU-DIPGXVII
-2.85133	4.97e-112	Down	ATCAY	SF188 VS SU-DIPGXVII
10.8996	1.02e-124	Up	ATF7IP2	SF188 VS SU-DIPGXVII
1.12912	9.14e-18	Up	ATG16L2	SF188 VS SU-DIPGXVII
-1.33876	1.28e-23	Down	ATG4A	SF188 VS SU-DIPGXVII
2.04177	2.62e-85	Up	ATHL1	SF188 VS SU-DIPGXVII
-1.70263	3.06e-30	Down	ATOH8	SF188 VS SU-DIPGXVII
7.73318	1.25e-235	Up	ATP10A	SF188 VS SU-DIPGXVII
8.75768	4.53e-234	Up	ATP10B	SF188 VS SU-DIPGXVII
2.24566	1.64e-210	Up	ATP11A	SF188 VS SU-DIPGXVII
-1.1275	2.75e-69	Down	ATP11C	SF188 VS SU-DIPGXVII
1.65762	6.47e-05	Up	ATP1A1OS	SF188 VS SU-DIPGXVII
4.20918	9.31e-54	Up	ATP1A2	SF188 VS SU-DIPGXVII
2.84903	8.3e-53	Up	ATP1A3	SF188 VS SU-DIPGXVII
7.71261	2.13e-251	Up	ATP1B2	SF188 VS SU-DIPGXVII
1.13138	7.23e-19	Up	ATP2A3	SF188 VS SU-DIPGXVII
1.10542	2.87e-57	Up	ATP2B1	SF188 VS SU-DIPGXVII
7.84807	1.91e-143	Up	ATP2B2	SF188 VS SU-DIPGXVII
-1.08605	6.04e-37	Down	ATP6V0D1	SF188 VS SU-DIPGXVII
-5.80593	4.26e-32	Down	ATP6V0D2	SF188 VS SU-DIPGXVII
-1.18297	1.29e-60	Down	ATP6V0E1	SF188 VS SU-DIPGXVII
1.20558	1.98e-12	Up	ATP6V0E2-AS1	SF188 VS SU-DIPGXVII
-1.4629	0.000275991	Down	ATP6V1B1	SF188 VS SU-DIPGXVII
-1.21006	4.31e-66	Down	ATP7A	SF188 VS SU-DIPGXVII
1.21062	2.08e-44	Up	ATP8A1	SF188 VS SU-DIPGXVII
-3.40584	2.41e-89	Down	ATP8B1	SF188 VS SU-DIPGXVII
-3.13938	9.46e-38	Down	ATP8B3	SF188 VS SU-DIPGXVII
-1.41005	6e-92	Down	ATP9A	SF188 VS SU-DIPGXVII
1.0832	2.21e-53	Up	ATPAF1	SF188 VS SU-DIPGXVII
3.55496	1.85e-146	Up	ATRNL1	SF188 VS SU-DIPGXVII
-1.11135	3.03e-57	Down	ATXN1L	SF188 VS SU-DIPGXVII
2.70341	2.76e-248	Up	AUTS2	SF188 VS SU-DIPGXVII
-2.6145	3.96e-22	Down	AVIL	SF188 VS SU-DIPGXVII
-2.62266	5.58e-239	Down	AXL	SF188 VS SU-DIPGXVII
8.55843	2.95e-30	Up	AZGP1	SF188 VS SU-DIPGXVII
-1.50567	1.14e-171	Down	B2M	SF188 VS SU-DIPGXVII
1.40648	4.53e-77	Up	B3GALNT1	SF188 VS SU-DIPGXVII
-1.52923	4.17e-54	Down	B3GALNT2	SF188 VS SU-DIPGXVII
-1.00539	2.03e-16	Down	B3GALT1	SF188 VS SU-DIPGXVII
-3.64274	2.31e-17	Down	B3GALT4	SF188 VS SU-DIPGXVII
-10.771	0	Down	B3GALT5	SF188 VS SU-DIPGXVII
8.33624	0	Up	B3GAT1	SF188 VS SU-DIPGXVII
1.86931	2.24e-06	Up	B3GAT2	SF188 VS SU-DIPGXVII
1.21177	1.46e-45	Up	B3GNT1	SF188 VS SU-DIPGXVII
3.2543	1.98e-19	Up	B3GNT4	SF188 VS SU-DIPGXVII
1.09469	4.07e-33	Up	B3GNT5	SF188 VS SU-DIPGXVII
2.33442	3.87e-09	Up	B3GNT7	SF188 VS SU-DIPGXVII
-2.08219	7.71e-32	Down	B3GNTL1	SF188 VS SU-DIPGXVII
6.25872	0	Up	B4GALNT3	SF188 VS SU-DIPGXVII
1.77471	3.01e-81	Up	B4GALNT4	SF188 VS SU-DIPGXVII
5.84631	0	Up	BAALC	SF188 VS SU-DIPGXVII
3.96236	1.94e-249	Up	BACE2	SF188 VS SU-DIPGXVII
1.97807	1.86e-18	Up	BACH2	SF188 VS SU-DIPGXVII
4.42672	0	Up	BAI1	SF188 VS SU-DIPGXVII
1.64315	2.41e-46	Up	BAI2	SF188 VS SU-DIPGXVII
9.2498	2.02e-153	Up	BAI3	SF188 VS SU-DIPGXVII
-2.63875	5.37e-58	Down	BAIAP2L1	SF188 VS SU-DIPGXVII
4.71115	1.78e-42	Up	BAIAP2L2	SF188 VS SU-DIPGXVII
2.07862	1.18e-34	Up	BAIAP3	SF188 VS SU-DIPGXVII
1.05764	5.72e-37	Up	BARD1	SF188 VS SU-DIPGXVII
-1.05778	5e-44	Down	BASP1	SF188 VS SU-DIPGXVII
-6.47335	1.25e-63	Down	BATF2	SF188 VS SU-DIPGXVII
1.65748	5.09e-14	Up	BATF3	SF188 VS SU-DIPGXVII
-1.11032	3.49e-13	Down	BBS12	SF188 VS SU-DIPGXVII
-1.13744	4.91e-37	Down	BBS4	SF188 VS SU-DIPGXVII
-1.36478	3.44e-34	Down	BBS9	SF188 VS SU-DIPGXVII
7.68875	2.13e-162	Up	BCAN	SF188 VS SU-DIPGXVII
-4.3631	1.22e-286	Down	BCAR3	SF188 VS SU-DIPGXVII
-1.49036	1.16e-24	Down	BCAS3	SF188 VS SU-DIPGXVII
9.7508	0	Up	BCHE	SF188 VS SU-DIPGXVII
-1.2328	5.76e-53	Down	BCL10	SF188 VS SU-DIPGXVII
1.46931	1.22e-28	Up	BCL11A	SF188 VS SU-DIPGXVII
5.32643	2.35e-114	Up	BCL11B	SF188 VS SU-DIPGXVII
1.81695	3.67e-44	Up	BCL2	SF188 VS SU-DIPGXVII
8.19028	4.21e-26	Up	BCL2A1	SF188 VS SU-DIPGXVII
-1.19196	2.7e-59	Down	BCL2L1	SF188 VS SU-DIPGXVII
1.08082	1.7e-49	Up	BCL2L2	SF188 VS SU-DIPGXVII
-1.00387	0.00707929	Down	BCL2L2-PABPN1	SF188 VS SU-DIPGXVII
1.10779	6.33e-28	Up	BDH1	SF188 VS SU-DIPGXVII
-9.67031	0	Down	BDNF	SF188 VS SU-DIPGXVII
1.48005	0.000425913	Up	BDNF-AS	SF188 VS SU-DIPGXVII
3.22767	9.85e-61	Up	BEGAIN	SF188 VS SU-DIPGXVII
-4.75871	0	Down	BEND4	SF188 VS SU-DIPGXVII
9.71386	2.6e-192	Up	BEND5	SF188 VS SU-DIPGXVII
-1.21485	1.93e-18	Down	BEND6	SF188 VS SU-DIPGXVII
2.14252	9.45e-51	Up	BEND7	SF188 VS SU-DIPGXVII
2.52327	1.9e-19	Up	BEST3	SF188 VS SU-DIPGXVII
3.48372	9.1e-45	Up	BEX1	SF188 VS SU-DIPGXVII
1.06106	0.00753747	Up	BEX2	SF188 VS SU-DIPGXVII
1.13647	4.4e-19	Up	BEX4	SF188 VS SU-DIPGXVII
1.77412	1.55e-07	Up	BEX5	SF188 VS SU-DIPGXVII
-2.42027	6.19e-90	Down	BFSP1	SF188 VS SU-DIPGXVII
-2.07237	2.35e-71	Down	BGN	SF188 VS SU-DIPGXVII
-2.08255	3.25e-48	Down	BHLHB9	SF188 VS SU-DIPGXVII
2.61519	1.1e-299	Up	BHLHE40	SF188 VS SU-DIPGXVII
-4.93225	5.79e-169	Down	BHLHE41	SF188 VS SU-DIPGXVII
3.23191	4.18e-99	Up	BICC1	SF188 VS SU-DIPGXVII
1.30994	1.5e-20	Up	BIRC3	SF188 VS SU-DIPGXVII
-1.27365	1.12e-51	Down	BLCAP	SF188 VS SU-DIPGXVII
1.20313	2.92e-71	Up	BLMH	SF188 VS SU-DIPGXVII
-1.14049	6.12e-18	Down	BLVRB	SF188 VS SU-DIPGXVII
-1.50219	1.01e-75	Down	BLZF1	SF188 VS SU-DIPGXVII
-1.74917	9.98e-76	Down	BMF	SF188 VS SU-DIPGXVII
1.69819	2.99e-30	Up	BMP2	SF188 VS SU-DIPGXVII
5.94599	1.4e-214	Up	BMP5	SF188 VS SU-DIPGXVII
-6.81945	1.15e-212	Down	BMP6	SF188 VS SU-DIPGXVII
4.40886	1.97e-176	Up	BMP7	SF188 VS SU-DIPGXVII
2.41187	4.29e-53	Up	BMP8B	SF188 VS SU-DIPGXVII
-1.69081	7.62e-05	Down	BMPER	SF188 VS SU-DIPGXVII
3.01353	3.95e-106	Up	BMPR1B	SF188 VS SU-DIPGXVII
1.26701	5.26e-05	Up	BMS1P11	SF188 VS SU-DIPGXVII
1.29707	3.92e-05	Up	BMS1P8	SF188 VS SU-DIPGXVII
-8.41185	1.62e-25	Down	BNC1	SF188 VS SU-DIPGXVII
-4.88701	1.02e-220	Down	BNC2	SF188 VS SU-DIPGXVII
1.70747	8.46e-123	Up	BNIP3	SF188 VS SU-DIPGXVII
1.87367	9.84e-87	Up	BNIP3P1	SF188 VS SU-DIPGXVII
1.58762	3.62e-75	Up	BOC	SF188 VS SU-DIPGXVII
1.62295	1.18e-13	Up	BOLA1	SF188 VS SU-DIPGXVII
-1.22245	2.7e-13	Down	BOLA3-AS1	SF188 VS SU-DIPGXVII
-1.2753	1.14e-58	Down	BPNT1	SF188 VS SU-DIPGXVII
1.62406	0.000530271	Up	BRINP2	SF188 VS SU-DIPGXVII
-8.41756	5.02e-88	Down	BRINP3	SF188 VS SU-DIPGXVII
-1.37768	1.15e-70	Down	BRIP1	SF188 VS SU-DIPGXVII
-1.70885	1.32e-138	Down	BROX	SF188 VS SU-DIPGXVII
1.62204	1.25e-29	Up	BRSK1	SF188 VS SU-DIPGXVII
3.6455	3.4e-225	Up	BRSK2	SF188 VS SU-DIPGXVII
-1.79666	7.21e-22	Down	BSCL2	SF188 VS SU-DIPGXVII
-1.15054	6.55e-54	Down	BSDC1	SF188 VS SU-DIPGXVII
-4.19373	0	Down	BST2	SF188 VS SU-DIPGXVII
-1.08148	1.85e-34	Down	BTBD10	SF188 VS SU-DIPGXVII
-3.95934	5.27e-22	Down	BTBD11	SF188 VS SU-DIPGXVII
-1.29394	1.39e-13	Down	BTBD19	SF188 VS SU-DIPGXVII
8.7319	1e-34	Up	BTC	SF188 VS SU-DIPGXVII
-2.21575	1.52e-48	Down	BTD	SF188 VS SU-DIPGXVII
5.81682	0	Up	BTG2	SF188 VS SU-DIPGXVII
-1.62687	3.93e-69	Down	BTN3A1	SF188 VS SU-DIPGXVII
-1.17463	1.26e-47	Down	BTN3A2	SF188 VS SU-DIPGXVII
-1.21528	7.76e-40	Down	BTN3A3	SF188 VS SU-DIPGXVII
1.60582	2.15e-130	Up	BUB1	SF188 VS SU-DIPGXVII
-1.94308	2.3e-49	Down	BX322557.10	SF188 VS SU-DIPGXVII
-1.39964	2.83e-10	Down	C10orf107	SF188 VS SU-DIPGXVII
5.24495	8.69e-40	Up	C10orf35	SF188 VS SU-DIPGXVII
-3.17469	2.99e-32	Down	C10orf54	SF188 VS SU-DIPGXVII
3.53147	7.95e-75	Up	C10orf90	SF188 VS SU-DIPGXVII
-6.19946	1.03e-22	Down	C10orf91	SF188 VS SU-DIPGXVII
1.60469	4.33e-05	Up	C10orf95	SF188 VS SU-DIPGXVII
1.20952	1.49e-20	Up	C11orf1	SF188 VS SU-DIPGXVII
1.10391	1.55e-36	Up	C11orf24	SF188 VS SU-DIPGXVII
5.50119	3.11e-128	Up	C11orf70	SF188 VS SU-DIPGXVII
-1.11525	2.01e-17	Down	C11orf74	SF188 VS SU-DIPGXVII
1.08226	1e-20	Up	C11orf83	SF188 VS SU-DIPGXVII
-4.84114	8.07e-14	Down	C11orf87	SF188 VS SU-DIPGXVII
-1.50499	4.54e-16	Down	C12orf55	SF188 VS SU-DIPGXVII
-2.01244	1.64e-189	Down	C12orf75	SF188 VS SU-DIPGXVII
1.7199	1.13e-109	Up	C14orf1	SF188 VS SU-DIPGXVII
2.14496	0.001762	Up	C14orf169	SF188 VS SU-DIPGXVII
-2.6622	3.72e-72	Down	C14orf23	SF188 VS SU-DIPGXVII
2.01469	1.34e-14	Up	C14orf37	SF188 VS SU-DIPGXVII
-2.9202	5.95e-09	Down	C14orf39	SF188 VS SU-DIPGXVII
1.35612	1.84e-26	Up	C14orf80	SF188 VS SU-DIPGXVII
1.14833	6.48e-06	Up	C15orf37	SF188 VS SU-DIPGXVII
-4.14175	0	Down	C15orf52	SF188 VS SU-DIPGXVII
-1.5582	7.46e-10	Down	C15orf62	SF188 VS SU-DIPGXVII
-5.49049	9.61e-62	Down	C15orf65	SF188 VS SU-DIPGXVII
-2.34687	1.81e-199	Down	C16orf45	SF188 VS SU-DIPGXVII
1.06511	1.27e-18	Up	C16orf59	SF188 VS SU-DIPGXVII
-1.79177	1.23e-83	Down	C16orf62	SF188 VS SU-DIPGXVII
-1.8896	7.25e-09	Down	C16orf86	SF188 VS SU-DIPGXVII
2.2806	0.000988591	Up	C17orf100	SF188 VS SU-DIPGXVII
-2.23156	7.08e-25	Down	C17orf103	SF188 VS SU-DIPGXVII
3.77751	1.41e-59	Up	C17orf104	SF188 VS SU-DIPGXVII
1.4045	6.22e-23	Up	C17orf70	SF188 VS SU-DIPGXVII
-1.46519	1.76e-23	Down	C17orf97	SF188 VS SU-DIPGXVII
-1.26928	8.42e-14	Down	C19orf40	SF188 VS SU-DIPGXVII
-3.8035	3.01e-199	Down	C19orf66	SF188 VS SU-DIPGXVII
-7.79219	1.38e-13	Down	C1DP1	SF188 VS SU-DIPGXVII
-1.84818	4.51e-74	Down	C1GALT1C1	SF188 VS SU-DIPGXVII
2.75183	3.25e-91	Up	C1orf106	SF188 VS SU-DIPGXVII
10.6764	5.26e-118	Up	C1orf115	SF188 VS SU-DIPGXVII
-7.18109	1.6e-43	Down	C1orf204	SF188 VS SU-DIPGXVII
7.68461	0	Up	C1orf21	SF188 VS SU-DIPGXVII
4.17394	2.19e-55	Up	C1orf226	SF188 VS SU-DIPGXVII
-1.54334	5.72e-15	Down	C1orf233	SF188 VS SU-DIPGXVII
4.07875	1.08e-183	Up	C1orf51	SF188 VS SU-DIPGXVII
2.58616	1.89e-176	Up	C1orf61	SF188 VS SU-DIPGXVII
-1.05545	1.37e-34	Down	C1orf63	SF188 VS SU-DIPGXVII
-12.1722	1.51e-291	Down	C1orf94	SF188 VS SU-DIPGXVII
11.8684	1.74e-230	Up	C1orf95	SF188 VS SU-DIPGXVII
1.41801	1.69e-18	Up	C1QL1	SF188 VS SU-DIPGXVII
2.87036	3.74e-57	Up	C1QL4	SF188 VS SU-DIPGXVII
2.03378	1.11e-09	Up	C1QTNF3	SF188 VS SU-DIPGXVII
-1.69432	3.08e-39	Down	C1QTNF6	SF188 VS SU-DIPGXVII
1.30358	1.44e-21	Up	C1R	SF188 VS SU-DIPGXVII
7.84178	1.61e-276	Up	C1RL	SF188 VS SU-DIPGXVII
9.96268	8.98e-65	Up	C1RL-AS1	SF188 VS SU-DIPGXVII
3.20453	2.92e-25	Up	C1S	SF188 VS SU-DIPGXVII
-1.49936	3.62e-96	Down	C20orf112	SF188 VS SU-DIPGXVII
-1.02051	3.96e-30	Down	C20orf194	SF188 VS SU-DIPGXVII
-1.57386	1.74e-52	Down	C20orf96	SF188 VS SU-DIPGXVII
-1.21858	9.05e-08	Down	C21orf67	SF188 VS SU-DIPGXVII
-10.3236	1.03e-98	Down	C21orf88	SF188 VS SU-DIPGXVII
3.66886	1.61e-12	Up	C21orf90	SF188 VS SU-DIPGXVII
-6.11001	1.21e-40	Down	C22orf34	SF188 VS SU-DIPGXVII
6.73026	4.8e-53	Up	C2CD4A	SF188 VS SU-DIPGXVII
1.94829	1.06e-14	Up	C2CD4C	SF188 VS SU-DIPGXVII
1.41644	3.53e-57	Up	C2orf15	SF188 VS SU-DIPGXVII
3.00121	2.3e-15	Up	C2orf27A	SF188 VS SU-DIPGXVII
5.43166	1.94e-206	Up	C2orf72	SF188 VS SU-DIPGXVII
-1.51048	4.46e-29	Down	C2orf74	SF188 VS SU-DIPGXVII
3.9003	3.38e-58	Up	C2orf88	SF188 VS SU-DIPGXVII
2.14204	2.32e-28	Up	C3	SF188 VS SU-DIPGXVII
-2.35564	1.73e-11	Down	C3AR1	SF188 VS SU-DIPGXVII
1.74104	5.74e-32	Up	C3orf33	SF188 VS SU-DIPGXVII
1.60395	2.97e-34	Up	C3orf52	SF188 VS SU-DIPGXVII
1.02353	3.96e-36	Up	C3orf58	SF188 VS SU-DIPGXVII
1.24805	2.33e-21	Up	C3orf67	SF188 VS SU-DIPGXVII
7.81038	0	Up	C3orf70	SF188 VS SU-DIPGXVII
-11.0559	1.2e-148	Down	C3orf72	SF188 VS SU-DIPGXVII
2.96159	7.4e-48	Up	C3orf80	SF188 VS SU-DIPGXVII
1.83527	0.000199284	Up	C4A	SF188 VS SU-DIPGXVII
4.87379	5.97e-30	Up	C4orf19	SF188 VS SU-DIPGXVII
1.28119	7.36e-82	Up	C4orf3	SF188 VS SU-DIPGXVII
-1.57357	1.93e-110	Down	C4orf32	SF188 VS SU-DIPGXVII
1.90202	2.2e-15	Up	C4orf36	SF188 VS SU-DIPGXVII
1.25581	0.000128024	Up	C4orf47	SF188 VS SU-DIPGXVII
-1.17734	8.28e-52	Down	C5orf22	SF188 VS SU-DIPGXVII
-8.07196	8.54e-21	Down	C5orf46	SF188 VS SU-DIPGXVII
-2.39456	3.69e-20	Down	C5orf56	SF188 VS SU-DIPGXVII
-2.0008	0.00059185	Down	C6ORF165	SF188 VS SU-DIPGXVII
5.43621	8.2e-152	Up	C6orf223	SF188 VS SU-DIPGXVII
-1.04616	6.78e-05	Down	C6orf226	SF188 VS SU-DIPGXVII
2.60885	1.95e-92	Up	C7orf13	SF188 VS SU-DIPGXVII
-4.78275	1.34e-15	Down	C7orf57	SF188 VS SU-DIPGXVII
-1.06725	1.16e-06	Down	C8orf31	SF188 VS SU-DIPGXVII
1.12979	4.73e-70	Up	C8orf33	SF188 VS SU-DIPGXVII
1.04814	1.39e-07	Up	C8orf44	SF188 VS SU-DIPGXVII
6.59516	1.39e-147	Up	C8orf46	SF188 VS SU-DIPGXVII
-1.49573	1.11e-13	Down	C8orf48	SF188 VS SU-DIPGXVII
1.48597	2.96e-36	Up	C8orf82	SF188 VS SU-DIPGXVII
2.1322	2.64e-06	Up	C9orf43	SF188 VS SU-DIPGXVII
3.78969	0	Up	CA12	SF188 VS SU-DIPGXVII
-1.32514	1.99e-15	Down	CA13	SF188 VS SU-DIPGXVII
5.23085	1.46e-140	Up	CA14	SF188 VS SU-DIPGXVII
5.35188	5.34e-70	Up	CA2	SF188 VS SU-DIPGXVII
1.72375	1.15e-19	Up	CA8	SF188 VS SU-DIPGXVII
5.10373	2.82e-287	Up	CA9	SF188 VS SU-DIPGXVII
-1.0362	1.13e-28	Down	CAAP1	SF188 VS SU-DIPGXVII
1.43443	3.55e-116	Up	CABIN1	SF188 VS SU-DIPGXVII
-1.26858	3.04e-23	Down	CABLES1	SF188 VS SU-DIPGXVII
1.85189	3.59e-07	Up	CABP1	SF188 VS SU-DIPGXVII
1.10619	3.43e-37	Up	CACHD1	SF188 VS SU-DIPGXVII
7.72851	3.19e-60	Up	CACNA1B	SF188 VS SU-DIPGXVII
-4.90362	4.31e-29	Down	CACNA1G	SF188 VS SU-DIPGXVII
1.23693	1.53e-23	Up	CACNB1	SF188 VS SU-DIPGXVII
5.21986	1.78e-57	Up	CACNB4	SF188 VS SU-DIPGXVII
-2.6548	4.88e-67	Down	CACNG4	SF188 VS SU-DIPGXVII
-9.08964	3.64e-38	Down	CACNG6	SF188 VS SU-DIPGXVII
-1.97853	7e-27	Down	CACNG7	SF188 VS SU-DIPGXVII
-4.40347	3.27e-144	Down	CACNG8	SF188 VS SU-DIPGXVII
-1.95141	1.41e-07	Down	CACTIN-AS1	SF188 VS SU-DIPGXVII
1.63929	2.53e-155	Up	CADM1	SF188 VS SU-DIPGXVII
5.20584	3.59e-24	Up	CADM2	SF188 VS SU-DIPGXVII
6.49771	0	Up	CADM4	SF188 VS SU-DIPGXVII
2.61127	4.61e-98	Up	CADPS2	SF188 VS SU-DIPGXVII
-1.39641	1.13e-80	Down	CALCOCO2	SF188 VS SU-DIPGXVII
-1.54108	0.00014328	Down	CALCRL	SF188 VS SU-DIPGXVII
-2.22252	8.79e-27	Down	CALHM2	SF188 VS SU-DIPGXVII
9.65142	1.04e-63	Up	CALN1	SF188 VS SU-DIPGXVII
-1.10903	1.47e-81	Down	CALR	SF188 VS SU-DIPGXVII
1.13731	4.2e-15	Up	CAMK1	SF188 VS SU-DIPGXVII
1.03244	1.78e-50	Up	CAMK2D	SF188 VS SU-DIPGXVII
2.49396	1.04e-181	Up	CAMK4	SF188 VS SU-DIPGXVII
1.26511	7.33e-26	Up	CAMKK1	SF188 VS SU-DIPGXVII
6.90984	0	Up	CAMKV	SF188 VS SU-DIPGXVII
2.87918	2.41e-09	Up	CAMSAP3	SF188 VS SU-DIPGXVII
2.20366	1.51e-30	Up	CAND2	SF188 VS SU-DIPGXVII
3.95112	2.09e-85	Up	CAPG	SF188 VS SU-DIPGXVII
-1.264	1.11e-63	Down	CAPN1	SF188 VS SU-DIPGXVII
1.37815	3.28e-28	Up	CAPN10	SF188 VS SU-DIPGXVII
1.03077	9.9e-13	Up	CAPN10-AS1	SF188 VS SU-DIPGXVII
-2.36725	4.06e-18	Down	CAPS2	SF188 VS SU-DIPGXVII
-4.65836	4.3e-227	Down	CARD10	SF188 VS SU-DIPGXVII
-1.30638	0.00571132	Down	CARD14	SF188 VS SU-DIPGXVII
-3.05057	2.08e-40	Down	CARD6	SF188 VS SU-DIPGXVII
1.80461	8.22e-118	Up	CARKD	SF188 VS SU-DIPGXVII
1.57643	7.4e-114	Up	CARS2	SF188 VS SU-DIPGXVII
-3.6197	5.85e-197	Down	CASC10	SF188 VS SU-DIPGXVII
3.25721	3.04e-27	Up	CASC15	SF188 VS SU-DIPGXVII
-1.0226	2.22e-45	Down	CASC4	SF188 VS SU-DIPGXVII
1.73182	3.05e-150	Up	CASC7	SF188 VS SU-DIPGXVII
5.02088	3.13e-148	Up	CASKIN1	SF188 VS SU-DIPGXVII
-7.55114	5.58e-16	Down	CASP1	SF188 VS SU-DIPGXVII
-1.0712	2.13e-43	Down	CASP3	SF188 VS SU-DIPGXVII
-3.12716	2.62e-157	Down	CASP4	SF188 VS SU-DIPGXVII
-1.69548	1.16e-30	Down	CASP9	SF188 VS SU-DIPGXVII
-1.35743	1.24e-70	Down	CAT	SF188 VS SU-DIPGXVII
-7.59233	5.55e-53	Down	CATSPER1	SF188 VS SU-DIPGXVII
-1.21264	6.44e-07	Down	CATSPER2	SF188 VS SU-DIPGXVII
-2.812	0	Down	CAV1	SF188 VS SU-DIPGXVII
-1.7343	1.47e-99	Down	CAV2	SF188 VS SU-DIPGXVII
3.52915	1.93e-41	Up	CBLN1	SF188 VS SU-DIPGXVII
1.29926	1.52e-05	Up	CBLN3	SF188 VS SU-DIPGXVII
-1.02047	1.08e-57	Down	CBX1	SF188 VS SU-DIPGXVII
-2.80957	7.26e-43	Down	CBX7	SF188 VS SU-DIPGXVII
-2.39035	5.26e-56	Down	CCDC102B	SF188 VS SU-DIPGXVII
1.17823	3.54e-40	Up	CCDC109B	SF188 VS SU-DIPGXVII
-5.64721	1.02e-60	Down	CCDC122	SF188 VS SU-DIPGXVII
-1.15094	5.9e-26	Down	CCDC125	SF188 VS SU-DIPGXVII
1.65798	2.57e-21	Up	CCDC134	SF188 VS SU-DIPGXVII
1.44728	3.52e-19	Up	CCDC136	SF188 VS SU-DIPGXVII
-6.18131	1.1e-209	Down	CCDC144A	SF188 VS SU-DIPGXVII
-3.32511	1.7e-28	Down	CCDC144B	SF188 VS SU-DIPGXVII
1.53359	6.35e-42	Up	CCDC149	SF188 VS SU-DIPGXVII
-2.82158	5.72e-13	Down	CCDC151	SF188 VS SU-DIPGXVII
-3.31067	2.28e-24	Down	CCDC159	SF188 VS SU-DIPGXVII
1.19488	1.55e-08	Up	CCDC163P	SF188 VS SU-DIPGXVII
-1.09078	5.76e-10	Down	CCDC176	SF188 VS SU-DIPGXVII
2.712	1.55e-22	Up	CCDC180	SF188 VS SU-DIPGXVII
-1.46142	1.26e-31	Down	CCDC28A	SF188 VS SU-DIPGXVII
-1.35979	4.67e-19	Down	CCDC40	SF188 VS SU-DIPGXVII
-1.27912	8.2e-90	Down	CCDC50	SF188 VS SU-DIPGXVII
1.1377	3.54e-41	Up	CCDC58	SF188 VS SU-DIPGXVII
-2.44255	6.16e-09	Down	CCDC69	SF188 VS SU-DIPGXVII
-2.88652	6.32e-270	Down	CCDC71L	SF188 VS SU-DIPGXVII
2.59031	4.83e-100	Up	CCDC74B	SF188 VS SU-DIPGXVII
1.85452	3.38e-24	Up	CCDC78	SF188 VS SU-DIPGXVII
-5.45977	2.68e-183	Down	CCDC8	SF188 VS SU-DIPGXVII
-2.29232	1.56e-150	Down	CCDC80	SF188 VS SU-DIPGXVII
-1.09132	0.0203313	Down	CCDC81	SF188 VS SU-DIPGXVII
1.67869	1.16e-85	Up	CCDC85C	SF188 VS SU-DIPGXVII
-8.80869	4.81e-33	Down	CCDC89	SF188 VS SU-DIPGXVII
-3.4561	2.12e-49	Down	CCDC96	SF188 VS SU-DIPGXVII
-7.45991	0	Down	CCL2	SF188 VS SU-DIPGXVII
-8.6036	1.39e-29	Down	CCL26	SF188 VS SU-DIPGXVII
-1.16032	0.000496071	Down	CCL5	SF188 VS SU-DIPGXVII
-4.39711	0	Down	CCND1	SF188 VS SU-DIPGXVII
7.25815	0	Up	CCND2	SF188 VS SU-DIPGXVII
-1.05149	7.35e-33	Down	CCNDBP1	SF188 VS SU-DIPGXVII
-1.46021	2.78e-30	Down	CCNE1	SF188 VS SU-DIPGXVII
1.10407	1.36e-37	Up	CCNF	SF188 VS SU-DIPGXVII
-2.02545	9.04e-190	Down	CCNG1	SF188 VS SU-DIPGXVII
-1.22288	4.9e-37	Down	CCNJL	SF188 VS SU-DIPGXVII
-9.9062	3.23e-42	Down	CCNO	SF188 VS SU-DIPGXVII
1.17044	0.00369848	Up	CCNT2-AS1	SF188 VS SU-DIPGXVII
-1.8216	4.24e-81	Down	CCPG1	SF188 VS SU-DIPGXVII
-1.86175	1.83e-14	Down	CCR10	SF188 VS SU-DIPGXVII
3.65179	1.18e-23	Up	CD101	SF188 VS SU-DIPGXVII
1.82634	1.64e-196	Up	CD109	SF188 VS SU-DIPGXVII
-1.29894	1.26e-16	Down	CD163L1	SF188 VS SU-DIPGXVII
-5.4485	1.42e-243	Down	CD248	SF188 VS SU-DIPGXVII
2.41974	3.48e-74	Up	CD27-AS1	SF188 VS SU-DIPGXVII
-7.08487	8.94e-122	Down	CD274	SF188 VS SU-DIPGXVII
1.03308	1.16e-42	Up	CD276	SF188 VS SU-DIPGXVII
-1.76377	2.14e-20	Down	CD33	SF188 VS SU-DIPGXVII
-4.87779	3.46e-32	Down	CD38	SF188 VS SU-DIPGXVII
7.01627	2.62e-103	Up	CD40	SF188 VS SU-DIPGXVII
-3.40611	0	Down	CD44	SF188 VS SU-DIPGXVII
-1.69997	1.74e-87	Down	CD55	SF188 VS SU-DIPGXVII
1.6692	7.69e-41	Up	CD58	SF188 VS SU-DIPGXVII
-2.5398	0	Down	CD59	SF188 VS SU-DIPGXVII
-3.98122	3.24e-143	Down	CD68	SF188 VS SU-DIPGXVII
2.60465	2.19e-08	Up	CD74	SF188 VS SU-DIPGXVII
-5.64614	1.07e-293	Down	CD82	SF188 VS SU-DIPGXVII
2.65269	2.58e-104	Up	CD83	SF188 VS SU-DIPGXVII
7.39286	1.3e-47	Up	CD8A	SF188 VS SU-DIPGXVII
2.01043	2.4e-216	Up	CD9	SF188 VS SU-DIPGXVII
-2.71494	7.85e-18	Down	CD96	SF188 VS SU-DIPGXVII
1.42647	1.43e-111	Up	CDC16	SF188 VS SU-DIPGXVII
-1.04637	2.02e-68	Down	CDC42EP3	SF188 VS SU-DIPGXVII
-1.96816	5.33e-187	Down	CDC42EP4	SF188 VS SU-DIPGXVII
2.10887	7.15e-21	Up	CDC42EP5	SF188 VS SU-DIPGXVII
1.44257	2.02e-88	Up	CDCA3	SF188 VS SU-DIPGXVII
-3.8036	1.2e-179	Down	CDCP1	SF188 VS SU-DIPGXVII
8.70906	3.58e-34	Up	CDH10	SF188 VS SU-DIPGXVII
-3.48354	0	Down	CDH11	SF188 VS SU-DIPGXVII
3.79246	3.05e-27	Up	CDH12	SF188 VS SU-DIPGXVII
-9.87048	0	Down	CDH13	SF188 VS SU-DIPGXVII
-5.08775	1.45e-63	Down	CDH18	SF188 VS SU-DIPGXVII
10.7367	4.32e-122	Up	CDH19	SF188 VS SU-DIPGXVII
-1.69732	2.09e-09	Down	CDH4	SF188 VS SU-DIPGXVII
8.90953	1.42e-39	Up	CDH7	SF188 VS SU-DIPGXVII
3.0219	7.64e-27	Up	CDH8	SF188 VS SU-DIPGXVII
-9.48612	1.23e-51	Down	CDH9	SF188 VS SU-DIPGXVII
9.32084	0	Up	CDHR1	SF188 VS SU-DIPGXVII
1.04476	4.09e-07	Up	CDHR3	SF188 VS SU-DIPGXVII
1.01921	1.39e-46	Up	CDK14	SF188 VS SU-DIPGXVII
-8.29359	1.81e-26	Down	CDK15	SF188 VS SU-DIPGXVII
-1.65651	5.09e-98	Down	CDK17	SF188 VS SU-DIPGXVII
3.25591	7.05e-78	Up	CDK18	SF188 VS SU-DIPGXVII
-3.14988	0	Down	CDK4	SF188 VS SU-DIPGXVII
1.26824	3.59e-82	Up	CDK5RAP2	SF188 VS SU-DIPGXVII
-1.15351	1.77e-55	Down	CDK7	SF188 VS SU-DIPGXVII
2.37558	2.5e-61	Up	CDKL1	SF188 VS SU-DIPGXVII
1.84319	1.21e-15	Up	CDKL5	SF188 VS SU-DIPGXVII
-7.16618	1.54e-270	Down	CDKN2A	SF188 VS SU-DIPGXVII
-1.96495	3.12e-144	Down	CDKN2AIP	SF188 VS SU-DIPGXVII
-4.35167	1.66e-183	Down	CDKN2B	SF188 VS SU-DIPGXVII
-5.53712	3.25e-29	Down	CDKN2B-AS1	SF188 VS SU-DIPGXVII
7.97102	4.24e-149	Up	CDO1	SF188 VS SU-DIPGXVII
-1.04326	1.03e-10	Down	CDON	SF188 VS SU-DIPGXVII
-1.00001	9.24e-19	Down	CDR2L	SF188 VS SU-DIPGXVII
-1.77212	0.00532196	Down	CDRT4	SF188 VS SU-DIPGXVII
-1.21221	7.99e-84	Down	CDS2	SF188 VS SU-DIPGXVII
-1.41095	6.31e-12	Down	CDYL2	SF188 VS SU-DIPGXVII
1.97566	6.08e-16	Up	CEBPA-AS1	SF188 VS SU-DIPGXVII
2.03594	1.43e-32	Up	CEBPD	SF188 VS SU-DIPGXVII
-3.32736	2.42e-22	Down	CECR1	SF188 VS SU-DIPGXVII
3.12071	1.15e-116	Up	CECR2	SF188 VS SU-DIPGXVII
1.55165	1.35e-113	Up	CECR5	SF188 VS SU-DIPGXVII
1.14218	1.05e-29	Up	CECR7	SF188 VS SU-DIPGXVII
-1.17365	0.00671794	Down	CEL	SF188 VS SU-DIPGXVII
11.191	0	Up	CELF2	SF188 VS SU-DIPGXVII
3.54747	1.05e-21	Up	CELF4	SF188 VS SU-DIPGXVII
2.32504	5.34e-239	Up	CELSR1	SF188 VS SU-DIPGXVII
3.23828	4.6e-220	Up	CELSR2	SF188 VS SU-DIPGXVII
-1.27812	9.34e-14	Down	CEMP1	SF188 VS SU-DIPGXVII
-1.37767	1.62e-13	Down	CEND1	SF188 VS SU-DIPGXVII
-1.28763	1.37e-25	Down	CENPBD1	SF188 VS SU-DIPGXVII
8.13467	5.45e-25	Up	CENPVP1	SF188 VS SU-DIPGXVII
-1.31018	1.84e-21	Down	CENPW	SF188 VS SU-DIPGXVII
-1.96686	1.52e-199	Down	CEP170	SF188 VS SU-DIPGXVII
-3.57006	1.24e-09	Down	CEP170P1	SF188 VS SU-DIPGXVII
-2.78776	6.84e-171	Down	CEP41	SF188 VS SU-DIPGXVII
1.46376	3.43e-50	Up	CERCAM	SF188 VS SU-DIPGXVII
1.11412	5.79e-33	Up	CERKL	SF188 VS SU-DIPGXVII
2.31298	4.57e-33	Up	CERS1	SF188 VS SU-DIPGXVII
4.21464	7.01e-74	Up	CERS4	SF188 VS SU-DIPGXVII
1.22124	3.87e-66	Up	CERS6	SF188 VS SU-DIPGXVII
2.10676	1.01e-27	Up	CERS6-AS1	SF188 VS SU-DIPGXVII
-1.26292	2.93e-81	Down	CETN2	SF188 VS SU-DIPGXVII
-1.98543	3.15e-05	Down	CFB	SF188 VS SU-DIPGXVII
-3.8703	2.52e-24	Down	CFH	SF188 VS SU-DIPGXVII
-4.69261	5.41e-150	Down	CFI	SF188 VS SU-DIPGXVII
3.29904	1.26e-46	Up	CGN	SF188 VS SU-DIPGXVII
1.79992	8.36e-61	Up	CGREF1	SF188 VS SU-DIPGXVII
-1.68649	1.19e-12	Down	CHAC1	SF188 VS SU-DIPGXVII
7.129	5.77e-86	Up	CHADL	SF188 VS SU-DIPGXVII
2.22853	2.45e-188	Up	CHAMP1	SF188 VS SU-DIPGXVII
1.3092	8.59e-32	Up	CHCHD5	SF188 VS SU-DIPGXVII
1.04211	1.51e-45	Up	CHCHD7	SF188 VS SU-DIPGXVII
2.17971	2.21e-239	Up	CHD7	SF188 VS SU-DIPGXVII
3.01075	9.56e-12	Up	CHGB	SF188 VS SU-DIPGXVII
9.89526	0	Up	CHI3L1	SF188 VS SU-DIPGXVII
9.04321	3.53e-215	Up	CHI3L2	SF188 VS SU-DIPGXVII
-1.34128	1.19e-33	Down	CHIC1	SF188 VS SU-DIPGXVII
9.10249	1.02e-44	Up	CHL1	SF188 VS SU-DIPGXVII
-1.13331	7.77e-48	Down	CHM	SF188 VS SU-DIPGXVII
-1.33769	6.95e-50	Down	CHML	SF188 VS SU-DIPGXVII
-1.12446	1.01e-43	Down	CHMP1A	SF188 VS SU-DIPGXVII
-1.07975	5.3e-37	Down	CHMP1B	SF188 VS SU-DIPGXVII
-1.34986	8.27e-95	Down	CHMP4B	SF188 VS SU-DIPGXVII
-6.37333	3.72e-24	Down	CHMP4C	SF188 VS SU-DIPGXVII
1.00595	8.26e-12	Up	CHN2	SF188 VS SU-DIPGXVII
-1.54549	3.93e-125	Down	CHP1	SF188 VS SU-DIPGXVII
1.2361	2.27e-13	Up	CHPF	SF188 VS SU-DIPGXVII
1.17367	5.67e-57	Up	CHPT1	SF188 VS SU-DIPGXVII
1.106	5.15e-54	Up	CHRAC1	SF188 VS SU-DIPGXVII
11.852	0	Up	CHRDL1	SF188 VS SU-DIPGXVII
7.64892	2.06e-17	Up	CHRM1	SF188 VS SU-DIPGXVII
6.23776	7.6e-142	Up	CHRM3	SF188 VS SU-DIPGXVII
2.33922	6.18e-08	Up	CHRNA1	SF188 VS SU-DIPGXVII
1.20352	6.92e-17	Up	CHRNA7	SF188 VS SU-DIPGXVII
1.34187	8.31e-59	Up	CHRNA9	SF188 VS SU-DIPGXVII
3.17971	2.73e-13	Up	CHRNB2	SF188 VS SU-DIPGXVII
5.12052	2.98e-88	Up	CHST1	SF188 VS SU-DIPGXVII
4.41374	0	Up	CHST11	SF188 VS SU-DIPGXVII
3.93908	1.82e-33	Up	CHST15	SF188 VS SU-DIPGXVII
2.0005	4.71e-53	Up	CHST2	SF188 VS SU-DIPGXVII
3.66933	0	Up	CHST3	SF188 VS SU-DIPGXVII
2.34348	1.14e-63	Up	CHST6	SF188 VS SU-DIPGXVII
-1.60543	1.23e-19	Down	CHST7	SF188 VS SU-DIPGXVII
2.59389	2.46e-39	Up	CILP2	SF188 VS SU-DIPGXVII
1.20796	3.13e-57	Up	CIPC	SF188 VS SU-DIPGXVII
1.32113	5.74e-83	Up	CIT	SF188 VS SU-DIPGXVII
-2.67797	4.19e-212	Down	CITED2	SF188 VS SU-DIPGXVII
-1.19348	1.2e-05	Down	CITED4	SF188 VS SU-DIPGXVII
1.61648	1.37e-71	Up	CKB	SF188 VS SU-DIPGXVII
-2.60925	3.01e-33	Down	CLCF1	SF188 VS SU-DIPGXVII
2.48285	1.08e-115	Up	CLCN2	SF188 VS SU-DIPGXVII
1.47022	4.91e-96	Up	CLCN6	SF188 VS SU-DIPGXVII
-2.47343	1.43e-13	Down	CLDN1	SF188 VS SU-DIPGXVII
3.51611	6.05e-21	Up	CLDN10	SF188 VS SU-DIPGXVII
6.54084	6.58e-210	Up	CLDN11	SF188 VS SU-DIPGXVII
1.89535	3.14e-21	Up	CLEC11A	SF188 VS SU-DIPGXVII
4.4957	2.19e-25	Up	CLEC18A	SF188 VS SU-DIPGXVII
-1.15718	1.11e-48	Down	CLEC2B	SF188 VS SU-DIPGXVII
-5.91856	5.02e-15	Down	CLEC7A	SF188 VS SU-DIPGXVII
-1.96758	1.68e-103	Down	CLIC2	SF188 VS SU-DIPGXVII
-1.13893	2e-70	Down	CLIC4	SF188 VS SU-DIPGXVII
12.5214	2.06e-298	Up	CLIC6	SF188 VS SU-DIPGXVII
1.13873	3.39e-62	Up	CLK2	SF188 VS SU-DIPGXVII
1.09284	1.29e-33	Up	CLMN	SF188 VS SU-DIPGXVII
1.09686	2.06e-41	Up	CLOCK	SF188 VS SU-DIPGXVII
1.12815	6.82e-39	Up	CLPB	SF188 VS SU-DIPGXVII
3.92876	5.11e-200	Up	CLSTN3	SF188 VS SU-DIPGXVII
-1.2304	7.56e-24	Down	CLTB	SF188 VS SU-DIPGXVII
-1.60448	2.98e-82	Down	CLU	SF188 VS SU-DIPGXVII
1.02442	1e-32	Up	CLUH	SF188 VS SU-DIPGXVII
1.13543	1.59e-59	Up	CMBL	SF188 VS SU-DIPGXVII
-4.79187	4.96e-211	Down	CMPK2	SF188 VS SU-DIPGXVII
1.15911	1.8e-56	Up	CMSS1	SF188 VS SU-DIPGXVII
7.18202	8.15e-64	Up	CMTM5	SF188 VS SU-DIPGXVII
3.23333	1.67e-34	Up	CMTM8	SF188 VS SU-DIPGXVII
-1.21992	2.26e-33	Down	CNEP1R1	SF188 VS SU-DIPGXVII
1.70544	2.6e-19	Up	CNIH2	SF188 VS SU-DIPGXVII
-4.99405	3.14e-81	Down	CNN1	SF188 VS SU-DIPGXVII
-2.65793	0	Down	CNN2	SF188 VS SU-DIPGXVII
-1.13568	1.66e-84	Down	CNN3	SF188 VS SU-DIPGXVII
2.30707	9.83e-92	Up	CNNM1	SF188 VS SU-DIPGXVII
8.63244	6.12e-201	Up	CNR1	SF188 VS SU-DIPGXVII
-1.63799	2.25e-98	Down	CNRIP1	SF188 VS SU-DIPGXVII
-2.24488	2.03e-156	Down	CNST	SF188 VS SU-DIPGXVII
-1.10706	6.69e-05	Down	CNTD1	SF188 VS SU-DIPGXVII
4.04596	6.01e-14	Up	CNTFR	SF188 VS SU-DIPGXVII
-1.11567	1.32e-35	Down	CNTLN	SF188 VS SU-DIPGXVII
4.67322	2.47e-79	Up	CNTN1	SF188 VS SU-DIPGXVII
9.73219	4.26e-63	Up	CNTN3	SF188 VS SU-DIPGXVII
-3.17836	5.36e-149	Down	CNTNAP3	SF188 VS SU-DIPGXVII
-2.67879	5.55e-72	Down	CNTNAP3B	SF188 VS SU-DIPGXVII
1.12714	3.34e-51	Up	CNTROB	SF188 VS SU-DIPGXVII
1.12159	1.78e-35	Up	COA5	SF188 VS SU-DIPGXVII
-1.27932	3.76e-46	Down	COA6	SF188 VS SU-DIPGXVII
1.47366	1.05e-91	Up	COASY	SF188 VS SU-DIPGXVII
8.68494	0	Up	COBL	SF188 VS SU-DIPGXVII
2.11899	7.39e-251	Up	COCH	SF188 VS SU-DIPGXVII
-11.0136	0	Down	COL11A1	SF188 VS SU-DIPGXVII
6.08365	0	Up	COL11A2	SF188 VS SU-DIPGXVII
-2.24347	6.57e-266	Down	COL12A1	SF188 VS SU-DIPGXVII
-9.66917	4.57e-196	Down	COL13A1	SF188 VS SU-DIPGXVII
-8.26434	2.08e-136	Down	COL14A1	SF188 VS SU-DIPGXVII
1.71297	4.77e-10	Up	COL15A1	SF188 VS SU-DIPGXVII
-3.5591	0	Down	COL16A1	SF188 VS SU-DIPGXVII
-3.82174	6.46e-272	Down	COL18A1	SF188 VS SU-DIPGXVII
8.27646	0	Up	COL19A1	SF188 VS SU-DIPGXVII
-5.03218	0	Down	COL1A2	SF188 VS SU-DIPGXVII
-5.18562	3.54e-42	Down	COL21A1	SF188 VS SU-DIPGXVII
11.1802	0	Up	COL22A1	SF188 VS SU-DIPGXVII
8.48567	1.25e-26	Up	COL23A1	SF188 VS SU-DIPGXVII
8.64773	5.72e-106	Up	COL25A1	SF188 VS SU-DIPGXVII
1.76839	1.32e-157	Up	COL27A1	SF188 VS SU-DIPGXVII
10.9681	0	Up	COL2A1	SF188 VS SU-DIPGXVII
-7.35762	0	Down	COL3A1	SF188 VS SU-DIPGXVII
1.08075	7.17e-83	Up	COL4A2	SF188 VS SU-DIPGXVII
-1.60752	2.48e-99	Down	COL4A5	SF188 VS SU-DIPGXVII
-4.35565	1.63e-33	Down	COL4A6	SF188 VS SU-DIPGXVII
-7.28584	0	Down	COL5A1	SF188 VS SU-DIPGXVII
-4.02446	0	Down	COL5A2	SF188 VS SU-DIPGXVII
6.36968	4.53e-24	Up	COL5A3	SF188 VS SU-DIPGXVII
-1.50855	6.68e-76	Down	COL6A2	SF188 VS SU-DIPGXVII
-5.47258	0	Down	COL6A3	SF188 VS SU-DIPGXVII
-3.68267	0	Down	COL7A1	SF188 VS SU-DIPGXVII
-3.20274	1.06e-122	Down	COL8A1	SF188 VS SU-DIPGXVII
4.852	2.49e-46	Up	COL8A2	SF188 VS SU-DIPGXVII
14.6051	0	Up	COL9A1	SF188 VS SU-DIPGXVII
1.22007	7.46e-24	Up	COL9A2	SF188 VS SU-DIPGXVII
6.62021	0	Up	COL9A3	SF188 VS SU-DIPGXVII
7.51208	1.26e-16	Up	COLCA2	SF188 VS SU-DIPGXVII
-9.37973	3.24e-52	Down	COLEC10	SF188 VS SU-DIPGXVII
4.66578	5.94e-13	Up	COLEC11	SF188 VS SU-DIPGXVII
-11.357	0	Down	COLEC12	SF188 VS SU-DIPGXVII
3.93342	9.07e-293	Up	COLGALT2	SF188 VS SU-DIPGXVII
-2.00721	2.48e-60	Down	COMMD3	SF188 VS SU-DIPGXVII
-1.7697	9.87e-18	Down	COMMD3-BMI1	SF188 VS SU-DIPGXVII
-1.18032	6.74e-39	Down	COMMD9	SF188 VS SU-DIPGXVII
-1.18309	7.81e-08	Down	COPZ2	SF188 VS SU-DIPGXVII
-1.06007	3.03e-16	Down	COQ10A	SF188 VS SU-DIPGXVII
-1.02507	1.31e-23	Down	COQ10B	SF188 VS SU-DIPGXVII
1.78942	5.33e-49	Up	COQ3	SF188 VS SU-DIPGXVII
1.23053	1.33e-24	Up	CORO1A	SF188 VS SU-DIPGXVII
-1.75879	2.22e-96	Down	CORO1B	SF188 VS SU-DIPGXVII
2.28677	1.88e-65	Up	CORO2A	SF188 VS SU-DIPGXVII
1.66149	6.13e-45	Up	CORO2B	SF188 VS SU-DIPGXVII
1.18718	2.18e-22	Up	CORO7	SF188 VS SU-DIPGXVII
-1.8183	7.19e-189	Down	COTL1	SF188 VS SU-DIPGXVII
-4.52032	2.78e-24	Down	CP	SF188 VS SU-DIPGXVII
-7.12734	3.01e-116	Down	CPA4	SF188 VS SU-DIPGXVII
1.03062	8.44e-49	Up	CPD	SF188 VS SU-DIPGXVII
-1.45935	8.83e-38	Down	CPEB4	SF188 VS SU-DIPGXVII
-4.3421	0	Down	CPED1	SF188 VS SU-DIPGXVII
2.88153	1.76e-33	Up	CPLX1	SF188 VS SU-DIPGXVII
2.78911	4.01e-63	Up	CPM	SF188 VS SU-DIPGXVII
3.20655	2.48e-42	Up	CPNE5	SF188 VS SU-DIPGXVII
-1.97356	5.53e-64	Down	CPNE8	SF188 VS SU-DIPGXVII
-1.52548	7.37e-26	Down	CPQ	SF188 VS SU-DIPGXVII
3.28587	3.36e-97	Up	CPS1	SF188 VS SU-DIPGXVII
2.16172	4.37e-11	Up	CPSF1P1	SF188 VS SU-DIPGXVII
-1.87547	6.98e-142	Down	CPT1A	SF188 VS SU-DIPGXVII
-2.11019	5.73e-44	Down	CPT1C	SF188 VS SU-DIPGXVII
-2.07448	5.79e-59	Down	CPXM1	SF188 VS SU-DIPGXVII
-4.67271	7.41e-54	Down	CPZ	SF188 VS SU-DIPGXVII
-3.88101	0	Down	CRABP2	SF188 VS SU-DIPGXVII
10.9631	1.4e-143	Up	CRB1	SF188 VS SU-DIPGXVII
-1.52079	2.14e-38	Down	CREBRF	SF188 VS SU-DIPGXVII
-1.66599	2.4e-74	Down	CREM	SF188 VS SU-DIPGXVII
-1.16047	1.54e-31	Down	CRIP2	SF188 VS SU-DIPGXVII
1.4388	5.3e-48	Up	CRIPAK	SF188 VS SU-DIPGXVII
5.424	1.9e-73	Up	CRISPLD1	SF188 VS SU-DIPGXVII
-4.48824	3.26e-109	Down	CRISPLD2	SF188 VS SU-DIPGXVII
1.92892	8.15e-97	Up	CRMP1	SF188 VS SU-DIPGXVII
-1.13609	2.6e-63	Down	CRNKL1	SF188 VS SU-DIPGXVII
-2.03261	6.58e-67	Down	CROT	SF188 VS SU-DIPGXVII
2.72095	2.96e-17	Up	CRYAB	SF188 VS SU-DIPGXVII
1.04934	7.18e-22	Up	CRYBB2P1	SF188 VS SU-DIPGXVII
8.8474	1.33e-34	Up	CRYGD	SF188 VS SU-DIPGXVII
-1.044	7.45e-11	Down	CRYL1	SF188 VS SU-DIPGXVII
-9.61965	3.14e-59	Down	CSAG1	SF188 VS SU-DIPGXVII
-7.06678	3.83e-60	Down	CSAG2	SF188 VS SU-DIPGXVII
-7.06678	3.73e-60	Down	CSAG3	SF188 VS SU-DIPGXVII
-2.5202	7.48e-45	Down	CSDC2	SF188 VS SU-DIPGXVII
4.98471	2.56e-134	Up	CSGALNACT1	SF188 VS SU-DIPGXVII
-8.58689	0	Down	CSMD2	SF188 VS SU-DIPGXVII
-1.01518	5.88e-69	Down	CSNK2A1	SF188 VS SU-DIPGXVII
-1.72572	4.11e-06	Down	CSNK2A3	SF188 VS SU-DIPGXVII
4.8811	0	Up	CSPG4	SF188 VS SU-DIPGXVII
1.84584	5.47e-11	Up	CSPG4P11	SF188 VS SU-DIPGXVII
1.14286	2.11e-10	Up	CSPG4P12	SF188 VS SU-DIPGXVII
6.69516	3.54e-136	Up	CSPG5	SF188 VS SU-DIPGXVII
-2.55905	0	Down	CSRP1	SF188 VS SU-DIPGXVII
-1.13521	3.35e-52	Down	CSTF2	SF188 VS SU-DIPGXVII
1.22442	2.63e-05	Up	CTA-204B4.2	SF188 VS SU-DIPGXVII
1.19967	6.64e-14	Up	CTA-29F11.1	SF188 VS SU-DIPGXVII
1.16804	3.81e-06	Up	CTA-445C9.14	SF188 VS SU-DIPGXVII
-3.88329	6.13e-13	Down	CTB-109A12.1	SF188 VS SU-DIPGXVII
5.76904	8.17e-17	Up	CTB-118N6.3	SF188 VS SU-DIPGXVII
1.24892	6.15e-05	Up	CTB-119C2.1	SF188 VS SU-DIPGXVII
-1.01611	5.02e-05	Down	CTB-25B13.12	SF188 VS SU-DIPGXVII
-5.56385	2.65e-25	Down	CTB-52I2.4	SF188 VS SU-DIPGXVII
-1.18069	0.0316897	Down	CTB-60E11.4	SF188 VS SU-DIPGXVII
-1.13526	7.93e-27	Down	CTBS	SF188 VS SU-DIPGXVII
-2.42212	2.78e-13	Down	CTC-241F20.3	SF188 VS SU-DIPGXVII
5.06666	3.32e-28	Up	CTC-246B18.8	SF188 VS SU-DIPGXVII
-1.74424	0.0169754	Down	CTC-273B12.8	SF188 VS SU-DIPGXVII
-1.12574	1.33e-05	Down	CTC-359D24.3	SF188 VS SU-DIPGXVII
2.42938	4.59e-09	Up	CTC-429P9.4	SF188 VS SU-DIPGXVII
-2.00046	2.05e-09	Down	CTC-459F4.1	SF188 VS SU-DIPGXVII
-1.35074	0.000255476	Down	CTC-471F3.5	SF188 VS SU-DIPGXVII
1.13898	0.00756569	Up	CTC-487M23.5	SF188 VS SU-DIPGXVII
-4.24491	5.89e-28	Down	CTC-510F12.6	SF188 VS SU-DIPGXVII
1.13386	0.000282995	Up	CTD-2006H14.2	SF188 VS SU-DIPGXVII
1.89106	1.77e-05	Up	CTD-2008P7.9	SF188 VS SU-DIPGXVII
-1.14972	6.02e-07	Down	CTD-2015H6.3	SF188 VS SU-DIPGXVII
-7.70564	2.79e-60	Down	CTD-2035E11.4	SF188 VS SU-DIPGXVII
-4.99865	1.04e-17	Down	CTD-2078B5.2	SF188 VS SU-DIPGXVII
-1.06143	0.00133019	Down	CTD-2086O20.3	SF188 VS SU-DIPGXVII
-1.31821	0.000260452	Down	CTD-2173L22.4	SF188 VS SU-DIPGXVII
-1.57959	0.000258981	Down	CTD-2184D3.5	SF188 VS SU-DIPGXVII
-1.22872	0.00348339	Down	CTD-2196E14.6	SF188 VS SU-DIPGXVII
-1.7961	1.48e-27	Down	CTD-2201E18.3	SF188 VS SU-DIPGXVII
-4.0182	2.88e-11	Down	CTD-2201E18.5	SF188 VS SU-DIPGXVII
8.86902	2.9e-36	Up	CTD-2231H16.1	SF188 VS SU-DIPGXVII
-3.37806	1.73e-30	Down	CTD-2267D19.2	SF188 VS SU-DIPGXVII
-4.90787	5.04e-25	Down	CTD-2269F5.1	SF188 VS SU-DIPGXVII
-1.2399	1.16e-05	Down	CTD-2270L9.4	SF188 VS SU-DIPGXVII
-3.22302	6.5e-56	Down	CTD-2303H24.2	SF188 VS SU-DIPGXVII
2.87097	1.88e-10	Up	CTD-2308L22.1	SF188 VS SU-DIPGXVII
1.24515	5.3e-74	Up	CTD-2314B22.3	SF188 VS SU-DIPGXVII
-1.40686	3.67e-08	Down	CTD-2328D6.1	SF188 VS SU-DIPGXVII
1.33973	0.000519575	Up	CTD-2350C19.1	SF188 VS SU-DIPGXVII
-2.20672	2.82e-06	Down	CTD-2354A18.1	SF188 VS SU-DIPGXVII
-2.10226	4.38e-24	Down	CTD-2366F13.1	SF188 VS SU-DIPGXVII
-7.75492	2.75e-19	Down	CTD-2377D24.6	SF188 VS SU-DIPGXVII
2.73359	8.45e-17	Up	CTD-2517M14.5	SF188 VS SU-DIPGXVII
2.61744	4.92e-11	Up	CTD-2517M22.14	SF188 VS SU-DIPGXVII
-4.98599	1.99e-41	Down	CTD-2521M24.9	SF188 VS SU-DIPGXVII
5.6472	7.4e-84	Up	CTD-2554C21.1	SF188 VS SU-DIPGXVII
8.002	1.3e-22	Up	CTD-2554C21.2	SF188 VS SU-DIPGXVII
8.09524	5.62e-21	Up	CTD-2554C21.3	SF188 VS SU-DIPGXVII
2.69826	1.44e-08	Up	CTD-2561J22.5	SF188 VS SU-DIPGXVII
1.42512	0.00109131	Up	CTD-2587M2.1	SF188 VS SU-DIPGXVII
-1.60675	4.84e-05	Down	CTD-2619J13.9	SF188 VS SU-DIPGXVII
2.76562	1.1e-70	Up	CTD-2626G11.2	SF188 VS SU-DIPGXVII
2.73633	7.4e-14	Up	CTD-2636A23.2	SF188 VS SU-DIPGXVII
5.18533	5.47e-24	Up	CTD-2666L21.1	SF188 VS SU-DIPGXVII
-1.17596	0.000649441	Down	CTD-3064M3.3	SF188 VS SU-DIPGXVII
3.49672	1.28e-09	Up	CTD-3065J16.6	SF188 VS SU-DIPGXVII
1.13043	0.00689477	Up	CTD-3185P2.1	SF188 VS SU-DIPGXVII
1.97629	1.19e-09	Up	CTD-3193O13.9	SF188 VS SU-DIPGXVII
-7.03472	0	Down	CTGF	SF188 VS SU-DIPGXVII
3.13422	1.27e-181	Up	CTHRC1	SF188 VS SU-DIPGXVII
-1.09968	4.92e-52	Down	CTNNBL1	SF188 VS SU-DIPGXVII
6.814	2.49e-167	Up	CTNND2	SF188 VS SU-DIPGXVII
1.17543	0.000142207	Up	CTRL	SF188 VS SU-DIPGXVII
-1.59341	1.64e-117	Down	CTSA	SF188 VS SU-DIPGXVII
-1.0682	1.2e-64	Down	CTSB	SF188 VS SU-DIPGXVII
3.01857	2e-66	Up	CTSH	SF188 VS SU-DIPGXVII
-1.53446	2.36e-18	Down	CTSK	SF188 VS SU-DIPGXVII
-3.73103	1.36e-149	Down	CTSS	SF188 VS SU-DIPGXVII
3.9719	3.81e-79	Up	CTTNBP2	SF188 VS SU-DIPGXVII
-1.08311	7.62e-41	Down	CTTNBP2NL	SF188 VS SU-DIPGXVII
-3.50678	6.13e-177	Down	CUBN	SF188 VS SU-DIPGXVII
-1.20089	5.67e-76	Down	CUL2	SF188 VS SU-DIPGXVII
1.6675	1.33e-149	Up	CUL4A	SF188 VS SU-DIPGXVII
-1.89016	2.55e-100	Down	CUL4B	SF188 VS SU-DIPGXVII
1.8476	2.2e-53	Up	CUL9	SF188 VS SU-DIPGXVII
5.32622	4.88e-185	Up	CX3CL1	SF188 VS SU-DIPGXVII
2.26772	1.1e-129	Up	CXADR	SF188 VS SU-DIPGXVII
6.2545	5.53e-24	Up	CXCL1	SF188 VS SU-DIPGXVII
1.73701	8.51e-29	Up	CXCL10	SF188 VS SU-DIPGXVII
-2.49506	3.64e-16	Down	CXCL11	SF188 VS SU-DIPGXVII
4.40272	3.16e-101	Up	CXCL16	SF188 VS SU-DIPGXVII
2.95062	1.55e-20	Up	CXCL2	SF188 VS SU-DIPGXVII
1.43577	0.000102296	Up	CXCL3	SF188 VS SU-DIPGXVII
4.45365	3.69e-16	Up	CXorf22	SF188 VS SU-DIPGXVII
8.35342	2.19e-27	Up	CXorf30	SF188 VS SU-DIPGXVII
1.68945	2.53e-65	Up	CXorf57	SF188 VS SU-DIPGXVII
2.49689	5.52e-52	Up	CXXC4	SF188 VS SU-DIPGXVII
-1.04584	1.11e-21	Down	CYB561A3	SF188 VS SU-DIPGXVII
-1.2912	1.14e-107	Down	CYB5B	SF188 VS SU-DIPGXVII
-3.02365	1.42e-60	Down	CYB5R2	SF188 VS SU-DIPGXVII
-8.68073	0	Down	CYBA	SF188 VS SU-DIPGXVII
3.9829	1.41e-176	Up	CYFIP2	SF188 VS SU-DIPGXVII
-2.53228	2.37e-11	Down	CYGB	SF188 VS SU-DIPGXVII
-1.58348	1.75e-97	Down	CYLD	SF188 VS SU-DIPGXVII
5.86417	3.39e-83	Up	CYP1A1	SF188 VS SU-DIPGXVII
5.85201	3.5e-57	Up	CYP27A1	SF188 VS SU-DIPGXVII
-3.67904	7.58e-101	Down	CYP27B1	SF188 VS SU-DIPGXVII
-1.24334	4.02e-06	Down	CYP27C1	SF188 VS SU-DIPGXVII
1.89951	0.000242966	Up	CYP2D7P	SF188 VS SU-DIPGXVII
-9.75244	3.29e-65	Down	CYP2S1	SF188 VS SU-DIPGXVII
2.09264	2.99e-205	Up	CYP51A1	SF188 VS SU-DIPGXVII
6.15311	4.26e-86	Up	CYP7B1	SF188 VS SU-DIPGXVII
-4.41994	2.21e-183	Down	CYR61	SF188 VS SU-DIPGXVII
-8.64633	3.79e-34	Down	CYTH4	SF188 VS SU-DIPGXVII
-8.98682	5.73e-124	Down	CYTIP	SF188 VS SU-DIPGXVII
8.13852	3.24e-292	Up	CYYR1	SF188 VS SU-DIPGXVII
1.21137	2.71e-21	Up	D2HGDH	SF188 VS SU-DIPGXVII
1.11211	7.09e-27	Up	DAAM1	SF188 VS SU-DIPGXVII
9.48073	0	Up	DAAM2	SF188 VS SU-DIPGXVII
-3.42708	0	Down	DAB2	SF188 VS SU-DIPGXVII
2.21105	1.58e-201	Up	DAB2IP	SF188 VS SU-DIPGXVII
8.82139	1.53e-123	Up	DACH1	SF188 VS SU-DIPGXVII
-2.08034	2.82e-73	Down	DACT1	SF188 VS SU-DIPGXVII
2.99646	2.09e-40	Up	DACT3	SF188 VS SU-DIPGXVII
1.04299	4.81e-44	Up	DANCR	SF188 VS SU-DIPGXVII
-1.38679	5.74e-108	Down	DAP	SF188 VS SU-DIPGXVII
7.01077	8.81e-236	Up	DAPK1	SF188 VS SU-DIPGXVII
2.21881	1e-12	Up	DAPK2	SF188 VS SU-DIPGXVII
1.5267	1.04e-126	Up	DARS	SF188 VS SU-DIPGXVII
11.8281	3.14e-201	Up	DAZ1	SF188 VS SU-DIPGXVII
8.98658	5.99e-36	Up	DAZ2	SF188 VS SU-DIPGXVII
12.1506	1.8e-240	Up	DAZ3	SF188 VS SU-DIPGXVII
1.73834	9.98e-07	Up	DBF4P1	SF188 VS SU-DIPGXVII
3.15142	3.18e-151	Up	DBNDD1	SF188 VS SU-DIPGXVII
2.99432	1.52e-90	Up	DBNDD2	SF188 VS SU-DIPGXVII
-1.4155	2.96e-49	Down	DBT	SF188 VS SU-DIPGXVII
10.018	8.95e-68	Up	DCAF12L2	SF188 VS SU-DIPGXVII
-1.12499	1.04e-35	Down	DCBLD1	SF188 VS SU-DIPGXVII
-1.91337	2.6e-220	Down	DCBLD2	SF188 VS SU-DIPGXVII
9.47091	1.25e-57	Up	DCC	SF188 VS SU-DIPGXVII
10.7403	6.41e-124	Up	DCHS2	SF188 VS SU-DIPGXVII
2.82865	1.04e-08	Up	DCLK1	SF188 VS SU-DIPGXVII
1.42647	3.36e-55	Up	DCLRE1A	SF188 VS SU-DIPGXVII
1.36022	1.97e-54	Up	DCUN1D2	SF188 VS SU-DIPGXVII
-1.15861	1.37e-40	Down	DDA1	SF188 VS SU-DIPGXVII
-1.30073	3.6e-33	Down	DDAH2	SF188 VS SU-DIPGXVII
-1.26393	2.41e-34	Down	DDB2	SF188 VS SU-DIPGXVII
-1.34217	3.86e-61	Down	DDHD2	SF188 VS SU-DIPGXVII
1.25957	3.62e-24	Up	DDIT3	SF188 VS SU-DIPGXVII
5.04037	0	Up	DDIT4	SF188 VS SU-DIPGXVII
5.79109	3.86e-55	Up	DDIT4L	SF188 VS SU-DIPGXVII
4.07446	1.57e-265	Up	DDN	SF188 VS SU-DIPGXVII
-6.86006	7.6e-47	Down	DDO	SF188 VS SU-DIPGXVII
2.58695	4.03e-274	Up	DDR1	SF188 VS SU-DIPGXVII
-3.95877	0	Down	DDR2	SF188 VS SU-DIPGXVII
1.30297	8.65e-81	Up	DDX11	SF188 VS SU-DIPGXVII
1.60589	1.25e-09	Up	DDX11-AS1	SF188 VS SU-DIPGXVII
1.63144	2.83e-65	Up	DDX12P	SF188 VS SU-DIPGXVII
11.6358	0	Up	DDX3Y	SF188 VS SU-DIPGXVII
7.7133	4.97e-55	Up	DDX43	SF188 VS SU-DIPGXVII
-3.89898	0	Down	DDX58	SF188 VS SU-DIPGXVII
-3.58815	1.38e-289	Down	DDX60	SF188 VS SU-DIPGXVII
-3.45178	1.16e-245	Down	DDX60L	SF188 VS SU-DIPGXVII
-1.00864	2.54e-34	Down	DECR1	SF188 VS SU-DIPGXVII
-2.39166	3.3e-11	Down	DEF6	SF188 VS SU-DIPGXVII
-1.05554	1.26e-69	Down	DEGS1	SF188 VS SU-DIPGXVII
3.07499	2.22e-21	Up	DENND1C	SF188 VS SU-DIPGXVII
-1.14936	3.77e-39	Down	DENND2A	SF188 VS SU-DIPGXVII
8.43424	1.12e-28	Up	DENND2D	SF188 VS SU-DIPGXVII
-1.16571	2.47e-23	Down	DENND3	SF188 VS SU-DIPGXVII
-1.19165	9.12e-24	Down	DEPDC7	SF188 VS SU-DIPGXVII
3.64554	1.03e-84	Up	DERL3	SF188 VS SU-DIPGXVII
-1.25598	2.53e-90	Down	DESI2	SF188 VS SU-DIPGXVII
-1.63335	1.04e-40	Down	DFNA5	SF188 VS SU-DIPGXVII
1.31069	4.19e-20	Up	DGAT1	SF188 VS SU-DIPGXVII
1.07174	6.64e-19	Up	DGAT2	SF188 VS SU-DIPGXVII
1.54862	1.59e-13	Up	DGCR11	SF188 VS SU-DIPGXVII
1.19408	1.81e-07	Up	DGCR6	SF188 VS SU-DIPGXVII
1.62123	1.78e-29	Up	DGKG	SF188 VS SU-DIPGXVII
2.45874	4.09e-49	Up	DGKI	SF188 VS SU-DIPGXVII
1.79781	2.07e-198	Up	DHCR24	SF188 VS SU-DIPGXVII
2.35209	3.71e-187	Up	DHCR7	SF188 VS SU-DIPGXVII
2.50619	1.24e-33	Up	DHRS13	SF188 VS SU-DIPGXVII
-3.1171	3.92e-40	Down	DHRS3	SF188 VS SU-DIPGXVII
1.07828	8.2e-27	Up	DHRS4	SF188 VS SU-DIPGXVII
-1.05115	4.07e-55	Down	DHTKD1	SF188 VS SU-DIPGXVII
-2.41679	1.72e-198	Down	DHX29	SF188 VS SU-DIPGXVII
-3.43333	1.43e-28	Down	DHX58	SF188 VS SU-DIPGXVII
1.02676	1.36e-46	Up	DICER1	SF188 VS SU-DIPGXVII
1.0791	7.07e-06	Up	DICER1-AS1	SF188 VS SU-DIPGXVII
-1.28321	6.83e-66	Down	DIEXF	SF188 VS SU-DIPGXVII
-7.61899	0	Down	DIO2	SF188 VS SU-DIPGXVII
2.0577	2.96e-117	Up	DIRAS1	SF188 VS SU-DIPGXVII
-3.52982	4.82e-32	Down	DIRAS3	SF188 VS SU-DIPGXVII
2.0033	2.46e-51	Up	DIRC2	SF188 VS SU-DIPGXVII
-2.26081	3.05e-15	Down	DIRC3	SF188 VS SU-DIPGXVII
-1.06524	1.55e-09	Down	DISC1	SF188 VS SU-DIPGXVII
-2.65802	6.18e-16	Down	DISP2	SF188 VS SU-DIPGXVII
-2.82636	3.68e-71	Down	DKFZP761J1410	SF188 VS SU-DIPGXVII
-2.03915	0.0197866	Down	DKFZP779J2370	SF188 VS SU-DIPGXVII
-6.06616	1.33e-160	Down	DKK1	SF188 VS SU-DIPGXVII
-7.04523	9.77e-34	Down	DKK2	SF188 VS SU-DIPGXVII
-5.33974	0	Down	DKK3	SF188 VS SU-DIPGXVII
-3.35182	2.37e-272	Down	DLC1	SF188 VS SU-DIPGXVII
1.17244	1.56e-21	Up	DLEU1	SF188 VS SU-DIPGXVII
2.16551	1.36e-29	Up	DLEU2	SF188 VS SU-DIPGXVII
-5.30905	6.56e-128	Down	DLG3	SF188 VS SU-DIPGXVII
9.0535	8.69e-139	Up	DLGAP1	SF188 VS SU-DIPGXVII
1.34402	0.00135783	Up	DLK2	SF188 VS SU-DIPGXVII
3.43716	1.32e-58	Up	DLL1	SF188 VS SU-DIPGXVII
3.51321	3.81e-196	Up	DLL3	SF188 VS SU-DIPGXVII
8.20877	2.8e-83	Up	DLX5	SF188 VS SU-DIPGXVII
3.83886	1.71e-129	Up	DLX6-AS1	SF188 VS SU-DIPGXVII
6.59098	6.69e-286	Up	DMD	SF188 VS SU-DIPGXVII
9.34595	5.13e-51	Up	DMRT2	SF188 VS SU-DIPGXVII
-2.51279	3.26e-56	Down	DMRTA1	SF188 VS SU-DIPGXVII
-8.40031	1.14e-149	Down	DMRTA2	SF188 VS SU-DIPGXVII
4.78679	7.1e-93	Up	DMTN	SF188 VS SU-DIPGXVII
-2.41578	1.74e-09	Down	DNAAF3	SF188 VS SU-DIPGXVII
-5.3147	3.15e-86	Down	DNAH11	SF188 VS SU-DIPGXVII
-4.71307	7.62e-53	Down	DNAH5	SF188 VS SU-DIPGXVII
-1.39621	6.34e-09	Down	DNAH6	SF188 VS SU-DIPGXVII
8.98055	0	Up	DNAH9	SF188 VS SU-DIPGXVII
-1.00506	1.76e-64	Down	DNAJA2	SF188 VS SU-DIPGXVII
1.1736	2.9e-39	Up	DNAJB2	SF188 VS SU-DIPGXVII
-1.42184	2.46e-25	Down	DNAJC12	SF188 VS SU-DIPGXVII
1.46254	1.67e-71	Up	DNAJC19	SF188 VS SU-DIPGXVII
-1.55118	7.62e-07	Down	DNAJC28	SF188 VS SU-DIPGXVII
-1.1101	4.24e-11	Down	DNAJC4	SF188 VS SU-DIPGXVII
-2.66246	5.61e-116	Down	DNASE1L1	SF188 VS SU-DIPGXVII
-1.11907	1.26e-36	Down	DNASE2	SF188 VS SU-DIPGXVII
2.36628	8.58e-79	Up	DNER	SF188 VS SU-DIPGXVII
1.18251	0.00754239	Up	DNM1P46	SF188 VS SU-DIPGXVII
1.49747	3.19e-12	Up	DNM1P47	SF188 VS SU-DIPGXVII
2.5059	2.94e-12	Up	DNM1P51	SF188 VS SU-DIPGXVII
1.98012	5.55e-49	Up	DNM3	SF188 VS SU-DIPGXVII
-5.1005	1.02e-78	Down	DNM3OS	SF188 VS SU-DIPGXVII
-1.5092	1.3e-101	Down	DNMBP	SF188 VS SU-DIPGXVII
2.06443	2.35e-110	Up	DNMT3A	SF188 VS SU-DIPGXVII
-1.39653	1.02e-70	Down	DNTTIP1	SF188 VS SU-DIPGXVII
1.9943	2.2e-54	Up	DOC2A	SF188 VS SU-DIPGXVII
-3.3434	0	Down	DOCK11	SF188 VS SU-DIPGXVII
-4.95016	1.07e-84	Down	DOCK2	SF188 VS SU-DIPGXVII
-1.95532	2.95e-08	Down	DOCK3	SF188 VS SU-DIPGXVII
-1.50371	3.45e-91	Down	DOCK4	SF188 VS SU-DIPGXVII
-4.00687	0	Down	DOCK5	SF188 VS SU-DIPGXVII
1.03124	8.86e-22	Up	DOPEY1	SF188 VS SU-DIPGXVII
-2.91663	3.96e-76	Down	DPF3	SF188 VS SU-DIPGXVII
-1.13711	2.16e-40	Down	DPH3	SF188 VS SU-DIPGXVII
-1.07268	3.12e-48	Down	DPM1	SF188 VS SU-DIPGXVII
10.8134	0	Up	DPP10	SF188 VS SU-DIPGXVII
11.7792	5.11e-210	Up	DPP10-AS1	SF188 VS SU-DIPGXVII
3.37974	1.86e-171	Up	DPP4	SF188 VS SU-DIPGXVII
1.28945	1.28e-11	Up	DPY19L2P4	SF188 VS SU-DIPGXVII
-1.72946	9.52e-104	Down	DPYD	SF188 VS SU-DIPGXVII
1.16379	8.13e-77	Up	DPYSL2	SF188 VS SU-DIPGXVII
-2.06611	7.67902967258409e-310	Down	DPYSL3	SF188 VS SU-DIPGXVII
1.0675	2.73e-46	Up	DPYSL4	SF188 VS SU-DIPGXVII
5.60724	0	Up	DPYSL5	SF188 VS SU-DIPGXVII
-2.36948	7.12e-144	Down	DRAM1	SF188 VS SU-DIPGXVII
-1.16959	2.41e-38	Down	DRAP1	SF188 VS SU-DIPGXVII
2.16222	3.27e-13	Up	DRAXIN	SF188 VS SU-DIPGXVII
-9.8122	5.72e-59	Down	DRD1	SF188 VS SU-DIPGXVII
-7.25796	2.22e-118	Down	DRD2	SF188 VS SU-DIPGXVII
-1.01151	1.58e-34	Down	DRG2	SF188 VS SU-DIPGXVII
-1.82639	1.22e-12	Down	DRP2	SF188 VS SU-DIPGXVII
11.7428	1.13e-205	Up	DSC2	SF188 VS SU-DIPGXVII
6.35358	1.29e-140	Up	DSC3	SF188 VS SU-DIPGXVII
-1.18302	5.61e-43	Down	DSEL	SF188 VS SU-DIPGXVII
8.92005	0	Up	DSG2	SF188 VS SU-DIPGXVII
-1.04136	7.62e-42	Down	DSN1	SF188 VS SU-DIPGXVII
-9.7273	3.9e-57	Down	DSP	SF188 VS SU-DIPGXVII
-1.38356	1.36e-124	Down	DSTN	SF188 VS SU-DIPGXVII
1.04078	4.53e-29	Up	DTD2	SF188 VS SU-DIPGXVII
1.62042	4.06e-32	Up	DTNB	SF188 VS SU-DIPGXVII
1.05964	1.77e-25	Up	DTX3	SF188 VS SU-DIPGXVII
-1.9366	4.57e-142	Down	DTX3L	SF188 VS SU-DIPGXVII
3.94077	2.28e-109	Up	DTX4	SF188 VS SU-DIPGXVII
-1.744	5.35e-40	Down	DUSP1	SF188 VS SU-DIPGXVII
-1.66483	4.94e-30	Down	DUSP10	SF188 VS SU-DIPGXVII
5.49124	4.93e-22	Up	DUSP26	SF188 VS SU-DIPGXVII
2.67978	8.84e-170	Up	DUSP4	SF188 VS SU-DIPGXVII
-1.34028	6.45e-14	Down	DUSP5P1	SF188 VS SU-DIPGXVII
1.09573	0.000505512	Up	DUSP8	SF188 VS SU-DIPGXVII
1.33233	6.03e-14	Up	DUSP9	SF188 VS SU-DIPGXVII
7.60136	2.42e-17	Up	DUX4L9	SF188 VS SU-DIPGXVII
5.16357	4.81e-44	Up	DYNC1I1	SF188 VS SU-DIPGXVII
-1.13697	1.31e-57	Down	DYNLRB1	SF188 VS SU-DIPGXVII
-1.9086	1.05e-159	Down	DYNLT1	SF188 VS SU-DIPGXVII
1.17247	6.02e-20	Up	DYRK4	SF188 VS SU-DIPGXVII
5.89286	4.42e-30	Up	DYSF	SF188 VS SU-DIPGXVII
-1.99683	1.09e-27	Down	DYX1C1	SF188 VS SU-DIPGXVII
-1.25563	1.76e-16	Down	DZANK1	SF188 VS SU-DIPGXVII
2.25699	1.87e-69	Up	E2F2	SF188 VS SU-DIPGXVII
-1.08379	5.97e-57	Down	E2F7	SF188 VS SU-DIPGXVII
1.72407	2.2e-27	Up	E2F8	SF188 VS SU-DIPGXVII
1.3762	8.48e-20	Up	EBF4	SF188 VS SU-DIPGXVII
1.42977	4.53e-19	Up	ECE2	SF188 VS SU-DIPGXVII
9.91089	3.08e-231	Up	ECHDC3	SF188 VS SU-DIPGXVII
2.62592	3.89e-10	Up	EDA	SF188 VS SU-DIPGXVII
5.16649	6.55e-42	Up	EDA2R	SF188 VS SU-DIPGXVII
-6.06963	0	Down	EDIL3	SF188 VS SU-DIPGXVII
-9.99425	4.18e-55	Down	EDN1	SF188 VS SU-DIPGXVII
2.68847	7.56e-51	Up	EDN3	SF188 VS SU-DIPGXVII
5.29858	2.65e-131	Up	EDNRA	SF188 VS SU-DIPGXVII
7.88171	1.32e-164	Up	EDNRB	SF188 VS SU-DIPGXVII
-8.73015	5.71e-27	Down	EEF1A1P10	SF188 VS SU-DIPGXVII
-9.48503	1.47e-49	Down	EEF1A1P16	SF188 VS SU-DIPGXVII
-1.80413	3.53e-100	Down	EEF1A1P5	SF188 VS SU-DIPGXVII
1.27098	7.42e-07	Up	EEF1A1P6	SF188 VS SU-DIPGXVII
-7.89078	1.58e-80	Down	EEF1A1P9	SF188 VS SU-DIPGXVII
1.8556	8.01e-101	Up	EEF1A2	SF188 VS SU-DIPGXVII
1.07533	4.51e-51	Up	EEF2K	SF188 VS SU-DIPGXVII
-1.14188	2.65e-16	Down	EFCAB2	SF188 VS SU-DIPGXVII
1.66986	2.24e-05	Up	EFCAB3	SF188 VS SU-DIPGXVII
-4.10908	3.52e-63	Down	EFCAB4A	SF188 VS SU-DIPGXVII
-1.3138	1.01e-06	Down	EFCAB6	SF188 VS SU-DIPGXVII
-6.50429	0	Down	EFEMP1	SF188 VS SU-DIPGXVII
-4.53783	9.33e-184	Down	EFEMP2	SF188 VS SU-DIPGXVII
4.75545	5.61e-18	Up	EFHC2	SF188 VS SU-DIPGXVII
4.46658	2.53e-120	Up	EFHD1	SF188 VS SU-DIPGXVII
-1.48702	6.19e-70	Down	EFHD2	SF188 VS SU-DIPGXVII
3.24658	9.32e-208	Up	EFNA1	SF188 VS SU-DIPGXVII
-2.20778	2.95e-17	Down	EFNA2	SF188 VS SU-DIPGXVII
2.85101	8.22e-94	Up	EFNA3	SF188 VS SU-DIPGXVII
2.2748	1.46e-113	Up	EFNB1	SF188 VS SU-DIPGXVII
1.88817	7.56e-63	Up	EFNB3	SF188 VS SU-DIPGXVII
1.6208	1.07e-16	Up	EFR3B	SF188 VS SU-DIPGXVII
11.4947	0	Up	EFS	SF188 VS SU-DIPGXVII
4.46445	3.66e-14	Up	EGFEM1P	SF188 VS SU-DIPGXVII
1.97324	3.79e-29	Up	EGFL7	SF188 VS SU-DIPGXVII
1.49129	3.8e-126	Up	EGFR	SF188 VS SU-DIPGXVII
1.20018	5.81e-42	Up	EGLN3	SF188 VS SU-DIPGXVII
1.83504	3.38e-24	Up	EGR3	SF188 VS SU-DIPGXVII
-1.41667	2.71e-55	Down	EHD3	SF188 VS SU-DIPGXVII
-1.85166	2.2e-136	Down	EHD4	SF188 VS SU-DIPGXVII
1.40074	1.7e-34	Up	EHHADH	SF188 VS SU-DIPGXVII
7.42599	1.46726656210291e-310	Up	EIF1AY	SF188 VS SU-DIPGXVII
-1.39554	4.4e-78	Down	EIF2AK2	SF188 VS SU-DIPGXVII
1.36485	2.47e-97	Up	EIF2B5	SF188 VS SU-DIPGXVII
-3.88126	1.62e-18	Down	EIF2S2P4	SF188 VS SU-DIPGXVII
-2.7118	5.33e-09	Down	EIF2S3L	SF188 VS SU-DIPGXVII
1.34486	1.59e-06	Up	EIF3CL	SF188 VS SU-DIPGXVII
-3.99904	7.81e-24	Down	EIF3FP3	SF188 VS SU-DIPGXVII
-1.03129	7.6e-62	Down	EIF3M	SF188 VS SU-DIPGXVII
-5.74064	2.84e-45	Down	EIF4A1P10	SF188 VS SU-DIPGXVII
1.14909	6.14e-72	Up	EIF4A2	SF188 VS SU-DIPGXVII
-4.93271	6.84e-26	Down	EIF4BP6	SF188 VS SU-DIPGXVII
-4.80958	2.2e-22	Down	EIF4BP7	SF188 VS SU-DIPGXVII
1.57142	7.59e-05	Up	EIF4E3	SF188 VS SU-DIPGXVII
1.05371	4.23e-76	Up	EIF4G1	SF188 VS SU-DIPGXVII
-2.19893	9.7e-107	Down	ELAVL2	SF188 VS SU-DIPGXVII
7.53354	5.48e-51	Up	ELAVL4	SF188 VS SU-DIPGXVII
-1.05309	4.67e-38	Down	ELF1	SF188 VS SU-DIPGXVII
4.049	2.16e-33	Up	ELF3	SF188 VS SU-DIPGXVII
-1.74345	2.63e-119	Down	ELF4	SF188 VS SU-DIPGXVII
1.70788	7.01e-16	Up	ELFN1	SF188 VS SU-DIPGXVII
-9.65758	6.13e-64	Down	ELFN2	SF188 VS SU-DIPGXVII
-1.69567	4.9e-127	Down	ELK3	SF188 VS SU-DIPGXVII
-2.44137	6.74e-118	Down	ELL2	SF188 VS SU-DIPGXVII
-2.97159	6.28e-15	Down	ELL3	SF188 VS SU-DIPGXVII
3.62499	2.54e-41	Up	ELMO1	SF188 VS SU-DIPGXVII
-1.48332	3.59e-08	Down	ELN	SF188 VS SU-DIPGXVII
-9.19282	0	Down	ELOVL2	SF188 VS SU-DIPGXVII
9.18322	2.08e-228	Up	EMB	SF188 VS SU-DIPGXVII
1.07333	4.84e-74	Up	EMC1	SF188 VS SU-DIPGXVII
1.90163	1.5e-102	Up	EMC10	SF188 VS SU-DIPGXVII
-1.28451	2.1e-63	Down	EMC3	SF188 VS SU-DIPGXVII
-1.07912	1.63e-64	Down	EMC4	SF188 VS SU-DIPGXVII
-1.28231	2.56e-49	Down	EMC7	SF188 VS SU-DIPGXVII
-6.66963	1.32e-48	Down	EMCN	SF188 VS SU-DIPGXVII
-1.21324	4.94e-42	Down	EMD	SF188 VS SU-DIPGXVII
2.73281	7.66e-27	Up	EMID1	SF188 VS SU-DIPGXVII
-1.91833	1.01e-105	Down	EMILIN1	SF188 VS SU-DIPGXVII
5.10085	9.34e-128	Up	EMILIN3	SF188 VS SU-DIPGXVII
-3.54477	4.29e-85	Down	EML2	SF188 VS SU-DIPGXVII
-2.3016	1.67e-27	Down	EML6	SF188 VS SU-DIPGXVII
5.62838	1.61e-85	Up	EMR2	SF188 VS SU-DIPGXVII
-11.2335	3.11e-140	Down	EMX2	SF188 VS SU-DIPGXVII
-9.32575	2.34e-50	Down	EMX2OS	SF188 VS SU-DIPGXVII
-6.1784	4.37e-70	Down	EN1	SF188 VS SU-DIPGXVII
-1.82259	1.15e-41	Down	EN2	SF188 VS SU-DIPGXVII
-1.29041	1.52e-98	Down	ENAH	SF188 VS SU-DIPGXVII
2.56371	5.6e-188	Up	ENDOD1	SF188 VS SU-DIPGXVII
-1.70483	5.6e-34	Down	ENDOV	SF188 VS SU-DIPGXVII
2.32703	4.99e-07	Up	ENHO	SF188 VS SU-DIPGXVII
-1.44227	5.5e-06	Down	ENKUR	SF188 VS SU-DIPGXVII
2.93463	0	Up	ENO2	SF188 VS SU-DIPGXVII
-1.79028	3.43e-07	Down	ENO4	SF188 VS SU-DIPGXVII
1.01473	1.79e-16	Up	ENOX1	SF188 VS SU-DIPGXVII
-4.23007	9.05e-22	Down	ENPEP	SF188 VS SU-DIPGXVII
4.55602	4.65e-204	Up	ENPP2	SF188 VS SU-DIPGXVII
1.61599	4.41e-28	Up	ENPP4	SF188 VS SU-DIPGXVII
-1.2636	3.9e-39	Down	ENTPD7	SF188 VS SU-DIPGXVII
-5.88979	1.19e-123	Down	EPAS1	SF188 VS SU-DIPGXVII
2.38946	8.28e-130	Up	EPB41L1	SF188 VS SU-DIPGXVII
7.61548	0	Up	EPB41L3	SF188 VS SU-DIPGXVII
4.21071	3e-77	Up	EPB41L4A	SF188 VS SU-DIPGXVII
2.50426	1.57e-79	Up	EPB41L4B	SF188 VS SU-DIPGXVII
2.08923	8.86e-10	Up	EPCAM	SF188 VS SU-DIPGXVII
1.53825	1.05e-93	Up	EPDR1	SF188 VS SU-DIPGXVII
-3.36558	3.55e-245	Down	EPHA2	SF188 VS SU-DIPGXVII
13.1013	0	Up	EPHA3	SF188 VS SU-DIPGXVII
4.13535	6.96e-172	Up	EPHA4	SF188 VS SU-DIPGXVII
12.0105	6.98e-255	Up	EPHA5	SF188 VS SU-DIPGXVII
3.57991	2.74e-18	Up	EPHA6	SF188 VS SU-DIPGXVII
2.75132	3.97e-31	Up	EPHA7	SF188 VS SU-DIPGXVII
-6.10345	1.18e-245	Down	EPHB1	SF188 VS SU-DIPGXVII
-1.77014	1.07e-158	Down	EPHB2	SF188 VS SU-DIPGXVII
6.38539	0	Up	EPHB3	SF188 VS SU-DIPGXVII
-5.76718	1.76e-124	Down	EPHB6	SF188 VS SU-DIPGXVII
-1.74599	3.07e-19	Down	EPHX4	SF188 VS SU-DIPGXVII
-1.3948	4.34e-89	Down	EPN2	SF188 VS SU-DIPGXVII
-1.15489	8.34e-09	Down	EPOR	SF188 VS SU-DIPGXVII
-1.35828	1.06e-09	Down	EPS8L1	SF188 VS SU-DIPGXVII
1.05518	4.56e-55	Up	EPT1	SF188 VS SU-DIPGXVII
-4.18061	9.06e-264	Down	ERAP2	SF188 VS SU-DIPGXVII
1.12516	7.3e-30	Up	ERBB2	SF188 VS SU-DIPGXVII
7.595	0	Up	ERBB3	SF188 VS SU-DIPGXVII
5.45056	1.65e-176	Up	ERBB4	SF188 VS SU-DIPGXVII
-1.70254	9.9e-05	Down	ERCC6-PGBD3	SF188 VS SU-DIPGXVII
-1.57442	3.6e-37	Down	ERCC8	SF188 VS SU-DIPGXVII
-5.75495	1.22e-103	Down	EREG	SF188 VS SU-DIPGXVII
-1.09909	2.06e-49	Down	ERI1	SF188 VS SU-DIPGXVII
1.0152	1.81e-35	Up	ERI2	SF188 VS SU-DIPGXVII
1.19057	5.84e-55	Up	ERLIN1	SF188 VS SU-DIPGXVII
1.13814	2.58e-64	Up	ERLIN2	SF188 VS SU-DIPGXVII
-6.01616	6.33e-43	Down	ERMN	SF188 VS SU-DIPGXVII
-1.04885	1.23e-20	Down	ERMP1	SF188 VS SU-DIPGXVII
1.43249	3.9e-90	Up	ERO1L	SF188 VS SU-DIPGXVII
-2.21962	7.39e-44	Down	ERV3-1	SF188 VS SU-DIPGXVII
11.2141	8.73e-158	Up	ERVMER34-1	SF188 VS SU-DIPGXVII
-7.50846	4.18e-51	Down	ESM1	SF188 VS SU-DIPGXVII
1.11716	4.13e-64	Up	ESPL1	SF188 VS SU-DIPGXVII
2.37539	3.56e-07	Up	ESPN	SF188 VS SU-DIPGXVII
4.82427	2.06e-25	Up	ESPNP	SF188 VS SU-DIPGXVII
-1.02965	5.17e-36	Down	ETFB	SF188 VS SU-DIPGXVII
-1.17001	5.07e-15	Down	ETHE1	SF188 VS SU-DIPGXVII
1.11622	1.17e-53	Up	ETNK1	SF188 VS SU-DIPGXVII
-2.07835	1.45e-173	Down	ETS2	SF188 VS SU-DIPGXVII
1.85805	4.79e-196	Up	ETV5	SF188 VS SU-DIPGXVII
-5.38644	9.3e-20	Down	ETV7	SF188 VS SU-DIPGXVII
-3.04972	9.55e-90	Down	EVA1A	SF188 VS SU-DIPGXVII
-1.50381	1.02e-07	Down	EVA1B	SF188 VS SU-DIPGXVII
6.13668	3.15e-20	Up	EVC2	SF188 VS SU-DIPGXVII
-1.93201	7.06e-15	Down	EVI2A	SF188 VS SU-DIPGXVII
-6.46534	3.2e-24	Down	EVI2B	SF188 VS SU-DIPGXVII
-4.09298	1.54e-47	Down	EVPL	SF188 VS SU-DIPGXVII
-1.37541	1.81e-11	Down	EXD3	SF188 VS SU-DIPGXVII
-2.00741	1.68e-80	Down	EXOC8	SF188 VS SU-DIPGXVII
1.37875	1.27e-20	Up	EXPH5	SF188 VS SU-DIPGXVII
-2.47708	5.44e-213	Down	EXT1	SF188 VS SU-DIPGXVII
4.19079	1.63e-50	Up	EXTL1	SF188 VS SU-DIPGXVII
12.3643	1.48e-279	Up	EYA1	SF188 VS SU-DIPGXVII
9.19863	0	Up	EYA2	SF188 VS SU-DIPGXVII
7.09014	1.42e-188	Up	EYA4	SF188 VS SU-DIPGXVII
-1.15954	8.08e-83	Down	EZR	SF188 VS SU-DIPGXVII
-3.10114	3.35e-29	Down	F10	SF188 VS SU-DIPGXVII
-8.29122	4.33e-26	Down	F11-AS1	SF188 VS SU-DIPGXVII
-4.86306	1.21e-156	Down	F11R	SF188 VS SU-DIPGXVII
-1.77991	2.65e-192	Down	F2R	SF188 VS SU-DIPGXVII
-8.75677	0	Down	F2RL1	SF188 VS SU-DIPGXVII
-6.5255	5.74e-210	Down	F2RL2	SF188 VS SU-DIPGXVII
-1.76202	9.1e-52	Down	F3	SF188 VS SU-DIPGXVII
-3.84015	9.75e-108	Down	F8	SF188 VS SU-DIPGXVII
-1.64325	7.85e-51	Down	F8A1	SF188 VS SU-DIPGXVII
3.6234	2.12e-29	Up	FAAH	SF188 VS SU-DIPGXVII
3.85611	8.97e-72	Up	FABP3	SF188 VS SU-DIPGXVII
-7.91101	3.21e-18	Down	FABP4	SF188 VS SU-DIPGXVII
-11.0416	0	Down	FABP5	SF188 VS SU-DIPGXVII
-11.0035	1.03e-147	Down	FABP5P7	SF188 VS SU-DIPGXVII
-4.78463	7.41e-80	Down	FABP6	SF188 VS SU-DIPGXVII
12.7039	0	Up	FABP7	SF188 VS SU-DIPGXVII
1.33786	3.05e-66	Up	FADS2	SF188 VS SU-DIPGXVII
-1.88376	1.62e-153	Down	FAF2	SF188 VS SU-DIPGXVII
1.63739	4e-26	Up	FAHD2B	SF188 VS SU-DIPGXVII
1.47988	4e-05	Up	FAHD2CP	SF188 VS SU-DIPGXVII
-1.24444	3.69e-09	Down	FAIM2	SF188 VS SU-DIPGXVII
7.48606	7.26e-50	Up	FAM101A	SF188 VS SU-DIPGXVII
-1.0856	5.28e-48	Down	FAM101B	SF188 VS SU-DIPGXVII
-1.10229	1.2e-53	Down	FAM104A	SF188 VS SU-DIPGXVII
2.87739	7.51e-20	Up	FAM105A	SF188 VS SU-DIPGXVII
-1.48462	1.26e-110	Down	FAM107B	SF188 VS SU-DIPGXVII
-1.33476	7.31e-19	Down	FAM109A	SF188 VS SU-DIPGXVII
1.65522	1.49e-52	Up	FAM110B	SF188 VS SU-DIPGXVII
-2.39254	2.97e-269	Down	FAM114A1	SF188 VS SU-DIPGXVII
2.04415	1.24e-55	Up	FAM115C	SF188 VS SU-DIPGXVII
2.34215	1.65e-14	Up	FAM115D	SF188 VS SU-DIPGXVII
1.20869	1.06e-24	Up	FAM117A	SF188 VS SU-DIPGXVII
1.2819	4.21e-57	Up	FAM120AOS	SF188 VS SU-DIPGXVII
-1.10052	4.17e-46	Down	FAM120B	SF188 VS SU-DIPGXVII
-1.06163	2.55e-63	Down	FAM122B	SF188 VS SU-DIPGXVII
4.38925	1.99e-19	Up	FAM124A	SF188 VS SU-DIPGXVII
-1.24535	1.89e-37	Down	FAM127A	SF188 VS SU-DIPGXVII
-1.24882	2.09e-25	Down	FAM127B	SF188 VS SU-DIPGXVII
-1.76071	7.21e-78	Down	FAM127C	SF188 VS SU-DIPGXVII
-2.97133	9.49e-276	Down	FAM129A	SF188 VS SU-DIPGXVII
1.39653	1.51e-12	Up	FAM129C	SF188 VS SU-DIPGXVII
1.35959	1.09e-27	Up	FAM131A	SF188 VS SU-DIPGXVII
3.54743	1.32e-54	Up	FAM131B	SF188 VS SU-DIPGXVII
1.04147	1.07e-12	Up	FAM132B	SF188 VS SU-DIPGXVII
5.01203	7.25e-158	Up	FAM134B	SF188 VS SU-DIPGXVII
-1.78777	2.09e-115	Down	FAM13B	SF188 VS SU-DIPGXVII
9.06185	1.28e-41	Up	FAM13C	SF188 VS SU-DIPGXVII
10.4693	4.99e-105	Up	FAM149A	SF188 VS SU-DIPGXVII
-1.6739	6.27e-10	Down	FAM151B	SF188 VS SU-DIPGXVII
-1.49739	2.39e-18	Down	FAM155A	SF188 VS SU-DIPGXVII
5.50584	1.78e-89	Up	FAM155B	SF188 VS SU-DIPGXVII
1.46551	3.74e-12	Up	FAM160A1	SF188 VS SU-DIPGXVII
-1.08157	7.39e-33	Down	FAM160B1	SF188 VS SU-DIPGXVII
2.09111	3.99e-183	Up	FAM162A	SF188 VS SU-DIPGXVII
10.0376	7.55e-71	Up	FAM162B	SF188 VS SU-DIPGXVII
11.8044	1.13e-208	Up	FAM163A	SF188 VS SU-DIPGXVII
-3.06812	1.93e-18	Down	FAM167A	SF188 VS SU-DIPGXVII
1.01872	2.12e-19	Up	FAM169A	SF188 VS SU-DIPGXVII
1.91332	3.99e-23	Up	FAM173A	SF188 VS SU-DIPGXVII
4.74157	6.15e-70	Up	FAM174B	SF188 VS SU-DIPGXVII
-1.04193	1.22e-50	Down	FAM178A	SF188 VS SU-DIPGXVII
9.68212	1.54e-294	Up	FAM181B	SF188 VS SU-DIPGXVII
4.12089	7.2e-67	Up	FAM184A	SF188 VS SU-DIPGXVII
11.1326	2.68e-148	Up	FAM184B	SF188 VS SU-DIPGXVII
1.24557	6.9e-35	Up	FAM189B	SF188 VS SU-DIPGXVII
1.39159	6.42e-22	Up	FAM195A	SF188 VS SU-DIPGXVII
3.05157	7.08e-15	Up	FAM196A	SF188 VS SU-DIPGXVII
-10.7707	4.25e-115	Down	FAM196B	SF188 VS SU-DIPGXVII
11.142	2.93e-128	Up	FAM198A	SF188 VS SU-DIPGXVII
-2.96681	7.12e-133	Down	FAM198B	SF188 VS SU-DIPGXVII
-1.04607	2.56e-48	Down	FAM199X	SF188 VS SU-DIPGXVII
-6.24018	5.21e-254	Down	FAM19A2	SF188 VS SU-DIPGXVII
7.58702	1.99e-206	Up	FAM19A5	SF188 VS SU-DIPGXVII
-1.68189	7.44e-22	Down	FAM201A	SF188 VS SU-DIPGXVII
1.63648	2.95e-29	Up	FAM201B	SF188 VS SU-DIPGXVII
1.20302	6.94e-25	Up	FAM203A	SF188 VS SU-DIPGXVII
2.481	7.71e-14	Up	FAM211A	SF188 VS SU-DIPGXVII
2.26508	2.72e-36	Up	FAM211B	SF188 VS SU-DIPGXVII
1.01744	7.11e-05	Up	FAM212A	SF188 VS SU-DIPGXVII
-2.33691	4.44e-116	Down	FAM214A	SF188 VS SU-DIPGXVII
2.62325	3.31e-14	Up	FAM218A	SF188 VS SU-DIPGXVII
1.03477	6.91e-50	Up	FAM219A	SF188 VS SU-DIPGXVII
-1.47809	4.1e-68	Down	FAM21A	SF188 VS SU-DIPGXVII
5.16853	1.32e-208	Up	FAM21B	SF188 VS SU-DIPGXVII
3.11879	3.87e-33	Up	FAM222A	SF188 VS SU-DIPGXVII
4.25933	9.97e-16	Up	FAM222A-AS1	SF188 VS SU-DIPGXVII
-3.15088	1.95e-35	Down	FAM225B	SF188 VS SU-DIPGXVII
5.54492	6.11e-15	Up	FAM226B	SF188 VS SU-DIPGXVII
-2.47897	1.24e-61	Down	FAM227A	SF188 VS SU-DIPGXVII
-3.71327	2e-20	Down	FAM26E	SF188 VS SU-DIPGXVII
1.15497	0.00607198	Up	FAM27B	SF188 VS SU-DIPGXVII
1.45863	0.000219728	Up	FAM27E2	SF188 VS SU-DIPGXVII
-1.15718	4.4e-23	Down	FAM3C2	SF188 VS SU-DIPGXVII
-2.88804	1.08e-71	Down	FAM43A	SF188 VS SU-DIPGXVII
-1.15559	0.00032948	Down	FAM43B	SF188 VS SU-DIPGXVII
-1.07444	5.01e-35	Down	FAM46A	SF188 VS SU-DIPGXVII
-2.76983	2.36e-35	Down	FAM46B	SF188 VS SU-DIPGXVII
1.35248	3.21e-17	Up	FAM47E-STBD1	SF188 VS SU-DIPGXVII
5.36383	7.07e-117	Up	FAM49A	SF188 VS SU-DIPGXVII
-1.24213	6.28e-74	Down	FAM50A	SF188 VS SU-DIPGXVII
1.17182	0.000440852	Up	FAM57B	SF188 VS SU-DIPGXVII
7.58027	1.49e-126	Up	FAM65B	SF188 VS SU-DIPGXVII
-6.60581	3.38e-81	Down	FAM65C	SF188 VS SU-DIPGXVII
2.23206	7.17e-08	Up	FAM66B	SF188 VS SU-DIPGXVII
4.04185	1.94e-137	Up	FAM69B	SF188 VS SU-DIPGXVII
2.11455	1.99e-171	Up	FAM72B	SF188 VS SU-DIPGXVII
1.26744	0.000110032	Up	FAM78B	SF188 VS SU-DIPGXVII
4.85802	3.06e-25	Up	FAM83H	SF188 VS SU-DIPGXVII
6.69775	7.17e-171	Up	FAM84A	SF188 VS SU-DIPGXVII
-2.82961	0	Down	FAM84B	SF188 VS SU-DIPGXVII
1.49906	9.63e-45	Up	FAM89A	SF188 VS SU-DIPGXVII
1.439	1.05e-05	Up	FAM90A1	SF188 VS SU-DIPGXVII
-1.18845	5.48e-56	Down	FAM91A1	SF188 VS SU-DIPGXVII
1.13995	3.17e-52	Up	FANCD2	SF188 VS SU-DIPGXVII
1.0609	2.96e-25	Up	FANCE	SF188 VS SU-DIPGXVII
-1.09449	5.67e-40	Down	FANCF	SF188 VS SU-DIPGXVII
1.04787	1.65e-31	Up	FANCG	SF188 VS SU-DIPGXVII
-3.83377	7.88e-113	Down	FANK1	SF188 VS SU-DIPGXVII
-5.35097	3.95e-246	Down	FAP	SF188 VS SU-DIPGXVII
-1.94905	2.16e-28	Down	FAR2P2	SF188 VS SU-DIPGXVII
1.12995	1.32e-69	Up	FARP2	SF188 VS SU-DIPGXVII
1.19413	1.24e-66	Up	FARSB	SF188 VS SU-DIPGXVII
1.58616	1.59e-30	Up	FAS	SF188 VS SU-DIPGXVII
1.667	1.99e-64	Up	FASN	SF188 VS SU-DIPGXVII
6.29491	4.61e-59	Up	FAT3	SF188 VS SU-DIPGXVII
-2.33247	3.36e-104	Down	FAT4	SF188 VS SU-DIPGXVII
1.38291	1.47e-26	Up	FAXC	SF188 VS SU-DIPGXVII
-1.14717	1.13e-08	Down	FAXDC2	SF188 VS SU-DIPGXVII
-1.18814	1.14e-51	Down	FBLIM1	SF188 VS SU-DIPGXVII
10.2678	0	Up	FBLN2	SF188 VS SU-DIPGXVII
5.66969	5.32e-42	Up	FBLN7	SF188 VS SU-DIPGXVII
-4.14824	0	Down	FBN1	SF188 VS SU-DIPGXVII
2.23972	6.81e-270	Up	FBN2	SF188 VS SU-DIPGXVII
-2.09978	3.73e-09	Down	FBXL13	SF188 VS SU-DIPGXVII
3.25207	4.75e-121	Up	FBXL16	SF188 VS SU-DIPGXVII
-10.0765	5.35e-85	Down	FBXL21	SF188 VS SU-DIPGXVII
1.17314	1.39e-38	Up	FBXL4	SF188 VS SU-DIPGXVII
1.08663	8.11e-15	Up	FBXL6	SF188 VS SU-DIPGXVII
2.77763	3.32e-102	Up	FBXL7	SF188 VS SU-DIPGXVII
1.12665	2.6e-12	Up	FBXO10	SF188 VS SU-DIPGXVII
-1.12239	7.28e-72	Down	FBXO18	SF188 VS SU-DIPGXVII
-1.09636	1.02e-60	Down	FBXO28	SF188 VS SU-DIPGXVII
-1.29276	3.57e-41	Down	FBXO3	SF188 VS SU-DIPGXVII
-1.50182	1.63e-93	Down	FBXO30	SF188 VS SU-DIPGXVII
-4.27684	3.49e-171	Down	FBXO32	SF188 VS SU-DIPGXVII
-1.0876	4.35e-14	Down	FBXO4	SF188 VS SU-DIPGXVII
2.97826	4.8e-198	Up	FBXO41	SF188 VS SU-DIPGXVII
-4.76038	1.62e-45	Down	FBXO43	SF188 VS SU-DIPGXVII
5.46319	3.21e-21	Up	FCGBP	SF188 VS SU-DIPGXVII
1.23474	2.18e-07	Up	FCGR2A	SF188 VS SU-DIPGXVII
1.5259	3.72e-36	Up	FCGRT	SF188 VS SU-DIPGXVII
2.2009	6.8e-18	Up	FCHO1	SF188 VS SU-DIPGXVII
-1.30669	1.02e-37	Down	FCHO2	SF188 VS SU-DIPGXVII
-1.07486	2.37e-17	Down	FCHSD1	SF188 VS SU-DIPGXVII
2.13343	1.27e-07	Up	FCRLA	SF188 VS SU-DIPGXVII
1.35795	5.54e-132	Up	FDFT1	SF188 VS SU-DIPGXVII
1.47573	2.53e-147	Up	FDPS	SF188 VS SU-DIPGXVII
-11.2182	0	Down	FENDRR	SF188 VS SU-DIPGXVII
-8.76497	6.26e-32	Down	FER1L6	SF188 VS SU-DIPGXVII
-5.10967	2.83e-178	Down	FERMT3	SF188 VS SU-DIPGXVII
3.7127	7.58e-209	Up	FEZ1	SF188 VS SU-DIPGXVII
-1.52548	3.36e-95	Down	FEZ2	SF188 VS SU-DIPGXVII
-8.67698	1.88e-34	Down	FEZF1	SF188 VS SU-DIPGXVII
-8.25785	3.87e-25	Down	FEZF1-AS1	SF188 VS SU-DIPGXVII
1.30542	2.7e-31	Up	FGD4	SF188 VS SU-DIPGXVII
-2.76316	4.57e-147	Down	FGD6	SF188 VS SU-DIPGXVII
3.54478	2.54e-66	Up	FGF11	SF188 VS SU-DIPGXVII
4.08495	2.56e-33	Up	FGF12	SF188 VS SU-DIPGXVII
-1.36894	1.31e-38	Down	FGF13	SF188 VS SU-DIPGXVII
-8.37238	1.32e-25	Down	FGF14	SF188 VS SU-DIPGXVII
7.99077	8.73e-22	Up	FGF14-AS2	SF188 VS SU-DIPGXVII
-5.52012	7.74e-22	Down	FGF18	SF188 VS SU-DIPGXVII
-7.08143	0	Down	FGF5	SF188 VS SU-DIPGXVII
-7.79559	1.93e-17	Down	FGFBP1	SF188 VS SU-DIPGXVII
3.53437	7.78e-12	Up	FGFBP2	SF188 VS SU-DIPGXVII
8.07895	0	Up	FGFBP3	SF188 VS SU-DIPGXVII
-1.3226	1.07e-85	Down	FGFR1	SF188 VS SU-DIPGXVII
4.72237	1.67e-300	Up	FGFR2	SF188 VS SU-DIPGXVII
2.02444	4.94e-42	Up	FGFR4	SF188 VS SU-DIPGXVII
1.78304	6.48e-135	Up	FGFRL1	SF188 VS SU-DIPGXVII
-1.11447	2.04e-09	Down	FGGY	SF188 VS SU-DIPGXVII
-1.62779	3.2e-114	Down	FH	SF188 VS SU-DIPGXVII
-4.55252	2e-77	Down	FHAD1	SF188 VS SU-DIPGXVII
1.92462	4.29e-18	Up	FHDC1	SF188 VS SU-DIPGXVII
8.32174	2.22e-81	Up	FHIT	SF188 VS SU-DIPGXVII
-1.05329	1.58e-71	Down	FHL1	SF188 VS SU-DIPGXVII
-1.06382	6.7e-36	Down	FHOD1	SF188 VS SU-DIPGXVII
4.70147	5.94e-75	Up	FHOD3	SF188 VS SU-DIPGXVII
5.36467	9.76e-68	Up	FIBIN	SF188 VS SU-DIPGXVII
-3.5918	4.18e-262	Down	FILIP1L	SF188 VS SU-DIPGXVII
1.89064	3.24e-207	Up	FIP1L1	SF188 VS SU-DIPGXVII
1.5619	1.18e-62	Up	FKBP11	SF188 VS SU-DIPGXVII
-2.04902	2.25e-225	Down	FKBP1A	SF188 VS SU-DIPGXVII
1.05647	8.45e-73	Up	FKBP4	SF188 VS SU-DIPGXVII
1.97309	1.35e-228	Up	FKBP9	SF188 VS SU-DIPGXVII
4.80954	9.76e-123	Up	FKBP9L	SF188 VS SU-DIPGXVII
-4.19774	0	Down	FLI1	SF188 VS SU-DIPGXVII
-1.20286	1.33e-81	Down	FLII	SF188 VS SU-DIPGXVII
-2.38487	0	Down	FLNA	SF188 VS SU-DIPGXVII
-6.71669	0	Down	FLNC	SF188 VS SU-DIPGXVII
1.38101	3.64e-75	Up	FLOT2	SF188 VS SU-DIPGXVII
1.73098	5.03e-05	Up	FLRT1	SF188 VS SU-DIPGXVII
-1.28041	6.91e-30	Down	FLRT3	SF188 VS SU-DIPGXVII
-10.7087	2.97e-109	Down	FLT1	SF188 VS SU-DIPGXVII
-1.06754	9.07e-05	Down	FLT3LG	SF188 VS SU-DIPGXVII
2.3788	7.81e-17	Up	FLT4	SF188 VS SU-DIPGXVII
1.03658	6.41e-07	Up	FLVCR1-AS1	SF188 VS SU-DIPGXVII
3.10433	3.69e-27	Up	FLVCR2	SF188 VS SU-DIPGXVII
-1.39765	5.05e-22	Down	FLYWCH2	SF188 VS SU-DIPGXVII
-5.86242	4.97e-213	Down	FMN2	SF188 VS SU-DIPGXVII
-4.04338	1.18e-22	Down	FMNL1	SF188 VS SU-DIPGXVII
-7.36951	0	Down	FN1	SF188 VS SU-DIPGXVII
1.19282	1.96e-08	Up	FN3K	SF188 VS SU-DIPGXVII
-2.07761	8.38e-203	Down	FNBP1L	SF188 VS SU-DIPGXVII
1.22613	1.9e-92	Up	FNDC3B	SF188 VS SU-DIPGXVII
-1.06093	8.83e-39	Down	FNIP1	SF188 VS SU-DIPGXVII
1.4053	5.28e-52	Up	FNIP2	SF188 VS SU-DIPGXVII
1.20829	1.54e-39	Up	FNTB	SF188 VS SU-DIPGXVII
9.60803	7.7e-189	Up	FOLH1	SF188 VS SU-DIPGXVII
-10.881	2.99e-80	Down	FOXA2	SF188 VS SU-DIPGXVII
1.9568	2.08e-06	Up	FOXA3	SF188 VS SU-DIPGXVII
1.49844	1e-60	Up	FOXC1	SF188 VS SU-DIPGXVII
-3.53788	1.57e-27	Down	FOXC2	SF188 VS SU-DIPGXVII
1.09375	0.000436246	Up	FOXD2	SF188 VS SU-DIPGXVII
1.17376	1.24e-09	Up	FOXD2-AS1	SF188 VS SU-DIPGXVII
-7.86804	2.8e-18	Down	FOXD3	SF188 VS SU-DIPGXVII
-13.7348	0	Down	FOXF1	SF188 VS SU-DIPGXVII
-8.6457	1.5e-187	Down	FOXF2	SF188 VS SU-DIPGXVII
-6.70531	0	Down	FOXG1	SF188 VS SU-DIPGXVII
-1.84849	9.31e-23	Down	FOXL1	SF188 VS SU-DIPGXVII
-10.0784	1.95e-152	Down	FOXL2	SF188 VS SU-DIPGXVII
1.13439	1.87e-59	Up	FOXN3	SF188 VS SU-DIPGXVII
4.89292	4.54e-20	Up	FOXN3-AS1	SF188 VS SU-DIPGXVII
1.41044	2.14e-26	Up	FOXO1	SF188 VS SU-DIPGXVII
5.70783	4.85e-46	Up	FOXO6	SF188 VS SU-DIPGXVII
6.18725	4.34e-134	Up	FOXP2	SF188 VS SU-DIPGXVII
-10.603	8.18e-110	Down	FOXQ1	SF188 VS SU-DIPGXVII
-1.03308	2.47e-40	Down	FRAS1	SF188 VS SU-DIPGXVII
-1.72986	2.89e-10	Down	FRAT1	SF188 VS SU-DIPGXVII
4.74218	5.95e-68	Up	FREM1	SF188 VS SU-DIPGXVII
11.5766	0	Up	FREM2	SF188 VS SU-DIPGXVII
-2.35985	4.99e-162	Down	FRMD3	SF188 VS SU-DIPGXVII
-2.8811	0	Down	FRMD4A	SF188 VS SU-DIPGXVII
-1.5662	1.25e-44	Down	FRMD4B	SF188 VS SU-DIPGXVII
5.34974	1.55e-56	Up	FRMPD3	SF188 VS SU-DIPGXVII
-8.12976	8.79e-24	Down	FRMPD4	SF188 VS SU-DIPGXVII
10.452	7.41e-83	Up	FRRS1L	SF188 VS SU-DIPGXVII
-7.67272	3.62e-59	Down	FRZB	SF188 VS SU-DIPGXVII
-2.09736	8.84e-17	Down	FSIP1	SF188 VS SU-DIPGXVII
-5.78085	4.54e-54	Down	FST	SF188 VS SU-DIPGXVII
-1.61191	7.77e-154	Down	FSTL1	SF188 VS SU-DIPGXVII
-1.05409	7.49e-18	Down	FSTL3	SF188 VS SU-DIPGXVII
-6.91443	1.32e-99	Down	FSTL5	SF188 VS SU-DIPGXVII
-2.64856	3.31e-07	Down	FTH1P16	SF188 VS SU-DIPGXVII
-1.46555	3.82e-07	Down	FTX	SF188 VS SU-DIPGXVII
-1.09086	1.43e-36	Down	FUNDC2	SF188 VS SU-DIPGXVII
12.8069	0	Up	FUT9	SF188 VS SU-DIPGXVII
-2.42924	2.53e-94	Down	FXYD5	SF188 VS SU-DIPGXVII
11.1366	0	Up	FXYD6	SF188 VS SU-DIPGXVII
2.13311	1.61e-219	Up	FYN	SF188 VS SU-DIPGXVII
-1.56601	2.52e-66	Down	FZD1	SF188 VS SU-DIPGXVII
1.31303	4.28e-35	Up	FZD5	SF188 VS SU-DIPGXVII
1.73698	1.49e-89	Up	FZD6	SF188 VS SU-DIPGXVII
2.45215	9.84e-43	Up	FZD9	SF188 VS SU-DIPGXVII
-2.63309	4.05e-222	Down	G6PD	SF188 VS SU-DIPGXVII
1.56069	3.39e-59	Up	GAA	SF188 VS SU-DIPGXVII
2.41871	6.16e-268	Up	GAB2	SF188 VS SU-DIPGXVII
-7.1503	3.32e-50	Down	GAB3	SF188 VS SU-DIPGXVII
-1.36778	2.12e-68	Down	GABARAPL1	SF188 VS SU-DIPGXVII
1.17133	4.37e-35	Up	GABBR1	SF188 VS SU-DIPGXVII
10.1916	2.29e-90	Up	GABRA2	SF188 VS SU-DIPGXVII
-2.23448	9.31e-07	Down	GABRA3	SF188 VS SU-DIPGXVII
8.86088	1.22e-33	Up	GABRA4	SF188 VS SU-DIPGXVII
11.2343	0	Up	GABRA5	SF188 VS SU-DIPGXVII
7.28462	7.71e-45	Up	GABRB2	SF188 VS SU-DIPGXVII
8.10255	1.29e-168	Up	GABRB3	SF188 VS SU-DIPGXVII
-2.48121	4.56e-136	Down	GABRE	SF188 VS SU-DIPGXVII
8.47381	1.52e-29	Up	GABRG2	SF188 VS SU-DIPGXVII
9.59019	1.21e-49	Up	GABRG3	SF188 VS SU-DIPGXVII
2.76157	2.06e-42	Up	GAD1	SF188 VS SU-DIPGXVII
-1.72918	6.17e-28	Down	GADD45B	SF188 VS SU-DIPGXVII
4.7764	1.71e-36	Up	GADD45G	SF188 VS SU-DIPGXVII
3.27011	2.37e-174	Up	GAL	SF188 VS SU-DIPGXVII
3.15829	8.36e-123	Up	GAL3ST4	SF188 VS SU-DIPGXVII
-6.70315	1.53e-94	Down	GALC	SF188 VS SU-DIPGXVII
-1.26922	5.94e-25	Down	GALM	SF188 VS SU-DIPGXVII
-1.18148	2.08e-23	Down	GALNS	SF188 VS SU-DIPGXVII
-1.53626	1.12e-90	Down	GALNT10	SF188 VS SU-DIPGXVII
8.24986	3.13e-76	Up	GALNT12	SF188 VS SU-DIPGXVII
5.02805	0	Up	GALNT13	SF188 VS SU-DIPGXVII
3.2091	3.83e-267	Up	GALNT14	SF188 VS SU-DIPGXVII
-2.04311	1.12e-24	Down	GALNT16	SF188 VS SU-DIPGXVII
3.00407	4.58e-212	Up	GALNT18	SF188 VS SU-DIPGXVII
5.54821	2.3e-21	Up	GALNT3	SF188 VS SU-DIPGXVII
1.14919	1.06e-29	Up	GALNT5	SF188 VS SU-DIPGXVII
-1.66721	8.61e-22	Down	GALNT6	SF188 VS SU-DIPGXVII
5.21585	4.95e-102	Up	GALNTL6	SF188 VS SU-DIPGXVII
1.05664	1.84e-78	Up	GAPDH	SF188 VS SU-DIPGXVII
-8.44706	2.57e-27	Down	GAPDHP1	SF188 VS SU-DIPGXVII
3.95735	2.73e-96	Up	GAREM	SF188 VS SU-DIPGXVII
4.59254	1.14e-203	Up	GAREML	SF188 VS SU-DIPGXVII
5.51933	0	Up	GAS1	SF188 VS SU-DIPGXVII
1.15689	3.22e-14	Up	GAS2	SF188 VS SU-DIPGXVII
-2.46598	9.13e-110	Down	GAS6	SF188 VS SU-DIPGXVII
-5.20177	2.21e-19	Down	GAS6-AS2	SF188 VS SU-DIPGXVII
11.4346	0	Up	GAS7	SF188 VS SU-DIPGXVII
-3.36553	5.38e-222	Down	GATA2	SF188 VS SU-DIPGXVII
-9.95813	3.46e-58	Down	GATA4	SF188 VS SU-DIPGXVII
-9.53912	8.68e-44	Down	GATA5	SF188 VS SU-DIPGXVII
-8.88652	4.68e-174	Down	GATA6	SF188 VS SU-DIPGXVII
4.95418	4.34e-165	Up	GATM	SF188 VS SU-DIPGXVII
-2.22136	0.00897901	Down	GATSL1	SF188 VS SU-DIPGXVII
-1.15317	0.00364741	Down	GATSL2	SF188 VS SU-DIPGXVII
1.76517	1.6e-77	Up	GBAP1	SF188 VS SU-DIPGXVII
1.00821	1.64e-54	Up	GBAS	SF188 VS SU-DIPGXVII
1.05518	4.87e-09	Up	GBGT1	SF188 VS SU-DIPGXVII
-4.63471	1.56e-295	Down	GBP1	SF188 VS SU-DIPGXVII
-5.19351	9.65e-239	Down	GBP2	SF188 VS SU-DIPGXVII
-6.48983	3.49e-231	Down	GBP3	SF188 VS SU-DIPGXVII
-2.24003	1.79e-09	Down	GBP4	SF188 VS SU-DIPGXVII
-1.89396	1.31e-06	Down	GBP5	SF188 VS SU-DIPGXVII
1.63794	3.46e-23	Up	GBX2	SF188 VS SU-DIPGXVII
-2.18245	1.37e-38	Down	GCH1	SF188 VS SU-DIPGXVII
-3.97831	1.36e-72	Down	GCHFR	SF188 VS SU-DIPGXVII
4.46273	7.45e-35	Up	GCK	SF188 VS SU-DIPGXVII
4.63682	1.22e-37	Up	GCNT1	SF188 VS SU-DIPGXVII
-1.72474	2.68e-41	Down	GCNT2	SF188 VS SU-DIPGXVII
-12.4567	6.72e-265	Down	GDA	SF188 VS SU-DIPGXVII
1.48735	2.12e-30	Up	GDAP1	SF188 VS SU-DIPGXVII
3.15996	2.69e-27	Up	GDF1	SF188 VS SU-DIPGXVII
-2.06513	1.63e-07	Down	GDF15	SF188 VS SU-DIPGXVII
5.11227	1.76e-38	Up	GDNF	SF188 VS SU-DIPGXVII
7.45329	2.3e-15	Up	GDNF-AS1	SF188 VS SU-DIPGXVII
1.51627	4.17e-07	Up	GDPD3	SF188 VS SU-DIPGXVII
-1.28495	1.73e-36	Down	GEM	SF188 VS SU-DIPGXVII
-1.34745	7.4e-25	Down	GEMIN8	SF188 VS SU-DIPGXVII
1.12133	1.63e-51	Up	GFM1	SF188 VS SU-DIPGXVII
-2.55576	0	Down	GFPT2	SF188 VS SU-DIPGXVII
2.64854	4.78e-57	Up	GFRA1	SF188 VS SU-DIPGXVII
-2.01699	1.5e-05	Down	GGACT	SF188 VS SU-DIPGXVII
-1.18742	1.31e-53	Down	GGPS1	SF188 VS SU-DIPGXVII
-3.49684	5.56e-22	Down	GGT5	SF188 VS SU-DIPGXVII
5.99833	1.57e-88	Up	GHR	SF188 VS SU-DIPGXVII
-1.77779	1.1e-18	Down	GIMAP2	SF188 VS SU-DIPGXVII
-1.3517	1.69e-59	Down	GINM1	SF188 VS SU-DIPGXVII
2.83162	1.08e-09	Up	GIPC3	SF188 VS SU-DIPGXVII
1.38597	3.45e-80	Up	GIT1	SF188 VS SU-DIPGXVII
2.6357	1.8e-240	Up	GJA1	SF188 VS SU-DIPGXVII
4.48635	1.34e-14	Up	GJB1	SF188 VS SU-DIPGXVII
1.84862	3.58e-107	Up	GJC1	SF188 VS SU-DIPGXVII
-1.59632	0.00502915	Down	GJC2	SF188 VS SU-DIPGXVII
-1.29499	5.3e-34	Down	GK5	SF188 VS SU-DIPGXVII
-1.73889	1.24e-105	Down	GLA	SF188 VS SU-DIPGXVII
4.34209	0	Up	GLB1L2	SF188 VS SU-DIPGXVII
6.96894	2.91e-91	Up	GLB1L3	SF188 VS SU-DIPGXVII
2.51908	9.88e-254	Up	GLCCI1	SF188 VS SU-DIPGXVII
5.00324	0	Up	GLDC	SF188 VS SU-DIPGXVII
-2.39857	1.34e-144	Down	GLIPR1	SF188 VS SU-DIPGXVII
-1.152	4.89e-27	Down	GLIPR2	SF188 VS SU-DIPGXVII
-5.39514	1.73e-41	Down	GLIS1	SF188 VS SU-DIPGXVII
-1.68003	1.64e-75	Down	GLIS3	SF188 VS SU-DIPGXVII
1.13031	8.83e-64	Up	GLOD4	SF188 VS SU-DIPGXVII
9.93868	1.15e-58	Up	GLP1R	SF188 VS SU-DIPGXVII
-1.62111	2.87e-75	Down	GLRX	SF188 VS SU-DIPGXVII
9.21685	3.02e-45	Up	GLT1D1	SF188 VS SU-DIPGXVII
-3.23257	2.61e-88	Down	GLT8D2	SF188 VS SU-DIPGXVII
-2.96501	4.59e-151	Down	GMPR	SF188 VS SU-DIPGXVII
1.30364	7.02e-71	Up	GNAI1	SF188 VS SU-DIPGXVII
3.76557	3.28e-183	Up	GNAL	SF188 VS SU-DIPGXVII
2.26898	1.58e-11	Up	GNAO1	SF188 VS SU-DIPGXVII
2.34369	2.28e-64	Up	GNAZ	SF188 VS SU-DIPGXVII
1.01702	9.07e-43	Up	GNB4	SF188 VS SU-DIPGXVII
-1.38643	8.04e-62	Down	GNB5	SF188 VS SU-DIPGXVII
-1.90968	9.13e-148	Down	GNG11	SF188 VS SU-DIPGXVII
-1.33043	6.72e-78	Down	GNG12	SF188 VS SU-DIPGXVII
-1.5055	4.3e-91	Down	GNG4	SF188 VS SU-DIPGXVII
2.88838	6.82e-60	Up	GNG7	SF188 VS SU-DIPGXVII
-1.20012	0.00183429	Down	GNL3LP1	SF188 VS SU-DIPGXVII
-1.21653	4.53e-06	Down	GNRH1	SF188 VS SU-DIPGXVII
-1.1793	3.65e-07	Down	GOLGA2P5	SF188 VS SU-DIPGXVII
-2.13796	6.34e-06	Down	GOLGA6L18	SF188 VS SU-DIPGXVII
-1.07291	2.49e-07	Down	GOLGA8S	SF188 VS SU-DIPGXVII
1.18078	8.03e-92	Up	GOLIM4	SF188 VS SU-DIPGXVII
1.62094	1.25e-176	Up	GOLM1	SF188 VS SU-DIPGXVII
-1.04442	9.82e-42	Down	GOLPH3L	SF188 VS SU-DIPGXVII
-1.44132	8.91e-47	Down	GORAB	SF188 VS SU-DIPGXVII
1.53402	3.66e-09	Up	GP1BB	SF188 VS SU-DIPGXVII
-1.02366	2.5e-37	Down	GPATCH2	SF188 VS SU-DIPGXVII
-1.59206	2.14e-107	Down	GPBP1	SF188 VS SU-DIPGXVII
3.56717	1.49e-239	Up	GPC1	SF188 VS SU-DIPGXVII
1.23475	1.63e-13	Up	GPC2	SF188 VS SU-DIPGXVII
3.69424	2.71e-144	Up	GPC3	SF188 VS SU-DIPGXVII
3.88952	2.26e-119	Up	GPC4	SF188 VS SU-DIPGXVII
6.31397	0	Up	GPC6	SF188 VS SU-DIPGXVII
1.31597	5.28e-59	Up	GPD1L	SF188 VS SU-DIPGXVII
1.25078	1.11e-70	Up	GPD2	SF188 VS SU-DIPGXVII
1.02475	6.01e-07	Up	GPER1	SF188 VS SU-DIPGXVII
1.12049	3.74e-89	Up	GPI	SF188 VS SU-DIPGXVII
-1.01086	2.22e-40	Down	GPKOW	SF188 VS SU-DIPGXVII
5.48887	3.3e-24	Up	GPLD1	SF188 VS SU-DIPGXVII
7.76235	1.79e-307	Up	GPM6A	SF188 VS SU-DIPGXVII
7.25186	0	Up	GPM6B	SF188 VS SU-DIPGXVII
-6.06484	1.7e-32	Down	GPR115	SF188 VS SU-DIPGXVII
9.17426	8.76e-47	Up	GPR12	SF188 VS SU-DIPGXVII
-2.52689	1.12e-91	Down	GPR124	SF188 VS SU-DIPGXVII
5.26125	9.49e-68	Up	GPR133	SF188 VS SU-DIPGXVII
-1.2733	2.2e-27	Down	GPR137B	SF188 VS SU-DIPGXVII
-2.62961	4.04e-49	Down	GPR137C	SF188 VS SU-DIPGXVII
2.3013	7.82e-05	Up	GPR146	SF188 VS SU-DIPGXVII
3.49036	6.78e-202	Up	GPR153	SF188 VS SU-DIPGXVII
3.14054	3.48e-223	Up	GPR155	SF188 VS SU-DIPGXVII
2.09043	3.26e-27	Up	GPR156	SF188 VS SU-DIPGXVII
4.5911	5.4e-151	Up	GPR162	SF188 VS SU-DIPGXVII
-1.74252	7.25e-115	Down	GPR176	SF188 VS SU-DIPGXVII
-4.12597	4.97e-38	Down	GPR39	SF188 VS SU-DIPGXVII
-7.24977	3.01e-13	Down	GPR4	SF188 VS SU-DIPGXVII
4.37157	0	Up	GPR56	SF188 VS SU-DIPGXVII
2.54338	6.23e-68	Up	GPR63	SF188 VS SU-DIPGXVII
-1.26643	0.00285374	Down	GPR68	SF188 VS SU-DIPGXVII
-1.45761	2.19e-06	Down	GPR75	SF188 VS SU-DIPGXVII
-2.02311	1.78e-35	Down	GPR85	SF188 VS SU-DIPGXVII
4.68142	1.42e-12	Up	GPR88	SF188 VS SU-DIPGXVII
8.49744	0	Up	GPR98	SF188 VS SU-DIPGXVII
-3.7319	1.71e-179	Down	GPRC5A	SF188 VS SU-DIPGXVII
1.78959	1.08e-152	Up	GPRC5B	SF188 VS SU-DIPGXVII
-2.42592	9.07e-94	Down	GPRIN1	SF188 VS SU-DIPGXVII
2.57429	7.19e-59	Up	GPRIN3	SF188 VS SU-DIPGXVII
-1.50325	4.85e-11	Down	GPSM3	SF188 VS SU-DIPGXVII
1.17335	5.29e-19	Up	GPX3	SF188 VS SU-DIPGXVII
-1.24519	1.05e-44	Down	GPX4	SF188 VS SU-DIPGXVII
2.35944	1.5e-112	Up	GPX7	SF188 VS SU-DIPGXVII
-8.44961	0	Down	GPX8	SF188 VS SU-DIPGXVII
-1.27574	1.52e-11	Down	GRAMD1C	SF188 VS SU-DIPGXVII
1.77389	9.79e-27	Up	GRAMD3	SF188 VS SU-DIPGXVII
2.56262	9.5e-227	Up	GRAMD4	SF188 VS SU-DIPGXVII
2.68148	9.09e-53	Up	GRASP	SF188 VS SU-DIPGXVII
2.13859	1.97e-218	Up	GRB10	SF188 VS SU-DIPGXVII
6.89547	3.03e-79	Up	GRB14	SF188 VS SU-DIPGXVII
-2.07035	1.75e-36	Down	GREB1	SF188 VS SU-DIPGXVII
-12.3071	0	Down	GREM1	SF188 VS SU-DIPGXVII
1.74142	4.76e-18	Up	GRHL1	SF188 VS SU-DIPGXVII
1.78797	7.05e-52	Up	GRIA4	SF188 VS SU-DIPGXVII
4.61514	9.23e-114	Up	GRID1	SF188 VS SU-DIPGXVII
7.79094	1.02e-148	Up	GRIK1	SF188 VS SU-DIPGXVII
2.49866	6.42e-53	Up	GRIK2	SF188 VS SU-DIPGXVII
11.5991	1.63e-183	Up	GRIK3	SF188 VS SU-DIPGXVII
8.2166	1.5e-81	Up	GRIK4	SF188 VS SU-DIPGXVII
8.26998	1.73e-26	Up	GRIN2B	SF188 VS SU-DIPGXVII
2.47289	4.51e-14	Up	GRIN3A	SF188 VS SU-DIPGXVII
7.15977	9.06e-140	Up	GRIP1	SF188 VS SU-DIPGXVII
4.12022	1.59e-46	Up	GRIP2	SF188 VS SU-DIPGXVII
-1.07	4.23e-49	Down	GRIPAP1	SF188 VS SU-DIPGXVII
-1.64009	1.32e-86	Down	GRK5	SF188 VS SU-DIPGXVII
6.70032	2.55e-118	Up	GRM8	SF188 VS SU-DIPGXVII
-1.42924	1.37e-46	Down	GRN	SF188 VS SU-DIPGXVII
-4.36174	3.28e-102	Down	GRPR	SF188 VS SU-DIPGXVII
4.54191	2.54e-119	Up	GRTP1	SF188 VS SU-DIPGXVII
5.81394	9.65e-17	Up	GS1-259H13.2	SF188 VS SU-DIPGXVII
10.6273	1.32e-116	Up	GS1-72M22.1	SF188 VS SU-DIPGXVII
-1.87716	1.4e-38	Down	GSDMB	SF188 VS SU-DIPGXVII
1.61991	1.12e-94	Up	GSN	SF188 VS SU-DIPGXVII
1.49433	4.54e-05	Up	GSN-AS1	SF188 VS SU-DIPGXVII
-1.00603	1.4e-33	Down	GSTK1	SF188 VS SU-DIPGXVII
6.6641	5.33e-231	Up	GSTM1	SF188 VS SU-DIPGXVII
1.14394	3.24e-24	Up	GSTM2	SF188 VS SU-DIPGXVII
1.1388	3.2e-20	Up	GSTM4	SF188 VS SU-DIPGXVII
-1.70792	7.88e-28	Down	GSTT1	SF188 VS SU-DIPGXVII
1.6407	7.11e-10	Up	GSTT2	SF188 VS SU-DIPGXVII
1.90828	2.99e-08	Up	GSTT2B	SF188 VS SU-DIPGXVII
2.23553	3.86e-106	Up	GSTZ1	SF188 VS SU-DIPGXVII
-1.19205	2.63e-67	Down	GTF2E2	SF188 VS SU-DIPGXVII
-1.13227	3.78e-52	Down	GTF2H1	SF188 VS SU-DIPGXVII
-3.07607	8.29e-119	Down	GTF2H2B	SF188 VS SU-DIPGXVII
-1.26282	1.36e-31	Down	GTF2H5	SF188 VS SU-DIPGXVII
-1.40204	3.48e-24	Down	GTF2IP1	SF188 VS SU-DIPGXVII
1.17241	9.05e-75	Up	GTSE1	SF188 VS SU-DIPGXVII
2.41546	1.06e-68	Up	GUCY1A2	SF188 VS SU-DIPGXVII
5.2165	5.74e-67	Up	GUCY1A3	SF188 VS SU-DIPGXVII
-1.09502	1.11e-28	Down	GUCY1B3	SF188 VS SU-DIPGXVII
-2.13954	2.78e-165	Down	GULP1	SF188 VS SU-DIPGXVII
-1.1866	0.000991959	Down	GUSBP2	SF188 VS SU-DIPGXVII
-1.31552	1.49e-21	Down	GUSBP3	SF188 VS SU-DIPGXVII
7.55438	2e-16	Up	GUSBP5	SF188 VS SU-DIPGXVII
-1.59035	0.00115759	Down	GVINP1	SF188 VS SU-DIPGXVII
1.16627	1.07e-48	Up	GXYLT1	SF188 VS SU-DIPGXVII
1.11944	1.33e-31	Up	GYG2	SF188 VS SU-DIPGXVII
2.6102	1.01e-89	Up	GYLTL1B	SF188 VS SU-DIPGXVII
11.1525	0	Up	GYPC	SF188 VS SU-DIPGXVII
5.68349	1.71e-181	Up	H19	SF188 VS SU-DIPGXVII
-5.38275	4.29e-307	Down	H2AFJ	SF188 VS SU-DIPGXVII
1.36035	2.61e-13	Up	H2AFY2	SF188 VS SU-DIPGXVII
[truncated: 3,391 more rows]
