# Supplementary material for: Multi-omics landscape of alternative splicing in diffuse midline glioma reveals immune- and neural-driven subtypes with implications for spliceosome-targeted therapy
Source: Front Immunol. 2025 Apr 16;16:1587009. doi: 10.3389/fimmu.2025.1587009 (PMC12040961; doi:10.3389/fimmu.2025.1587009)
Supplement: Supplementary Data Sheet 2 — All events of SF188 and SU-DIPGXIII differential alternative splicing. [file Table2.xlsx]

## Sheet: SE
GeneID	geneSymbol	chr	strand	exonStart_0base	exonEnd	upstreamES	upstreamEE	downstreamES	downstreamEE	IJC_SAMPLE_1	SJC_SAMPLE_1	IJC_SAMPLE_2	SJC_SAMPLE_2	IncFormLen	SkipFormLen	PValue	FDR	IncLevel1	IncLevel2	IncLevelDifference
ENSG00000185437	SH3BGR	chr21	+	39511679	39511809	39508997	39509027	39515087	39515207	36,35,34	2,0,5	21,22,29	0,0,0	279	149	0.000346127	0.00486688	0.906,1.0,0.784	1.0,1.0,1.0	-0.103
ENSG00000197381	ADARB1	chr21	+	45120793	45120959	45074568	45074793	45128401	45128573	12,5,9	8,14,21	0,0,6	18,12,13	298	149	2.74921e-05	0.000515774	0.429,0.152,0.176	0.0,0.0,0.188	0.19
ENSG00000197381	ADARB1	chr21	+	45128401	45128573	45074579	45074793	45171609	45171684	31,46,41	0,0,1	24,36,28	0,5,5	298	149	1.16446e-06	2.94939e-05	1.0,1.0,0.953	1.0,0.783,0.737	0.144
ENSG00000197381	ADARB1	chr21	+	45134714	45134832	45128401	45128573	45171609	45171684	43,21,30	23,32,20	5,12,10	6,24,15	267	149	0.00254577	0.0274424	0.511,0.268,0.456	0.317,0.218,0.271	0.143
ENSG00000197381	ADARB1	chr21	+	45144630	45144962	45134714	45134832	45171609	45171759	4,3,5	23,8,14	0,0,0	1,7,6	298	149	0.000166537	0.00255332	0.08,0.158,0.152	0.0,0.0,0.0	0.13
ENSG00000157578	LCA5L	chr21	-	39428171	39428503	39421559	39423490	39429130	39429211	3,0,0	6,6,5	4,0,6	0,5,3	298	149	0.000246215	0.00361646	0.2,0.0,0.0	1.0,0.0,0.5	-0.433
ENSG00000157578	LCA5L	chr21	-	39435419	39435573	39429130	39429211	39444134	39444201	0,8,3	3,0,1	2,8,2	1,0,1	298	149	0.0033188	0.0343443	0.0,1.0,0.6	0.5,1.0,0.5	-0.133
ENSG00000160226	CFAP410	chr21	-	44334060	44335804	44333032	44333262	44337648	44337667	9,5,19	0,4,3	9,24,21	0,1,2	298	149	0.00201861	0.0225575	1.0,0.385,0.76	1.0,0.923,0.84	-0.206
ENSG00000205581	HMGN1	chr21	-	39345829	39345958	39345145	39345274	39347246	39347292	116,74,109	9,9,23	109,76,101	1,2,7	278	149	1.46382e-07	4.42256e-06	0.874,0.815,0.718	0.983,0.953,0.885	-0.138
ENSG00000205581	HMGN1	chr21	-	39347246	39347292	39345145	39345274	39347378	39347483	14,10,21	43,19,48	1,2,3	38,33,38	195	149	9.22229e-12	5.40289e-10	0.199,0.287,0.251	0.02,0.044,0.057	0.205
ENSG00000205581	HMGN1	chr21	-	39347246	39347292	39345829	39345958	39347378	39347483	11,8,15	11,20,4	3,4,1	13,6,6	195	149	0.000890881	0.0111308	0.433,0.234,0.741	0.15,0.337,0.113	0.269
ENSG00000205581	HMGN1	chr21	-	39347915	39347952	39347378	39347483	39348291	39348339	6,2,0	32,48,28	7,2,11	34,36,23	186	149	9.85746e-07	2.52588e-05	0.131,0.032,0.0	0.142,0.043,0.277	-0.1
ENSG00000159082	SYNJ1	chr21	-	32634860	32634884	32628758	32631801	32638907	32639125	0,0,0	18,17,19	2,2,10	8,6,9	173	149	2.28596e-08	7.92977e-07	0.0,0.0,0.0	0.177,0.223,0.489	-0.296
ENSG00000160194	NDUFV3	chr21	+	42903181	42904276	42896926	42897047	42908863	42909105	273252335	81116135	202243292	278356304	298	149	0	0	0.628,0.521,0.554	0.266,0.254,0.324	0.286
ENSG00000233922	LINC01694	chr21	+	45595572	45595661	45593677	45593708	45596390	45597091	5,5,5	11,5,5	0,0,0	2,4,1	238	149	5.62468e-07	1.5084e-05	0.222,0.385,0.385	0.0,0.0,0.0	0.331
ENSG00000159128	IFNGR2	chr21	+	33411444	33411575	33410835	33410892	33414887	33415020	0,4,1	1,3,4	0,0,0	7,4,2	280	149	0.000717619	0.00918436	0.0,0.415,0.117	0.0,0.0,0.0	0.177
ENSG00000160216	AGPAT3	chr21	+	43903956	43904019	43865222	43865345	43959633	43959859	7,20,30	0,2,1	59,48,55	12,20,13	212	149	0	0	1.0,0.875,0.955	0.776,0.628,0.748	0.226
ENSG00000160216	AGPAT3	chr21	+	43960631	43960779	43959782	43959859	43967945	43968115	7,5,10	13,37,33	0,4,9	76,59,70	297	149	1.76032e-08	6.2292e-07	0.213,0.063,0.132	0.0,0.033,0.061	0.105
ENSG00000160209	PDXK	chr21	+	43732138	43732442	43728916	43729010	43734068	43734123	1,2,8	1,5,7	10,15,5	6,8,2	298	149	0.000138294	0.00216396	0.333,0.167,0.364	0.455,0.484,0.556	-0.21
ENSG00000160209	PDXK	chr21	+	43732138	43732647	43728899	43729010	43734068	43734123	1,2,4	1,5,7	4,10,6	6,8,2	298	149	0.000172879	0.00264399	0.333,0.167,0.222	0.25,0.385,0.6	-0.171
ENSG00000160305	DIP2A	chr21	+	46559833	46559863	46558222	46558393	46560721	46560783	0,0,0	18,20,26	2,0,5	13,13,15	179	149	0.00269865	0.028793	0.0,0.0,0.0	0.114,0.0,0.217	-0.11
ENSG00000157538	VPS26C	chr21	-	37233361	37233442	37232376	37232451	37267237	37267329	82,50,43	7,2,3	53,40,51	7,14,5	230	149	3.39854e-05	0.000623535	0.884,0.942,0.903	0.831,0.649,0.869	0.127
ENSG00000142192	APP	chr21	-	25997359	25997416	25982343	25982477	26000014	26000182	109210111020	455344359	116311831325	673673831	206	149	1.27787e-13	9.65424e-12	0.634,0.68,0.673	0.556,0.56,0.536	0.112
ENSG00000142192	APP	chr21	-	25997359	25997416	25982343	25982477	26021839	26022042	314273290	56,53,34	354357419	171226203	206	149	0	0	0.802,0.788,0.861	0.6,0.533,0.599	0.24
ENSG00000156261	CCT8	chr21	-	29071951	29071988	29070246	29070337	29073505	29073639	6,1,1	0,11,0	1,6,7	7,12,13	186	149	0	0	1.0,0.068,1.0	0.103,0.286,0.301	0.459
ENSG00000154721	JAM2	chr21	+	25711366	25711568	25709433	25709449	25712339	25712382	0,4,1	68,67,62	3,0,4	7,8,3	298	149	0.00235109	0.0256992	0.0,0.029,0.008	0.176,0.0,0.4	-0.18
ENSG00000281903	LINC02246	chr21	-	14853273	14853431	14825522	14825624	14857541	14857708	2,11,6	5,4,1	1,0,1	1,2,2	298	149	0.00011795	0.00188932	0.167,0.579,0.75	0.333,0.0,0.2	0.321
ENSG00000215386	MIR99AHG	chr21	+	16537378	16537439	16487489	16487538	16606993	16607087	27,25,37	9,11,8	20,20,28	4,2,1	210	149	0.000569869	0.00753619	0.68,0.617,0.766	0.78,0.876,0.952	-0.182
ENSG00000100228	RAB36	chr22	+	23155967	23156032	23153032	23153134	23157991	23158043	14,26,31	7,2,0	7,12,20	0,0,0	214	149	2.36492e-05	0.000450821	0.582,0.901,1.0	1.0,1.0,1.0	-0.172
ENSG00000254413	CHKB-CPT1B	chr22	-	50578548	50578659	50577774	50577934	50579035	50579255	26,35,58	2,3,4	35,56,65	0,0,2	260	149	0.000232006	0.00342985	0.882,0.87,0.893	1.0,1.0,0.949	-0.101
ENSG00000100207	TCF20	chr22	-	42168608	42168736	42160012	42161358	42169846	42169896	15,22,18	36,31,44	36,71,75	45,50,73	277	149	1.80285e-08	6.35778e-07	0.183,0.276,0.18	0.301,0.433,0.356	-0.15
ENSG00000184979	USP18	chr22	+	18157557	18157820	18150169	18150222	18160171	18160268	225230242	0,0,0	24,21,29	0,7,2	298	149	2.10529e-05	0.000406615	1.0,1.0,1.0	1.0,0.6,0.879	0.174
ENSG00000100226	GTPBP1	chr22	+	38735173	38735310	38734323	38734397	38736028	38736175	0,0,0	5,6,2	4,2,0	0,1,2	286	149	0.00219227	0.024194	0.0,0.0,0.0	1.0,0.51,0.0	-0.503
ENSG00000100211	CBY1	chr22	+	38656955	38657143	38656639	38656750	38670883	38670989	10,17,6	9,4,2	8,19,18	1,4,3	298	149	0.00504535	0.0487994	0.357,0.68,0.6	0.8,0.704,0.75	-0.206
ENSG00000239282	CASTOR1	chr22	-	30286262	30286376	30286015	30286098	30286824	30286948	7,25,15	4,2,3	5,9,4	0,1,0	263	149	0.000104917	0.00170547	0.498,0.876,0.739	1.0,0.836,1.0	-0.241
ENSG00000100151	PICK1	chr22	+	38067703	38067770	38065001	38065130	38069032	38069085	2,1,7	0,3,0	36,33,32	0,0,0	216	149	0.00372987	0.0378289	1.0,0.187,1.0	1.0,1.0,1.0	-0.271
ENSG00000138867	GUCD1	chr22	-	24554948	24555136	24547907	24548073	24555614	24555859	0,2,0	2,0,2	12,6,1	3,0,6	298	149	4.59269e-06	0.000102607	0.0,1.0,0.0	0.667,1.0,0.077	-0.248
ENSG00000138867	GUCD1	chr22	-	24554948	24555136	24548916	24549001	24555614	24555859	38,44,64	19,33,28	154142144	22,16,16	298	149	0	0	0.5,0.4,0.533	0.778,0.816,0.818	-0.326
ENSG00000100429	HDAC10	chr22	-	50248661	50248751	50248224	50248472	50249634	50249703	13,26,14	6,0,0	20,21,23	0,0,0	239	149	0.000325932	0.00461029	0.575,1.0,1.0	1.0,1.0,1.0	-0.142
ENSG00000100429	HDAC10	chr22	-	50248830	50248859	50248661	50248751	50249102	50249168	6,8,4	0,2,0	8,8,10	5,1,3	178	149	2.68195e-07	7.65226e-06	1.0,0.77,1.0	0.573,0.87,0.736	0.197
ENSG00000100429	HDAC10	chr22	-	50249327	50249454	50248365	50248472	50249634	50249703	26,29,14	6,0,0	23,22,31	0,0,0	276	149	0.000495015	0.00665493	0.701,1.0,1.0	1.0,1.0,1.0	-0.1
ENSG00000100429	HDAC10	chr22	-	50249327	50249516	50248365	50248472	50249634	50249703	6,3,1	6,0,0	5,1,3	0,0,0	298	149	0.000279537	0.00403657	0.333,1.0,1.0	1.0,1.0,1.0	-0.222
ENSG00000079974	RABL2B	chr22	-	50782890	50783045	50782187	50782351	50783500	50783642	0,0,0	7,8,6	6,4,2	13,10,13	298	149	2.77273e-07	7.893e-06	0.0,0.0,0.0	0.188,0.167,0.071	-0.142
ENSG00000183765	CHEK2	chr22	-	28696900	28696987	28695709	28695873	28699837	28699937	89,71,99	14,9,34	99121179	7,5,12	236	149	2.4814e-11	1.38269e-09	0.801,0.833,0.648	0.899,0.939,0.904	-0.153
ENSG00000069998	HDHD5	chr22	-	17143097	17143131	17138549	17138738	17145023	17145117	24,14,23	0,0,0	43,23,47	2,3,5	183	149	0.00037218	0.00517881	1.0,1.0,1.0	0.946,0.862,0.884	0.103
ENSG00000100401	RANGAP1	chr22	-	41284900	41285153	41280932	41281082	41285543	41285965	13,18,15	19,20,19	54,52,47	13,2,5	298	149	0	0	0.255,0.31,0.283	0.675,0.929,0.825	-0.527
ENSG00000178026	LRRC75B	chr22	-	24588678	24589265	24588213	24588329	24589820	24589949	0,5,4	1,5,5	14,25,34	7,6,4	298	149	8.50098e-12	5.0137e-10	0.0,0.333,0.286	0.5,0.676,0.81	-0.456
ENSG00000100014	SPECC1L	chr22	+	24276699	24276803	24270830	24270983	24302194	24302384	6,12,10	19,25,21	23,20,24	29,26,35	253	149	0.000186508	0.00282783	0.157,0.22,0.219	0.318,0.312,0.288	-0.107
ENSG00000258555	SPECC1L-ADORA2A	chr22	+	24412647	24412707	24369217	24369320	24414533	24414744	22,19,23	0,0,0	11,21,26	3,3,1	209	149	0.000919333	0.0114402	1.0,1.0,1.0	0.723,0.833,0.949	0.165
ENSG00000100379	KCTD17	chr22	+	37060822	37060922	37059312	37059438	37061538	37061564	42,40,31	0,0,0	32,27,19	2,7,1	249	149	1.50193e-06	3.70622e-05	1.0,1.0,1.0	0.905,0.698,0.919	0.159
ENSG00000100379	KCTD17	chr22	+	37060822	37060922	37059312	37059438	37062524	37063390	22,24,19	6,0,0	21,16,3	4,4,3	249	149	7.94973e-05	0.00133231	0.687,1.0,1.0	0.759,0.705,0.374	0.283
ENSG00000100379	KCTD17	chr22	+	37061103	37061175	37060822	37060922	37061538	37061629	2,0,1	20,18,16	15,9,4	13,12,16	221	149	4.44089e-16	4.36804e-14	0.063,0.0,0.04	0.438,0.336,0.144	-0.272
ENSG00000100379	KCTD17	chr22	+	37061538	37061629	37059312	37059438	37062524	37063374	11,24,26	6,0,0	14,26,12	4,4,3	240	149	0.000240686	0.00354371	0.532,1.0,1.0	0.685,0.801,0.713	0.111
ENSG00000196236	XPNPEP3	chr22	+	40860677	40860793	40857096	40857245	40861617	40862770	0,1,0	8,12,6	11,11,16	25,29,30	265	149	0	0	0.0,0.045,0.0	0.198,0.176,0.231	-0.187
ENSG00000100083	GGA1	chr22	+	37613023	37613191	37609065	37609356	37614189	37614274	13,10,14	0,0,1	10,26,25	6,1,1	298	149	0.000114439	0.00184218	1.0,1.0,0.875	0.455,0.929,0.926	0.188
ENSG00000100083	GGA1	chr22	+	37613032	37613191	37609039	37609356	37614189	37614274	13,10,14	0,0,1	9,26,23	6,1,1	298	149	0.000114724	0.00184523	1.0,1.0,0.875	0.429,0.929,0.92	0.199
ENSG00000100083	GGA1	chr22	+	37613118	37613191	37609065	37609356	37614189	37614195	6,7,7	0,0,1	6,12,15	6,1,1	222	149	6.32492e-05	0.00108875	1.0,1.0,0.825	0.402,0.89,0.91	0.208
ENSG00000100320	RBFOX2	chr22	-	35752612	35752655	35746472	35746561	35759887	35760020	1,0,3	16,31,27	1,4,5	16,16,13	192	149	6.14151e-05	0.00106014	0.046,0.0,0.079	0.046,0.162,0.23	-0.104
ENSG00000100239	PPP6R2	chr22	+	50388985	50389111	50372071	50372150	50391866	50392015	4,3,5	1,0,0	8,11,8	1,7,1	275	149	1.73644e-07	5.18013e-06	0.684,1.0,1.0	0.813,0.46,0.813	0.199
ENSG00000100239	PPP6R2	chr22	+	50388985	50389111	50372071	50372150	50393892	50394135	7,4,4	50,28,43	13,15,15	32,39,47	275	149	1.70432e-10	8.42694e-09	0.071,0.072,0.048	0.18,0.172,0.147	-0.103
ENSG00000100239	PPP6R2	chr22	+	50436987	50437068	50436366	50436452	50437505	50437603	53,71,81	27,11,15	89126146	10,17,17	230	149	4.67818e-06	0.000104215	0.56,0.807,0.778	0.852,0.828,0.848	-0.128
ENSG00000186654	PRR5	chr22	+	44735026	44735162	44732250	44732391	44736771	44736786	15,12,15	0,4,0	31,37,36	1,7,11	285	149	7.02438e-13	4.73208e-11	1.0,0.611,1.0	0.942,0.734,0.631	0.101
ENSG00000100106	TRIOBP	chr22	+	37710426	37710566	37701305	37701479	37713209	37713411	24,20,18	0,7,0	1,6,5	0,0,0	289	149	0.000558919	0.00741688	1.0,0.596,1.0	1.0,1.0,1.0	-0.135
ENSG00000226328	NUP50-DT	chr22	-	45138823	45138916	45133019	45134797	45163576	45163781	23,26,25	0,0,0	22,19,32	0,6,1	242	149	0.00227982	0.0250224	1.0,1.0,1.0	1.0,0.661,0.952	0.129
ENSG00000100242	SUN2	chr22	-	38754641	38754690	38752506	38752665	38755762	38756000	7,5,8	8,28,54	11,8,5	73,85,71	198	149	0.000130517	0.00205479	0.397,0.118,0.1	0.102,0.066,0.05	0.132
ENSG00000206195	DUXAP8	chr22	+	15788584	15788699	15787171	15787282	15788819	15788931	28,37,41	7,3,2	58,51,62	0,3,3	264	149	0.00127586	0.0152009	0.693,0.874,0.92	1.0,0.906,0.921	-0.113
ENSG00000184381	PLA2G6	chr22	-	38127406	38127458	38126370	38126449	38128268	38128430	1,5,3	0,0,2	0,0,4	10,11,9	201	149	0	0	1.0,1.0,0.527	0.0,0.0,0.248	0.76
ENSG00000244625	MIATNB	chr22	+	26693680	26693836	26672766	26672987	26717252	26717459	8,6,2	7,5,8	10,19,9	7,8,5	298	149	0.000158106	0.00243499	0.364,0.375,0.111	0.417,0.543,0.474	-0.195
ENSG00000099917	MED15	chr22	+	20518877	20518995	20508056	20508444	20537116	20537183	2,7,6	3,3,0	10,6,14	0,0,0	267	149	1.89179e-08	6.65239e-07	0.271,0.566,1.0	1.0,1.0,1.0	-0.388
ENSG00000177663	IL17RA	chr22	+	17105852	17105954	17105590	17105602	17107726	17107768	27,42,43	32,23,30	17,20,37	0,0,0	251	149	0	0	0.334,0.52,0.46	1.0,1.0,1.0	-0.562
ENSG00000170949	ZNF160	chr19	-	53091412	53091497	53086261	53086321	53091636	53091720	2,4,0	5,2,2	0,0,0	4,7,14	234	149	1.54896e-06	3.80715e-05	0.203,0.56,0.0	0.0,0.0,0.0	0.254
ENSG00000170949	ZNF160	chr19	-	53091412	53091529	53084953	53086321	53091636	53091720	6,8,4	5,2,2	2,10,1	4,7,14	266	149	0.000376453	0.00522763	0.402,0.691,0.528	0.219,0.445,0.038	0.306
ENSG00000188283	ZNF383	chr19	+	37219598	37219749	37217925	37218274	37224817	37224879	3,6,12	0,1,1	5,4,4	3,5,3	298	149	1.66533e-15	1.54427e-13	1.0,0.75,0.857	0.455,0.286,0.4	0.489
ENSG00000182986	ZNF320	chr19	-	52893778	52893927	52891228	52891346	52897519	52897654	9,5,3	0,0,0	6,5,11	6,0,4	298	149	2.07246e-06	4.96641e-05	1.0,1.0,1.0	0.333,1.0,0.579	0.363
ENSG00000167491	GATAD2A	chr19	+	19427695	19427992	19386022	19386138	19465344	19465614	2,0,2	3,12,21	3,2,7	2,17,6	298	149	2.38139e-07	6.87432e-06	0.25,0.0,0.045	0.429,0.056,0.368	-0.186
ENSG00000167491	GATAD2A	chr19	+	19427695	19427992	19405837	19406019	19465344	19465614	2,0,1	3,8,4	0,2,9	2,4,5	298	149	3.98859e-06	9.0257e-05	0.25,0.0,0.111	0.0,0.2,0.474	-0.104
ENSG00000167491	GATAD2A	chr19	+	19436130	19436219	19385825	19386138	19465339	19465577	18,12,8	11,33,55	3,5,11	29,15,46	238	149	0.00274045	0.0291379	0.506,0.185,0.083	0.061,0.173,0.13	0.137
ENSG00000167491	GATAD2A	chr19	+	19436130	19436219	19405837	19406019	19465339	19465577	15,8,9	8,33,14	4,5,5	33,20,34	238	149	3.27857e-08	1.10979e-06	0.54,0.132,0.287	0.071,0.135,0.084	0.223
ENSG00000198131	ZNF544	chr19	+	58237248	58237334	58230393	58230497	58243964	58244056	3,0,0	3,2,2	4,2,0	2,4,6	235	149	0.00486203	0.0473088	0.388,0.0,0.0	0.559,0.241,0.0	-0.137
ENSG00000099331	MYO9B	chr19	+	17177796	17177886	17175662	17175741	17183828	17183868	4,2,3	0,2,3	1,0,1	6,1,1	239	149	2.84673e-06	6.62191e-05	1.0,0.384,0.384	0.094,0.0,0.384	0.43
ENSG00000131943	C19orf12	chr19	-	29708253	29708423	29698936	29702977	29714906	29715060	5,2,7	4,0,4	2,3,2	0,0,0	298	149	8.21641e-07	2.14368e-05	0.385,1.0,0.467	1.0,1.0,1.0	-0.383
ENSG00000213889	PPM1N	chr19	+	45500680	45500710	45500455	45500561	45502016	45502310	5,1,3	0,1,3	10,6,1	1,0,0	179	149	0.00507312	0.0489856	1.0,0.454,0.454	0.893,1.0,1.0	-0.328
ENSG00000011332	DPF1	chr19	-	38216352	38216403	38216139	38216259	38217459	38217591	30,11,23	2,1,9	66,69,61	4,2,2	200	149	1.18635e-05	0.000241717	0.918,0.891,0.656	0.925,0.963,0.958	-0.127
ENSG00000104936	DMPK	chr19	-	45771349	45771396	45769708	45770640	45771567	45771665	12,13,16	8,17,13	6,11,9	1,0,1	196	149	4.69369e-09	1.83845e-07	0.533,0.368,0.483	0.82,1.0,0.872	-0.436
ENSG00000183647	ZNF530	chr19	+	57600727	57600779	57599884	57600134	57604276	57604406	7,6,19	0,0,1	5,5,1	2,2,3	201	149	1.03735e-06	2.64594e-05	1.0,1.0,0.934	0.65,0.65,0.198	0.479
ENSG00000183647	ZNF530	chr19	+	57605685	57607827	57604276	57604406	57612502	57612722	10,13,6	0,0,0	4,0,2	2,1,1	298	149	0.00150372	0.017539	1.0,1.0,1.0	0.5,0.0,0.5	0.667
ENSG00000186017	ZNF566	chr19	-	36472910	36473006	36445118	36450001	36476548	36476616	9,2,6	0,0,0	7,7,10	3,0,3	245	149	0.000464929	0.0062889	1.0,1.0,1.0	0.587,1.0,0.67	0.248
ENSG00000186017	ZNF566	chr19	-	36473331	36473458	36445118	36450001	36476548	36476616	8,3,23	0,0,0	20,28,12	3,0,3	276	149	0.00387983	0.0391178	1.0,1.0,1.0	0.783,1.0,0.683	0.178
ENSG00000064961	HMG20B	chr19	+	3575501	3575660	3574369	3574586	3576552	3576625	1,0,1	2,1,0	1,3,3	0,0,1	298	149	2.33997e-05	0.000446617	0.2,0.0,1.0	1.0,1.0,0.6	-0.467
ENSG00000189144	ZNF573	chr19	-	37770406	37770597	37770004	37770097	37771563	37771696	1,2,1	5,1,6	11,10,6	4,3,6	298	149	0	0	0.091,0.5,0.077	0.579,0.625,0.333	-0.29
ENSG00000189144	ZNF573	chr19	-	37773660	37773751	37771563	37771696	37779543	37779553	4,6,0	1,1,2	6,12,7	0,0,1	240	149	5.69765e-08	1.84035e-06	0.713,0.788,0.0	1.0,1.0,0.813	-0.437
ENSG00000075702	WDR62	chr19	+	36102013	36102151	36101213	36101317	36102736	36102851	17,19,26	1,5,0	16,26,21	0,0,0	287	149	0.000145852	0.00226781	0.898,0.664,1.0	1.0,1.0,1.0	-0.146
ENSG00000205593	DENND6B	chr22	-	50316565	50316712	50316369	50316475	50317292	50317373	1,5,0	0,0,4	2,4,7	5,8,5	296	149	3.33067e-16	3.31844e-14	1.0,1.0,0.0	0.168,0.201,0.413	0.406
ENSG00000167766	ZNF83	chr19	-	52674181	52674253	52660761	52660843	52690442	52690486	0,0,2	9,14,8	3,8,1	8,5,8	221	149	7.6093e-08	2.40641e-06	0.0,0.0,0.144	0.202,0.519,0.078	-0.218
ENSG00000037757	MRI1	chr19	+	13765953	13766065	13764870	13765109	13768358	13768680	19,24,29	5,10,15	28,51,43	8,8,6	261	149	0.00062534	0.00816455	0.684,0.578,0.525	0.666,0.784,0.804	-0.156
ENSG00000105127	AKAP8	chr19	-	15376975	15377014	15374602	15374635	15379712	15379787	57,63,80	2,3,3	35,38,62	4,9,13	188	149	3.67184e-12	2.26313e-10	0.958,0.943,0.955	0.874,0.77,0.791	0.14
ENSG00000125746	EML2	chr19	-	45616460	45616558	45615801	45615889	45616764	45616853	38,32,39	4,3,5	1,6,4	0,0,0	247	149	0.000117513	0.0018828	0.851,0.865,0.825	1.0,1.0,1.0	-0.153
ENSG00000071564	TCF3	chr19	-	1631950	1632116	1627358	1627426	1646354	1646427	12,15,23	23,20,20	12,2,6	22,15,27	298	149	0.000273527	0.00396466	0.207,0.273,0.365	0.214,0.062,0.1	0.156
ENSG00000130402	ACTN4	chr19	+	38710256	38710342	38709394	38709476	38711275	38711361	602556623	11,12,12	219167234	126143136	235	149	0	0	0.972,0.967,0.971	0.524,0.425,0.522	0.48
ENSG00000130402	ACTN4	chr19	+	38711275	38711361	38710256	38710342	38714468	38714561	3,2,6	781643640	60,57,54	240161227	235	149	0	0	0.002,0.002,0.006	0.137,0.183,0.131	-0.147
ENSG00000130402	ACTN4	chr19	+	38727945	38728026	38726956	38727103	38728315	38728381	327313347	7,10,8	135146161	38,27,45	230	149	0	0	0.968,0.953,0.966	0.697,0.778,0.699	0.238
ENSG00000167733	HSD11B1L	chr19	+	5684818	5684905	5680764	5681271	5686899	5686991	4,7,21	0,0,0	12,7,3	0,5,1	236	149	0.00117244	0.0141329	1.0,1.0,1.0	1.0,0.469,0.654	0.292
ENSG00000167733	HSD11B1L	chr19	+	5684818	5685119	5681053	5681271	5686899	5686991	5,9,17	0,0,0	19,4,11	0,5,1	298	149	0.00271516	0.028939	1.0,1.0,1.0	1.0,0.286,0.846	0.289
ENSG00000167733	HSD11B1L	chr19	+	5684964	5685119	5681008	5681271	5686899	5686991	3,5,3	0,0,0	10,2,10	0,5,1	298	149	0.00264075	0.0283161	1.0,1.0,1.0	1.0,0.167,0.833	0.333
ENSG00000167733	HSD11B1L	chr19	+	5686415	5686527	5684818	5685119	5686899	5686991	0,0,2	1,4,1	6,1,15	8,0,8	261	149	3.06063e-08	1.04232e-06	0.0,0.0,0.533	0.3,1.0,0.517	-0.428
ENSG00000105605	CACNG7	chr19	+	53941469	53941615	53915364	53915505	53942035	53942386	25,38,39	17,20,16	2,4,7	0,0,1	295	149	4.24448e-06	9.55209e-05	0.426,0.49,0.552	1.0,1.0,0.78	-0.437
ENSG00000167635	ZNF146	chr19	+	36218121	36218195	36215105	36215196	36228747	36228819	155140172	32,26,33	125127119	50,48,45	223	149	2.6755e-09	1.09315e-07	0.764,0.783,0.777	0.626,0.639,0.639	0.14
ENSG00000197256	KANK2	chr19	-	11196049	11196227	11195555	11195820	11197706	11197791	21,16,36	7,12,1	5,9,6	0,0,2	298	149	0.00117208	0.0141313	0.6,0.4,0.947	1.0,1.0,0.6	-0.218
ENSG00000011478	QPCTL	chr19	+	45698781	45698900	45698479	45698699	45701797	45701823	36,50,61	2,0,0	117,100,93	12,11,6	268	149	0	0	0.909,1.0,1.0	0.844,0.835,0.896	0.111
ENSG00000129351	ILF3	chr19	+	10684415	10684476	10683916	10683970	10687345	10687708	99107131	162180227	152133142	168147147	210	149	4.40897e-07	1.20441e-05	0.302,0.297,0.291	0.391,0.391,0.407	-0.1
ENSG00000072071	ADGRL1	chr19	-	14160592	14160696	14160111	14160297	14161311	14161626	23,26,22	6,3,4	85,68,124	0,1,1	253	149	1.11022e-16	1.15084e-14	0.693,0.836,0.764	1.0,0.976,0.986	-0.223
ENSG00000072071	ADGRL1	chr19	-	14167015	14167030	14162605	14163406	14170681	14170734	2,0,4	7,12,7	7,12,8	21,16,25	164	149	2.53026e-07	7.28017e-06	0.206,0.0,0.342	0.232,0.405,0.225	-0.105
ENSG00000132016	BRME1	chr19	-	13883307	13883400	13882354	13882952	13885960	13886055	2,8,7	3,0,0	1,7,4	2,2,2	242	149	0.000182577	0.00277165	0.291,1.0,1.0	0.235,0.683,0.552	0.274
ENSG00000105290	APLP1	chr19	+	35878084	35878108	35877717	35877825	35878583	35878654	9,8,23	4,2,0	3,2,4	0,0,0	173	149	0.0005611	0.00743621	0.66,0.775,1.0	1.0,1.0,1.0	-0.188
ENSG00000123815	COQ8B	chr19	-	40716586	40716703	40714530	40714635	40716861	40716882	1,1,2	10,4,5	11,10,17	8,10,6	266	149	0	0	0.053,0.123,0.183	0.435,0.359,0.613	-0.349
ENSG00000095066	HOOK2	chr19	-	12765828	12765834	12765689	12765724	12765926	12766014	3,3,0	2,5,13	0,4,0	10,24,15	155	149	0.00473518	0.0462498	0.59,0.366,0.0	0.0,0.138,0.0	0.273
ENSG00000142459	EVI5L	chr19	+	7857091	7857124	7856014	7856068	7858190	7858331	14,4,11	27,37,33	13,8,14	6,7,20	182	149	1.48514e-05	0.000296033	0.298,0.081,0.214	0.639,0.483,0.364	-0.298
ENSG00000105429	MEGF8	chr19	+	42349498	42349699	42348271	42348472	42350147	42350384	7,17,17	1,5,5	43,40,36	0,1,1	298	149	4.95537e-12	3.00312e-10	0.778,0.63,0.63	1.0,0.952,0.947	-0.287
ENSG00000105429	MEGF8	chr19	+	42358786	42358954	42358143	42358307	42359097	42359242	11,14,10	20,21,26	15,28,20	24,17,19	298	149	0.00161099	0.0186174	0.216,0.25,0.161	0.238,0.452,0.345	-0.136
ENSG00000183597	TANGO2	chr22	+	20053359	20053551	20052464	20052584	20055942	20056013	16,13,19	4,13,7	9,4,18	13,19,9	298	149	0.00327978	0.0339805	0.667,0.333,0.576	0.257,0.095,0.5	0.241
ENSG00000104863	LIN7B	chr19	+	49116262	49116472	49115225	49115331	49117854	49118015	15,28,31	1,5,1	21,14,15	0,0,0	298	149	0.00067021	0.00866768	0.882,0.737,0.939	1.0,1.0,1.0	-0.147
ENSG00000126456	IRF3	chr19	-	49664442	49664673	49663342	49663514	49665630	49665705	15,10,12	2,0,3	5,6,12	0,0,0	298	149	0.00049953	0.00670684	0.789,1.0,0.667	1.0,1.0,1.0	-0.181
ENSG00000008441	NFIX	chr19	+	13078612	13078735	13075534	13075671	13081679	13081835	263368401	84,113,96	141205239	6,11,14	272	149	0	0	0.632,0.641,0.696	0.928,0.911,0.903	-0.258
ENSG00000167595	PROSER3	chr19	+	35765066	35765176	35764853	35764936	35766767	35768065	8,22,14	0,0,0	8,4,4	2,3,0	259	149	0.00278302	0.029509	1.0,1.0,1.0	0.697,0.434,1.0	0.29
ENSG00000126246	IGFLR1	chr19	-	35739709	35739769	35739214	35739626	35740379	35740549	4,3,4	6,5,13	3,6,11	2,3,3	209	149	2.59767e-06	6.09551e-05	0.322,0.3,0.18	0.517,0.588,0.723	-0.342
ENSG00000126246	IGFLR1	chr19	-	35739709	35740086	35739256	35739626	35740379	35740564	4,6,8	6,5,13	10,9,16	2,3,3	298	149	2.9801e-08	1.01715e-06	0.25,0.375,0.235	0.714,0.6,0.727	-0.394
ENSG00000213096	ZNF254	chr19	+	24091900	24092015	24087175	24087337	24105939	24106066	3,2,5	9,10,1	2,2,2	22,3,17	264	149	0.00133595	0.015819	0.158,0.101,0.738	0.049,0.273,0.062	0.204
ENSG00000213096	ZNF254	chr19	+	24105939	24106066	24087183	24087337	24126253	24126320	6,10,1	0,0,0	23,3,17	4,5,3	276	149	2.37677e-07	6.8642e-06	1.0,1.0,1.0	0.756,0.245,0.754	0.415
ENSG00000213096	ZNF254	chr19	+	24106547	24106643	24087159	24087337	24126253	24126320	15,8,17	0,0,0	6,10,12	4,5,3	245	149	3.59478e-09	1.43635e-07	1.0,1.0,1.0	0.477,0.549,0.709	0.422
ENSG00000168661	ZNF30	chr19	+	34942593	34942673	34933627	34933723	34943222	34945168	13,14,16	0,1,3	3,8,13	0,4,5	229	149	2.94467e-07	8.34388e-06	1.0,0.901,0.776	1.0,0.565,0.628	0.161
ENSG00000105136	ZNF419	chr19	+	57490146	57490185	57487717	57487983	57491470	57491597	3,3,4	2,3,2	2,5,1	4,5,8	188	149	0.00488931	0.0475291	0.543,0.442,0.613	0.284,0.442,0.09	0.261
ENSG00000105136	ZNF419	chr19	+	57492112	57492211	57487964	57491597	57492855	57493783	3,2,4	7,6,10	3,5,5	3,2,0	248	149	0.000545721	0.00726837	0.205,0.167,0.194	0.375,0.6,1.0	-0.47
ENSG00000007255	TRAPPC6A	chr19	-	45165126	45165194	45164724	45164970	45178134	45178237	43,34,54	8,12,9	61,95,100	7,8,16	217	149	0.00242115	0.0263016	0.787,0.66,0.805	0.857,0.891,0.811	-0.102
ENSG00000121413	ZSCAN18	chr19	-	58093227	58093398	58089864	58090386	58097929	58098210	3,1,5	1,7,0	1,1,6	0,0,0	298	149	3.65721e-07	1.01572e-05	0.6,0.067,1.0	1.0,1.0,1.0	-0.444
ENSG00000105341	DMAC2	chr19	-	41433271	41433434	41431317	41432408	41433536	41433673	108,84,123	50,57,46	162160173	33,25,20	298	149	0	0	0.519,0.424,0.572	0.711,0.762,0.812	-0.257
ENSG00000159905	ZNF221	chr19	+	43962724	43962807	43951227	43951400	43964949	43965076	7,6,11	0,5,0	5,5,4	0,0,0	232	149	0.00176548	0.0201681	1.0,0.435,1.0	1.0,1.0,1.0	-0.188
ENSG00000178078	STAP2	chr19	-	4325395	4325545	4324878	4325308	4326941	4326952	2,8,3	0,0,0	67,76,75	3,5,6	298	149	2.98972e-08	1.01987e-06	1.0,1.0,1.0	0.918,0.884,0.862	0.112
ENSG00000178078	STAP2	chr19	-	4328674	4328809	4327315	4327385	4329960	4330061	1,2,4	0,0,0	40,42,58	3,3,2	284	149	0.00266242	0.0284855	1.0,1.0,1.0	0.875,0.88,0.938	0.102
ENSG00000105655	ISYNA1	chr19	-	18436972	18437105	18436683	18436877	18437859	18437988	50,78,101	0,0,0	43,74,92	4,8,0	282	149	4.59585e-06	0.000102641	1.0,1.0,1.0	0.85,0.83,1.0	0.107
ENSG00000130511	SSBP4	chr19	+	18431352	18431418	18430840	18430930	18431646	18431706	109,99,156	139161178	98131150	88,103,96	215	149	3.3523e-08	1.13351e-06	0.352,0.299,0.378	0.436,0.468,0.52	-0.132
ENSG00000167601	AXL	chr19	+	41239693	41239720	41239163	41239314	41242882	41243015	65,68,51	45,49,51	7,5,15	3,0,0	176	149	7.71423e-06	0.00016362	0.55,0.54,0.458	0.664,1.0,1.0	-0.372
ENSG00000121417	ZNF211	chr19	+	57633712	57633905	57633215	57633436	57634628	57634755	6,3,4	0,0,4	2,5,4	5,1,1	298	149	4.7239e-05	0.000840406	1.0,1.0,0.333	0.167,0.714,0.667	0.262
ENSG00000121417	ZNF211	chr19	+	57633785	57633905	57633180	57633436	57634628	57634755	8,2,4	0,0,4	2,0,1	5,1,1	269	149	9.16495e-10	4.04526e-08	1.0,1.0,0.356	0.181,0.0,0.356	0.606
ENSG00000121417	ZNF211	chr19	+	57634022	57634061	57633167	57633436	57634628	57634755	4,6,4	0,0,4	0,1,4	5,1,1	188	149	9.5492e-06	0.000197971	1.0,1.0,0.442	0.0,0.442,0.76	0.413
ENSG00000121417	ZNF211	chr19	+	57639911	57640067	57634628	57634755	57640703	57642279	9,2,7	14,10,20	3,0,0	8,13,13	298	149	0.000359138	0.00502344	0.243,0.091,0.149	0.158,0.0,0.0	0.108
ENSG00000198538	ZNF28	chr19	-	52805144	52805262	52801309	52801702	52808006	52808133	12,6,25	1,5,2	11,2,3	0,1,0	267	149	0.000439791	0.00598701	0.87,0.401,0.875	1.0,0.527,1.0	-0.127
ENSG00000198538	ZNF28	chr19	-	52808006	52808133	52797407	52801702	52817943	52818031	14,21,14	0,3,0	7,6,13	1,5,0	276	149	0.00148813	0.0173802	1.0,0.791,1.0	0.791,0.393,1.0	0.202
ENSG00000213020	ZNF611	chr19	-	52707420	52707542	52706653	52706864	52714014	52714141	5,1,3	3,0,2	0,0,2	1,4,1	271	149	5.28221e-05	0.000928731	0.478,1.0,0.452	0.0,0.0,0.524	0.469
ENSG00000213020	ZNF611	chr19	-	52707468	52707542	52702812	52706864	52714014	52714141	4,1,9	3,0,2	2,0,2	1,4,1	223	149	0.00254518	0.0274407	0.471,1.0,0.75	0.572,0.0,0.572	0.359
ENSG00000198482	ZNF808	chr19	+	52532907	52533009	52527667	52527711	52543265	52543347	16,6,10	0,0,0	7,4,7	2,1,5	251	149	6.79005e-08	2.17073e-06	1.0,1.0,1.0	0.675,0.704,0.454	0.389
ENSG00000128000	ZNF780B	chr19	-	40055415	40055576	40050323	40050377	40056100	40056175	0,0,1	2,7,1	1,4,3	4,1,2	298	149	1.08128e-05	0.000221704	0.0,0.0,0.333	0.111,0.667,0.429	-0.291
ENSG00000115257	PCSK4	chr19	-	1487602	1487691	1487140	1487313	1487784	1487861	2,0,0	4,1,7	2,2,2	0,1,0	238	149	1.17704e-08	4.30112e-07	0.238,0.0,0.0	1.0,0.556,1.0	-0.773
ENSG00000063241	ISOC2	chr19	-	55455635	55455845	55455259	55455330	55456348	55456489	53,49,55	35,35,30	205194224	36,23,33	298	149	0	0	0.431,0.412,0.478	0.74,0.808,0.772	-0.333
ENSG00000087088	BAX	chr19	+	48955547	48955599	48954874	48954962	48956197	48956333	30,19,38	6,3,5	10,17,8	5,7,7	201	149	6.22996e-05	0.0010736	0.788,0.824,0.849	0.597,0.643,0.459	0.254
ENSG00000161671	EMC10	chr19	+	50481860	50481947	50480883	50480977	50482148	50483351	3,2,1	20,41,32	76,48,104	80,83,88	236	149	0	0	0.087,0.03,0.019	0.375,0.267,0.427	-0.311
ENSG00000198521	ZNF43	chr19	-	21819094	21819221	21817887	21817986	21836035	21836182	7,5,9	0,0,0	15,22,19	4,1,2	276	149	0.000279173	0.00403226	1.0,1.0,1.0	0.669,0.922,0.837	0.191
ENSG00000232677	LINC00665	chr19	-	36322129	36322222	36321992	36322030	36330252	36330492	14,7,20	0,1,1	6,1,6	13,2,33	242	149	0	0	1.0,0.812,0.925	0.221,0.235,0.101	0.727
ENSG00000232677	LINC00665	chr19	-	36322129	36322384	36321992	36322030	36330252	36330492	13,6,15	0,1,1	4,1,6	13,2,33	298	149	0	0	1.0,0.75,0.882	0.133,0.2,0.083	0.739
ENSG00000232677	LINC00665	chr19	-	36326052	36327225	36324923	36325887	36330252	36330492	2,5,6	1,1,0	18,17,29	2,0,4	298	149	0.00404259	0.0404607	0.5,0.714,1.0	0.818,1.0,0.784	-0.129
ENSG00000232677	LINC00665	chr19	-	36326052	36327225	36324925	36325764	36330252	36330492	2,5,6	8,21,11	22,19,36	20,26,29	298	149	2.44249e-15	2.23797e-13	0.111,0.106,0.214	0.355,0.268,0.383	-0.192
ENSG00000232677	LINC00665	chr19	-	36326289	36327225	36324923	36325764	36330252	36330492	2,5,6	8,21,11	18,17,27	20,26,29	298	149	1.42366e-11	8.17715e-10	0.111,0.106,0.214	0.31,0.246,0.318	-0.148
ENSG00000232677	LINC00665	chr19	-	36326481	36327225	36324923	36325887	36330252	36330492	2,5,6	1,1,0	19,17,27	2,0,4	298	149	0.00384591	0.0388076	0.5,0.714,1.0	0.826,1.0,0.771	-0.128
ENSG00000232677	LINC00665	chr19	-	36326481	36327225	36324925	36325764	36330252	36330492	2,5,6	8,21,11	20,25,28	20,26,29	298	149	7.77156e-16	7.51206e-14	0.111,0.106,0.214	0.333,0.325,0.326	-0.184
ENSG00000232677	LINC00665	chr19	-	36326996	36327225	36322208	36322225	36330252	36330492	2,5,8	11,7,6	18,17,27	4,2,3	298	149	0	0	0.083,0.263,0.4	0.692,0.81,0.818	-0.525
ENSG00000232677	LINC00665	chr19	-	36326996	36327225	36324925	36325764	36330252	36330492	4,7,6	8,21,11	21,17,27	20,26,29	298	149	9.11587e-07	2.35441e-05	0.2,0.143,0.214	0.344,0.246,0.318	-0.117
ENSG00000233527	ZNF529-AS1	chr19	+	36594155	36594299	36593845	36593931	36594441	36594694	1,2,2	8,0,0	5,1,3	0,7,3	293	149	0.00213453	0.0236384	0.06,1.0,1.0	1.0,0.068,0.337	0.218
ENSG00000152454	ZNF256	chr19	-	57943933	57944060	57940832	57942647	57947441	57947706	16,21,19	1,3,0	18,14,23	0,2,9	276	149	2.81458e-07	8.007e-06	0.896,0.791,1.0	1.0,0.791,0.58	0.105
ENSG00000127452	FBXL12	chr19	-	9813230	9813274	9810266	9811717	9818544	9818617	12,12,21	46,60,58	19,17,19	19,36,27	193	149	1.57773e-05	0.000312164	0.168,0.134,0.218	0.436,0.267,0.352	-0.178
ENSG00000171469	ZNF561	chr19	-	9618090	9618166	9617044	9617171	9619431	9619582	19,14,17	0,0,0	7,12,25	5,2,3	225	149	1.47999e-06	3.66082e-05	1.0,1.0,1.0	0.481,0.799,0.847	0.291
ENSG00000171469	ZNF561	chr19	-	9618090	9618179	9616976	9617171	9619431	9619529	54,40,39	0,0,0	42,27,60	5,2,3	238	149	0.000100951	0.00164615	1.0,1.0,1.0	0.84,0.894,0.926	0.113
ENSG00000125733	TRIP10	chr19	+	6746028	6746196	6744799	6744994	6746451	6746561	30,33,30	103,68,94	7,5,1	53,73,72	298	149	5.06262e-14	4.03261e-12	0.127,0.195,0.138	0.062,0.033,0.007	0.119
ENSG00000090924	PLEKHG2	chr19	+	39420948	39420996	39420750	39420852	39421074	39421113	22,23,25	19,15,9	16,14,12	1,6,0	197	149	0.000557362	0.0074026	0.467,0.537,0.678	0.924,0.638,1.0	-0.293
ENSG00000130669	PAK4	chr19	+	39168229	39168302	39125833	39125919	39169531	39169757	115172177	22,28,18	88,76,88	35,38,67	222	149	2.22045e-16	2.2561e-14	0.778,0.805,0.868	0.628,0.573,0.469	0.26
ENSG00000130669	PAK4	chr19	+	39168229	39168312	39125797	39125919	39169531	39169757	99158147	22,28,18	74,88,78	35,38,67	232	149	1.38745e-12	9.03057e-11	0.743,0.784,0.84	0.576,0.598,0.428	0.255
ENSG00000126254	RBM42	chr19	+	35632935	35633001	35631330	35631405	35633097	35633252	27,41,44	49,62,93	51,37,41	36,53,27	215	149	0.000250291	0.00366758	0.276,0.314,0.247	0.495,0.326,0.513	-0.166
ENSG00000105223	PLD3	chr19	+	40365552	40365585	40348703	40348768	40366383	40366510	0,0,1	7,4,0	2,3,1	2,0,3	182	149	6.00973e-05	0.00103943	0.0,0.0,1.0	0.45,1.0,0.214	-0.221
ENSG00000105223	PLD3	chr19	+	40365552	40365930	40348689	40348768	40366418	40366464	140200192	26,36,62	155166213	20,17,24	298	149	4.5327e-07	1.23383e-05	0.729,0.735,0.608	0.795,0.83,0.816	-0.123
ENSG00000105223	PLD3	chr19	+	40365661	40365930	40348699	40348768	40366418	40366510	99127141	26,36,62	109,90,129	20,17,24	298	149	5.56936e-05	0.000972829	0.656,0.638,0.532	0.732,0.726,0.729	-0.12
ENSG00000105223	PLD3	chr19	+	40365717	40365930	40348684	40348768	40366418	40366464	94135156	26,36,62	109102136	20,17,24	298	149	2.93656e-05	0.000547917	0.644,0.652,0.557	0.732,0.75,0.739	-0.123
ENSG00000105223	PLD3	chr19	+	40365717	40365930	40365552	40365585	40366418	40366464	87116130	30,10,42	107,81,120	5,12,15	298	149	8.10123e-05	0.00135474	0.592,0.853,0.607	0.915,0.771,0.8	-0.145
ENSG00000188493	C19orf54	chr19	-	40745129	40745198	40744558	40744683	40749480	40749553	28,13,27	2,5,1	31,41,38	2,0,1	218	149	0.000765172	0.00971222	0.905,0.64,0.949	0.914,1.0,0.963	-0.128
ENSG00000188785	ZNF548	chr19	+	57390721	57390845	57390004	57390114	57394187	57394223	4,1,0	13,26,33	14,3,4	18,12,27	273	149	5.10036e-13	3.52463e-11	0.144,0.021,0.0	0.298,0.12,0.075	-0.109
ENSG00000188785	ZNF548	chr19	+	57392800	57392948	57389964	57390114	57394187	57394223	2,0,1	13,26,33	11,11,13	18,12,27	297	149	0	0	0.072,0.0,0.015	0.235,0.315,0.195	-0.219
ENSG00000254901	BORCS8	chr19	-	19186892	19187005	19181881	19182683	19192080	19192152	16,26,33	13,41,11	13,21,26	7,2,2	262	149	0.000249821	0.00366156	0.412,0.265,0.63	0.514,0.857,0.881	-0.315
ENSG00000142227	EMP3	chr19	+	48326829	48326922	48325546	48325610	48329351	48329439	63,75,87	9,22,14	81,72,103	8,3,10	242	149	2.17849e-05	0.000418783	0.812,0.677,0.793	0.862,0.937,0.864	-0.127
ENSG00000181027	FKRP	chr19	+	46747233	46747305	46746056	46746090	46748026	46748088	0,0,0	5,10,4	6,0,2	2,4,1	221	149	0.000116756	0.00187215	0.0,0.0,0.0	0.669,0.0,0.574	-0.414
ENSG00000181027	FKRP	chr19	+	46748514	46748717	46748026	46748088	46755411	46755610	17,27,18	0,2,3	22,10,10	4,3,1	298	149	0.000222876	0.00331077	1.0,0.871,0.75	0.733,0.625,0.833	0.143
ENSG00000181027	FKRP	chr19	+	46748514	46748884	46748026	46748088	46755411	46755449	22,26,11	0,2,3	18,9,8	4,3,1	298	149	0.000422216	0.00577328	1.0,0.867,0.647	0.692,0.6,0.8	0.141
ENSG00000167555	ZNF528	chr19	+	52414203	52414368	52406514	52406643	52415123	52418403	0,1,0	4,1,1	11,1,5	1,2,4	298	149	1.0649e-09	4.64372e-08	0.0,0.333,0.0	0.846,0.2,0.385	-0.366
ENSG00000167555	ZNF528	chr19	+	52414938	52415039	52406514	52406643	52415123	52415344	0,2,0	4,1,1	1,8,2	1,2,4	250	149	2.39882e-08	8.30257e-07	0.0,0.544,0.0	0.373,0.704,0.23	-0.254
ENSG00000181666	ZNF875	chr19	+	37324795	37324936	37324207	37324265	37328578	37329105	7,3,7	0,0,0	3,9,10	0,2,3	290	149	0.00438516	0.0433956	1.0,1.0,1.0	1.0,0.698,0.631	0.224
ENSG00000181666	ZNF875	chr19	+	37357961	37358039	37347562	37347872	37362105	37362174	0,2,0	2,2,7	4,3,3	6,2,2	227	149	1.81343e-09	7.61132e-08	0.0,0.396,0.0	0.304,0.496,0.496	-0.3
ENSG00000269834	ZNF528-AS1	chr19	-	52396315	52396499	52393880	52395750	52397461	52397783	6,5,6	1,0,0	6,7,7	0,2,3	298	149	0.00278727	0.029549	0.75,1.0,1.0	1.0,0.636,0.538	0.192
ENSG00000121289	CEP89	chr19	-	32937012	32937120	32933450	32933669	32937630	32937673	2,6,3	42,32,35	2,6,3	10,7,12	257	149	0.00183721	0.0208713	0.027,0.098,0.047	0.104,0.332,0.127	-0.13
ENSG00000105383	CD33	chr19	+	51225217	51225598	51225079	51225155	51225802	51226081	23,30,27	2,0,6	2,2,2	0,0,0	298	149	0.000508645	0.00682178	0.852,1.0,0.692	1.0,1.0,1.0	-0.152
ENSG00000104783	KCNN4	chr19	-	43776540	43776636	43774191	43774619	43780702	43780973	23,17,14	0,0,0	18,18,25	1,0,8	245	149	3.68478e-05	0.000670457	1.0,1.0,1.0	0.916,1.0,0.655	0.143
ENSG00000134815	DHX34	chr19	+	47376914	47376989	47376442	47376560	47377099	47377206	4,6,16	20,35,18	25,16,20	19,36,16	224	149	7.41368e-05	0.0012527	0.117,0.102,0.372	0.467,0.228,0.454	-0.186
ENSG00000213753	CENPBD1P1	chr19	+	58581244	58583172	58575437	58575588	58598966	58605223	94,74,96	2,5,8	70,67,83	9,6,14	298	149	1.44307e-05	0.000288674	0.959,0.881,0.857	0.795,0.848,0.748	0.102
ENSG00000198453	ZNF568	chr19	+	36976326	36976367	36974419	36974466	36979003	36980317	1,0,3	3,5,0	0,0,0	4,3,7	190	149	0.000390736	0.00540267	0.207,0.0,1.0	0.0,0.0,0.0	0.402
ENSG00000197619	ZNF615	chr19	-	52007292	52007330	52003696	52003900	52008140	52008200	4,2,11	3,1,4	1,6,5	6,5,12	187	149	5.55229e-05	0.000970122	0.515,0.614,0.687	0.117,0.489,0.249	0.32
ENSG00000186230	ZNF749	chr19	+	57441884	57442011	57435324	57435593	57443290	57447101	8,5,0	2,2,1	5,4,6	15,3,7	276	149	0.00192191	0.0216578	0.683,0.574,0.0	0.153,0.419,0.316	0.123
ENSG00000186230	ZNF749	chr19	+	57441884	57442011	57435346	57435667	57443290	57447101	7,5,0	0,0,1	1,2,7	3,2,0	276	149	0.000248142	0.00364302	1.0,1.0,0.0	0.153,0.351,1.0	0.165
ENSG00000268895	A1BG-AS1	chr19	+	58353320	58353474	58347750	58347844	58353713	58353857	8,6,6	0,4,5	5,5,6	0,1,1	298	149	0.000662784	0.00858969	1.0,0.429,0.375	1.0,0.714,0.75	-0.22
ENSG00000179873	NLRP11	chr19	-	55807852	55808014	55801571	55801739	55808768	55810338	4,0,1	2,1,0	11,11,17	18,14,7	298	149	1.5974e-11	9.1071e-10	0.5,0.0,1.0	0.234,0.282,0.548	0.145
ENSG00000168813	ZNF507	chr19	+	32347244	32347338	32345609	32345783	32352828	32354957	19,28,35	0,2,6	43,24,47	10,10,9	243	149	8.42701e-09	3.15043e-07	1.0,0.896,0.782	0.725,0.595,0.762	0.199
ENSG00000186567	CEACAM19	chr19	+	44673711	44673845	44672477	44672964	44676270	44676421	4,16,4	4,4,2	2,3,8	0,0,0	283	149	1.3405e-08	4.83249e-07	0.345,0.678,0.513	1.0,1.0,1.0	-0.488
ENSG00000186567	CEACAM19	chr19	+	44678852	44678936	44676270	44676421	44680287	44680334	0,5,8	4,1,0	6,4,7	0,0,1	233	149	3.49141e-05	0.000638387	0.0,0.762,1.0	1.0,1.0,0.817	-0.352
ENSG00000124459	ZNF45	chr19	-	43931246	43931365	43925324	43925458	43932603	43932690	7,6,5	5,3,1	6,9,7	2,1,0	268	149	0.00180958	0.0206068	0.438,0.527,0.735	0.625,0.833,1.0	-0.253
ENSG00000105176	URI1	chr19	+	29971192	29971227	29942238	29942664	29985222	29985301	42,54,64	10,26,10	73,62,58	46,34,36	184	149	1.37717e-09	5.92152e-08	0.773,0.627,0.838	0.562,0.596,0.566	0.171
ENSG00000073008	PVR	chr19	+	44658741	44658765	44653899	44654017	44661291	44661323	2,1,1	0,1,0	5,0,3	0,4,2	173	149	0.000328566	0.00464435	1.0,0.463,1.0	1.0,0.0,0.564	0.3
ENSG00000073008	PVR	chr19	+	44658741	44658900	44657761	44657910	44661291	44661323	77,70,74	15,13,16	61,70,80	5,9,4	298	149	0.000215224	0.00321338	0.72,0.729,0.698	0.859,0.795,0.909	-0.139
ENSG00000167637	ZNF283	chr19	+	43827775	43827940	43827373	43827444	43828201	43828281	7,10,9	3,4,7	19,18,24	0,0,0	298	149	2.00068e-11	1.1312e-09	0.538,0.556,0.391	1.0,1.0,1.0	-0.505
ENSG00000167637	ZNF283	chr19	+	43833504	43833626	43831317	43831381	43835504	43835592	0,4,3	9,12,4	0,0,0	12,4,21	271	149	3.97621e-05	0.000717337	0.0,0.155,0.292	0.0,0.0,0.0	0.149
ENSG00000167637	ZNF283	chr19	+	43837052	43837179	43835504	43835592	43846938	43848809	9,12,7	6,1,2	18,12,17	2,0,2	276	149	0.00171047	0.019628	0.447,0.866,0.654	0.829,1.0,0.821	-0.228
ENSG00000068903	SIRT2	chr19	-	38898378	38898425	38893818	38893971	38899505	38899618	5,8,6	2,3,5	2,6,0	9,12,5	196	149	2.22307e-07	6.44975e-06	0.655,0.67,0.477	0.145,0.275,0.0	0.461
ENSG00000239382	ALKBH6	chr19	-	36013343	36013422	36012542	36013089	36014174	36014190	103,95,151	0,0,3	35,39,32	4,4,1	228	149	0.000351273	0.00492911	1.0,1.0,0.97	0.851,0.864,0.954	0.1
ENSG00000126249	PDCD2L	chr19	+	34404648	34404815	34404398	34404538	34409160	34409510	10,35,51	1,0,2	39,29,52	8,5,3	298	149	5.22471e-13	3.60248e-11	0.833,1.0,0.927	0.709,0.744,0.897	0.137
ENSG00000126249	PDCD2L	chr19	+	34404648	34404990	34404424	34404538	34409160	34409510	27,48,60	1,0,2	50,46,66	8,5,3	298	149	1.80614e-08	6.36572e-07	0.931,1.0,0.938	0.758,0.821,0.917	0.124
ENSG00000126249	PDCD2L	chr19	+	34404929	34404990	34404398	34404538	34409160	34409510	13,13,9	1,0,2	10,10,12	8,5,3	210	149	0	0	0.902,1.0,0.761	0.47,0.587,0.739	0.289
ENSG00000089639	GMIP	chr19	-	19634506	19634703	19633802	19634190	19634791	19634929	12,21,33	3,3,3	10,8,15	0,0,0	298	149	2.9459e-05	0.000549327	0.667,0.778,0.846	1.0,1.0,1.0	-0.236
ENSG00000196705	ZNF431	chr19	+	21151078	21151198	21143550	21143643	21166334	21166461	0,1,0	6,15,15	7,2,0	8,17,18	269	149	0.000674656	0.00871055	0.0,0.036,0.0	0.326,0.061,0.0	-0.117
ENSG00000196705	ZNF431	chr19	+	21169802	21169882	21167570	21167666	21182622	21182660	0,0,1	17,14,11	5,2,3	4,10,7	229	149	3.98993e-07	1.10068e-05	0.0,0.0,0.056	0.449,0.115,0.218	-0.242
ENSG00000213999	MEF2B	chr19	-	19146272	19146384	19145566	19146022	19146554	19146648	1,1,5	0,1,5	2,1,10	0,0,0	261	149	5.75147e-11	3.03979e-09	1.0,0.363,0.363	1.0,1.0,1.0	-0.425
ENSG00000064607	SUGP2	chr19	-	18993637	18993740	18990887	18991149	18994365	18994486	96,111,83	16,23,22	32,38,43	25,56,47	252	149	0	0	0.78,0.74,0.69	0.431,0.286,0.351	0.381
ENSG00000064607	SUGP2	chr19	-	18993647	18993740	18990889	18991149	18994365	18995280	89,92,64	16,23,22	22,41,47	25,56,47	242	149	0	0	0.774,0.711,0.642	0.351,0.311,0.381	0.361
ENSG00000213988	ZNF90	chr19	+	20125005	20126166	20105220	20105316	20126751	20127018	6,6,12	4,2,6	11,8,16	1,1,4	298	149	0.00345356	0.0355001	0.429,0.6,0.5	0.846,0.8,0.667	-0.261
ENSG00000105676	ARMC6	chr19	+	19034130	19034238	19033602	19033930	19042710	19042877	26,26,30	29,47,45	59,48,80	48,42,69	257	149	2.70099e-06	6.31151e-05	0.342,0.243,0.279	0.416,0.399,0.402	-0.118
ENSG00000105676	ARMC6	chr19	+	19034130	19034238	19033602	19033930	19051621	19051902	12,9,14	0,3,4	26,21,47	0,0,0	257	149	1.05636e-08	3.89248e-07	1.0,0.635,0.67	1.0,1.0,1.0	-0.232
ENSG00000105717	PBX4	chr19	-	19599291	19599365	19570585	19570833	19618510	19618681	5,1,10	0,0,0	17,11,11	2,1,3	223	149	0.00169923	0.0195199	1.0,1.0,1.0	0.85,0.88,0.71	0.187
ENSG00000105750	ZNF85	chr19	+	20946299	20946389	20934948	20935047	20948743	20948791	0,0,7	8,3,1	0,9,5	8,14,12	239	149	0.000910878	0.0113487	0.0,0.0,0.814	0.0,0.286,0.206	0.107
ENSG00000256771	ZNF253	chr19	+	19880050	19880146	19865885	19865999	19891473	19891917	14,15,10	5,2,6	16,10,13	8,8,9	245	149	0.00516583	0.0497382	0.63,0.82,0.503	0.549,0.432,0.468	0.168
ENSG00000123159	GIPC1	chr19	-	14492856	14492912	14482688	14483006	14496036	14496052	4,2,2	2,0,0	6,1,1	3,1,6	205	149	1.0467e-11	6.10305e-10	0.592,1.0,1.0	0.592,0.421,0.108	0.49
ENSG00000123146	ADGRE5	chr19	+	14396341	14396473	14390923	14391079	14397657	14397804	79,68,84	83,73,105	68,69,105	167158138	281	149	8.56446e-06	0.000179734	0.335,0.331,0.298	0.178,0.188,0.287	0.104
ENSG00000182087	TMEM259	chr19	-	1010990	1011095	1009647	1010895	1011366	1011499	7,18,22	0,1,0	5,11,5	0,3,6	254	149	2.68048e-06	6.27072e-05	1.0,0.913,1.0	1.0,0.683,0.328	0.301
ENSG00000007264	MATK	chr19	-	3785063	3785286	3784824	3784884	3786168	3786282	1,4,4	2,0,2	58,44,62	3,5,3	298	149	3.52659e-09	1.41277e-07	0.2,1.0,0.5	0.906,0.815,0.912	-0.311
ENSG00000171105	INSR	chr19	-	7150496	7150532	7142815	7143090	7152725	7152927	2,1,2	1,3,2	0,0,0	12,8,11	185	149	5.98781e-09	2.3043e-07	0.617,0.212,0.446	0.0,0.0,0.0	0.425
ENSG00000105426	PTPRS	chr19	-	5216719	5216767	5215497	5215595	5218419	5218532	21,20,29	106,94,108	46,46,56	53,72,53	197	149	0	0	0.13,0.139,0.169	0.396,0.326,0.444	-0.243
ENSG00000105426	PTPRS	chr19	-	5218786	5218798	5218419	5218532	5219309	5219467	71,83,105	25,33,37	52,43,51	24,66,63	161	149	0.000113637	0.00183263	0.724,0.699,0.724	0.667,0.376,0.428	0.225
ENSG00000031823	RANBP3	chr19	-	5941620	5941707	5933411	5933479	5978060	5978079	101,91,114	0,0,0	60,61,60	2,7,7	236	149	6.65788e-10	3.00326e-08	1.0,1.0,1.0	0.95,0.846,0.844	0.12
ENSG00000031823	RANBP3	chr19	-	5950716	5950872	5941798	5941835	5951392	5951596	2,2,6	7,3,5	3,1,4	1,1,0	298	149	0.00036463	0.00509332	0.125,0.25,0.375	0.6,0.333,1.0	-0.394
ENSG00000031823	RANBP3	chr19	-	5950716	5950875	5941798	5941835	5951392	5951596	3,2,3	7,3,5	3,2,2	1,1,0	298	149	0.000578873	0.00763886	0.176,0.25,0.231	0.6,0.5,1.0	-0.481
ENSG00000031823	RANBP3	chr19	-	5951392	5951596	5941798	5941835	5978060	5978085	7,3,5	6,2,2	3,1,0	3,3,6	298	149	0.000796295	0.010072	0.368,0.429,0.556	0.333,0.143,0.0	0.292
ENSG00000141905	NFIC	chr19	+	3453762	3453916	3452481	3452666	3462751	3469217	31,40,22	31,45,38	56,27,40	11,11,32	298	149	0.000189324	0.00286913	0.333,0.308,0.224	0.718,0.551,0.385	-0.263
ENSG00000198858	R3HDM4	chr19	-	902518	902627	901975	902434	913086	913204	5,15,10	0,0,3	6,4,5	1,2,5	258	149	8.67759e-08	2.72327e-06	1.0,1.0,0.658	0.776,0.536,0.366	0.327
ENSG00000099622	CIRBP	chr19	+	1264252	1264463	1261381	1261641	1270927	1271029	4,6,7	6,3,2	6,2,2	1,0,0	298	149	6.42117e-06	0.000138727	0.25,0.5,0.636	0.75,1.0,1.0	-0.455
ENSG00000132670	PTPRA	chr20	+	2947981	2948024	2923206	2923285	2986764	2986849	27,28,23	6,5,0	12,4,21	0,0,0	192	149	3.36927e-05	0.000618534	0.777,0.813,1.0	1.0,1.0,1.0	-0.137
ENSG00000132670	PTPRA	chr20	+	2964271	2964350	2923206	2923285	2986764	2986849	3,9,4	6,5,0	5,7,3	0,0,0	228	149	3.55015e-08	1.19646e-06	0.246,0.541,1.0	1.0,1.0,1.0	-0.404
ENSG00000132670	PTPRA	chr20	+	2975214	2975241	2947981	2948024	2986764	2986849	4,3,7	3,2,1	3,4,4	0,0,2	176	149	0.0040076	0.0401889	0.53,0.559,0.856	1.0,1.0,0.629	-0.228
ENSG00000174306	ZHX3	chr20	-	41201285	41201384	41178447	41185201	41202056	41204041	19,11,10	13,23,26	13,1,7	34,32,44	248	149	4.93934e-07	1.33508e-05	0.468,0.223,0.188	0.187,0.018,0.087	0.196
ENSG00000101363	MANBAL	chr20	+	37297295	37297534	37289662	37289686	37298762	37298879	20,18,26	12,31,21	20,30,35	9,8,14	298	149	5.01116e-06	0.00011107	0.455,0.225,0.382	0.526,0.652,0.556	-0.224
ENSG00000101363	MANBAL	chr20	+	37298762	37298879	37289662	37289686	37301207	37301413	110203187	27,45,38	88105132	35,48,35	266	149	0.000541472	0.00722115	0.695,0.716,0.734	0.585,0.551,0.679	0.11
ENSG00000088854	C20orf194	chr20	-	3359515	3359593	3348524	3348623	3374047	3374154	39,37,17	0,1,5	7,14,15	0,0,0	227	149	0.00318072	0.033155	1.0,0.96,0.691	1.0,1.0,1.0	-0.116
ENSG00000088833	NSFL1C	chr20	-	1455713	1455719	1454966	1455132	1458199	1458274	168162150	308212221	87110124	102,92,106	155	149	4.05065e-06	9.15605e-05	0.344,0.423,0.395	0.451,0.535,0.529	-0.118
ENSG00000101126	ADNP	chr20	-	50904765	50904849	50903888	50904001	50928650	50928825	33,29,26	53,73,49	15,11,14	59,64,80	233	149	1.94706e-08	6.82336e-07	0.285,0.203,0.253	0.14,0.099,0.101	0.134
ENSG00000061656	SPAG4	chr20	+	35617519	35617840	35617045	35617240	35619194	35619310	2,7,6	2,0,2	5,1,1	0,0,0	298	149	6.76222e-05	0.00115594	0.333,1.0,0.6	1.0,1.0,1.0	-0.356
ENSG00000087586	AURKA	chr20	-	56388311	56388506	56388155	56388202	56388686	56388784	0,0,3	114,94,107	2,5,10	8,19,17	298	149	1.56122e-11	8.91936e-10	0.0,0.0,0.014	0.111,0.116,0.227	-0.147
ENSG00000087586	AURKA	chr20	-	56388686	56388784	56388155	56388202	56390555	56390665	192152195	65,69,62	20,29,34	59,54,102	247	149	0	0	0.641,0.571,0.655	0.17,0.245,0.167	0.428
ENSG00000087586	AURKA	chr20	-	56388686	56388784	56388155	56388202	56391942	56392220	63,55,59	36,27,30	3,14,8	26,43,40	247	149	0	0	0.514,0.551,0.543	0.065,0.164,0.108	0.424
ENSG00000087586	AURKA	chr20	-	56388686	56388784	56388155	56388202	56392153	56392215	62,52,58	25,22,47	3,12,9	22,29,33	247	149	0	0	0.599,0.588,0.427	0.076,0.2,0.141	0.399
ENSG00000087586	AURKA	chr20	-	56388686	56388784	56388155	56388202	56392167	56392196	63,56,62	33,29,44	3,13,8	35,36,36	247	149	0	0	0.535,0.538,0.459	0.049,0.179,0.118	0.395
ENSG00000125826	RBCK1	chr20	+	409883	410025	408146	408779	417525	417619	158173190	3,8,7	40,17,46	15,1,2	291	149	0.00107499	0.0131124	0.964,0.917,0.933	0.577,0.897,0.922	0.139
ENSG00000125826	RBCK1	chr20	+	420870	421006	419557	419731	422126	422238	42,59,82	10,21,12	6,9,13	15,15,17	285	149	4.44089e-16	4.36804e-14	0.687,0.595,0.781	0.173,0.239,0.286	0.455
ENSG00000125826	RBCK1	chr20	+	420870	421031	419557	419731	422126	422238	119183208	10,21,12	26,42,37	15,15,17	298	149	2.88658e-15	2.60992e-13	0.856,0.813,0.897	0.464,0.583,0.521	0.333
ENSG00000125841	NRSN2	chr20	+	347433	347512	347110	347142	349248	349363	2,4,11	137,79,96	16,22,8	57,49,32	228	149	0	0	0.009,0.032,0.07	0.155,0.227,0.14	-0.137
ENSG00000088367	EPB41L1	chr20	+	36195328	36195364	36194211	36194360	36197858	36198041	0,0,0	14,13,7	27,38,52	42,70,67	185	149	0	0	0.0,0.0,0.0	0.341,0.304,0.385	-0.343
ENSG00000088367	EPB41L1	chr20	+	36209487	36209898	36197858	36198041	36212271	36212376	13,7,22	4,6,2	121131143	20,20,31	298	149	0.00259339	0.0278824	0.619,0.368,0.846	0.752,0.766,0.698	-0.128
ENSG00000088367	EPB41L1	chr20	+	36218875	36218962	36212271	36212376	36221863	36221934	4,1,5	0,0,0	30,31,37	7,5,4	236	149	1.14009e-05	0.000233057	1.0,1.0,1.0	0.73,0.797,0.854	0.206
ENSG00000101187	SLCO4A1	chr20	+	62668011	62668184	62667744	62667910	62668476	62668541	485544661	7,19,18	7288081140	146152166	298	149	0	0	0.972,0.935,0.948	0.714,0.727,0.774	0.213
ENSG00000101187	SLCO4A1	chr20	+	62668154	62668184	62667740	62667910	62668476	62668541	51,47,41	7,19,18	56,76,74	146152166	179	149	0	0	0.858,0.673,0.655	0.242,0.294,0.271	0.46
ENSG00000101187	SLCO4A1	chr20	+	62668157	62668184	62667869	62667910	62668476	62668541	50,41,42	7,19,18	64,74,80	146152166	176	149	0	0	0.858,0.646,0.664	0.271,0.292,0.29	0.438
ENSG00000124214	STAU1	chr20	-	49158436	49158497	49153932	49154071	49158938	49159146	2,1,2	0,0,0	14,3,5	3,2,6	210	149	5.46741e-08	1.77743e-06	1.0,1.0,1.0	0.768,0.516,0.372	0.448
ENSG00000124214	STAU1	chr20	-	49158938	49159146	49153932	49154071	49188115	49188367	0,0,0	8,22,24	3,2,7	14,12,18	298	149	1.17237e-06	2.96696e-05	0.0,0.0,0.0	0.097,0.077,0.163	-0.112
ENSG00000124214	STAU1	chr20	-	49165996	49166285	49153932	49154071	49188115	49188334	21,26,26	8,22,24	40,33,42	14,12,18	298	149	0.000366438	0.00511393	0.568,0.371,0.351	0.588,0.579,0.538	-0.138
ENSG00000124214	STAU1	chr20	-	49165996	49166285	49158938	49159146	49174194	49174269	15,22,11	2,1,1	29,16,18	9,7,5	298	149	2.90878e-14	2.40406e-12	0.789,0.917,0.846	0.617,0.533,0.643	0.253
ENSG00000124177	CHD6	chr20	-	41551304	41551360	41533049	41533570	41618339	41618377	34,41,23	1,1,3	14,14,13	14,7,12	205	149	0	0	0.961,0.968,0.848	0.421,0.592,0.441	0.441
ENSG00000101333	PLCB4	chr20	+	9096286	9096342	9068762	9068903	9217389	9217452	10,8,7	11,5,9	1,2,1	12,12,11	205	149	3.25659e-09	1.3166e-07	0.398,0.538,0.361	0.057,0.108,0.062	0.357
ENSG00000101333	PLCB4	chr20	+	9373046	9373104	9372302	9372403	9380053	9380162	22,17,17	6,8,0	14,9,11	7,13,14	207	149	1.18223e-07	3.61977e-06	0.725,0.605,1.0	0.59,0.333,0.361	0.349
ENSG00000101333	PLCB4	chr20	+	9405312	9405348	9401489	9401590	9407916	9408058	16,10,8	15,1,4	8,11,5	7,13,9	185	149	0.000560435	0.00743059	0.462,0.89,0.617	0.479,0.405,0.309	0.259
ENSG00000214078	CPNE1	chr20	-	35658929	35658982	35632794	35632923	35664358	35664900	10,8,13	0,0,1	2,2,7	8,6,13	202	149	0	0	1.0,1.0,0.906	0.156,0.197,0.284	0.756
ENSG00000214078	CPNE1	chr20	-	35658929	35658982	35632794	35632923	35664878	35664932	10,8,13	7,4,6	2,2,8	16,10,7	202	149	3.65446e-05	0.000665334	0.513,0.596,0.615	0.084,0.129,0.457	0.351
ENSG00000214078	CPNE1	chr20	-	35658929	35659014	35632794	35632923	35664358	35664900	13,10,17	0,0,1	3,3,12	8,6,13	234	149	0	0	1.0,1.0,0.915	0.193,0.241,0.37	0.704
ENSG00000214078	CPNE1	chr20	-	35658929	35659014	35632794	35632923	35664878	35664932	13,10,17	7,4,6	3,2,12	16,10,7	234	149	0.000107237	0.00173852	0.542,0.614,0.643	0.107,0.113,0.522	0.352
ENSG00000131051	RBM39	chr20	-	35729461	35729551	35729311	35729365	35731940	35732135	233163164	37,21,27	143116137	58,63,61	239	149	0	0	0.797,0.829,0.791	0.606,0.534,0.583	0.231
ENSG00000125967	NECAB3	chr20	-	33669374	33669712	33660250	33660395	33672397	33672422	25,18,24	0,2,0	17,17,32	1,6,0	298	149	0.00085087	0.0106854	1.0,0.818,1.0	0.895,0.586,1.0	0.112
ENSG00000124140	SLC12A5	chr20	+	46022842	46023071	46021711	46021886	46023368	46023581	4,5,7	7,13,20	3,13,9	6,7,6	298	149	0.000722388	0.00923963	0.222,0.161,0.149	0.2,0.481,0.429	-0.193
ENSG00000124140	SLC12A5	chr20	+	46022929	46023071	46021838	46021886	46023368	46023589	4,5,8	7,13,20	4,13,7	6,7,6	291	149	0.000910036	0.0113428	0.226,0.165,0.17	0.254,0.487,0.374	-0.185
ENSG00000234684	SDCBP2-AS1	chr20	+	1374483	1374698	1373077	1373178	1376797	1378723	6,5,6	11,8,2	1,2,3	2,0,0	298	149	0.00355231	0.0363393	0.214,0.238,0.6	0.2,1.0,1.0	-0.383
ENSG00000149636	DSN1	chr20	-	36770872	36770977	36767968	36768042	36771424	36771473	121,87,69	7,18,17	57,54,87	0,0,2	254	149	3.35065e-13	2.39061e-11	0.91,0.739,0.704	1.0,1.0,0.962	-0.203
ENSG00000149636	DSN1	chr20	-	36770872	36771024	36767968	36768042	36771424	36771473	166116108	7,18,17	74,89,135	0,0,2	298	149	6.72795e-14	5.30423e-12	0.922,0.763,0.761	1.0,1.0,0.971	-0.175
ENSG00000149636	DSN1	chr20	-	36770872	36771193	36767968	36768042	36771424	36771473	261203217	7,18,17	121132199	0,0,2	298	149	6.8211e-12	4.07367e-10	0.949,0.849,0.865	1.0,1.0,0.98	-0.106
ENSG00000088305	DNMT3B	chr20	+	32806208	32806327	32805337	32805407	32807761	32809356	4,1,1	0,2,3	2,5,5	0,0,0	268	149	4.58595e-10	2.13594e-08	1.0,0.218,0.156	1.0,1.0,1.0	-0.542
ENSG00000125885	MCM8	chr20	+	5972575	5972726	5967829	5968025	5973055	5973196	8,10,21	0,2,11	13,1,7	1,0,0	298	149	3.06067e-05	0.000567805	1.0,0.714,0.488	0.867,1.0,1.0	-0.222
ENSG00000168734	PKIG	chr20	+	44582584	44582731	44531784	44531978	44589796	44589866	97,87,113	48,62,90	45,55,40	52,48,69	296	149	9.96948e-05	0.00162782	0.504,0.414,0.387	0.303,0.366,0.226	0.137
ENSG00000124120	TTPAL	chr20	+	44484336	44484428	44479984	44480444	44486595	44486706	16,28,32	2,2,4	15,10,34	0,0,0	241	149	0.000215666	0.0032192	0.832,0.896,0.832	1.0,1.0,1.0	-0.147
ENSG00000254995	STX16-NPEPL1	chr20	+	58691033	58691227	58673630	58673711	58691404	58691562	6,1,6	0,0,1	3,3,3	1,1,2	298	149	0.00155262	0.0180071	1.0,1.0,0.75	0.6,0.6,0.429	0.374
ENSG00000130590	SAMD10	chr20	-	63978244	63978361	63977224	63977406	63979853	63979984	2,2,0	1,0,4	8,22,14	15,18,17	266	149	5.53195e-11	2.93132e-09	0.528,1.0,0.0	0.23,0.406,0.316	0.192
ENSG00000025293	PHF20	chr20	+	35782327	35782609	35772021	35772079	35800093	35800173	4,2,6	0,1,3	5,1,1	4,2,4	298	149	4.29466e-09	1.69727e-07	1.0,0.5,0.5	0.385,0.2,0.111	0.435
ENSG00000213742	ZNF337-AS1	chr20	+	25645530	25645648	25634728	25634827	25673851	25674007	13,14,13	0,3,2	10,12,12	1,11,4	267	149	9.79611e-07	2.51428e-05	1.0,0.723,0.784	0.848,0.378,0.626	0.218
ENSG00000213742	ZNF337-AS1	chr20	+	25674896	25675078	25673851	25674007	25676935	25677052	24,14,14	3,0,3	20,10,30	0,1,0	298	149	0.00049794	0.00668841	0.8,1.0,0.7	1.0,0.833,1.0	-0.111
ENSG00000080839	RBL1	chr20	-	37067232	37067297	37066992	37067121	37067985	37068186	72,45,54	0,7,2	35,20,35	4,5,7	214	149	5.87053e-06	0.000127998	1.0,0.817,0.949	0.859,0.736,0.777	0.131
ENSG00000149657	LSM14B	chr20	+	62126225	62126439	62124616	62124780	62130218	62130296	22,21,39	0,0,2	13,20,13	0,4,4	298	149	1.00028e-05	0.000206402	1.0,1.0,0.907	1.0,0.714,0.619	0.191
ENSG00000149657	LSM14B	chr20	+	62127584	62127701	62124616	62124780	62130218	62130296	10,4,5	0,0,2	7,2,6	0,4,4	266	149	2.81149e-06	6.55728e-05	1.0,1.0,0.583	1.0,0.219,0.457	0.302
ENSG00000149657	LSM14B	chr20	+	62127584	62127701	62126303	62126439	62129784	62129952	126,79,108	40,56,58	123148127	32,27,34	266	149	2.14839e-09	8.88996e-08	0.638,0.441,0.511	0.683,0.754,0.677	-0.175
ENSG00000149657	LSM14B	chr20	+	62127584	62127701	62126303	62126439	62130218	62130296	89,42,73	14,16,32	95,104,85	4,8,7	266	149	1.62093e-14	1.37662e-12	0.781,0.595,0.561	0.93,0.879,0.872	-0.248
ENSG00000124164	VAPB	chr20	+	58434601	58434705	58389228	58389517	58440906	58441083	0,0,2	1,1,0	1,9,0	0,0,1	253	149	1.5669e-05	0.000310521	0.0,0.0,1.0	1.0,1.0,0.0	-0.333
ENSG00000197586	ENTPD6	chr20	+	25206521	25206590	25195700	25195867	25207075	25207397	94,81,124	27,45,37	54,53,81	41,57,41	218	149	5.2136e-05	0.000917995	0.704,0.552,0.696	0.474,0.389,0.575	0.171
ENSG00000197586	ENTPD6	chr20	+	25221231	25221333	25218549	25218614	25222837	25222970	139170167	30,39,34	93,63,131	5,10,17	251	149	0.000557563	0.00740367	0.733,0.721,0.745	0.917,0.789,0.821	-0.109
ENSG00000124191	TOX2	chr20	+	44064776	44064857	44054298	44054526	44066729	44066857	38,22,15	22,24,14	3,8,7	14,18,23	230	149	1.13357e-07	3.48637e-06	0.528,0.373,0.41	0.122,0.224,0.165	0.267
ENSG00000101452	DHX35	chr20	+	38972558	38972651	38969080	38969214	38983698	38983776	94,72,76	1,2,6	67,76,69	10,7,9	242	149	4.20061e-10	1.96687e-08	0.983,0.957,0.886	0.805,0.87,0.825	0.109
ENSG00000171456	ASXL1	chr20	+	32429900	32430053	32429337	32429431	32431320	32431484	131103120	18,12,19	94,104,82	20,27,26	298	149	1.47308e-05	0.000293819	0.784,0.811,0.759	0.701,0.658,0.612	0.128
ENSG00000198646	NCOA6	chr20	-	34809452	34809522	34792449	34792563	34825471	34825651	0,4,0	7,40,29	2,10,10	35,23,40	219	149	3.22113e-10	1.53154e-08	0.0,0.064,0.0	0.037,0.228,0.145	-0.115
ENSG00000088766	CRLS1	chr20	+	6028671	6028725	6026170	6026238	6031284	6031370	4,1,4	5,4,5	0,1,1	2,2,5	203	149	0.00119953	0.0144284	0.37,0.155,0.37	0.0,0.268,0.128	0.166
ENSG00000125772	GPCPD1	chr20	-	5586193	5586269	5584280	5584322	5593326	5593411	17,12,8	1,3,1	23,25,18	11,3,11	225	149	1.30845e-10	6.57676e-09	0.918,0.726,0.841	0.581,0.847,0.52	0.179
ENSG00000089091	DZANK1	chr20	-	18443346	18443464	18432494	18433765	18448983	18448988	25,18,24	4,2,3	4,18,8	0,0,0	267	149	4.9785e-05	0.000881119	0.777,0.834,0.817	1.0,1.0,1.0	-0.191
ENSG00000132640	BTBD3	chr20	+	11917777	11918011	11890816	11890954	11918333	11918463	4,2,12	24,34,38	29,53,39	71,77,78	298	149	0	0	0.077,0.029,0.136	0.17,0.256,0.2	-0.128
ENSG00000132623	ANKEF1	chr20	+	10035578	10035642	10034986	10035333	10038257	10038647	2,5,0	5,4,6	1,2,0	10,14,12	213	149	0.00125222	0.0149656	0.219,0.466,0.0	0.065,0.091,0.0	0.176
ENSG00000265681	RPL17	chr18	-	49491351	49491445	49490792	49490927	49491531	49491586	139162186	4,3,0	415460558	51,57,57	243	149	0	0	0.955,0.971,1.0	0.833,0.832,0.857	0.135
ENSG00000122490	SLC66A2	chr18	-	79919183	79919400	79902419	79904183	79933968	79934022	17,29,23	0,0,1	73,92,90	13,13,7	298	149	0	0	1.0,1.0,0.92	0.737,0.78,0.865	0.179
ENSG00000122490	SLC66A2	chr18	-	79933968	79934022	79902419	79904183	79943328	79943462	5,0,2	2,3,4	25,25,14	26,13,22	203	149	1.04893e-05	0.000215717	0.647,0.0,0.268	0.414,0.585,0.318	-0.134
ENSG00000122490	SLC66A2	chr18	-	79933968	79934022	79919183	79919400	79943328	79943462	16,17,7	0,5,8	45,48,40	35,36,41	203	149	0	0	1.0,0.714,0.391	0.486,0.495,0.417	0.236
ENSG00000141391	PRELID3A	chr18	+	12420324	12420493	12407895	12408007	12421539	12421629	9,3,11	3,7,2	50,43,56	5,10,2	298	149	3.09695e-08	1.05411e-06	0.6,0.176,0.733	0.833,0.683,0.933	-0.313
ENSG00000167216	KATNAL2	chr18	+	47046390	47046527	46946796	46946923	47052879	47053046	2,8,6	1,0,3	2,3,5	0,0,0	286	149	0.00106474	0.0130129	0.51,1.0,0.51	1.0,1.0,1.0	-0.327
ENSG00000074657	ZNF532	chr18	+	58865303	58865385	58863603	58863750	58865469	58865579	28,39,34	2,8,7	89,79,89	4,4,8	231	149	0.000171648	0.00262711	0.9,0.759,0.758	0.935,0.927,0.878	-0.108
ENSG00000074657	ZNF532	chr18	+	58865303	58865385	58864408	58864529	58865469	58865579	28,20,25	16,20,9	32,44,42	2,7,5	231	149	8.57714e-12	5.04811e-10	0.53,0.392,0.642	0.912,0.802,0.844	-0.331
ENSG00000074657	ZNF532	chr18	+	58865303	58865385	58864876	58864986	58865469	58865579	23,19,21	8,8,3	33,44,42	2,5,2	231	149	1.90969e-06	4.61663e-05	0.65,0.605,0.819	0.914,0.85,0.931	-0.207
ENSG00000186814	ZSCAN30	chr18	-	35267475	35267679	35263944	35264455	35290083	35290232	0,0,0	2,6,8	0,3,4	2,5,7	298	149	0.000693123	0.00891346	0.0,0.0,0.0	0.0,0.231,0.222	-0.151
ENSG00000186814	ZSCAN30	chr18	-	35267475	35267682	35264145	35264455	35290083	35290232	0,2,0	2,6,8	0,3,4	2,5,7	298	149	0.000559102	0.00741771	0.0,0.143,0.0	0.0,0.231,0.222	-0.103
ENSG00000101052	IFT52	chr20	+	43605001	43605216	43604182	43604258	43613849	43613976	65,55,48	4,5,3	35,29,46	3,9,7	298	149	0.00101961	0.012541	0.89,0.846,0.889	0.854,0.617,0.767	0.129
ENSG00000160299	PCNT	chr21	+	46444693	46444821	46442496	46442573	46445283	46445769	123,95,138	18,13,19	93,101,87	7,5,4	277	149	4.95606e-05	0.000877904	0.786,0.797,0.796	0.877,0.916,0.921	-0.112
ENSG00000166377	ATP9B	chr18	+	79213961	79214038	79206935	79207012	79253380	79253541	9,8,6	0,0,0	15,23,12	2,1,5	226	149	3.43099e-05	0.000628433	1.0,1.0,1.0	0.832,0.938,0.613	0.206
ENSG00000134490	TMEM241	chr18	-	23370215	23370261	23368714	23368750	23371421	23371470	18,23,20	2,0,1	26,42,37	19,2,9	195	149	1.66533e-15	1.54427e-13	0.873,1.0,0.939	0.511,0.941,0.759	0.2
ENSG00000134490	TMEM241	chr18	-	23371421	23371470	23356593	23356663	23373711	23373763	7,1,3	1,4,2	7,13,11	3,0,1	198	149	0.00011562	0.00185725	0.84,0.158,0.53	0.637,1.0,0.892	-0.334
ENSG00000134490	TMEM241	chr18	-	23371421	23371470	23370215	23370261	23373711	23373763	20,16,22	7,9,17	25,45,36	10,10,9	198	149	0.00119828	0.0144161	0.683,0.572,0.493	0.653,0.772,0.751	-0.143
ENSG00000134490	TMEM241	chr18	-	23399565	23399647	23384989	23385067	23421366	23421444	25,7,13	4,4,8	25,34,37	2,5,7	231	149	0.000654129	0.00848824	0.801,0.53,0.512	0.89,0.814,0.773	-0.211
ENSG00000198795	ZNF521	chr18	-	25350906	25350993	25322007	25322187	25352004	25352155	4,2,6	0,0,5	26,14,15	8,10,23	236	149	7.77156e-15	6.83598e-13	1.0,1.0,0.431	0.672,0.469,0.292	0.333
ENSG00000198081	ZBTB14	chr18	-	5293971	5294001	5293243	5293327	5295812	5296040	4,0,2	3,4,1	0,0,0	6,5,7	179	149	2.64715e-07	7.57051e-06	0.526,0.0,0.625	0.0,0.0,0.0	0.384
ENSG00000263753	LINC00667	chr18	+	5240183	5240277	5238119	5239196	5240647	5243264	8,1,0	0,2,3	3,1,3	1,0,0	243	149	1.91495e-06	4.62571e-05	1.0,0.235,0.0	0.648,1.0,1.0	-0.471
ENSG00000263753	LINC00667	chr18	+	5240186	5240277	5238080	5239049	5240647	5241255	11,5,1	0,2,2	4,3,6	6,7,9	240	149	1.22125e-15	1.15154e-13	1.0,0.608,0.237	0.293,0.21,0.293	0.35
ENSG00000263753	LINC00667	chr18	+	5240647	5240708	5238073	5239049	5241698	5241889	0,2,1	5,0,3	2,4,4	10,11,7	210	149	0.000274553	0.00397672	0.0,1.0,0.191	0.124,0.205,0.288	0.191
ENSG00000263753	LINC00667	chr18	+	5240647	5240819	5238099	5239049	5241698	5241889	0,2,2	5,0,3	6,7,10	10,11,7	298	149	2.26189e-08	7.85514e-07	0.0,1.0,0.25	0.231,0.241,0.417	0.12
ENSG00000263753	LINC00667	chr18	+	5240647	5240964	5238911	5239049	5241698	5241889	0,3,2	5,0,3	6,9,9	10,11,7	298	149	1.54924e-05	0.000307814	0.0,1.0,0.25	0.231,0.29,0.391	0.113
ENSG00000011304	PTBP1	chr19	+	805512	805569	805012	805187	806407	806556	168197235	73,76,91	143160166	93118111	206	149	6.22869e-09	2.38953e-07	0.625,0.652,0.651	0.527,0.495,0.52	0.129
ENSG00000175387	SMAD2	chr18	-	47930360	47930446	47896520	47896809	47930799	47930837	28,28,38	7,6,4	37,40,53	14,16,13	235	149	0.000263367	0.00383273	0.717,0.747,0.858	0.626,0.613,0.721	0.121
ENSG00000267374	MIR924HG	chr18	-	39388428	39388527	39348576	39348757	39535457	39535523	1,0,2	0,3,3	5,3,1	0,0,0	248	149	3.33067e-16	3.31844e-14	1.0,0.0,0.286	1.0,1.0,1.0	-0.571
ENSG00000267374	MIR924HG	chr18	-	39699548	39699635	39535457	39535615	39751328	39751360	3,1,2	9,3,3	0,1,0	19,11,8	236	149	0.000180842	0.00275073	0.174,0.174,0.296	0.0,0.054,0.0	0.197
ENSG00000241878	PISD	chr22	-	31628002	31628210	31625762	31626016	31628852	31628981	3,3,6	4,4,8	9,9,19	5,5,4	298	149	6.09839e-05	0.00105329	0.273,0.273,0.273	0.474,0.474,0.704	-0.278
ENSG00000241878	PISD	chr22	-	31628002	31628210	31625762	31626016	31630803	31630824	1,1,2	4,10,3	6,3,10	10,6,7	298	149	3.33067e-16	3.31844e-14	0.111,0.048,0.25	0.231,0.2,0.417	-0.146
ENSG00000168502	MTCL1	chr18	+	8809447	8809561	8806892	8807060	8812978	8813233	47,38,27	11,14,27	0,0,0	16,17,34	263	149	0	0	0.708,0.606,0.362	0.0,0.0,0.0	0.559
ENSG00000089327	FXYD5	chr19	+	35166250	35166428	35166141	35166171	35169565	35169879	219169170	0,6,6	53,52,80	5,6,4	298	149	0.00208348	0.0231647	1.0,0.934,0.934	0.841,0.812,0.909	0.102
ENSG00000167525	PROCA1	chr17	-	28706679	28706763	28704707	28704843	28711569	28711682	1,8,6	0,0,5	3,7,4	0,0,0	233	149	0.00090975	0.0113416	1.0,1.0,0.434	1.0,1.0,1.0	-0.189
ENSG00000072310	SREBF1	chr17	-	17817547	17817591	17817255	17817457	17817695	17817916	4,5,5	118123143	8,19,16	55,53,56	193	149	0	0	0.026,0.03,0.026	0.101,0.217,0.181	-0.139
ENSG00000154920	EME1	chr17	+	50378594	50378681	50376065	50376193	50378773	50378895	55,50,36	5,7,7	22,26,49	1,1,2	236	149	0.00282699	0.0299189	0.874,0.819,0.765	0.933,0.943,0.939	-0.119
ENSG00000154920	EME1	chr17	+	50378599	50378681	50376065	50376193	50378773	50378895	21,23,20	5,7,7	11,14,23	1,1,2	231	149	0.00260017	0.0279456	0.73,0.679,0.648	0.876,0.9,0.881	-0.2
ENSG00000184640	SEPTIN9	chr17	+	77307140	77307197	77281498	77281554	77402058	77402200	32,47,34	0,0,1	27,15,31	1,1,6	206	149	0.000652665	0.00847209	1.0,1.0,0.961	0.951,0.916,0.789	0.102
ENSG00000278259	MYO19	chr17	-	36501851	36501961	36501068	36501235	36503096	36503200	2,1,3	86,96,109	24,13,24	43,40,49	259	149	0	0	0.013,0.006,0.016	0.243,0.158,0.22	-0.195
ENSG00000177728	TMEM94	chr17	+	75492238	75492337	75491698	75491900	75492473	75492742	1,0,2	24,18,20	4,7,12	30,20,33	248	149	2.94986e-13	2.12187e-11	0.024,0.0,0.057	0.074,0.174,0.179	-0.115
ENSG00000214087	ARL16	chr17	-	81682490	81682675	81682033	81682149	81683012	81683126	21,27,35	32,44,49	30,20,23	97,58,103	298	149	1.59256e-09	6.77202e-08	0.247,0.235,0.263	0.134,0.147,0.1	0.121
ENSG00000214087	ARL16	chr17	-	81683012	81683126	81682033	81682675	81683535	81683594	47,62,78	5,0,11	113,77,101	0,0,0	263	149	3.06513e-11	1.68208e-09	0.842,1.0,0.801	1.0,1.0,1.0	-0.119
ENSG00000185379	RAD51D	chr17	-	35107365	35107447	35106127	35106481	35119110	35119172	2,3,1	7,4,7	10,13,6	6,10,8	231	149	1.41764e-12	9.20766e-11	0.156,0.326,0.084	0.518,0.456,0.326	-0.245
ENSG00000185379	RAD51D	chr17	-	35116858	35117037	35106440	35106481	35119110	35119172	0,0,0	7,4,7	2,2,3	6,10,8	298	149	0.00260825	0.0280226	0.0,0.0,0.0	0.143,0.091,0.158	-0.131
ENSG00000185379	RAD51D	chr17	-	35116858	35117037	35107365	35107447	35118500	35118619	1,4,3	7,2,9	0,1,2	15,5,12	298	149	0.000583813	0.00769745	0.067,0.5,0.143	0.0,0.091,0.077	0.181
ENSG00000185379	RAD51D	chr17	-	35118500	35118619	35116858	35117037	35119110	35119157	9,14,1	0,0,0	17,9,8	2,2,3	268	149	2.59622e-05	0.000489009	1.0,1.0,1.0	0.825,0.714,0.597	0.288
ENSG00000064545	TMEM161A	chr19	-	19134783	19134887	19132879	19133210	19138425	19138447	44,81,97	0,0,3	77,96,81	7,14,3	253	149	9.99201e-16	9.52381e-14	1.0,1.0,0.95	0.866,0.802,0.941	0.114
ENSG00000064545	TMEM161A	chr19	-	19134783	19134916	19133129	19133210	19138425	19138467	33,68,85	0,0,3	68,79,77	7,14,3	282	149	2.09832e-14	1.76022e-12	1.0,1.0,0.937	0.837,0.749,0.931	0.14
ENSG00000187531	SIRT7	chr17	-	81913206	81913293	81911938	81912614	81913773	81913880	1,0,0	35,32,42	4,3,10	12,13,11	236	149	7.88258e-13	5.26415e-11	0.018,0.0,0.0	0.174,0.127,0.365	-0.216
ENSG00000187531	SIRT7	chr17	-	81917614	81917719	81915610	81915681	81917829	81917967	34,35,43	1,0,4	22,21,16	4,5,1	254	149	2.14316e-06	5.1206e-05	0.952,1.0,0.863	0.763,0.711,0.904	0.146
ENSG00000225663	MCRIP1	chr17	-	81823411	81823513	81822360	81823311	81824286	81824390	203278325	26,30,47	181279262	3,6,10	251	149	0	0	0.823,0.846,0.804	0.973,0.965,0.94	-0.135
ENSG00000186868	MAPT	chr17	+	45971858	45971945	45962320	45962470	45978374	45978425	9,2,2	0,0,0	27,26,27	72,91,100	236	149	0	0	1.0,1.0,1.0	0.191,0.153,0.146	0.837
ENSG00000186868	MAPT	chr17	+	45971858	45971945	45962320	45962470	45987039	45987095	5,1,2	0,0,0	12,12,7	2,0,4	236	149	0.00120015	0.014433	1.0,1.0,1.0	0.791,1.0,0.525	0.228
ENSG00000010244	ZNF207	chr17	+	32366664	32366757	32365329	32365487	32367771	32368014	129132201	279271310	202223248	167202218	242	149	0	0	0.222,0.231,0.285	0.427,0.405,0.412	-0.169
ENSG00000078687	TNRC6C	chr17	+	78077160	78077334	78075135	78075278	78079394	78079541	8,5,17	4,1,2	6,17,15	0,0,0	298	149	1.95073e-05	0.000378544	0.5,0.714,0.81	1.0,1.0,1.0	-0.325
ENSG00000078687	TNRC6C	chr17	+	78077184	78077334	78075135	78075278	78079394	78079541	20,18,33	4,1,2	26,42,42	0,0,0	298	149	4.41725e-06	9.91555e-05	0.714,0.9,0.892	1.0,1.0,1.0	-0.165
ENSG00000078687	TNRC6C	chr17	+	78097744	78097861	78093619	78093763	78098342	78098537	13,17,16	8,10,19	22,26,39	3,9,1	266	149	8.1211e-07	2.11971e-05	0.477,0.488,0.321	0.804,0.618,0.956	-0.364
ENSG00000068120	COASY	chr17	+	42562295	42562487	42562150	42562219	42562611	42562919	7,4,5	5,4,3	14,23,21	39,43,74	298	149	3.60401e-12	2.22577e-10	0.412,0.333,0.455	0.152,0.211,0.124	0.238
ENSG00000068120	COASY	chr17	+	42562355	42562487	42562150	42562219	42562611	42563322	7,8,6	5,4,3	19,25,30	39,43,74	281	149	0	0	0.426,0.515,0.515	0.205,0.236,0.177	0.279
ENSG00000123600	METTL8	chr2	-	171326041	171326148	171325840	171325906	171330558	171330616	50,57,68	0,1,0	62,67,113	2,12,4	256	149	4.78215e-10	2.2171e-08	1.0,0.971,1.0	0.947,0.765,0.943	0.105
ENSG00000157601	MX1	chr21	+	41427205	41427304	41422755	41422911	41427754	41427866	217338316	2,3,1	23,18,32	0,8,11	248	149	6.56186e-12	3.92647e-10	0.985,0.985,0.995	1.0,0.575,0.636	0.251
ENSG00000067191	CACNB1	chr17	-	39184783	39184864	39184324	39184383	39186495	39186572	10,2,7	0,5,6	6,36,12	0,0,2	230	149	3.46668e-09	1.39149e-07	1.0,0.206,0.43	1.0,1.0,0.795	-0.386
ENSG00000067191	CACNB1	chr17	-	39185949	39186104	39184783	39184864	39186495	39186572	0,0,0	7,3,2	4,1,7	3,25,7	298	149	4.44056e-05	0.000793437	0.0,0.0,0.0	0.4,0.02,0.333	-0.251
ENSG00000174353	STAG3L3	chr7	-	72999054	72999162	72998489	72998790	72999470	72999550	8,11,1	12,23,14	2,2,2	0,0,0	257	149	1.25151e-08	4.5409e-07	0.279,0.217,0.04	1.0,1.0,1.0	-0.821
ENSG00000108854	SMURF2	chr17	-	64606601	64606640	64598381	64598490	64661828	64661928	25,31,43	8,3,5	5,5,6	0,0,0	188	149	1.7892e-05	0.000349734	0.712,0.891,0.872	1.0,1.0,1.0	-0.175
ENSG00000182628	SKA2	chr17	-	59131280	59131367	59111955	59112345	59154955	59155177	169116118	6,14,5	63,60,69	8,9,12	236	149	5.2137e-05	0.000917995	0.947,0.84,0.937	0.833,0.808,0.784	0.1
ENSG00000011143	MKS1	chr17	-	58214740	58214898	58214258	58214387	58216087	58216243	45,42,56	4,6,5	14,22,30	0,0,0	298	149	3.9403e-06	8.92628e-05	0.849,0.778,0.848	1.0,1.0,1.0	-0.175
ENSG00000176809	LRRC37A3	chr17	-	64889680	64889752	64869094	64869166	64892528	64892600	1,0,4	1,8,4	2,0,2	0,2,0	221	149	0.00295426	0.0310679	0.403,0.0,0.403	1.0,0.0,1.0	-0.398
ENSG00000106603	COA1	chr7	-	43650611	43650712	43647227	43648652	43657215	43657269	18,13,14	3,1,2	19,25,39	2,0,0	250	149	0.0035504	0.0363258	0.781,0.886,0.807	0.85,1.0,1.0	-0.125
ENSG00000106603	COA1	chr7	-	43665657	43665722	43657215	43657269	43729428	43729505	1,4,0	2,0,3	4,0,2	0,2,0	214	149	0.00316518	0.0330174	0.258,1.0,0.0	1.0,0.0,1.0	-0.247
ENSG00000167889	MGAT5B	chr17	+	76904251	76904422	76903302	76903376	76905168	76905333	25,34,46	2,2,2	24,15,14	0,0,0	298	149	0.00310494	0.0324584	0.862,0.895,0.92	1.0,1.0,1.0	-0.108
ENSG00000161526	SAP30BP	chr17	+	75691393	75691531	75690670	75690772	75693439	75693482	9,7,12	2,4,0	6,2,4	0,0,0	287	149	2.06111e-05	0.000398584	0.7,0.476,1.0	1.0,1.0,1.0	-0.275
ENSG00000178927	CYBC1	chr17	-	82447579	82447621	82445863	82445960	82449169	82449292	15,15,13	1,1,4	13,7,17	0,0,0	191	149	0.000280387	0.004046	0.921,0.921,0.717	1.0,1.0,1.0	-0.147
ENSG00000239213	NCK1-DT	chr3	-	136858517	136858603	136846527	136846586	136861746	136862033	4,7,3	21,9,15	2,2,4	31,31,27	235	149	0.000241638	0.00355601	0.108,0.33,0.113	0.039,0.039,0.086	0.129
ENSG00000178999	AURKB	chr17	-	8210176	8210225	8207737	8207840	8210529	8210584	51,49,46	21,63,76	47,46,50	13,24,20	198	149	4.66022e-07	1.26518e-05	0.646,0.369,0.313	0.731,0.591,0.653	-0.216
ENSG00000178999	AURKB	chr17	-	8210176	8210249	8207737	8207840	8210529	8210559	129188221	21,63,76	257269286	13,24,20	222	149	0	0	0.805,0.667,0.661	0.93,0.883,0.906	-0.195
ENSG00000108439	PNPO	chr17	+	47945597	47945612	47944615	47944715	47945860	47945989	9,10,8	4,1,0	6,6,2	0,0,0	164	149	0.00241932	0.026291	0.672,0.901,1.0	1.0,1.0,1.0	-0.142
ENSG00000108439	PNPO	chr17	+	47945860	47945989	47944615	47945612	47946322	47946393	134,99,132	0,0,0	75,69,68	2,6,5	278	149	3.42712e-06	7.86208e-05	1.0,1.0,1.0	0.953,0.86,0.879	0.103
ENSG00000141068	KSR1	chr17	+	27601359	27601401	27597267	27597436	27603833	27603888	4,3,3	11,9,7	3,10,12	1,7,12	191	149	6.75837e-05	0.0011556	0.221,0.206,0.251	0.701,0.527,0.438	-0.329
ENSG00000144134	RABL2A	chr2	+	113635050	113635130	113634152	113634232	113641352	113641450	20,5,13	13,12,12	1,4,0	5,5,5	229	149	0.00519504	0.0499492	0.5,0.213,0.413	0.115,0.342,0.0	0.223
ENSG00000141504	SAT2	chr17	-	7626942	7627044	7626706	7626793	7627142	7627226	128,79,114	14,7,9	85,87,128	39,48,67	251	149	0	0	0.844,0.87,0.883	0.564,0.518,0.531	0.328
ENSG00000168826	ZBTB49	chr4	+	4306137	4306184	4301988	4303091	4313040	4313114	12,3,11	3,1,2	2,1,0	3,1,5	196	149	4.6926e-07	1.27341e-05	0.753,0.695,0.807	0.336,0.432,0.0	0.496
ENSG00000173821	RNF213	chr17	+	80278763	80278910	80273240	80273404	80287814	80288363	11,22,13	21,30,23	3,3,0	16,4,12	296	149	0.00116774	0.0140817	0.209,0.27,0.221	0.086,0.274,0.0	0.113
ENSG00000087157	PGS1	chr17	+	78392513	78392665	78378661	78378808	78398251	78398351	6,6,17	2,9,0	11,3,4	0,0,0	298	149	4.86935e-07	1.31673e-05	0.6,0.25,1.0	1.0,1.0,1.0	-0.383
ENSG00000087157	PGS1	chr17	+	78396307	78396385	78378648	78378808	78398251	78398268	30,31,47	2,9,0	9,19,29	0,0,0	227	149	1.55414e-05	0.000308489	0.908,0.693,1.0	1.0,1.0,1.0	-0.133
ENSG00000087157	PGS1	chr17	+	78414951	78415027	78403567	78404089	78419545	78419596	32,35,22	0,4,0	12,15,15	0,2,4	225	149	0.00321313	0.033408	1.0,0.853,1.0	1.0,0.832,0.713	0.103
ENSG00000187097	ENTPD5	chr14	-	74007695	74007812	73987885	73988172	74011090	74011150	2,6,2	6,9,4	0,0,0	3,3,9	266	149	1.49039e-05	0.000296945	0.157,0.272,0.219	0.0,0.0,0.0	0.216
ENSG00000171302	CANT1	chr17	-	78998147	78998286	78997839	78997963	79009663	79009778	28,24,25	58,77,55	2,4,10	40,42,35	288	149	2.95813e-06	6.86805e-05	0.2,0.139,0.19	0.025,0.047,0.129	0.109
ENSG00000239445	ST3GAL6-AS1	chr3	-	98715649	98715777	98711284	98715521	98718418	98718521	4,0,1	0,1,0	1,3,5	2,2,3	277	149	1.99018e-08	6.96256e-07	1.0,0.0,1.0	0.212,0.447,0.473	0.289
ENSG00000239382	ALKBH6	chr19	-	36010893	36011045	36010566	36010645	36013020	36013089	6,8,11	2,2,2	3,9,3	0,0,0	298	149	9.8099e-05	0.00160474	0.6,0.667,0.733	1.0,1.0,1.0	-0.333
ENSG00000239382	ALKBH6	chr19	-	36010893	36011077	36010566	36010645	36013020	36013089	5,5,7	2,2,2	3,8,3	0,0,0	298	149	1.56393e-05	0.000310158	0.556,0.556,0.636	1.0,1.0,1.0	-0.417
ENSG00000239382	ALKBH6	chr19	-	36013513	36013588	36013343	36013422	36014174	36014227	2,6,6	32,44,67	5,9,7	23,15,23	224	149	4.44161e-06	9.95208e-05	0.04,0.083,0.056	0.126,0.285,0.168	-0.133
ENSG00000169738	DCXR	chr17	-	82036413	82036448	82036283	82036308	82036543	82036581	18,26,25	0,0,0	36,9,19	0,3,5	184	149	0.000239315	0.00352858	1.0,1.0,1.0	1.0,0.708,0.755	0.179
ENSG00000092931	MFSD11	chr17	+	76743397	76743456	76742176	76742273	76744321	76744466	62,33,28	2,2,0	21,18,27	3,4,4	208	149	0.00130243	0.0154697	0.957,0.922,1.0	0.834,0.763,0.829	0.151
ENSG00000181523	SGSH	chr17	-	80211868	80211923	80210396	80211011	80212070	80212218	6,3,2	17,26,22	1,0,0	17,17,10	204	149	0.000433049	0.00590698	0.205,0.078,0.062	0.041,0.0,0.0	0.101
ENSG00000171298	GAA	chr17	+	80101810	80101890	80101593	80101625	80104554	80105132	7,22,19	6,8,12	63,63,79	14,17,18	229	149	1.82832e-07	5.43318e-06	0.432,0.641,0.507	0.745,0.707,0.741	-0.204
ENSG00000048028	USP28	chr11	-	113852500	113852633	113841662	113841768	113875444	113875528	24,30,28	0,0,1	22,27,30	1,9,4	282	149	2.98246e-10	1.42799e-08	1.0,1.0,0.937	0.921,0.613,0.798	0.202
ENSG00000048028	USP28	chr11	-	113874516	113874800	113854257	113854335	113875444	113875536	6,5,4	7,10,10	5,1,1	9,14,17	298	149	0.00355582	0.0363692	0.3,0.2,0.167	0.217,0.034,0.029	0.129
ENSG00000267080	ASB16-AS1	chr17	-	44182929	44183069	44181622	44181741	44186564	44186625	3,0,4	4,6,2	2,3,6	0,2,2	289	149	0.00155675	0.0180516	0.279,0.0,0.508	1.0,0.436,0.607	-0.419
ENSG00000114999	TTL	chr2	+	112485916	112485995	112482155	112482501	112494142	112494375	81,108,91	5,4,8	79,97,108	6,27,21	228	149	3.18176e-09	1.28804e-07	0.914,0.946,0.881	0.896,0.701,0.771	0.124
ENSG00000166260	COX11	chr17	-	54953660	54953759	54951905	54952112	54961118	54961265	7,6,2	4,4,8	9,7,8	4,1,3	248	149	0.000973924	0.0120417	0.513,0.474,0.131	0.575,0.808,0.616	-0.294
ENSG00000266173	STRADA	chr17	-	63723297	63723326	63714005	63714108	63726637	63726695	7,1,1	19,26,23	5,10,9	33,26,20	178	149	8.0715e-06	0.000170318	0.236,0.031,0.035	0.113,0.244,0.274	-0.11
ENSG00000266173	STRADA	chr17	-	63726637	63726695	63714005	63714108	63728333	63728384	31,39,33	83,65,45	51,45,38	11,9,22	207	149	4.45644e-13	3.09702e-11	0.212,0.302,0.345	0.769,0.783,0.554	-0.416
ENSG00000108433	GOSR2	chr17	+	46931101	46931207	46929519	46929584	46935028	46935169	6,11,4	8,3,9	3,6,6	0,0,0	255	149	7.57831e-10	3.38866e-08	0.305,0.682,0.206	1.0,1.0,1.0	-0.602
ENSG00000108433	GOSR2	chr17	+	46932066	46932199	46929523	46929584	46935028	46935154	89,76,86	8,3,9	60,80,78	0,0,0	282	149	9.26791e-08	2.89231e-06	0.855,0.93,0.835	1.0,1.0,1.0	-0.127
ENSG00000168259	DNAJC7	chr17	-	42003358	42003557	42000481	42000570	42018437	42018518	8,8,3	3,1,0	2,5,8	4,1,5	298	149	2.95334e-09	1.20109e-07	0.571,0.8,1.0	0.2,0.714,0.444	0.338
ENSG00000134046	MBD2	chr18	-	54187713	54187837	54164522	54164700	54188873	54189011	2,1,0	1,0,3	3,1,6	0,0,0	273	149	1.11022e-16	1.15084e-14	0.522,1.0,0.0	1.0,1.0,1.0	-0.493
ENSG00000007392	LUC7L	chr16	-	228332	228402	227241	227336	229278	229374	40,54,64	91107115	18,37,31	192157203	219	149	0	0	0.23,0.256,0.275	0.06,0.138,0.094	0.156
ENSG00000108848	LUC7L3	chr17	+	50749218	50749344	50748388	50748416	50750500	50750550	28,22,32	9,8,4	33,44,42	0,4,0	275	149	7.00941e-09	2.6625e-07	0.628,0.598,0.813	1.0,0.856,1.0	-0.272
ENSG00000108848	LUC7L3	chr17	+	50751296	50751362	50750746	50750852	50752199	50752585	21,32,24	33,29,30	2,3,0	8,14,14	215	149	3.61242e-07	1.00464e-05	0.306,0.433,0.357	0.148,0.129,0.0	0.273
ENSG00000108946	PRKAR1A	chr17	+	68514986	68515119	68511779	68512142	68515393	68515536	19,13,11	38,44,54	10,12,15	12,9,23	282	149	0.00011856	0.00189514	0.209,0.135,0.097	0.306,0.413,0.256	-0.178
ENSG00000108946	PRKAR1A	chr17	+	68514986	68515119	68512899	68512970	68515393	68515536	17,10,11	7,9,9	7,12,14	1,4,3	282	149	0.00378095	0.0382211	0.562,0.37,0.392	0.787,0.613,0.711	-0.262
ENSG00000131748	STARD3	chr17	+	39658708	39658820	39658404	39658522	39659050	39659106	40,37,51	5,6,5	31,44,38	0,0,0	261	149	2.28207e-07	6.59999e-06	0.82,0.779,0.853	1.0,1.0,1.0	-0.183
ENSG00000131748	STARD3	chr17	+	39662250	39662367	39660980	39661085	39662803	39663484	31,28,43	1,4,5	26,47,36	0,0,0	266	149	2.65843e-05	0.000499504	0.946,0.797,0.828	1.0,1.0,1.0	-0.143
ENSG00000186566	GPATCH8	chr17	-	44473724	44473759	44467096	44467114	44474828	44474903	0,2,5	1,1,1	0,0,0	5,7,5	184	149	0	0	0.0,0.618,0.802	0.0,0.0,0.0	0.473
ENSG00000069493	CLEC2D	chr12	+	9693824	9693948	9692827	9692931	9694759	9695106	4,4,10	0,2,10	2,5,3	5,5,8	273	149	3.42355e-05	0.000627376	1.0,0.522,0.353	0.179,0.353,0.17	0.391
ENSG00000006042	TMEM98	chr17	+	32931326	32931402	32928152	32928237	32931474	32931659	32,52,66	0,0,1	65,97,93	14,14,11	225	149	0	0	1.0,1.0,0.978	0.755,0.821,0.848	0.185
ENSG00000006042	TMEM98	chr17	+	32931326	32931402	32928152	32928237	32933173	32933305	2,7,9	1,1,0	7,21,17	2,6,7	225	149	1.22125e-15	1.15154e-13	0.57,0.823,1.0	0.699,0.699,0.617	0.126
ENSG00000278540	ACACA	chr17	-	37210466	37210490	37207656	37207800	37221723	37221842	78,98,89	34,39,29	126,103,92	17,18,27	173	149	1.66238e-05	0.00032723	0.664,0.684,0.726	0.865,0.831,0.746	-0.123
ENSG00000275832	ARHGAP23	chr17	+	38477578	38477705	38471862	38472006	38477827	38477896	109,73,93	15,12,9	21,6,4	1,0,0	276	149	5.04977e-05	0.000892193	0.797,0.767,0.848	0.919,1.0,1.0	-0.169
ENSG00000141127	PRPSAP2	chr17	+	18857783	18857853	18856340	18856429	18865801	18865952	7,0,2	8,6,15	0,1,0	3,7,3	219	149	0.00166796	0.0192037	0.373,0.0,0.083	0.0,0.089,0.0	0.122
ENSG00000006125	AP2B1	chr17	+	35670856	35670898	35657598	35657791	35671753	35671900	101,90,114	217209251	70,66,96	59,75,112	191	149	5.19255e-11	2.76097e-09	0.266,0.251,0.262	0.481,0.407,0.401	-0.17
ENSG00000196912	ANKRD36B	chr2	-	97560664	97560737	97558965	97558994	97560831	97560860	11,4,1	0,1,0	4,2,3	0,2,4	222	149	0.000120549	0.00192144	1.0,0.729,1.0	1.0,0.402,0.335	0.331
ENSG00000141027	NCOR1	chr17	-	16067893	16068121	16065484	16065694	16070164	16070525	244177186	11,16,14	87,92,122	1,0,1	298	149	5.02205e-08	1.64743e-06	0.917,0.847,0.869	0.978,1.0,0.984	-0.11
ENSG00000108590	MED31	chr17	-	6649981	6650078	6643310	6644659	6650355	6650433	174106138	15,6,17	68,68,45	9,13,19	246	149	0.000185264	0.00280966	0.875,0.915,0.831	0.821,0.76,0.589	0.15
ENSG00000108509	CAMTA2	chr17	-	4982088	4982175	4981677	4981831	4982756	4982892	3,0,6	2,5,2	6,7,21	2,2,11	236	149	1.19527e-05	0.000243294	0.486,0.0,0.654	0.654,0.688,0.547	-0.25
ENSG00000165322	ARHGAP12	chr10	-	31854065	31854206	31852516	31852597	31861394	31861658	152162179	49,30,37	42,33,33	2,5,4	290	149	0.00181682	0.020674	0.614,0.735,0.713	0.915,0.772,0.809	-0.145
ENSG00000011258	MBTD1	chr17	-	51259142	51259206	51225007	51225209	51259834	51259941	23,24,15	4,2,1	27,17,23	4,6,5	213	149	0.000390813	0.00540267	0.801,0.894,0.913	0.825,0.665,0.763	0.118
ENSG00000133030	MPRIP	chr17	+	17180606	17180669	17180002	17180088	17184822	17185560	415318386	104,93,78	124107139	47,63,71	212	149	2.38653e-08	8.26466e-07	0.737,0.706,0.777	0.65,0.544,0.579	0.149
ENSG00000140650	PMM2	chr16	+	8806315	8806407	8801798	8801910	8811637	8811713	7,3,20	1,4,0	14,5,7	0,0,0	241	149	5.93179e-05	0.0010271	0.812,0.317,1.0	1.0,1.0,1.0	-0.29
ENSG00000153406	NMRAL1	chr16	-	4463419	4463512	4461691	4461959	4463641	4463850	1,4,8	5,8,3	2,5,2	0,0,0	242	149	1.13904e-10	5.77712e-09	0.11,0.235,0.621	1.0,1.0,1.0	-0.678
ENSG00000153406	NMRAL1	chr16	-	4469503	4469698	4466152	4466402	4474092	4474166	11,6,3	0,3,1	4,4,4	0,0,0	298	149	0.00231333	0.0253225	1.0,0.5,0.6	1.0,1.0,1.0	-0.3
ENSG00000217555	CKLF	chr16	+	66558189	66558348	66552568	66552793	66563121	66563217	462482514	267292280	299319421	118120158	298	149	5.21641e-07	1.40564e-05	0.464,0.452,0.479	0.559,0.571,0.571	-0.102
ENSG00000217555	CKLF	chr16	+	66563071	66563217	66558189	66558348	66566082	66566251	4,0,1	0,3,1	8,9,4	3,0,2	295	149	7.83125e-08	2.47279e-06	1.0,0.0,0.336	0.574,1.0,0.503	-0.247
ENSG00000137274	BPHL	chr6	+	3138040	3138179	3137361	3137422	3140385	3140509	9,2,3	1,0,0	6,1,1	4,0,2	288	149	6.59222e-05	0.00113065	0.823,1.0,1.0	0.437,1.0,0.206	0.393
ENSG00000204991	SPIRE2	chr16	+	89836214	89836433	89828697	89828794	89845321	89845365	5,3,2	0,2,7	1,1,3	9,7,10	298	149	6.12699e-09	2.35491e-07	1.0,0.429,0.125	0.053,0.067,0.13	0.435
ENSG00000180917	CMTR2	chr16	-	71288877	71288937	71281388	71285939	71289085	71289427	10,23,17	0,1,5	6,5,8	3,2,2	209	149	0.00449053	0.0442676	1.0,0.943,0.708	0.588,0.641,0.74	0.227
ENSG00000059122	FLYWCH1	chr16	+	2913005	2913250	2912006	2912154	2914175	2914289	8,9,13	71,96,107	34,45,35	48,61,65	298	149	0	0	0.053,0.045,0.057	0.262,0.269,0.212	-0.196
ENSG00000059122	FLYWCH1	chr16	+	2928823	2928917	2915407	2915476	2929612	2929916	2,7,5	1,2,5	3,1,4	0,1,0	243	149	8.65086e-05	0.00143613	0.551,0.682,0.38	1.0,0.38,1.0	-0.256
ENSG00000103194	USP10	chr16	+	84704739	84704860	84699994	84700111	84733052	84733061	1,2,2	4,3,2	6,3,7	2,2,1	270	149	7.58385e-10	3.38868e-08	0.121,0.269,0.356	0.623,0.453,0.794	-0.375
ENSG00000103194	USP10	chr16	+	84740308	84740369	84733137	84733503	84758715	84758807	58,105,60	3,11,14	72,74,119	20,18,23	210	149	1.46982e-05	0.000293264	0.932,0.871,0.753	0.719,0.745,0.786	0.102
ENSG00000185324	CDK10	chr16	+	89687588	89687815	89686683	89686797	89689251	89689324	11,8,16	43,53,56	28,18,25	14,23,22	298	149	5.67546e-13	3.87423e-11	0.113,0.07,0.125	0.5,0.281,0.362	-0.278
ENSG00000185324	CDK10	chr16	+	89689251	89689324	89686688	89686797	89690552	89690557	108,93,94	10,21,22	44,53,58	16,24,27	222	149	4.67148e-08	1.54312e-06	0.879,0.748,0.741	0.649,0.597,0.59	0.177
ENSG00000012048	BRCA1	chr17	-	43106477	43106533	43104867	43104956	43115725	43115779	17,17,18	0,1,0	8,9,11	1,5,0	205	149	0.00296913	0.0311923	1.0,0.925,1.0	0.853,0.567,1.0	0.168
ENSG00000006025	OSBPL7	chr17	-	47819728	47819782	47818985	47819099	47819970	47820096	13,7,7	4,3,0	6,6,10	1,0,0	203	149	0.000724846	0.00926914	0.705,0.631,1.0	0.815,1.0,1.0	-0.16
ENSG00000169660	HEXD	chr17	+	82424393	82424503	82419748	82419883	82428557	82428645	25,37,27	1,1,2	7,24,13	5,2,2	259	149	0.000389144	0.00538324	0.935,0.955,0.886	0.446,0.873,0.789	0.223
ENSG00000169660	HEXD	chr17	+	82424418	82424503	82419748	82419883	82428557	82428645	19,16,13	1,1,2	5,18,9	5,2,2	234	149	3.64227e-05	0.000663311	0.924,0.911,0.805	0.389,0.851,0.741	0.22
ENSG00000169660	HEXD	chr17	+	82433657	82433822	82428557	82428645	82435688	82435740	40,36,38	0,1,7	30,35,22	0,0,0	298	149	0.000980178	0.012102	1.0,0.947,0.731	1.0,1.0,1.0	-0.107
ENSG00000206053	JPT2	chr16	+	1683508	1683592	1678276	1678356	1691842	1691985	0,0,2	5,6,1	4,2,5	10,4,2	233	149	4.02959e-08	1.34188e-06	0.0,0.0,0.561	0.204,0.242,0.615	-0.167
ENSG00000183495	EP400	chr12	+	131981488	131981596	131979693	131979793	131982092	131982478	25,19,28	15,5,22	37,27,41	5,2,0	257	149	1.25668e-11	7.27919e-10	0.491,0.688,0.425	0.811,0.887,1.0	-0.365
ENSG00000149925	ALDOA	chr16	+	30065875	30065927	30064423	30064505	30067233	30067366	480563631	103811271086	637703794	423646745010	201	149	0	0	0.255,0.27,0.301	0.1,0.1,0.105	0.174
ENSG00000174943	KCTD13	chr16	-	29925538	29925581	29919634	29923359	29925789	29926212	0,1,0	16,14,24	4,8,2	18,21,19	192	149	2.30461e-09	9.51084e-08	0.0,0.053,0.0	0.147,0.228,0.076	-0.133
ENSG00000103502	CDIPT	chr16	-	29862585	29862635	29861105	29861259	29862814	29863276	20,22,42	7,3,11	23,35,30	0,5,0	199	149	2.22388e-05	0.000426443	0.681,0.846,0.741	1.0,0.84,1.0	-0.191
ENSG00000168137	SETD5	chr3	+	9429826	9430051	9428822	9429009	9433844	9433950	40,40,36	25,18,18	38,28,44	3,11,9	298	149	0.00188266	0.021275	0.444,0.526,0.5	0.864,0.56,0.71	-0.221
ENSG00000168137	SETD5	chr3	+	9433369	9433562	9429826	9430051	9433844	9433878	34,29,41	16,21,23	37,23,46	10,8,11	298	149	0.000251001	0.00367711	0.515,0.408,0.471	0.649,0.59,0.676	-0.174
ENSG00000168137	SETD5	chr3	+	9434589	9434630	9434333	9434485	9434823	9434882	27,6,15	23,18,27	2,8,8	20,20,32	190	149	0.00021329	0.00318992	0.479,0.207,0.303	0.073,0.239,0.164	0.171
ENSG00000168137	SETD5	chr3	+	9436067	9436140	9435727	9435906	9436849	9436888	0,3,1	4,10,5	2,3,5	4,1,3	222	149	1.06621e-08	3.92641e-07	0.0,0.168,0.118	0.251,0.668,0.528	-0.387
ENSG00000132600	PRMT7	chr16	+	68347630	68347678	68346120	68346280	68348341	68348431	23,20,14	6,9,5	39,29,27	2,0,3	197	149	1.26551e-05	0.000256152	0.744,0.627,0.679	0.937,1.0,0.872	-0.253
ENSG00000103148	NPRL3	chr16	-	117300	117375	112621	112775	119125	119255	125123155	33,24,38	104,88,84	41,50,48	224	149	3.55851e-09	1.42463e-07	0.716,0.773,0.731	0.628,0.539,0.538	0.172
ENSG00000103148	NPRL3	chr16	-	123506	123545	119125	119255	124936	125073	1,4,0	6,2,5	0,0,0	3,2,1	188	149	0.000601193	0.00789112	0.117,0.613,0.0	0.0,0.0,0.0	0.243
ENSG00000113648	MACROH2A1	chr5	-	135350822	135350913	135345967	135346057	135352945	135362901	136106175	262215248	31,43,47	360377426	240	149	0	0	0.244,0.234,0.305	0.051,0.066,0.064	0.201
ENSG00000155666	KDM8	chr16	+	27220392	27220485	27218960	27219110	27220565	27220859	21,2,6	0,4,0	8,30,18	0,0,0	242	149	0.00344746	0.035467	1.0,0.235,1.0	1.0,1.0,1.0	-0.255
ENSG00000085721	RRN3	chr16	-	15086364	15086454	15086128	15086258	15091314	15091371	150123118	11,9,13	28,39,41	9,27,19	239	149	8.88178e-16	8.55834e-14	0.895,0.895,0.85	0.66,0.474,0.574	0.311
ENSG00000103145	HCFC1R1	chr16	-	3023473	3023530	3023232	3023361	3024180	3024234	30,59,81	0,0,0	31,18,30	4,2,6	206	149	3.46902e-07	9.66507e-06	1.0,1.0,1.0	0.849,0.867,0.783	0.167
ENSG00000153786	ZDHHC7	chr16	-	84988762	84988873	84981869	84981994	84990303	84990635	49,81,58	73,85,94	10,4,3	60,98,68	260	149	0	0	0.278,0.353,0.261	0.087,0.023,0.025	0.252
ENSG00000168802	CHTF8	chr16	-	69120106	69120208	69118121	69118525	69121052	69121170	12,9,3	2,6,4	13,6,9	2,1,2	251	149	0.00515966	0.0496943	0.781,0.471,0.308	0.794,0.781,0.728	-0.248
ENSG00000168802	CHTF8	chr16	-	69121052	69121170	69118009	69120649	69132483	69132573	116107109	1,1,5	59,61,73	6,5,7	267	149	1.03577e-08	3.82805e-07	0.985,0.984,0.924	0.846,0.872,0.853	0.107
ENSG00000103472	RRN3P2	chr16	+	29084442	29084532	29077900	29077957	29084638	29084768	1,2,2	0,0,0	11,5,21	2,4,2	239	149	5.6472e-06	0.000123509	1.0,1.0,1.0	0.774,0.438,0.867	0.307
ENSG00000196696	PDXDC2P-NPIPB14P	chr16	-	69976810	69978003	69976296	69976732	69978076	69978112	0,6,3	14,7,10	3,21,22	11,14,13	298	149	5.67194e-07	1.51909e-05	0.0,0.3,0.13	0.12,0.429,0.458	-0.192
ENSG00000196696	PDXDC2P-NPIPB14P	chr16	-	69989955	69990208	69986380	69986509	69990596	69990683	0,0,0	32,14,12	4,2,2	7,5,12	298	149	0.00028182	0.00406286	0.0,0.0,0.0	0.222,0.167,0.077	-0.155
ENSG00000196696	PDXDC2P-NPIPB14P	chr16	-	69990596	69990683	69986380	69986509	69996068	69996226	33,10,8	0,0,0	6,5,10	4,4,6	236	149	3.33067e-16	3.31844e-14	1.0,1.0,1.0	0.486,0.441,0.513	0.52
ENSG00000113558	SKP1	chr5	-	134174461	134174514	134173925	134174022	134176613	134176719	16,13,7	1,0,9	5,10,29	1,0,0	202	149	6.88821e-05	0.00117487	0.922,1.0,0.365	0.787,1.0,1.0	-0.167
ENSG00000166821	PEX11A	chr15	-	89686430	89686546	89681304	89681540	89690576	89690662	8,10,3	0,0,0	7,16,21	0,2,4	265	149	0.0022994	0.0252013	1.0,1.0,1.0	1.0,0.818,0.747	0.145
ENSG00000112685	EXOC2	chr6	-	657162	657250	637700	637861	689138	689212	2,3,1	11,7,14	5,11,2	9,3,8	237	149	9.19941e-06	0.000191299	0.103,0.212,0.043	0.259,0.697,0.136	-0.245
ENSG00000112685	EXOC2	chr6	-	689138	689212	657162	657250	693018	693108	3,9,3	0,0,3	4,2,1	8,2,10	223	149	0	0	1.0,1.0,0.401	0.25,0.401,0.063	0.562
ENSG00000112414	ADGRG6	chr6	+	142383759	142383843	142381950	142382019	142390257	142390343	5,5,8	52,19,24	2,0,0	44,30,36	233	149	3.70882e-08	1.24517e-06	0.058,0.144,0.176	0.028,0.0,0.0	0.117
ENSG00000112414	ADGRG6	chr6	+	142440907	142440953	142438211	142438364	142443336	142446261	71,77,67	0,0,0	68,65,84	13,12,7	195	149	0	0	1.0,1.0,1.0	0.8,0.805,0.902	0.164
ENSG00000263072	ZNF213-AS1	chr16	-	3132849	3132942	3131746	3132103	3134633	3134869	11,6,2	1,3,0	10,7,12	2,2,4	242	149	9.7823e-06	0.000202326	0.871,0.552,1.0	0.755,0.683,0.649	0.112
ENSG00000263072	ZNF213-AS1	chr16	-	3132849	3133194	3131746	3132103	3134629	3134863	11,10,2	25,37,16	13,22,19	19,27,33	298	149	3.36764e-07	9.41244e-06	0.18,0.119,0.059	0.255,0.289,0.224	-0.137
ENSG00000138346	DNA2	chr10	-	68430435	68430660	68422514	68422604	68431856	68431971	8,1,1	0,0,4	3,2,2	0,0,0	298	149	0.00243316	0.0263924	1.0,1.0,0.111	1.0,1.0,1.0	-0.296
ENSG00000124831	LRRFIP1	chr2	+	237757455	237757548	237756094	237756187	237758728	237758821	2,2,3	3,4,2	5,2,4	0,5,0	242	149	0.00229001	0.0251118	0.291,0.235,0.48	1.0,0.198,1.0	-0.397
ENSG00000124831	LRRFIP1	chr2	+	237758728	237758821	237757455	237757548	237760063	237760205	4,2,5	3,3,6	6,6,3	0,0,1	242	149	1.94341e-08	6.81443e-07	0.451,0.291,0.339	1.0,1.0,0.649	-0.523
ENSG00000124831	LRRFIP1	chr2	+	237772080	237772198	237769942	237769992	237772865	237772945	123,83,86	9,3,16	106143125	2,3,2	267	149	1.27983e-08	4.63002e-07	0.884,0.939,0.75	0.967,0.964,0.972	-0.11
ENSG00000167264	DUS2	chr16	+	68025380	68025494	68023264	68023351	68038005	68038149	37,37,30	8,22,14	59,54,44	10,11,9	263	149	6.03958e-05	0.0010443	0.724,0.488,0.548	0.77,0.736,0.735	-0.16
ENSG00000167264	DUS2	chr16	+	68025414	68025494	68023260	68023351	68038005	68038149	63,64,67	8,22,14	97,98,87	10,11,9	229	149	7.78075e-05	0.00130683	0.837,0.654,0.757	0.863,0.853,0.863	-0.11
ENSG00000118900	UBN1	chr16	+	4877384	4877474	4876870	4877111	4880082	4880445	65100102	2,3,8	71,67,62	8,15,7	239	149	3.12134e-08	1.06029e-06	0.953,0.954,0.888	0.847,0.736,0.847	0.122
ENSG00000179588	ZFPM1	chr16	+	88514386	88514520	88489030	88489153	88528031	88528238	4,6,6	0,0,0	18,17,19	4,3,1	283	149	9.96855e-06	0.000205902	1.0,1.0,1.0	0.703,0.749,0.909	0.213
ENSG00000179588	ZFPM1	chr16	+	88526813	88526916	88489030	88489153	88528031	88528238	3,7,12	0,0,0	11,10,16	4,3,1	252	149	3.28552e-06	7.55694e-05	1.0,1.0,1.0	0.619,0.663,0.904	0.271
ENSG00000237296	SMG1P1	chr16	+	22451619	22451658	22437007	22437492	22454701	22454865	1,10,8	0,0,2	3,5,1	4,7,0	188	149	7.09092e-08	2.25638e-06	1.0,1.0,0.76	0.373,0.361,1.0	0.342
ENSG00000168268	NT5DC2	chr3	-	52524816	52524881	52524384	52524611	52524962	52525103	224137177	9,16,15	76,53,81	30,20,18	214	149	1.11022e-16	1.15084e-14	0.945,0.856,0.891	0.638,0.649,0.758	0.216
ENSG00000106829	TLE4	chr9	+	79627373	79627448	79612655	79612718	79652592	79652794	72,62,88	7,6,3	30,32,28	3,4,11	224	149	0.00204375	0.0227888	0.872,0.873,0.951	0.869,0.842,0.629	0.119
ENSG00000106829	TLE4	chr9	+	79706746	79706899	79705888	79705942	79708117	79708162	146224158	40,36,22	74,97,94	0,2,7	298	149	7.70783e-11	4.01858e-09	0.646,0.757,0.782	1.0,0.96,0.87	-0.215
ENSG00000184517	ZFP1	chr16	+	75166769	75166913	75152908	75152966	75169252	75169326	11,15,15	3,3,2	16,10,27	12,2,8	293	149	0.00316168	0.03299	0.651,0.718,0.792	0.404,0.718,0.632	0.136
ENSG00000140876	NUDT7	chr16	+	77735827	77735986	77725430	77725584	77741581	77742260	11,12,14	15,10,23	3,2,1	11,4,8	298	149	0.00148664	0.0173727	0.268,0.375,0.233	0.12,0.2,0.059	0.166
ENSG00000103264	FBXO31	chr16	-	87358410	87358497	87347173	87347250	87360294	87360366	9,15,22	27,38,46	4,0,0	36,48,27	236	149	2.20934e-14	1.84581e-12	0.174,0.2,0.232	0.066,0.0,0.0	0.18
ENSG00000187741	FANCA	chr16	-	89762637	89762793	89761948	89762022	89764889	89765066	14,22,11	39,39,32	1,1,1	29,26,35	298	149	2.83218e-13	2.04919e-11	0.152,0.22,0.147	0.017,0.019,0.014	0.156
ENSG00000172840	PDP2	chr16	+	66883014	66883102	66880530	66880756	66884230	66884594	5,2,2	1,2,1	3,2,4	6,5,7	237	149	6.1483e-12	3.69697e-10	0.759,0.386,0.557	0.239,0.201,0.264	0.333
ENSG00000172840	PDP2	chr16	+	66883014	66883102	66880548	66880664	66884230	66884594	5,2,2	4,11,5	2,2,2	10,21,17	237	149	0.00338984	0.0349619	0.44,0.103,0.201	0.112,0.056,0.069	0.169
ENSG00000184939	ZFP90	chr16	+	68539757	68539825	68533697	68533855	68557997	68558101	5,9,9	2,3,0	3,2,8	3,10,8	217	149	2.00506e-13	1.47854e-11	0.632,0.673,1.0	0.407,0.121,0.407	0.457
ENSG00000169919	GUSB	chr7	-	65979833	65979911	65979398	65979541	65980223	65980409	30,20,32	15,8,4	32,38,53	9,3,6	227	149	0.00511104	0.04928	0.568,0.621,0.84	0.7,0.893,0.853	-0.139
ENSG00000159593	NAE1	chr16	-	66826522	66826583	66823528	66823600	66830846	66830955	9,4,3	1,0,0	4,2,0	0,5,2	210	149	3.21169e-05	0.000592607	0.865,1.0,1.0	1.0,0.221,0.0	0.548
ENSG00000173611	SCAI	chr9	-	125065989	125066058	125055875	125056007	125142632	125142677	0,1,14	3,9,12	8,10,7	5,4,14	218	149	0.000367816	0.00512968	0.0,0.071,0.444	0.522,0.631,0.255	-0.298
ENSG00000102908	NFAT5	chr16	+	69646516	69646578	69626402	69626528	69647027	69647167	11,10,6	11,4,4	3,1,7	5,3,19	211	149	8.84323e-05	0.00146372	0.414,0.638,0.514	0.298,0.191,0.206	0.29
ENSG00000124074	ENKD1	chr16	-	67663936	67664062	67663656	67663820	67666070	67666274	55,63,64	2,2,2	31,50,52	7,4,11	275	149	1.84823e-10	9.0534e-09	0.937,0.945,0.945	0.706,0.871,0.719	0.177
ENSG00000124074	ENKD1	chr16	-	67664995	67665168	67663786	67663820	67666070	67666129	61,76,61	2,2,2	54,26,30	7,4,11	298	149	1.21986e-11	7.07253e-10	0.938,0.95,0.938	0.794,0.765,0.577	0.23
ENSG00000171634	BPTF	chr17	+	67875555	67875744	67874816	67875020	67886127	67886316	58,55,62	5,10,7	48,81,65	0,0,0	298	149	4.34985e-13	3.03666e-11	0.853,0.733,0.816	1.0,1.0,1.0	-0.199
ENSG00000171634	BPTF	chr17	+	67875555	67875744	67874816	67875020	67891843	67892034	45,39,44	3,4,7	40,60,58	0,0,0	298	149	2.56177e-07	7.35365e-06	0.882,0.83,0.759	1.0,1.0,1.0	-0.176
ENSG00000171634	BPTF	chr17	+	67886127	67886316	67874919	67875020	67891843	67891962	32,28,19	3,4,7	17,20,32	0,0,0	298	149	1.36503e-07	4.14238e-06	0.842,0.778,0.576	1.0,1.0,1.0	-0.268
ENSG00000171634	BPTF	chr17	+	67963332	67963506	67959540	67959875	67964211	67964404	57,60,73	33,41,43	40,48,79	18,19,15	298	149	0.00273218	0.0290694	0.463,0.423,0.459	0.526,0.558,0.725	-0.155
ENSG00000007545	CRAMP1	chr16	+	1667334	1667400	1666421	1666600	1667961	1668193	22,18,35	3,6,0	24,21,29	11,5,5	215	149	0.000137568	0.00215423	0.836,0.675,1.0	0.602,0.744,0.801	0.121
ENSG00000108021	TASOR2	chr10	+	5717658	5717750	5714134	5714207	5720543	5720611	82,49,48	20,27,21	44,64,54	11,7,2	241	149	1.27513e-05	0.00025793	0.717,0.529,0.586	0.712,0.85,0.943	-0.224
ENSG00000088876	ZNF343	chr20	-	2486640	2486763	2481822	2484656	2492698	2492825	18,20,9	20,8,25	8,8,7	14,14,28	272	149	0.00145835	0.0170875	0.33,0.578,0.165	0.238,0.238,0.12	0.159
ENSG00000131791	PRKAB2	chr1	-	147167766	147167933	147166845	147166939	147171988	147172167	32,64,31	2,0,2	41,45,34	9,4,7	298	149	0	0	0.889,1.0,0.886	0.695,0.849,0.708	0.174
ENSG00000103485	QPRT	chr16	+	29694663	29694755	29679181	29679210	29696995	29697127	15,32,15	4,1,3	15,22,34	9,8,7	241	149	6.8263e-06	0.000146554	0.699,0.952,0.756	0.507,0.63,0.75	0.173
ENSG00000174628	IQCK	chr16	+	19763847	19764112	19735352	19735450	19788837	19788922	49,30,29	9,7,6	38,33,36	2,2,1	298	149	0.000251998	0.0036882	0.731,0.682,0.707	0.905,0.892,0.947	-0.208
ENSG00000174628	IQCK	chr16	+	19763847	19764112	19735352	19735450	19827025	19827137	18,12,11	5,5,0	13,10,16	0,0,0	298	149	2.07293e-06	4.96641e-05	0.643,0.545,1.0	1.0,1.0,1.0	-0.271
ENSG00000138448	ITGAV	chr2	+	186633328	186633374	186625472	186625587	186636081	186636207	38,26,30	3,10,9	23,17,31	7,12,19	195	149	0.000517989	0.00693803	0.906,0.665,0.718	0.715,0.52,0.555	0.166
ENSG00000183458	PKD1P3	chr16	+	14919862	14920083	14919244	14919428	14920271	14920387	8,26,27	1,4,1	16,11,10	0,0,0	298	149	0.00037346	0.00519311	0.8,0.765,0.931	1.0,1.0,1.0	-0.168
ENSG00000102858	MGRN1	chr16	+	4680031	4680097	4677462	4677572	4681549	4681580	139162136	12,17,19	104,97,132	33,26,27	215	149	5.37698e-10	2.47072e-08	0.889,0.868,0.832	0.686,0.721,0.772	0.137
ENSG00000154743	TSEN2	chr3	+	12506707	12506835	12505153	12505231	12528887	12528924	5,2,2	3,2,2	6,3,2	0,0,0	277	149	1.93451e-07	5.71289e-06	0.473,0.35,0.35	1.0,1.0,1.0	-0.609
ENSG00000154743	TSEN2	chr3	+	12516610	12516661	12505153	12505231	12528887	12528924	9,4,9	3,2,2	12,3,1	0,0,0	200	149	3.44898e-05	0.000631471	0.691,0.598,0.77	1.0,1.0,1.0	-0.314
ENSG00000005339	CREBBP	chr16	-	3777612	3777657	3774568	3774693	3778010	3778172	43,54,59	10,8,8	68,58,80	4,1,4	194	149	1.23987e-06	3.12624e-05	0.768,0.838,0.85	0.929,0.978,0.939	-0.13
ENSG00000131188	PRR7	chr5	+	177453955	177454040	177446813	177446960	177454828	177455494	6,45,47	24,68,49	5,4,1	30,50,28	234	149	3.01981e-14	2.48581e-12	0.137,0.296,0.379	0.096,0.048,0.022	0.215
ENSG00000131115	ZNF227	chr19	+	44217790	44217852	44213068	44213244	44228445	44228572	26,18,30	17,6,7	15,21,22	25,14,15	211	149	0.00059891	0.0078728	0.519,0.679,0.752	0.298,0.514,0.509	0.21
ENSG00000103197	TSC2	chr16	+	2077597	2077726	2076490	2076585	2079031	2079196	13,8,4	41,31,30	27,17,9	19,40,36	278	149	0.00221024	0.0243652	0.145,0.122,0.067	0.432,0.186,0.118	-0.134
ENSG00000173517	PEAK1	chr15	-	77284957	77285078	77252366	77252526	77286422	77286504	6,6,14	5,7,4	16,23,13	6,0,4	270	149	0.00243092	0.026381	0.398,0.321,0.659	0.595,1.0,0.642	-0.286
ENSG00000115286	NDUFS7	chr19	+	1386517	1386639	1384050	1384156	1387810	1387847	1,0,0	0,2,1	3,3,1	0,3,0	271	149	1.07466e-06	2.7377e-05	1.0,0.0,0.0	1.0,0.355,1.0	-0.452
ENSG00000129007	CALML4	chr15	-	68199540	68199681	68197439	68197628	68205120	68205151	36,15,24	0,0,1	30,25,23	1,10,3	290	149	4.7007e-10	2.18113e-08	1.0,1.0,0.925	0.939,0.562,0.798	0.209
ENSG00000158062	UBXN11	chr1	-	26294204	26294331	26285822	26286037	26296918	26296995	62,59,61	6,6,7	51,44,40	2,1,0	276	149	0.000164152	0.00251865	0.848,0.841,0.825	0.932,0.96,1.0	-0.126
ENSG00000158062	UBXN11	chr1	-	26302812	26302918	26301693	26301722	26306591	26306609	37,36,51	0,2,3	9,12,12	1,7,5	255	149	2.62521e-09	1.07403e-07	1.0,0.913,0.909	0.84,0.5,0.584	0.299
ENSG00000198690	FAN1	chr15	+	30910613	30910815	30908117	30908258	30913857	30914091	96,62,81	2,1,3	97,59,91	6,18,13	298	149	2.44249e-15	2.23797e-13	0.96,0.969,0.931	0.89,0.621,0.778	0.19
ENSG00000165802	NSMF	chr9	-	137453730	137453820	137452735	137453180	137454390	137454432	351320354	55,28,34	383385440	2,2,10	239	149	0	0	0.799,0.877,0.867	0.992,0.992,0.965	-0.135
ENSG00000162604	TM2D1	chr1	-	61723712	61723772	61709328	61709437	61724901	61725144	31,41,42	0,1,3	40,38,49	10,5,5	209	149	6.95799e-12	4.14337e-10	1.0,0.967,0.909	0.74,0.844,0.875	0.139
ENSG00000162604	TM2D1	chr1	-	61724287	61724425	61723712	61723772	61724919	61725050	1,5,0	0,3,2	0,0,0	3,7,5	287	149	0.000749306	0.00953244	1.0,0.464,0.0	0.0,0.0,0.0	0.488
ENSG00000140157	NIPA2	chr15	+	22839061	22839174	22838678	22838947	22839654	22839790	15,10,28	1,19,18	6,6,12	9,19,23	262	149	1.56619e-08	5.58073e-07	0.895,0.23,0.469	0.275,0.152,0.229	0.313
ENSG00000128973	CLN6	chr15	-	68211555	68211741	68211262	68211318	68218535	68218650	5,4,1	1,0,0	3,3,18	3,3,1	298	149	2.73376e-06	6.38324e-05	0.714,1.0,1.0	0.333,0.333,0.9	0.383
ENSG00000069956	MAPK6	chr15	+	52027638	52027873	52019237	52019376	52042753	52042833	2,6,0	4,8,4	0,0,0	1,4,6	298	149	0.000324426	0.00459427	0.2,0.273,0.0	0.0,0.0,0.0	0.158
ENSG00000102878	HSF4	chr16	+	67167302	67167402	67167119	67167222	67167474	67167599	6,8,13	10,9,11	4,7,4	19,30,48	249	149	5.29243e-13	3.63695e-11	0.264,0.347,0.414	0.112,0.123,0.047	0.248
ENSG00000102878	HSF4	chr16	+	67167302	67167402	67167119	67167222	67167823	67167947	3,7,12	0,1,0	4,3,3	3,3,6	249	149	0	0	1.0,0.807,1.0	0.444,0.374,0.23	0.586
ENSG00000102878	HSF4	chr16	+	67167460	67167599	67167119	67167222	67167823	67167947	18,14,15	0,1,0	18,32,46	3,3,6	288	149	9.02917e-05	0.00149049	1.0,0.879,1.0	0.756,0.847,0.799	0.159
ENSG00000137817	PARP6	chr15	-	72250844	72250954	72250019	72250092	72251206	72251255	59,68,75	29,34,22	62,77,80	3,11,11	259	149	1.72675e-10	8.51933e-09	0.539,0.535,0.662	0.922,0.801,0.807	-0.265
ENSG00000137817	PARP6	chr15	-	72250844	72250957	72250019	72250092	72251206	72251255	38,37,44	29,34,22	30,44,61	3,11,11	262	149	1.1206e-09	4.86935e-08	0.427,0.382,0.532	0.85,0.695,0.759	-0.321
ENSG00000067225	PKM	chr15	-	72221167	72221284	72218943	72219110	72230895	72231113	2,9,1	42,34,39	4,8,11	14,19,20	266	149	1.79685e-08	6.34389e-07	0.026,0.129,0.014	0.138,0.191,0.236	-0.132
ENSG00000067225	PKM	chr15	-	72221167	72221284	72218943	72219110	72230899	72231386	2,10,1	18,23,31	2,7,11	0,6,2	266	149	1.54173e-06	3.79565e-05	0.059,0.196,0.018	1.0,0.395,0.755	-0.626
ENSG00000198663	C6orf89	chr6	+	36894503	36894603	36885951	36886028	36899425	36899633	34,30,33	1,13,12	31,30,22	11,16,18	249	149	0.000177767	0.00271065	0.953,0.58,0.622	0.628,0.529,0.422	0.192
ENSG00000104067	TJP1	chr15	-	29719776	29720016	29718265	29719138	29720357	29720708	76,81,104	105,49,83	48,50,65	100123114	298	149	5.88418e-15	5.22056e-13	0.266,0.453,0.385	0.194,0.169,0.222	0.173
ENSG00000062524	LTK	chr15	-	41507513	41507657	41507094	41507290	41508068	41508221	24,9,9	1,0,1	11,16,10	2,0,5	293	149	9.87249e-05	0.00161412	0.924,1.0,0.821	0.737,1.0,0.504	0.168
ENSG00000139746	RBM26	chr13	-	79353152	79353224	79344668	79344794	79354438	79354561	30,25,28	18,31,28	17,15,19	47,35,34	221	149	9.14723e-08	2.859e-06	0.529,0.352,0.403	0.196,0.224,0.274	0.197
ENSG00000197535	MYO5A	chr15	-	52343116	52343197	52340195	52340394	52346360	52346461	22,27,30	17,16,17	27,23,21	47,45,48	230	149	3.04201e-14	2.50074e-12	0.456,0.522,0.533	0.271,0.249,0.221	0.257
ENSG00000101040	ZMYND8	chr20	-	47212641	47212725	47209213	47210897	47220257	47220324	89,90,137	96,59,51	61,51,81	61,77,93	233	149	1.92067e-07	5.6776e-06	0.372,0.494,0.632	0.39,0.298,0.358	0.151
ENSG00000259332	ST20-MTHFS	chr15	-	79907628	79907684	79889092	79889354	79923451	79923744	6,6,13	0,0,0	8,8,16	1,8,0	205	149	0.000178683	0.00272328	1.0,1.0,1.0	0.853,0.421,1.0	0.242
ENSG00000182718	ANXA2	chr15	-	60364428	60364523	60357138	60357236	60386027	60386086	17,17,17	0,2,4	1,2,3	0,0,0	244	149	0.000761955	0.00967881	1.0,0.838,0.722	1.0,1.0,1.0	-0.147
ENSG00000182718	ANXA2	chr15	-	60396150	60396427	60390212	60390317	60397257	60397338	24,38,33	6,0,5	8,11,2	0,1,0	298	149	0.000427837	0.00584107	0.667,1.0,0.767	1.0,0.846,1.0	-0.137
ENSG00000182718	ANXA2	chr15	-	60396279	60396427	60390212	60390317	60397257	60397338	24,37,33	6,0,5	8,11,2	0,1,0	297	149	0.000420388	0.00575084	0.667,1.0,0.768	1.0,0.847,1.0	-0.137
ENSG00000182718	ANXA2	chr15	-	60397257	60397338	60395644	60396427	60397942	60397964	27,36,33	12,19,13	9,13,2	1,0,1	230	149	5.47983e-05	0.000959368	0.593,0.551,0.622	0.854,1.0,0.564	-0.217
ENSG00000157823	AP3S2	chr15	-	89878264	89878300	89877305	89877424	89888520	89888632	6,4,6	6,4,0	5,3,4	11,10,4	185	149	1.45652e-05	0.000291082	0.446,0.446,1.0	0.268,0.195,0.446	0.328
ENSG00000157823	AP3S2	chr15	-	89889048	89889136	89871474	89871546	89893880	89894028	5,0,2	0,6,0	13,9,3	0,1,0	237	149	0.0022917	0.0251259	1.0,0.0,1.0	1.0,0.85,1.0	-0.283
ENSG00000051825	MPHOSPH9	chr12	-	123226287	123226351	123223037	123223127	123227462	123227616	8,3,7	20,15,14	0,2,0	8,25,26	213	149	1.18316e-08	4.32091e-07	0.219,0.123,0.259	0.0,0.053,0.0	0.183
ENSG00000168970	JMJD7-PLA2G4B	chr15	+	41843125	41843223	41842192	41842591	41843675	41843811	6,4,15	2,0,0	8,12,10	4,3,8	247	149	1.11022e-16	1.15084e-14	0.644,1.0,1.0	0.547,0.707,0.43	0.32
ENSG00000168803	ADAL	chr15	+	43334944	43335170	43333310	43333434	43335695	43335826	53,28,36	2,2,5	25,31,35	1,0,0	298	149	0.000516738	0.00692428	0.93,0.875,0.783	0.926,1.0,1.0	-0.113
ENSG00000114062	UBE3A	chr15	-	25408619	25408684	25405460	25405502	25409087	25409207	3,3,0	42,26,26	6,4,8	27,37,20	214	149	4.14339e-07	1.13842e-05	0.047,0.074,0.0	0.134,0.07,0.218	-0.1
ENSG00000114062	UBE3A	chr15	-	25411907	25411971	25405460	25405502	25438488	25438524	12,10,18	23,22,24	10,9,7	36,24,35	213	149	0.000715926	0.00916841	0.267,0.241,0.344	0.163,0.208,0.123	0.119
ENSG00000140525	FANCI	chr15	+	89245194	89245311	89244003	89244033	89245755	89245839	1,1,0	0,1,3	5,1,0	3,1,1	266	149	0.00201146	0.0224898	1.0,0.359,0.0	0.483,0.359,0.0	0.172
ENSG00000140525	FANCI	chr15	+	89245194	89245311	89244003	89244033	89247628	89247731	13,6,5	30,36,41	11,7,6	12,16,16	266	149	0.00197199	0.0221168	0.195,0.085,0.064	0.339,0.197,0.174	-0.122
ENSG00000140525	FANCI	chr15	+	89245194	89245311	89244016	89244067	89245606	89245708	0,0,4	2,2,1	2,3,3	3,0,3	266	149	0.00022605	0.00335145	0.0,0.0,0.691	0.272,1.0,0.359	-0.313
ENSG00000140525	FANCI	chr15	+	89245194	89245311	89244016	89244067	89245755	89245839	0,0,3	1,7,4	5,4,3	3,2,11	266	149	4.77527e-09	1.86922e-07	0.0,0.0,0.296	0.483,0.528,0.133	-0.283
ENSG00000140525	FANCI	chr15	+	89245755	89245839	89244003	89244033	89247628	89247731	9,10,10	30,36,41	11,10,13	12,16,16	233	149	0.00108446	0.0132018	0.161,0.151,0.135	0.37,0.286,0.342	-0.184
ENSG00000140525	FANCI	chr15	+	89245755	89245839	89244249	89244280	89247628	89247731	9,10,7	1,0,0	8,9,13	0,4,6	233	149	1.23901e-07	3.7861e-06	0.852,1.0,1.0	1.0,0.59,0.581	0.227
ENSG00000137872	SEMA6D	chr15	+	47768580	47768748	47767036	47767093	47770496	47770765	5,2,10	0,0,0	17,13,20	2,2,4	298	149	4.07649e-06	9.2077e-05	1.0,1.0,1.0	0.81,0.765,0.714	0.237
ENSG00000140416	TPM1	chr15	+	63061197	63061273	63060868	63060939	63061712	63061788	1104867918	533418360	92125128	17,43,25	225	149	4.3681e-05	0.000781851	0.578,0.579,0.628	0.782,0.658,0.772	-0.142
ENSG00000140416	TPM1	chr15	+	63064063	63064142	63062575	63062645	63065895	63066091	29,18,31	24,18,11	15,10,12	23,21,12	228	149	0.000540473	0.00721252	0.441,0.395,0.648	0.299,0.237,0.395	0.184
ENSG00000140416	TPM1	chr15	+	63064063	63064190	63062575	63062645	63065895	63066093	18,9,19	24,18,11	8,2,7	23,21,12	276	149	0.000178522	0.00272149	0.288,0.213,0.483	0.158,0.049,0.239	0.179
ENSG00000140416	TPM1	chr15	+	63064063	63064982	63062575	63062645	63065895	63066035	22,9,21	24,18,11	8,2,5	23,21,12	298	149	1.59529e-06	3.90564e-05	0.314,0.2,0.488	0.148,0.045,0.172	0.212
ENSG00000136425	CIB2	chr15	-	78123704	78123739	78111164	78111276	78131164	78131225	1,1,0	0,1,1	19,14,12	1,3,4	184	149	1.93666e-05	0.000375932	1.0,0.447,0.0	0.939,0.791,0.708	-0.33
ENSG00000260123	CARMAL	chr15	+	89075295	89075384	89070090	89070191	89082490	89082819	4,8,12	0,0,0	13,11,11	2,2,2	238	149	0.00100546	0.0123892	1.0,1.0,1.0	0.803,0.775,0.775	0.216
ENSG00000125970	RALY	chr20	+	34065043	34065160	33993679	33994131	34072065	34072330	27,29,27	13,29,27	8,8,17	19,20,41	266	149	4.66973e-08	1.54312e-06	0.538,0.359,0.359	0.191,0.183,0.188	0.231
ENSG00000204852	TCTN1	chr12	+	110619835	110619956	110614026	110614402	110626361	110626382	62,86,79	5,8,5	86,97,102	19,22,29	270	149	3.33067e-16	3.31844e-14	0.872,0.856,0.897	0.714,0.709,0.66	0.181
ENSG00000204852	TCTN1	chr12	+	110634395	110634463	110632471	110632559	110636480	110636501	7,8,4	4,8,6	8,9,10	10,15,35	217	149	0.00424619	0.0422035	0.546,0.407,0.314	0.355,0.292,0.164	0.152
ENSG00000204852	TCTN1	chr12	+	110634669	110634779	110632471	110632559	110636480	110636501	87,102,78	4,8,6	67,82,102	10,15,35	259	149	1.21618e-11	7.05787e-10	0.926,0.88,0.882	0.794,0.759,0.626	0.17
ENSG00000204852	TCTN1	chr12	+	110641023	110641149	110640382	110640517	110647195	110647336	44,34,27	0,3,0	109106123	15,14,21	275	149	0	0	1.0,0.86,1.0	0.797,0.804,0.76	0.166
ENSG00000204852	TCTN1	chr12	+	110641023	110641149	110640382	110640517	110647210	110647336	50,34,30	3,1,4	125131153	37,47,89	275	149	0	0	0.9,0.949,0.803	0.647,0.602,0.482	0.307
ENSG00000204852	TCTN1	chr12	+	110644966	110645129	110640382	110640517	110647195	110647336	2,2,2	0,3,0	4,6,16	15,14,21	298	149	0	0	1.0,0.25,1.0	0.118,0.176,0.276	0.56
ENSG00000204852	TCTN1	chr12	+	110644966	110645129	110640382	110640517	110647210	110647336	50,36,45	3,1,4	76,86,120	37,47,89	298	149	0	0	0.893,0.947,0.849	0.507,0.478,0.403	0.434
ENSG00000204852	TCTN1	chr12	+	110644966	110645129	110641023	110641149	110647210	110647336	55,41,53	6,0,3	91108132	18,28,31	298	149	0	0	0.821,1.0,0.898	0.717,0.659,0.68	0.221
ENSG00000204852	TCTN1	chr12	+	110644991	110645129	110640382	110640517	110647210	110647336	49,36,41	3,1,4	74,80,105	37,47,89	287	149	0	0	0.895,0.949,0.842	0.509,0.469,0.38	0.443
ENSG00000204852	TCTN1	chr12	+	110644991	110645129	110641023	110641149	110647210	110647336	49,38,41	6,0,3	77,82,106	18,28,31	287	149	0	0	0.809,1.0,0.876	0.69,0.603,0.64	0.251
ENSG00000113742	CPEB4	chr5	+	173943025	173943049	173932449	173932500	173944966	173945140	0,0,6	9,5,7	0,0,0	6,13,5	173	149	0.000514067	0.00689105	0.0,0.0,0.425	0.0,0.0,0.0	0.142
ENSG00000114790	ARHGEF26	chr3	+	154217868	154217958	154194643	154194718	154225855	154226010	20,13,22	3,2,0	31,26,38	0,0,0	239	149	0.00479801	0.0467652	0.806,0.802,1.0	1.0,1.0,1.0	-0.131
ENSG00000123094	RASSF8	chr12	+	25995036	25995130	25959028	25959148	26055235	26055446	10,27,26	0,2,4	3,1,0	3,2,4	243	149	2.904e-10	1.39259e-08	1.0,0.892,0.799	0.38,0.235,0.0	0.692
ENSG00000123094	RASSF8	chr12	+	25995036	25995130	25959028	25959148	26055278	26055446	13,12,23	2,2,5	1,2,4	2,5,2	243	149	0.00018233	0.00276926	0.799,0.786,0.738	0.235,0.197,0.551	0.447
ENSG00000103852	TTC23	chr15	-	99234987	99235080	99228532	99228732	99241364	99241559	10,4,10	20,28,19	2,2,2	18,31,25	242	149	4.71189e-06	0.00010489	0.235,0.081,0.245	0.064,0.038,0.047	0.137
ENSG00000103852	TTC23	chr15	-	99241364	99241559	99228532	99228732	99245388	99245510	22,33,24	6,4,6	28,43,32	4,0,0	298	149	1.86263e-05	0.000362936	0.647,0.805,0.667	0.778,1.0,1.0	-0.22
ENSG00000103852	TTC23	chr15	-	99245388	99245510	99241364	99241559	99249170	99249581	18,10,24	7,2,2	8,10,8	2,0,0	271	149	0.00114432	0.0138345	0.586,0.733,0.868	0.687,1.0,1.0	-0.167
ENSG00000168904	LRRC28	chr15	+	99276575	99276616	99255897	99256125	99287256	99287294	42,43,47	4,5,4	25,18,28	9,6,12	190	149	6.19316e-09	2.37886e-07	0.892,0.871,0.902	0.685,0.702,0.647	0.21
ENSG00000264538	SUZ12P1	chr17	+	30743300	30743369	30709298	30709811	30759490	30759539	21,14,12	1,0,2	29,22,17	4,5,3	218	149	1.79535e-09	7.54057e-08	0.935,1.0,0.804	0.832,0.75,0.795	0.121
ENSG00000264538	SUZ12P1	chr17	+	30743300	30743369	30735032	30735097	30759490	30759539	35,27,19	2,2,4	46,30,20	6,13,10	218	149	5.86697e-08	1.89035e-06	0.923,0.902,0.765	0.84,0.612,0.578	0.187
ENSG00000255571	MIR9-3HG	chr15	+	89368046	89368235	89362508	89362735	89378041	89378165	2,3,6	0,0,0	0,0,5	2,4,1	298	149	3.65157e-10	1.72674e-08	1.0,1.0,1.0	0.0,0.0,0.714	0.762
ENSG00000140374	ETFA	chr15	-	76287845	76287945	76230503	76231398	76311349	76311414	0,0,2	2,2,0	2,1,3	0,2,0	249	149	3.69296e-06	8.40928e-05	0.0,0.0,1.0	1.0,0.23,1.0	-0.41
ENSG00000140374	ETFA	chr15	-	76309931	76310064	76292430	76292513	76311349	76311443	3,5,3	4,4,12	2,1,0	8,17,4	282	149	5.06932e-05	0.000895134	0.284,0.398,0.117	0.117,0.03,0.0	0.217
ENSG00000156958	GALK2	chr15	+	49161739	49161861	49155758	49156016	49201161	49201250	26,13,31	20,19,28	1,8,8	8,14,15	271	149	0.00410008	0.0409695	0.417,0.273,0.378	0.064,0.239,0.227	0.179
ENSG00000188997	KCTD21	chr11	-	78177738	78177985	78174323	78174583	78188572	78188624	1,3,4	3,18,16	0,0,0	4,5,11	298	149	0.00132604	0.0157197	0.143,0.077,0.111	0.0,0.0,0.0	0.11
ENSG00000140367	UBE2Q2	chr15	+	75859877	75859982	75854385	75854487	75868950	75869010	163128161	32,29,47	121117150	8,15,22	254	149	7.64377e-06	0.000162237	0.749,0.721,0.668	0.899,0.821,0.8	-0.127
ENSG00000179151	EDC3	chr15	-	74687090	74687179	74676940	74677022	74695879	74695936	20,32,37	4,4,4	29,23,34	8,9,8	238	149	0.000148999	0.00231382	0.758,0.834,0.853	0.694,0.615,0.727	0.136
ENSG00000138074	SLC5A6	chr2	-	27212019	27212146	27211466	27211533	27212628	27212777	4,13,9	0,0,0	25,16,18	1,0,6	276	149	0.000924209	0.0114939	1.0,1.0,1.0	0.931,1.0,0.618	0.15
ENSG00000137814	HAUS2	chr15	+	42560781	42560870	42558197	42558290	42561269	42561402	17,14,22	2,3,3	8,9,13	2,7,7	238	149	4.77521e-05	0.0008488	0.842,0.745,0.821	0.715,0.446,0.538	0.236
ENSG00000105755	ETHE1	chr19	-	43526200	43526349	43511436	43511566	43526514	43526659	171171196	8,21,8	65,56,64	17,7,6	298	149	0.00104633	0.0128287	0.914,0.803,0.925	0.657,0.8,0.842	0.114
ENSG00000151575	TEX9	chr15	+	56383951	56384031	56373440	56373504	56391242	56391385	17,13,16	2,5,1	13,4,14	0,0,0	229	149	7.97149e-05	0.00133522	0.847,0.628,0.912	1.0,1.0,1.0	-0.204
ENSG00000151575	TEX9	chr15	+	56391242	56391418	56373440	56373504	56412301	56412436	2,5,3	4,2,7	0,0,0	1,3,2	298	149	7.34896e-06	0.000156465	0.2,0.556,0.176	0.0,0.0,0.0	0.311
ENSG00000159433	STARD9	chr15	+	42585520	42585634	42583345	42583415	42634855	42634972	4,6,19	0,0,1	9,2,14	0,6,2	263	149	0.000213726	0.00319567	1.0,1.0,0.915	1.0,0.159,0.799	0.319
ENSG00000159433	STARD9	chr15	+	42585520	42585637	42583345	42583415	42634855	42634972	9,10,23	0,0,1	17,5,22	0,6,2	266	149	0.000259752	0.00378818	1.0,1.0,0.928	1.0,0.318,0.86	0.25
ENSG00000215067	ALOX12-AS1	chr17	-	7009795	7009889	6880909	6881062	7012195	7012317	6,13,14	6,0,0	6,10,14	0,0,0	243	149	0.000609383	0.0079816	0.38,1.0,1.0	1.0,1.0,1.0	-0.207
ENSG00000198794	SCAMP5	chr15	+	75009890	75009940	75007660	75007728	75011791	75011846	0,1,0	2,4,2	0,4,5	5,7,12	199	149	7.20229e-06	0.000153821	0.0,0.158,0.0	0.0,0.3,0.238	-0.127
ENSG00000183077	AFMID	chr17	+	78202702	78202751	78190969	78191060	78205945	78206050	23,6,12	2,2,2	5,5,19	0,0,0	198	149	0.000277408	0.00401147	0.896,0.693,0.819	1.0,1.0,1.0	-0.197
ENSG00000183077	AFMID	chr17	+	78204827	78204900	78190969	78191060	78205945	78206050	12,8,8	2,2,2	2,8,1	0,0,0	222	149	0.000345588	0.00486263	0.801,0.729,0.729	1.0,1.0,1.0	-0.247
ENSG00000183077	AFMID	chr17	+	78205092	78205190	78204827	78204900	78205439	78205518	8,13,6	1,0,1	6,13,3	4,5,0	247	149	4.49062e-07	1.224e-05	0.828,1.0,0.784	0.475,0.611,1.0	0.175
ENSG00000183077	AFMID	chr17	+	78205439	78205518	78204827	78204900	78205945	78206050	2,2,0	20,14,19	5,7,0	6,10,3	228	149	7.98129e-07	2.08587e-05	0.061,0.085,0.0	0.353,0.314,0.0	-0.174
ENSG00000206149	HERC2P9	chr15	+	28655494	28655691	28655272	28655420	28655795	28656026	8,11,3	12,2,11	3,2,5	7,10,10	298	149	0.00486537	0.0473338	0.25,0.733,0.12	0.176,0.091,0.2	0.212
ENSG00000134138	MEIS2	chr15	-	36894716	36894812	36891020	36892459	36895150	36895240	115101126	45,49,49	39,50,51	16,5,6	245	149	0.00393796	0.0396196	0.608,0.556,0.61	0.597,0.859,0.838	-0.173
ENSG00000134138	MEIS2	chr15	-	37096288	37096407	37095563	37095614	37097966	37098199	63,86,68	7,17,23	24,21,39	2,2,3	268	149	0.00169231	0.0194585	0.833,0.738,0.622	0.87,0.854,0.878	-0.136
ENSG00000180229	HERC2P3	chr15	-	20461191	20461342	20458231	20458447	20462342	20462446	6,0,1	2,3,5	0,0,0	4,1,5	298	149	0.00010492	0.00170547	0.6,0.0,0.091	0.0,0.0,0.0	0.23
ENSG00000180229	HERC2P3	chr15	-	20466194	20466370	20462830	20463001	20483402	20483517	19,5,12	6,5,7	1,1,1	2,5,6	298	149	8.62881e-07	2.24083e-05	0.613,0.333,0.462	0.2,0.091,0.077	0.347
ENSG00000180229	HERC2P3	chr15	-	20476924	20477056	20466194	20466370	20483402	20483517	47,22,16	6,0,8	8,11,10	0,0,0	281	149	8.96462e-06	0.000187048	0.806,1.0,0.515	1.0,1.0,1.0	-0.226
ENSG00000180229	HERC2P3	chr15	-	20501545	20501714	20466194	20466370	20505390	20505485	0,0,0	5,11,14	8,1,1	3,9,3	298	149	8.1083e-05	0.00135556	0.0,0.0,0.0	0.571,0.053,0.143	-0.256
ENSG00000104081	BMF	chr15	-	40104179	40104340	40087889	40091888	40105794	40106091	40,25,47	0,6,3	11,8,14	0,0,0	298	149	0.000375917	0.00522137	1.0,0.676,0.887	1.0,1.0,1.0	-0.146
ENSG00000104081	BMF	chr15	-	40104242	40104340	40091786	40091888	40105794	40106086	11,7,17	0,6,3	4,4,11	0,0,0	247	149	3.10558e-06	7.18332e-05	1.0,0.413,0.774	1.0,1.0,1.0	-0.271
ENSG00000165113	GKAP1	chr9	-	83792950	83793017	83788600	83788678	83799184	83799328	0,1,0	6,8,11	0,7,2	11,12,11	216	149	6.89748e-05	0.00117612	0.0,0.079,0.0	0.0,0.287,0.111	-0.106
ENSG00000224078	SNHG14	chr15	+	25002724	25002888	25000244	25000374	25019026	25019148	2,8,4	3,1,2	6,2,4	0,0,0	298	149	1.41775e-07	4.28968e-06	0.25,0.8,0.5	1.0,1.0,1.0	-0.483
ENSG00000224078	SNHG14	chr15	+	25054969	25055230	25053827	25053967	25056482	25056622	6,0,7	8,3,7	14,7,8	10,7,3	298	149	0.00154617	0.0179457	0.273,0.0,0.333	0.412,0.333,0.571	-0.237
ENSG00000224078	SNHG14	chr15	+	25055073	25055230	25053827	25053967	25056482	25056565	1,1,8	8,3,7	11,6,5	10,7,3	298	149	0.00048325	0.00651668	0.059,0.143,0.364	0.355,0.3,0.455	-0.181
ENSG00000224078	SNHG14	chr15	+	25055078	25055230	25053827	25053967	25056482	25057088	1,1,5	8,3,7	11,8,5	10,7,3	298	149	4.43698e-09	1.74791e-07	0.059,0.143,0.263	0.355,0.364,0.455	-0.236
ENSG00000224078	SNHG14	chr15	+	25061305	25061413	25059456	25059718	25061949	25062088	10,7,10	13,5,13	19,25,22	3,3,4	257	149	1.35447e-14	1.16642e-12	0.308,0.448,0.308	0.786,0.829,0.761	-0.437
ENSG00000224078	SNHG14	chr15	+	25101822	25101931	25100778	25100890	25103858	25103970	7,3,10	18,14,14	0,0,0	21,17,15	258	149	2.17819e-11	1.22594e-09	0.183,0.11,0.292	0.0,0.0,0.0	0.195
ENSG00000115641	FHL2	chr2	-	105396646	105396697	105386360	105386540	105398969	105399061	19,28,36	3,18,13	1,3,3	9,17,9	200	149	9.65894e-15	8.47194e-13	0.825,0.537,0.674	0.076,0.116,0.199	0.548
ENSG00000115641	FHL2	chr2	-	105396646	105396697	105386360	105386540	105438398	105438513	16,24,31	3,5,10	1,2,2	0,0,0	200	149	6.60153e-06	0.000142124	0.799,0.781,0.698	1.0,1.0,1.0	-0.241
ENSG00000085224	ATRX	chrX	-	77693823	77693937	77688817	77688924	77696576	77696704	25,33,37	13,13,20	16,35,25	4,4,4	263	149	6.64059e-05	0.00113768	0.521,0.59,0.512	0.694,0.832,0.78	-0.228
ENSG00000165795	NDRG2	chr14	-	21022863	21022905	21022391	21022497	21023240	21023321	3,3,0	0,1,4	93132163	179242222	191	149	0	0	1.0,0.701,0.0	0.288,0.298,0.364	0.25
ENSG00000165795	NDRG2	chr14	-	21024029	21024096	21022879	21023321	21025028	21025047	2,3,3	0,0,0	107158153	27,29,33	216	149	0	0	1.0,1.0,1.0	0.732,0.79,0.762	0.239
ENSG00000165795	NDRG2	chr14	-	21024029	21024139	21023240	21023321	21025028	21025061	2,2,3	0,0,0	77105106	27,29,33	259	149	0	0	1.0,1.0,1.0	0.621,0.676,0.649	0.351
ENSG00000105559	PLEKHA4	chr19	-	48839204	48839263	48838016	48838129	48841148	48841310	39,56,54	49,58,57	24,47,23	13,17,16	208	149	0.000148198	0.00230254	0.363,0.409,0.404	0.569,0.664,0.507	-0.188
ENSG00000133961	NUMB	chr14	-	73284080	73284374	73282244	73282505	73287109	73287173	331293274	27,25,28	72,68,68	1,2,0	298	149	5.36932e-08	1.75201e-06	0.86,0.854,0.83	0.973,0.944,1.0	-0.124
ENSG00000133961	NUMB	chr14	-	73316389	73316422	73297210	73297285	73323129	73323204	134,68,107	78,82,115	9,19,9	26,24,16	182	149	0.00272009	0.0289765	0.584,0.404,0.432	0.221,0.393,0.315	0.164
ENSG00000100813	ACIN1	chr14	-	23089981	23090101	23081747	23081836	23090521	23090633	28,28,37	108,70,77	42,35,70	35,46,47	269	149	1.35484e-11	7.81832e-10	0.126,0.181,0.21	0.399,0.296,0.452	-0.21
ENSG00000174373	RALGAPA1	chr14	-	35700161	35700302	35688458	35690003	35721687	35721849	0,0,0	9,7,6	0,2,10	12,15,9	290	149	2.17297e-05	0.000417852	0.0,0.0,0.0	0.0,0.064,0.363	-0.142
ENSG00000092020	PPP2R3C	chr14	-	35109818	35109847	35108138	35108236	35110524	35110629	28,32,27	5,1,0	13,17,18	6,2,2	178	149	8.56477e-05	0.00142311	0.824,0.964,1.0	0.645,0.877,0.883	0.128
ENSG00000186104	CYP2R1	chr11	-	14880135	14880768	14879113	14879207	14885775	14885917	27,20,39	5,1,4	24,14,23	0,0,0	298	149	1.85231e-05	0.000361153	0.73,0.909,0.83	1.0,1.0,1.0	-0.177
ENSG00000099889	ARVCF	chr22	-	19971215	19971335	19969895	19970743	19971885	19971971	3,2,2	16,17,24	28,19,18	13,32,25	269	149	0	0	0.094,0.061,0.044	0.544,0.247,0.285	-0.292
ENSG00000100749	VRK1	chr14	+	96876032	96876120	96860556	96860735	96931330	96931556	6,3,13	2,4,2	1,3,5	1,0,0	237	149	0.000205288	0.00308297	0.654,0.32,0.803	0.386,1.0,1.0	-0.203
ENSG00000165819	METTL3	chr14	-	21500912	21501129	21499763	21499802	21503172	21503577	1,4,2	0,1,0	0,5,5	4,0,7	298	149	2.44702e-07	7.05386e-06	1.0,0.667,1.0	0.0,1.0,0.263	0.468
ENSG00000075413	MARK3	chr14	+	103498501	103498528	103491538	103492034	103502881	103503172	82124103	19,15,28	35,37,54	20,20,15	176	149	0.000161984	0.00248911	0.785,0.875,0.757	0.597,0.61,0.753	0.152
ENSG00000075413	MARK3	chr14	+	103500155	103500200	103498501	103498528	103502881	103503071	82,62,80	58,97,86	68,57,71	27,31,38	194	149	7.93985e-09	2.9828e-07	0.521,0.329,0.417	0.659,0.585,0.589	-0.189
ENSG00000051341	POLQ	chr3	-	121460049	121460234	121449314	121449426	121467518	121467640	30,18,29	8,9,7	34,31,19	2,1,6	298	149	0.00403375	0.0403985	0.652,0.5,0.674	0.895,0.939,0.613	-0.207
ENSG00000051341	POLQ	chr3	-	121540094	121540198	121539432	121539589	121541348	121541479	1,6,0	4,2,3	0,0,0	3,10,7	253	149	8.30917e-06	0.000174674	0.128,0.639,0.0	0.0,0.0,0.0	0.256
ENSG00000150433	TMEM218	chr11	-	125110490	125110549	125102733	125102809	125110643	125110746	2,6,6	2,3,1	3,2,10	0,0,1	208	149	0.000268431	0.0038988	0.417,0.589,0.811	1.0,1.0,0.878	-0.354
ENSG00000150433	TMEM218	chr11	-	125110643	125110746	125110490	125110549	125111538	125111579	3,4,4	2,1,0	2,0,3	4,1,3	252	149	2.5203e-11	1.40183e-09	0.47,0.703,1.0	0.228,0.0,0.372	0.524
ENSG00000100711	ZFYVE21	chr14	+	103729792	103729846	103729090	103729182	103732619	103732762	10,1,7	163100127	4,14,12	33,37,25	203	149	3.68261e-13	2.60631e-11	0.043,0.007,0.039	0.082,0.217,0.261	-0.157
ENSG00000100938	GMPR2	chr14	+	24238245	24238405	24237519	24237562	24238588	24238748	175110132	15,8,6	182163129	3,2,0	298	149	4.99298e-07	1.34898e-05	0.854,0.873,0.917	0.968,0.976,1.0	-0.1
ENSG00000171295	ZNF440	chr19	+	11830273	11830409	11814343	11814450	11830616	11830677	20,17,15	0,0,0	10,12,9	0,12,0	285	149	0.00248056	0.0268287	1.0,1.0,1.0	1.0,0.343,1.0	0.219
ENSG00000171295	ZNF440	chr19	+	11830282	11830409	11814272	11814450	11830616	11830677	26,28,28	0,0,0	11,15,18	0,12,0	276	149	0.00147767	0.0172909	1.0,1.0,1.0	1.0,0.403,1.0	0.199
ENSG00000203485	INF2	chr14	+	104715283	104715340	104714202	104714856	104717562	104717646	24,34,16	1,0,0	0,2,0	2,0,1	206	149	0.000308218	0.00439041	0.946,1.0,1.0	0.0,1.0,0.0	0.649
ENSG00000203485	INF2	chr14	+	104715283	104715340	104714202	104714856	104718794	104719603	71,73,65	40,36,42	2,6,4	19,40,33	206	149	0	0	0.562,0.595,0.528	0.071,0.098,0.081	0.478
ENSG00000174652	ZNF266	chr19	-	9418761	9418895	9418504	9418631	9419050	9419299	20,9,13	15,8,2	6,6,13	1,0,0	283	149	5.97041e-08	1.92167e-06	0.412,0.372,0.774	0.76,1.0,1.0	-0.401
ENSG00000174652	ZNF266	chr19	-	9418765	9418895	9418504	9418631	9419050	9419299	22,7,13	15,8,2	5,12,7	1,0,0	279	149	9.29209e-08	2.89692e-06	0.439,0.318,0.776	0.728,1.0,1.0	-0.398
ENSG00000174652	ZNF266	chr19	-	9418765	9418895	9418504	9418631	9419216	9419299	13,7,11	1,4,5	6,12,6	13,21,7	279	149	1.87295e-12	1.20253e-10	0.874,0.483,0.54	0.198,0.234,0.314	0.384
ENSG00000174652	ZNF266	chr19	-	9434797	9434859	9420064	9420218	9435107	9435193	0,0,0	1,1,2	5,3,3	2,0,0	211	149	3.01426e-13	2.1581e-11	0.0,0.0,0.0	0.638,1.0,1.0	-0.879
ENSG00000066629	EML1	chr14	+	99850123	99850332	99793412	99793543	99850852	99851035	7,3,1	5,6,18	0,3,1	21,18,17	298	149	2.90335e-05	0.00054205	0.412,0.2,0.027	0.0,0.077,0.029	0.178
ENSG00000066629	EML1	chr14	+	99874930	99874987	99865513	99865646	99878484	99878552	1,1,0	43,24,16	9,4,1	17,11,14	206	149	1.04577e-09	4.57648e-08	0.017,0.029,0.0	0.277,0.208,0.049	-0.163
ENSG00000166801	FAM111A	chr11	+	59143496	59143695	59143082	59143304	59145826	59145856	12,13,18	2,4,11	6,2,9	0,1,1	298	149	0.000728109	0.00930121	0.75,0.619,0.45	1.0,0.5,0.818	-0.166
ENSG00000088179	PTPN4	chr2	+	119926597	119926666	119920068	119920241	119932423	119932549	21,15,26	1,0,1	21,14,21	6,5,1	218	149	9.97528e-08	3.09893e-06	0.935,1.0,0.947	0.705,0.657,0.935	0.195
ENSG00000119630	PGF	chr14	-	74946212	74946275	74941833	74942733	74946378	74946408	13,21,39	27,35,34	31,39,55	19,18,27	212	149	2.24914e-10	1.09044e-08	0.253,0.297,0.446	0.534,0.604,0.589	-0.244
ENSG00000198208	RPS6KL1	chr14	-	74909542	74910148	74909100	74909190	74911247	74911380	1,4,1	0,0,1	9,12,9	3,0,6	298	149	9.8577e-07	2.52588e-05	1.0,1.0,0.333	0.6,1.0,0.429	0.101
ENSG00000198208	RPS6KL1	chr14	-	74921977	74922485	74921276	74921561	74923179	74923255	3,1,2	0,0,0	26,33,24	3,1,4	298	149	6.55276e-05	0.00112451	1.0,1.0,1.0	0.812,0.943,0.75	0.165
ENSG00000157326	DHRS4	chr14	+	23965931	23965983	23959901	23960003	23966282	23966417	19,8,18	2,0,2	22,18,15	7,5,2	201	149	5.1281e-10	2.36165e-08	0.876,1.0,0.87	0.7,0.727,0.848	0.157
ENSG00000157326	DHRS4	chr14	+	23966282	23966417	23959901	23960003	23967210	23967266	26,18,24	17,28,33	21,36,34	16,18,23	284	149	0.000916684	0.0114095	0.445,0.252,0.276	0.408,0.512,0.437	-0.128
ENSG00000213983	AP1G2	chr14	-	23566561	23566686	23566277	23566419	23567110	23567315	46,39,55	10,4,4	21,7,10	0,0,0	274	149	3.66295e-06	8.35949e-05	0.714,0.841,0.882	1.0,1.0,1.0	-0.188
ENSG00000169118	CSNK1G1	chr15	-	64188374	64188485	64180347	64180454	64203081	64203189	7,10,9	34,39,26	7,21,11	7,4,14	260	149	2.21426e-05	0.000425115	0.106,0.128,0.166	0.364,0.751,0.31	-0.342
ENSG00000106723	SPIN1	chr9	+	88415606	88415699	88388430	88388538	88418777	88418951	10,6,19	1,3,4	4,4,4	0,1,0	242	149	0.000304515	0.00434629	0.86,0.552,0.745	1.0,0.711,1.0	-0.185
ENSG00000106723	SPIN1	chr9	+	88416643	88416766	88388430	88388538	88418777	88418951	5,4,4	1,3,4	1,5,1	0,1,0	272	149	5.98884e-05	0.0010364	0.733,0.422,0.354	1.0,0.733,1.0	-0.408
ENSG00000106723	SPIN1	chr9	+	88416643	88416766	88415606	88415699	88418849	88418951	5,3,4	4,0,2	2,5,5	0,1,1	272	149	0.00194053	0.0218148	0.406,1.0,0.523	1.0,0.733,0.733	-0.179
ENSG00000115137	DNAJC27	chr2	-	24958546	24958601	24957809	24957974	24963404	24963474	2,2,6	6,7,0	4,0,0	8,2,10	204	149	0.000104992	0.00170616	0.196,0.173,1.0	0.268,0.0,0.0	0.367
ENSG00000185947	ZNF267	chr16	+	31890206	31890250	31885160	31885256	31914475	31914558	6,5,11	32,22,38	5,12,13	13,23,20	193	149	0.000438715	0.00597368	0.126,0.149,0.183	0.229,0.287,0.334	-0.131
ENSG00000126777	KTN1	chr14	+	55601756	55601880	55580253	55580354	55612018	55612571	62,94,82	22,66,80	25,19,39	41,59,71	273	149	1.18794e-14	1.02732e-12	0.606,0.437,0.359	0.25,0.149,0.231	0.257
ENSG00000126777	KTN1	chr14	+	55663954	55664041	55661273	55661612	55667240	55667330	242171201	236140188	135139145	39,46,67	236	149	3.9635e-14	3.21111e-12	0.393,0.435,0.403	0.686,0.656,0.577	-0.229
ENSG00000126777	KTN1	chr14	+	55663954	55664041	55661273	55661612	55670728	55670809	77,64,78	11,5,7	52,50,52	0,2,2	236	149	0.000322347	0.00457114	0.815,0.89,0.876	1.0,0.94,0.943	-0.101
ENSG00000126777	KTN1	chr14	+	55673171	55673255	55672928	55673012	55675834	55675918	413327301	246157214	109,95,133	118149185	233	149	0	0	0.518,0.571,0.474	0.371,0.29,0.315	0.196
ENSG00000203875	SNHG5	chr6	-	85677790	85677875	85677423	85677492	85677953	85678032	87,65,86	9,5,3	193180204	78,58,72	234	149	0	0	0.86,0.892,0.948	0.612,0.664,0.643	0.26
ENSG00000203875	SNHG5	chr6	-	85677790	85678032	85677423	85677492	85678135	85678736	43,53,57	1,4,0	100,103,98	21,11,16	298	149	0	0	0.956,0.869,1.0	0.704,0.824,0.754	0.181
ENSG00000203875	SNHG5	chr6	-	85677794	85677868	85677423	85677492	85677953	85678032	61,41,28	9,5,3	84,64,85	78,58,72	223	149	0	0	0.819,0.846,0.862	0.418,0.424,0.441	0.415
ENSG00000203875	SNHG5	chr6	-	85677794	85677875	85677078	85677492	85677953	85678032	208143151	9,5,3	360342398	78,58,72	230	149	0	0	0.937,0.949,0.97	0.749,0.793,0.782	0.177
ENSG00000203875	SNHG5	chr6	-	85677794	85677875	85677078	85677492	85678135	85678188	69,39,30	1,4,0	77,65,89	21,11,16	230	149	0	0	0.978,0.863,1.0	0.704,0.793,0.783	0.187
ENSG00000203875	SNHG5	chr6	-	85677794	85677899	85677423	85677492	85677953	85678032	71,42,30	9,5,3	79,69,92	78,58,72	254	149	0	0	0.822,0.831,0.854	0.373,0.411,0.428	0.432
ENSG00000203875	SNHG5	chr6	-	85677794	85678032	85677078	85677492	85678135	85678188	114,97,84	1,4,0	180173191	21,11,16	298	149	0	0	0.983,0.924,1.0	0.811,0.887,0.857	0.117
ENSG00000176261	ZBTB8OS	chr1	-	32633950	32634072	32627507	32627544	32650432	32650525	7,3,11	2,4,4	1,4,3	1,9,3	271	149	0.00309656	0.0323895	0.658,0.292,0.602	0.355,0.196,0.355	0.215
ENSG00000176261	ZBTB8OS	chr1	-	32634767	32634792	32633950	32634072	32650401	32650525	15,5,15	0,0,0	5,12,6	4,2,2	174	149	2.51498e-06	5.92633e-05	1.0,1.0,1.0	0.517,0.837,0.72	0.309
ENSG00000140105	WARS1	chr14	-	100375282	100375350	100361707	100361921	100376259	100376307	8,13,15	16,20,18	4,3,1	17,12,16	217	149	2.70168e-05	0.00050732	0.256,0.309,0.364	0.139,0.147,0.041	0.201
ENSG00000140105	WARS1	chr14	-	100375282	100375350	100369086	100369258	100375510	100376251	46,58,67	0,0,1	8,10,11	2,2,2	217	149	0.000174806	0.00266948	1.0,1.0,0.979	0.733,0.774,0.791	0.227
ENSG00000140105	WARS1	chr14	-	100375282	100375350	100369086	100369258	100376259	100376307	46,58,67	58,77,84	11,12,12	44,59,58	217	149	1.33227e-13	1.00406e-11	0.353,0.341,0.354	0.147,0.123,0.124	0.218
ENSG00000140105	WARS1	chr14	-	100375282	100375403	100369086	100369258	100376259	100376311	78,93,92	58,77,84	20,25,21	44,59,58	270	149	3.53939e-13	2.51072e-11	0.426,0.4,0.377	0.201,0.19,0.167	0.215
ENSG00000140105	WARS1	chr14	-	100375282	100375406	100361707	100361921	100376259	100376285	16,19,24	16,20,18	8,4,5	17,12,16	273	149	0.00079686	0.0100761	0.353,0.341,0.421	0.204,0.154,0.146	0.204
ENSG00000140105	WARS1	chr14	-	100375282	100375406	100369086	100369258	100375510	100375744	78,91,92	0,0,1	21,27,24	2,2,2	273	149	0.00207567	0.0230862	1.0,1.0,0.98	0.851,0.88,0.868	0.127
ENSG00000140105	WARS1	chr14	-	100375282	100375406	100369086	100369258	100376259	100376285	78,96,94	58,77,84	23,28,25	44,59,58	273	149	3.20838e-11	1.756e-09	0.423,0.405,0.379	0.222,0.206,0.19	0.196
ENSG00000070269	TMEM260	chr14	+	56617182	56617297	56615450	56616027	56618593	56618763	22,8,8	0,0,0	23,26,23	1,3,5	264	149	4.9413e-06	0.00010964	1.0,1.0,1.0	0.928,0.83,0.722	0.173
ENSG00000070269	TMEM260	chr14	+	56618593	56618763	56615943	56616027	56625381	56625530	5,1,5	0,6,0	4,7,6	0,0,0	298	149	0.000796947	0.0100761	1.0,0.077,1.0	1.0,1.0,1.0	-0.308
ENSG00000165948	IFI27L1	chr14	+	94100738	94100771	94096840	94096965	94101813	94101975	109,88,110	0,0,0	4,21,12	0,0,8	182	149	0.00173703	0.0198804	1.0,1.0,1.0	1.0,1.0,0.551	0.15
ENSG00000080823	MOK	chr14	-	102225094	102226408	102224499	102224794	102232534	102232708	9,7,2	0,0,0	1,3,10	3,2,3	298	149	3.51913e-09	1.4107e-07	1.0,1.0,1.0	0.143,0.429,0.625	0.601
ENSG00000080823	MOK	chr14	-	102231706	102231821	102229213	102229657	102233687	102233789	11,16,23	0,0,0	15,11,24	4,3,4	264	149	5.598e-10	2.56654e-08	1.0,1.0,1.0	0.679,0.674,0.772	0.292
ENSG00000080823	MOK	chr14	-	102232534	102232671	102226139	102226408	102233687	102233789	8,7,2	0,0,0	26,16,16	5,4,2	286	149	1.87985e-06	4.54983e-05	1.0,1.0,1.0	0.73,0.676,0.806	0.263
ENSG00000080823	MOK	chr14	-	102232534	102232671	102229456	102229657	102233687	102233789	5,7,8	0,0,0	40,30,22	4,3,4	286	149	2.16343e-05	0.000416279	1.0,1.0,1.0	0.839,0.839,0.741	0.194
ENSG00000080823	MOK	chr14	-	102232534	102232708	102225094	102226408	102233687	102233789	29,18,10	0,0,0	57,59,77	5,4,2	298	149	9.0807e-06	0.000189214	1.0,1.0,1.0	0.851,0.881,0.951	0.106
ENSG00000197568	HHLA3	chr1	+	70366145	70366328	70354810	70355111	70366443	70366537	3,2,2	13,12,11	5,5,8	9,6,8	298	149	1.80606e-06	4.38158e-05	0.103,0.077,0.083	0.217,0.294,0.333	-0.194
ENSG00000197568	HHLA3	chr1	+	70366145	70366328	70354854	70355107	70366443	70366537	3,1,0	16,14,9	5,5,12	0,6,3	298	149	2.7829e-10	1.33659e-08	0.086,0.034,0.0	1.0,0.294,0.667	-0.614
ENSG00000198894	CIPC	chr14	+	77099883	77099961	77098311	77098361	77105656	77105844	0,4,0	20,16,12	1,4,15	17,36,16	227	149	7.20748e-09	2.72931e-07	0.0,0.141,0.0	0.037,0.068,0.381	-0.115
ENSG00000198668	CALM1	chr14	+	90398990	90399087	90398261	90398488	90400064	90400095	12,5,5	0,2,1	3,0,9	1,2,8	246	149	2.47943e-09	1.02118e-07	1.0,0.602,0.752	0.645,0.0,0.405	0.435
ENSG00000108423	TUBD1	chr17	-	59874538	59874703	59859478	59860424	59878102	59878334	22,18,16	1,0,4	7,16,11	0,0,0	298	149	0.00225951	0.0248397	0.917,1.0,0.667	1.0,1.0,1.0	-0.139
ENSG00000187790	FANCM	chr14	+	45140631	45140709	45137068	45137241	45148836	45148995	7,9,11	1,0,0	4,5,6	0,5,2	227	149	4.37772e-05	0.000783118	0.821,1.0,1.0	1.0,0.396,0.663	0.254
ENSG00000214530	STARD10	chr11	-	72757766	72757884	72755700	72755753	72758529	72758633	109,68,80	1,0,1	68,47,77	5,3,9	267	149	1.67028e-11	9.50498e-10	0.984,1.0,0.978	0.884,0.897,0.827	0.118
ENSG00000081177	EXD2	chr14	+	69203916	69204000	69191528	69191591	69209423	69209803	20,16,24	1,0,2	11,9,12	2,1,8	233	149	1.35946e-08	4.88651e-07	0.927,1.0,0.885	0.779,0.852,0.49	0.23
ENSG00000127990	SGCE	chr7	-	94599696	94599723	94597224	94598963	94600645	94600674	222246293	6,3,5	69102100	46,44,87	176	149	0	0	0.969,0.986,0.98	0.559,0.662,0.493	0.407
ENSG00000127990	SGCE	chr7	-	94621848	94621995	94618757	94618956	94622515	94622626	5,4,1	1,6,1	0,1,0	3,0,8	296	149	0.000666674	0.00863465	0.716,0.251,0.335	0.0,1.0,0.0	0.101
ENSG00000196295	GARS1-DT	chr7	-	30563730	30563998	30550635	30550781	30568832	30568989	22,13,15	2,3,0	19,23,29	0,0,0	298	149	0.000715404	0.00916363	0.846,0.684,1.0	1.0,1.0,1.0	-0.157
ENSG00000196295	GARS1-DT	chr7	-	30577648	30578091	30576563	30576710	30579230	30579314	6,4,9	0,0,0	7,7,10	4,0,5	298	149	2.36849e-06	5.61768e-05	1.0,1.0,1.0	0.467,1.0,0.5	0.344
ENSG00000196295	GARS1-DT	chr7	-	30579005	30579128	30566421	30568989	30579230	30579314	0,0,3	4,1,0	5,5,11	0,0,0	272	149	0	0	0.0,0.0,1.0	1.0,1.0,1.0	-0.667
ENSG00000196295	GARS1-DT	chr7	-	30579005	30579128	30576563	30578091	30579230	30579314	3,3,6	5,4,9	6,8,18	4,7,9	272	149	0.000437152	0.00595976	0.247,0.291,0.268	0.451,0.385,0.523	-0.184
ENSG00000196295	GARS1-DT	chr7	-	30579230	30579314	30566421	30568989	30584710	30584808	7,1,2	1,1,0	0,2,6	2,2,1	233	149	8.75471e-05	0.0014518	0.817,0.39,1.0	0.0,0.39,0.793	0.341
ENSG00000196295	GARS1-DT	chr7	-	30579230	30579314	30566421	30568989	30585329	30585456	5,10,5	1,0,0	4,5,17	3,5,6	233	149	4.44089e-16	4.36804e-14	0.762,1.0,1.0	0.46,0.39,0.644	0.423
ENSG00000196295	GARS1-DT	chr7	-	30584710	30584808	30568801	30568989	30585329	30585459	3,9,1	1,0,0	3,4,5	3,5,6	247	149	0	0	0.644,1.0,1.0	0.376,0.326,0.335	0.536
ENSG00000172775	PSME3IP1	chr16	-	57174168	57174286	57173727	57173869	57185544	57185822	24,25,19	4,2,3	8,6,16	12,8,6	267	149	1.59829e-09	6.7823e-08	0.77,0.875,0.779	0.271,0.295,0.598	0.42
ENSG00000172775	PSME3IP1	chr16	-	57174168	57174286	57173727	57173869	57186030	57186116	25,25,19	27,37,32	8,7,16	35,39,41	267	149	5.49275e-07	1.47559e-05	0.341,0.274,0.249	0.113,0.091,0.179	0.16
ENSG00000172775	PSME3IP1	chr16	-	57174619	57174688	57173727	57173869	57185544	57185822	6,3,8	4,2,3	2,2,0	12,8,6	218	149	1.93876e-11	1.0972e-09	0.506,0.506,0.646	0.102,0.146,0.0	0.47
ENSG00000172775	PSME3IP1	chr16	-	57175538	57175700	57174168	57174286	57178501	57178852	9,2,2	1,2,0	1,6,0	2,1,1	298	149	0.000913905	0.0113773	0.818,0.333,1.0	0.2,0.75,0.0	0.4
ENSG00000172775	PSME3IP1	chr16	-	57178501	57178852	57174619	57174688	57186030	57186064	2,0,0	2,3,3	1,3,1	0,1,1	298	149	0.000181011	0.00275263	0.333,0.0,0.0	1.0,0.6,0.333	-0.533
ENSG00000100625	SIX4	chr14	-	60720979	60721144	60719759	60720445	60723211	60724351	2,7,3	28,37,29	7,12,5	23,16,23	298	149	4.9002e-06	0.000108846	0.034,0.086,0.049	0.132,0.273,0.098	-0.111
ENSG00000186469	GNG2	chr14	+	51913008	51913128	51877616	51877657	51939780	51940399	5,1,6	2,0,0	2,8,3	3,6,3	269	149	1.11022e-16	1.15084e-14	0.581,1.0,1.0	0.27,0.425,0.356	0.51
ENSG00000005893	LAMP2	chrX	-	120439075	120439293	120431247	120431462	120441729	120441894	550352332	561481521	177147178	59,91,78	298	149	3.86358e-14	3.13842e-12	0.329,0.268,0.242	0.6,0.447,0.533	-0.247
ENSG00000087303	NID2	chr14	-	52027200	52027344	52020058	52020178	52028721	52028850	26,47,45	16,5,5	27,32,41	22,27,9	293	149	0.00105443	0.01291	0.452,0.827,0.821	0.384,0.376,0.698	0.214
ENSG00000138785	INTS12	chr4	-	105703647	105703809	105699849	105700014	105708637	105708659	27,17,12	31,25,47	30,25,30	31,25,21	298	149	2.11514e-05	0.000408134	0.303,0.254,0.113	0.326,0.333,0.417	-0.135
ENSG00000100890	PRORP	chr14	+	35123504	35124231	35122758	35122910	35126734	35126782	78,56,65	0,4,3	74,53,83	7,8,13	298	149	1.28786e-14	1.11061e-12	1.0,0.875,0.915	0.841,0.768,0.761	0.14
ENSG00000100890	PRORP	chr14	+	35126734	35126782	35122721	35122910	35127478	35127611	27,38,34	1,2,4	35,31,51	7,5,15	197	149	2.06347e-10	1.00359e-08	0.953,0.935,0.865	0.791,0.824,0.72	0.139
ENSG00000188501	LCTL	chr15	-	66551661	66551861	66550040	66550104	66552042	66552169	12,12,10	9,5,8	17,13,32	9,1,3	298	149	0.00261332	0.0280576	0.4,0.545,0.385	0.486,0.867,0.842	-0.288
ENSG00000188501	LCTL	chr15	-	66561005	66561101	66557981	66558036	66561186	66561315	23,17,13	0,4,2	30,36,33	0,0,0	245	149	2.50696e-05	0.000474228	1.0,0.721,0.798	1.0,1.0,1.0	-0.16
ENSG00000156170	NDUFAF6	chr8	+	94975317	94975415	94957994	94958179	94980854	94980973	0,3,1	1,3,3	2,5,1	0,7,8	247	149	0.00145367	0.0170424	0.0,0.376,0.167	1.0,0.301,0.07	-0.276
ENSG00000156170	NDUFAF6	chr8	+	95031994	95032098	95024993	95025205	95035453	95035576	28,31,35	1,0,5	43,43,15	6,2,6	253	149	3.12086e-05	0.000577926	0.943,1.0,0.805	0.808,0.927,0.596	0.139
ENSG00000136114	THSD1	chr13	-	52386027	52386186	52377166	52378789	52397231	52398194	7,3,3	1,3,3	0,2,1	1,2,2	298	149	0.00420274	0.0418527	0.778,0.333,0.333	0.0,0.333,0.2	0.304
ENSG00000005810	MYCBP2	chr13	-	77103208	77103310	77097369	77099013	77118339	77118519	0,0,4	4,8,4	2,8,0	8,3,12	251	149	0.00111381	0.0135002	0.0,0.0,0.372	0.129,0.613,0.0	-0.123
ENSG00000005810	MYCBP2	chr13	-	77233155	77233263	77225434	77225554	77243058	77243160	22,18,29	3,1,0	10,6,7	5,9,3	257	149	0	0	0.81,0.913,1.0	0.537,0.279,0.575	0.444
ENSG00000136098	NEK3	chr13	-	52141019	52141069	52136799	52136902	52143915	52143987	2,6,9	0,0,0	0,1,0	10,13,8	199	149	0	0	1.0,1.0,1.0	0.0,0.054,0.0	0.982
ENSG00000172915	NBEA	chr13	+	35168986	35168995	35164355	35164509	35171271	35171452	2,0,0	3,5,5	1,3,2	1,7,6	158	149	0.000444184	0.00604148	0.386,0.0,0.0	0.485,0.288,0.239	-0.209
ENSG00000244754	N4BP2L2	chr13	-	32527457	32527532	32522181	32522270	32537005	32537027	6,2,4	0,0,6	5,1,2	0,0,0	224	149	0.00073449	0.009373	1.0,1.0,0.307	1.0,1.0,1.0	-0.231
ENSG00000138606	SHF	chr15	-	45171882	45172002	45167213	45168133	45175218	45175425	2,2,3	1,0,0	5,5,5	5,1,2	269	149	2.85053e-08	9.75087e-07	0.526,1.0,1.0	0.356,0.735,0.581	0.285
ENSG00000138606	SHF	chr15	-	45171882	45172078	45167833	45168133	45175218	45175326	2,4,3	1,0,0	4,5,5	5,1,2	298	149	1.21264e-08	4.42073e-07	0.5,1.0,1.0	0.286,0.714,0.556	0.315
ENSG00000137941	TTLL7	chr1	-	83952186	83952387	83951844	83951976	83998930	83999092	15,10,17	6,3,5	1,3,21	0,0,0	298	149	4.0991e-08	1.36356e-06	0.556,0.625,0.63	1.0,1.0,1.0	-0.396
ENSG00000170919	TPT1-AS1	chr13	+	45383759	45383838	45383090	45383169	45389734	45389747	6,0,7	2,1,2	2,2,1	0,0,0	228	149	2.6363e-06	6.1791e-05	0.662,0.0,0.696	1.0,1.0,1.0	-0.547
ENSG00000134874	DZIP1	chr13	-	95599364	95599424	95593943	95594086	95606002	95606059	60,56,61	26,26,16	38,54,62	10,12,6	209	149	0.000737265	0.00940258	0.622,0.606,0.731	0.73,0.762,0.88	-0.138
ENSG00000102780	DGKH	chr13	+	42221161	42221394	42219685	42219794	42229098	42229250	1,0,0	12,5,6	3,3,5	1,0,3	298	149	5.9517e-08	1.91665e-06	0.04,0.0,0.0	0.6,1.0,0.455	-0.672
ENSG00000102780	DGKH	chr13	+	42221263	42221394	42219685	42219794	42229098	42229250	1,0,6	12,5,6	4,7,9	1,0,3	280	149	5.92548e-12	3.56647e-10	0.042,0.0,0.347	0.68,1.0,0.615	-0.635
ENSG00000147862	NFIB	chr9	-	14102421	14102510	14081842	14088326	14112998	14113081	10,6,20	3,0,0	12,20,20	7,19,10	238	149	0	0	0.676,1.0,1.0	0.518,0.397,0.556	0.402
ENSG00000147862	NFIB	chr9	-	14112998	14113081	14102421	14102510	14120439	14120624	3,2,6	1,2,0	1,2,9	3,3,2	232	149	2.35914e-08	8.17441e-07	0.658,0.391,1.0	0.176,0.3,0.743	0.277
ENSG00000123191	ATP7B	chr13	-	51946283	51946478	51944108	51944291	51949661	51949796	3,2,1	5,1,0	13,9,27	0,0,0	298	149	0	0	0.231,0.5,1.0	1.0,1.0,1.0	-0.423
ENSG00000123191	ATP7B	chr13	-	51958310	51958400	51957515	51957607	51960147	51960322	4,0,1	4,2,2	6,7,2	0,0,0	239	149	1.07456e-10	5.46359e-09	0.384,0.0,0.238	1.0,1.0,1.0	-0.793
ENSG00000123191	ATP7B	chr13	-	51958310	51958544	51957515	51957607	51960147	51960322	4,1,2	4,2,2	19,19,16	0,0,0	298	149	2.01639e-10	9.83017e-09	0.333,0.2,0.333	1.0,1.0,1.0	-0.711
ENSG00000123191	ATP7B	chr13	-	51958310	51958544	51957515	51957607	51964871	51965033	4,0,2	1,5,3	13,13,8	1,0,0	298	149	0	0	0.667,0.0,0.25	0.867,1.0,1.0	-0.65
ENSG00000120699	EXOSC8	chr13	+	37002272	37002309	37000785	37000822	37002487	37002551	139159166	3,1,5	169162155	26,25,25	186	149	0	0	0.974,0.992,0.964	0.839,0.838,0.832	0.14
ENSG00000136104	RNASEH2B	chr13	+	50912994	50913131	50910142	50910438	50927406	50927478	0,0,0	1,2,3	2,1,3	3,1,6	286	149	0.0012604	0.0150458	0.0,0.0,0.0	0.258,0.343,0.207	-0.269
ENSG00000123179	EBPL	chr13	-	49663056	49663195	49660673	49661208	49691253	49691438	188159159	2,9,16	150170147	19,23,17	288	149	5.06149e-09	1.97248e-07	0.98,0.901,0.837	0.803,0.793,0.817	0.102
ENSG00000123179	EBPL	chr13	-	49669776	49669846	49660722	49661208	49691253	49691463	45109152	2,9,16	103110118	19,23,17	219	149	7.48998e-07	1.96582e-05	0.939,0.892,0.866	0.787,0.765,0.825	0.107
ENSG00000123179	EBPL	chr13	-	49686474	49686595	49660722	49661208	49691253	49691463	1,3,4	2,9,16	1,0,0	19,23,17	270	149	1.79533e-05	0.000350822	0.216,0.155,0.121	0.028,0.0,0.0	0.155
ENSG00000108883	EFTUD2	chr17	-	44895825	44895989	44894416	44894525	44898974	44899049	1,1,3	2,0,3	5,7,11	0,0,1	298	149	0	0	0.2,1.0,0.333	1.0,1.0,0.846	-0.438
ENSG00000150401	DCUN1D2	chr13	-	113462739	113462891	113461053	113461136	113474123	113474254	18,20,22	4,3,5	12,8,10	6,4,14	298	149	1.1357e-05	0.000232243	0.692,0.769,0.688	0.5,0.5,0.263	0.295
ENSG00000102595	UGGT2	chr13	-	95989972	95990073	95986332	95986432	95996062	95996135	37,20,29	2,0,0	17,33,24	3,0,4	250	149	0.00108741	0.0132299	0.917,1.0,1.0	0.772,1.0,0.781	0.121
ENSG00000132950	ZMYM5	chr13	-	19851354	19851448	19838699	19838985	19851688	19852190	34,23,17	0,0,2	18,17,22	2,4,5	243	149	7.45264e-05	0.00125893	1.0,1.0,0.839	0.847,0.723,0.73	0.18
ENSG00000132950	ZMYM5	chr13	-	19862398	19862466	19851354	19852190	19863449	19863508	31,25,25	0,0,2	22,14,24	5,2,1	217	149	7.63363e-05	0.00128668	1.0,1.0,0.896	0.751,0.828,0.943	0.125
ENSG00000131149	GSE1	chr16	+	85633913	85634132	85357462	85357643	85648551	85648751	12,27,34	3,5,9	12,12,32	0,0,1	298	149	4.61081e-07	1.25343e-05	0.667,0.73,0.654	1.0,1.0,0.941	-0.297
ENSG00000125257	ABCC4	chr13	-	95269309	95269422	95266111	95266264	95301240	95301335	3,2,6	0,2,1	0,0,0	3,1,3	262	149	2.63507e-09	1.07735e-07	1.0,0.363,0.773	0.0,0.0,0.0	0.712
ENSG00000157470	FAM81A	chr15	+	59439023	59439064	59438200	59438282	59439954	59440123	1,4,5	0,0,0	5,8,10	2,3,1	190	149	0.00060885	0.00797633	1.0,1.0,1.0	0.662,0.677,0.887	0.258
ENSG00000104728	ARHGEF10	chr8	+	1880047	1880164	1876570	1876734	1882634	1882749	11,22,16	83,36,56	9,9,28	16,24,23	266	149	0.00128755	0.0153194	0.069,0.255,0.138	0.24,0.174,0.405	-0.119
ENSG00000164978	NUDT2	chr9	+	34336228	34336341	34329568	34329599	34338712	34338847	10,12,6	21,8,20	18,29,23	7,8,10	262	149	6.50813e-13	4.40842e-11	0.213,0.46,0.146	0.594,0.673,0.567	-0.338
ENSG00000164978	NUDT2	chr9	+	34336299	34336341	34329505	34329599	34338712	34338847	1,2,1	21,8,20	3,8,5	7,8,10	191	149	2.33147e-15	2.14903e-13	0.036,0.163,0.038	0.251,0.438,0.281	-0.244
ENSG00000023516	AKAP11	chr13	+	42297047	42297182	42295694	42295742	42298532	42298797	30,18,14	0,2,0	13,9,14	0,3,3	284	149	0.000819211	0.0103194	1.0,0.825,1.0	1.0,0.611,0.71	0.168
ENSG00000023516	AKAP11	chr13	+	42313046	42313130	42308453	42308609	42313893	42313940	22,11,24	49,50,58	56,28,36	13,27,13	233	149	3.90571e-10	1.83578e-08	0.223,0.123,0.209	0.734,0.399,0.639	-0.406
ENSG00000197283	SYNGAP1	chr6	+	33442452	33442494	33441580	33441759	33442888	33443960	1,0,2	18,33,48	5,6,9	17,47,54	191	149	4.08729e-12	2.50914e-10	0.042,0.0,0.031	0.187,0.091,0.115	-0.107
ENSG00000136169	SETDB2	chr13	+	49464020	49464056	49461096	49461162	49467863	49467960	5,0,0	16,12,18	8,6,0	5,9,7	185	149	7.60067e-08	2.40491e-06	0.201,0.0,0.0	0.563,0.349,0.0	-0.237
ENSG00000165475	CRYL1	chr13	-	20439592	20439754	20432101	20432296	20489369	20489436	52,45,49	12,9,2	61,82,94	17,15,29	298	149	0.000394712	0.00544802	0.684,0.714,0.925	0.642,0.732,0.618	0.11
ENSG00000133114	GPALPP1	chr13	+	45004310	45004437	44989563	44989742	45006201	45006303	47,32,22	0,0,0	38,10,33	2,1,4	276	149	0.000986441	0.012172	1.0,1.0,1.0	0.911,0.844,0.817	0.143
ENSG00000106133	NSUN5P2	chr7	-	72952151	72952295	72950057	72950196	72953325	72953430	23,22,32	1,4,3	12,21,22	0,0,2	293	149	0.00419365	0.0417689	0.921,0.737,0.844	1.0,1.0,0.848	-0.115
ENSG00000141258	SGSM2	chr17	+	2367270	2367405	2365214	2365341	2371261	2371415	19,34,20	14,18,22	19,31,38	45,41,43	284	149	7.93639e-05	0.00133079	0.416,0.498,0.323	0.181,0.284,0.317	0.152
ENSG00000165480	SKA3	chr13	-	21172619	21172681	21172268	21172504	21176374	21176473	48,50,59	4,1,11	38,56,58	1,0,0	211	149	1.26986e-07	3.86692e-06	0.894,0.972,0.791	0.964,1.0,1.0	-0.102
ENSG00000166153	DEPDC4	chr12	-	100253488	100253715	100252393	100252536	100256048	100256226	1,5,6	5,5,2	0,0,0	2,3,9	298	149	1.63139e-06	3.98927e-05	0.091,0.333,0.6	0.0,0.0,0.0	0.341
ENSG00000123106	CCDC91	chr12	+	28225794	28225861	28190445	28190641	28255580	28255662	11,1,12	1,0,0	4,7,6	6,0,2	216	149	2.96279e-05	0.000552143	0.884,1.0,1.0	0.315,1.0,0.674	0.298
ENSG00000123106	CCDC91	chr12	+	28255580	28255662	28225794	28225861	28257201	28257245	9,5,12	4,2,2	3,7,8	2,7,7	231	149	0.00020315	0.00305385	0.592,0.617,0.795	0.492,0.392,0.424	0.232
ENSG00000123106	CCDC91	chr12	+	28259363	28259442	28190426	28190641	28305648	28305794	13,25,21	1,0,4	23,22,29	6,3,12	228	149	2.93099e-14	2.41917e-12	0.895,1.0,0.774	0.715,0.827,0.612	0.172
ENSG00000090975	PITPNM2	chr12	-	122989786	122989948	122988723	122988872	122990544	122990709	18,23,19	7,7,5	0,2,4	7,2,20	298	149	3.18558e-10	1.51642e-08	0.562,0.622,0.655	0.0,0.333,0.091	0.472
ENSG00000090975	PITPNM2	chr12	-	122991754	122991898	122990544	122990709	122992498	122992669	13,8,15	0,3,0	4,5,7	1,6,2	293	149	3.6588e-09	1.45909e-07	1.0,0.576,1.0	0.67,0.298,0.64	0.323
ENSG00000128513	POT1	chr7	-	124870910	124871041	124863349	124863640	124892265	124892380	78,56,83	2,9,4	21,36,52	4,12,9	280	149	1.3774e-06	3.43502e-05	0.954,0.768,0.917	0.736,0.615,0.755	0.178
ENSG00000109790	KLHL5	chr4	+	39062558	39063035	39045038	39045096	39075964	39076147	52,40,69	59,102,94	33,32,51	27,18,22	298	149	1.6394e-07	4.91446e-06	0.306,0.164,0.268	0.379,0.471,0.537	-0.216
ENSG00000087470	DNM1L	chr12	+	32738263	32738296	32737104	32737161	32740063	32740240	56,20,44	70,51,60	37,31,74	46,35,48	182	149	0.00403753	0.040428	0.396,0.243,0.375	0.397,0.42,0.558	-0.12
ENSG00000087470	DNM1L	chr12	+	32738263	32738296	32737864	32737942	32740063	32740240	34,14,31	13,16,26	30,31,45	5,15,8	182	149	8.93585e-05	0.00147707	0.682,0.417,0.494	0.831,0.629,0.822	-0.23
ENSG00000196387	ZNF140	chr12	+	133080821	133081072	133080473	133080551	133081272	133081329	16,13,21	7,4,3	18,28,22	1,2,1	298	149	2.11413e-05	0.000408067	0.533,0.619,0.778	0.9,0.875,0.917	-0.254
ENSG00000196387	ZNF140	chr12	+	133081272	133081329	133080821	133081072	133083102	133083229	17,15,24	5,11,1	22,36,26	5,1,2	206	149	0.00238879	0.0260327	0.711,0.497,0.946	0.761,0.963,0.904	-0.158
ENSG00000166387	PPFIBP2	chr11	+	7635551	7635593	7634494	7634552	7639731	7639811	4,7,4	0,0,0	44,52,66	4,4,7	191	149	1.79975e-08	6.3505e-07	1.0,1.0,1.0	0.896,0.91,0.88	0.105
ENSG00000081760	AACS	chr12	+	125129334	125129460	125117566	125118765	125134002	125134072	46,39,52	0,0,0	49,41,62	4,6,4	275	149	1.83567e-09	7.69942e-08	1.0,1.0,1.0	0.869,0.787,0.894	0.15
ENSG00000114698	PLSCR4	chr3	-	146201034	146201077	146196404	146196793	146206525	146206761	4,2,3	1,2,2	2,1,2	0,0,0	192	149	6.99149e-06	0.000149735	0.756,0.437,0.538	1.0,1.0,1.0	-0.423
ENSG00000181852	RNF41	chr12	-	56212995	56213138	56210247	56210568	56213957	56214018	11,9,8	57,50,49	26,15,21	31,33,62	292	149	1.80988e-08	6.37527e-07	0.09,0.084,0.077	0.3,0.188,0.147	-0.128
ENSG00000092841	MYL6	chr12	+	56160625	56160670	56160242	56160320	56161386	56161550	202016861837	150713001420	619561744	263284342	194	149	1.02596e-12	6.77077e-11	0.507,0.499,0.498	0.644,0.603,0.626	-0.123
ENSG00000188917	TRMT2B	chrX	-	101021967	101022062	101021100	101021315	101035612	101035683	43,39,23	3,7,2	17,22,18	0,0,2	244	149	0.00124291	0.0148602	0.897,0.773,0.875	1.0,1.0,0.846	-0.1
ENSG00000188917	TRMT2B	chrX	-	101041316	101041371	101037916	101038051	101051783	101052082	40,29,16	1,0,0	11,7,16	4,1,2	204	149	0.000210382	0.00315102	0.967,1.0,1.0	0.668,0.836,0.854	0.203
ENSG00000188917	TRMT2B	chrX	-	101042041	101042312	101037916	101038051	101051783	101052116	16,27,16	1,0,0	6,4,8	4,1,2	298	149	7.9635e-07	2.08211e-05	0.889,1.0,1.0	0.429,0.667,0.667	0.375
ENSG00000188917	TRMT2B	chrX	-	101051250	101051366	101042041	101042312	101051643	101051733	17,15,12	0,3,1	11,4,4	1,2,3	265	149	4.55899e-05	0.000812946	1.0,0.738,0.871	0.861,0.529,0.428	0.264
ENSG00000188917	TRMT2B	chrX	-	101051250	101051733	101041316	101041371	101051816	101052111	6,9,12	3,0,0	1,1,4	4,0,1	298	149	0.00299018	0.0313867	0.5,1.0,1.0	0.111,1.0,0.667	0.241
ENSG00000127663	KDM4B	chr19	+	5119117	5119219	5110621	5110818	5119652	5119682	55,40,54	0,5,1	47,44,58	7,8,4	251	149	1.22426e-10	6.16868e-09	1.0,0.826,0.97	0.799,0.766,0.896	0.112
ENSG00000141551	CSNK1D	chr17	-	82245975	82246039	82244300	82244831	82248874	82249014	216193247	10,13,11	91,89,94	15,14,27	213	149	5.06262e-14	4.03261e-12	0.938,0.912,0.94	0.809,0.816,0.709	0.152
ENSG00000139211	AMIGO2	chr12	-	47079141	47079248	47076446	47079065	47079461	47079959	97,124,83	31,50,43	6,13,11	3,21,12	256	149	0.00165297	0.0190453	0.646,0.591,0.529	0.538,0.265,0.348	0.205
ENSG00000088340	FER1L4	chr20	-	35578835	35578967	35576785	35576828	35579055	35579114	3,0,3	0,1,1	0,0,0	2,2,2	281	149	2.55351e-15	2.33275e-13	1.0,0.0,0.614	0.0,0.0,0.0	0.538
ENSG00000139631	CSAD	chr12	-	53171272	53171441	53170422	53170502	53171881	53171988	2,3,2	5,2,0	1,7,4	4,17,10	298	149	0.00109129	0.0132664	0.167,0.429,1.0	0.111,0.171,0.167	0.382
ENSG00000139631	CSAD	chr12	-	53171325	53171441	53170422	53170502	53171881	53171988	5,4,3	5,2,0	7,8,6	4,17,10	265	149	9.22229e-05	0.00151749	0.36,0.529,1.0	0.496,0.209,0.252	0.311
ENSG00000110844	PRPF40B	chr12	+	49630544	49630625	49623413	49623593	49631400	49631544	4,2,4	3,4,2	6,5,3	1,0,1	230	149	6.87442e-06	0.000147535	0.463,0.245,0.564	0.795,1.0,0.66	-0.394
ENSG00000110844	PRPF40B	chr12	+	49633013	49633124	49631859	49632880	49633426	49633547	6,30,38	0,8,2	22,29,20	1,0,0	260	149	1.55205e-05	0.000308245	1.0,0.682,0.916	0.927,1.0,1.0	-0.11
ENSG00000111725	PRKAB1	chr12	+	119671494	119671668	119668149	119668403	119672300	119672427	5,7,2	13,18,16	1,0,0	24,23,26	298	149	4.33011e-06	9.73414e-05	0.161,0.163,0.059	0.02,0.0,0.0	0.121
ENSG00000157110	RBPMS	chr8	+	30549499	30549585	30544493	30544624	30558886	30558956	3,2,5	6,9,10	1,0,0	3,6,11	235	149	4.46092e-05	0.000796613	0.241,0.123,0.241	0.174,0.0,0.0	0.144
ENSG00000134283	PPHLN1	chr12	+	42332659	42332702	42326144	42326229	42335882	42335974	42,56,63	97123171	40,43,40	189195197	192	149	1.66721e-09	7.06256e-08	0.252,0.261,0.222	0.141,0.146,0.136	0.104
ENSG00000134283	PPHLN1	chr12	+	42351884	42352049	42335882	42335974	42355160	42355222	324287388	94132171	273296330	176177183	298	149	1.22394e-07	3.74374e-06	0.633,0.521,0.532	0.437,0.455,0.474	0.107
ENSG00000134283	PPHLN1	chr12	+	42384939	42384996	42374862	42375074	42387455	42387535	233169186	32,27,26	112,99,129	77,63,86	206	149	0	0	0.84,0.819,0.838	0.513,0.532,0.52	0.311
ENSG00000123349	PFDN5	chr12	+	53296243	53296275	53295508	53295639	53297849	53297924	211110132	49,41,52	108117143	8,19,26	181	149	1.79654e-07	5.34904e-06	0.78,0.688,0.676	0.917,0.835,0.819	-0.142
ENSG00000025423	HSD17B6	chr12	+	56763203	56763414	56752160	56752318	56773833	56774165	4,9,3	0,0,0	8,3,2	1,0,5	298	149	0.00154044	0.017886	1.0,1.0,1.0	0.8,1.0,0.167	0.344
ENSG00000025423	HSD17B6	chr12	+	56763217	56763414	56752160	56752318	56773833	56774165	4,9,3	0,0,0	10,1,2	1,0,5	298	149	0.00188371	0.0212779	1.0,1.0,1.0	0.833,1.0,0.167	0.333
ENSG00000111412	SPRING1	chr12	-	116719762	116719876	116710170	116717893	116737789	116738069	27,33,21	0,2,1	43,53,33	9,4,4	263	149	6.70207e-11	3.51206e-09	1.0,0.903,0.922	0.73,0.882,0.824	0.13
ENSG00000123358	NR4A1	chr12	+	52052473	52052645	52051458	52051568	52054326	52054882	1,1,0	0,2,4	4,2,10	66,99,86	298	149	0.00422745	0.0420444	1.0,0.2,0.0	0.029,0.01,0.055	0.369
ENSG00000123358	NR4A1	chr12	+	52052495	52052645	52051401	52051568	52054326	52054673	1,1,0	0,2,4	6,3,13	66,99,86	298	149	4.6733e-06	0.000104144	1.0,0.2,0.0	0.043,0.015,0.07	0.357
ENSG00000127603	MACF1	chr1	+	39436481	39436490	39435557	39435761	39437776	39438008	215196173	0,0,0	87,97,89	15,16,15	158	149	0	0	1.0,1.0,1.0	0.845,0.851,0.848	0.152
ENSG00000127603	MACF1	chr1	+	39465094	39465112	39463611	39463686	39468614	39468732	48,44,29	135131136	6,6,11	74,55,91	167	149	3.8034e-08	1.27275e-06	0.241,0.231,0.16	0.067,0.089,0.097	0.126
ENSG00000175265	GOLGA8A	chr15	-	34435382	34435471	34407523	34407735	34437397	34437466	33,70,38	7,12,23	55,74,77	4,5,0	238	149	3.43947e-13	2.44548e-11	0.747,0.785,0.508	0.896,0.903,1.0	-0.253
ENSG00000139116	KIF21A	chr12	-	39315931	39315970	39311416	39311553	39318072	39318201	0,0,0	2,1,4	8,8,13	15,25,28	188	149	9.07052e-14	6.98124e-12	0.0,0.0,0.0	0.297,0.202,0.269	-0.256
ENSG00000139116	KIF21A	chr12	-	39315931	39315970	39311416	39311553	39319905	39320013	1,0,0	13,11,5	14,9,13	56,51,57	188	149	0	0	0.057,0.0,0.0	0.165,0.123,0.153	-0.128
ENSG00000139116	KIF21A	chr12	-	39318072	39318201	39315931	39315970	39319905	39320013	6,2,4	1,0,0	29,53,43	11,5,8	278	149	0	0	0.763,1.0,1.0	0.586,0.85,0.742	0.195
ENSG00000167528	ZNF641	chr12	-	48345344	48345474	48344598	48344712	48347251	48347343	5,1,4	1,0,0	13,15,17	1,4,3	279	149	4.04797e-06	9.15605e-05	0.728,1.0,1.0	0.874,0.667,0.752	0.145
ENSG00000061273	HDAC7	chr12	-	47795905	47796016	47795586	47795767	47796206	47796298	46,46,80	30,61,71	23,17,22	5,4,12	260	149	0.000366267	0.00511325	0.468,0.302,0.392	0.725,0.709,0.512	-0.261
ENSG00000257815	PRANCR	chr12	-	70243065	70243204	70242796	70242893	70243311	70243349	1,2,4	2,8,3	14,8,5	1,3,6	288	149	1.38442e-05	0.000277844	0.206,0.115,0.408	0.879,0.58,0.301	-0.344
ENSG00000182796	TMEM198B	chr12	+	55831256	55831349	55829959	55831083	55832958	55833014	4,5,1	1,2,0	14,12,14	3,7,15	242	149	0	0	0.711,0.606,1.0	0.742,0.513,0.365	0.232
ENSG00000137842	TMEM62	chr15	+	43138573	43138619	43135511	43135649	43148754	43148879	4,0,6	1,7,3	8,18,9	5,6,1	195	149	0.00010695	0.00173432	0.753,0.0,0.604	0.55,0.696,0.873	-0.254
ENSG00000245937	LINC01184	chr5	-	128081972	128082194	128061143	128061244	128082734	128082960	13,5,19	31,21,30	15,20,17	14,26,22	298	149	0.000583763	0.00769745	0.173,0.106,0.241	0.349,0.278,0.279	-0.129
ENSG00000010626	LRRC23	chr12	+	6882195	6882327	6873681	6873781	6883703	6883919	22,14,26	7,5,18	13,4,12	1,0,3	281	149	0.00237477	0.0259167	0.625,0.598,0.434	0.873,1.0,0.68	-0.299
ENSG00000010626	LRRC23	chr12	+	6907314	6907445	6906408	6906662	6913890	6913968	14,7,21	4,4,0	13,18,13	0,1,0	280	149	6.51777e-06	0.000140468	0.651,0.482,1.0	1.0,0.905,1.0	-0.257
ENSG00000088986	DYNLL1	chr12	+	120493802	120493925	120469856	120470104	120496415	120496547	6,3,0	0,4,7	0,1,2	8,8,9	272	149	1.07904e-05	0.000221466	1.0,0.291,0.0	0.0,0.064,0.109	0.373
ENSG00000088986	DYNLL1	chr12	+	120493802	120493925	120488577	120488653	120496415	120496547	4,2,0	0,0,3	0,3,2	4,5,3	272	149	9.13714e-14	7.02373e-12	1.0,1.0,0.0	0.0,0.247,0.268	0.495
ENSG00000139197	PEX5	chr12	+	7190021	7190216	7189162	7189531	7190361	7190524	11,8,10	0,6,0	19,33,12	0,0,0	298	149	9.71413e-05	0.00159119	1.0,0.4,1.0	1.0,1.0,1.0	-0.2
ENSG00000111206	FOXM1	chr12	-	2865354	2865399	2864682	2864752	2866392	2866521	224226243	14,19,12	87,99,109	142135148	194	149	0	0	0.925,0.901,0.94	0.32,0.36,0.361	0.575
ENSG00000111206	FOXM1	chr12	-	2865354	2865399	2864682	2864752	2868562	2868581	58,31,38	2,0,0	12,10,11	2,2,3	194	149	0.000293379	0.00420783	0.957,1.0,1.0	0.822,0.793,0.738	0.201
ENSG00000139620	KANSL2	chr12	-	48681857	48682065	48681381	48681641	48682186	48682238	6,8,15	5,6,3	0,0,1	15,25,27	298	149	0	0	0.375,0.4,0.714	0.0,0.0,0.018	0.49
ENSG00000198001	IRAK4	chr12	+	43760924	43760972	43758949	43759016	43768102	43768272	5,8,10	5,5,5	2,1,0	3,5,6	197	149	1.12867e-05	0.000230883	0.431,0.548,0.602	0.335,0.131,0.0	0.372
ENSG00000090612	ZNF268	chr12	+	133193427	133193533	133191720	133192003	133202143	133202310	10,8,13	6,3,4	4,2,7	7,2,8	255	149	0.00080208	0.0101243	0.493,0.609,0.655	0.25,0.369,0.338	0.267
ENSG00000166130	IKBIP	chr12	-	98634295	98634413	98613404	98614340	98644522	98644788	199178213	33,23,26	131114125	45,42,47	267	149	9.99201e-16	9.52381e-14	0.771,0.812,0.821	0.619,0.602,0.597	0.195
ENSG00000166130	IKBIP	chr12	-	98634295	98634413	98624248	98626766	98644522	98644788	151147172	1,0,1	138139137	18,4,15	267	149	0	0	0.988,1.0,0.99	0.811,0.951,0.836	0.127
ENSG00000166747	AP1G1	chr16	-	71806685	71806728	71789278	71789482	71807800	71807838	0,5,0	1,0,4	0,0,0	1,3,8	192	149	0.00104358	0.0127975	0.0,1.0,0.0	0.0,0.0,0.0	0.333
ENSG00000166747	AP1G1	chr16	-	71808504	71808677	71807800	71808150	71808762	71808813	1,1,3	3,2,2	4,1,5	0,0,2	298	149	0.000102551	0.00167091	0.143,0.2,0.429	1.0,1.0,0.556	-0.595
ENSG00000135446	CDK4	chr12	-	57750922	57751090	57749453	57749504	57752174	57752276	26,17,15	1,8,11	2,0,4	3,2,8	298	149	9.09637e-06	0.000189476	0.929,0.515,0.405	0.25,0.0,0.2	0.466
ENSG00000135446	CDK4	chr12	-	57751206	57751342	57749453	57749504	57752174	57752322	172255230	1,8,11	13,41,30	3,2,8	285	149	0.000184935	0.00280606	0.989,0.943,0.916	0.694,0.915,0.662	0.192
ENSG00000135452	TSPAN31	chr12	+	57745744	57745873	57745022	57745217	57746588	57748205	525753764	65,76,89	31,42,48	0,0,0	278	149	3.12854e-10	1.49328e-08	0.812,0.842,0.821	1.0,1.0,1.0	-0.175
ENSG00000178498	DTX3	chr12	+	57605570	57605731	57604823	57604858	57605988	57606252	3,7,6	0,0,0	7,6,8	2,2,5	298	149	2.5092e-08	8.66026e-07	1.0,1.0,1.0	0.636,0.6,0.444	0.44
ENSG00000178498	DTX3	chr12	+	57605988	57606029	57604622	57604858	57606189	57606252	0,0,0	4,1,2	4,0,7	3,6,5	190	149	6.46551e-06	0.000139489	0.0,0.0,0.0	0.511,0.0,0.523	-0.345
ENSG00000196739	COL27A1	chr9	+	114269240	114269294	114267503	114267557	114270727	114270781	25,14,16	0,2,0	21,25,30	7,0,8	203	149	3.18687e-10	1.51642e-08	1.0,0.837,1.0	0.688,1.0,0.734	0.138
ENSG00000181038	METTL23	chr17	+	76729689	76729794	76726829	76726879	76732977	76733215	43,53,49	7,1,10	30,27,41	12,5,10	254	149	0.000524141	0.00701131	0.783,0.969,0.742	0.595,0.76,0.706	0.144
ENSG00000114956	DGUOK	chr2	+	73957124	73957240	73946718	73946906	73958145	73958245	135,98,112	134,84,87	122147149	63,57,80	265	149	8.30517e-09	3.11212e-07	0.362,0.396,0.42	0.521,0.592,0.512	-0.149
ENSG00000090615	GOLGA3	chr12	-	132827606	132827713	132822271	132822311	132828802	132828858	8,3,6	11,6,9	1,2,1	12,25,12	256	149	6.51768e-08	2.08908e-06	0.297,0.225,0.28	0.046,0.044,0.046	0.222
ENSG00000186815	TPCN1	chr12	+	113225243	113225336	113221459	113221626	113226727	113226964	12,15,25	2,18,13	0,11,11	16,13,18	242	149	2.16858e-05	0.000417138	0.787,0.339,0.542	0.0,0.343,0.273	0.351
ENSG00000186815	TPCN1	chr12	+	113280150	113280195	113278771	113278835	113284580	113284637	32,44,36	7,1,7	12,36,31	0,3,0	194	149	0.000359583	0.00502738	0.778,0.971,0.798	1.0,0.902,1.0	-0.118
ENSG00000089041	P2RX7	chr12	+	121160901	121160974	121156078	121156147	121162423	121162520	3,2,3	0,0,0	148109101	8,9,10	222	149	1.03129e-12	6.79865e-11	1.0,1.0,1.0	0.925,0.89,0.871	0.105
ENSG00000089041	P2RX7	chr12	+	121166057	121166187	121165356	121165437	121175387	121175478	8,8,3	0,0,0	117125110	11,13,18	279	149	0	0	1.0,1.0,1.0	0.85,0.837,0.765	0.183
ENSG00000089041	P2RX7	chr12	+	121167487	121167624	121165356	121165437	121175387	121175478	5,3,5	0,0,0	73,105,98	11,13,18	286	149	0	0	1.0,1.0,1.0	0.776,0.808,0.739	0.226
ENSG00000152942	RAD17	chr5	+	69371453	69371557	69371034	69371171	69373829	69374087	2,6,5	15,18,20	0,0,0	4,9,5	253	149	7.73572e-05	0.00130039	0.073,0.164,0.128	0.0,0.0,0.0	0.122
ENSG00000171847	FAM90A1	chr12	-	8225835	8225992	8224709	8224888	8226271	8226478	8,2,0	1,0,1	4,11,8	0,8,0	298	149	0.00257814	0.0277524	0.8,1.0,0.0	1.0,0.407,1.0	-0.202
ENSG00000196632	WNK3	chrX	-	54228713	54228743	54201990	54202193	54232808	54233020	0,0,0	4,5,5	1,3,3	5,3,11	179	149	0.000167582	0.00256807	0.0,0.0,0.0	0.143,0.454,0.185	-0.261
ENSG00000123200	ZC3H13	chr13	-	46051931	46051989	46045390	46045513	46052403	46052685	4,2,2	3,3,2	1,2,1	0,0,2	207	149	0.00482492	0.0469774	0.49,0.324,0.419	1.0,1.0,0.265	-0.344
ENSG00000225210	DUXAP9	chr14	+	19064582	19064693	19062315	19062466	19065967	19066115	7,7,7	0,4,12	96,73,116	11,14,19	260	149	1.42397e-10	7.11672e-09	1.0,0.501,0.251	0.833,0.749,0.778	-0.203
ENSG00000225210	DUXAP9	chr14	+	19064582	19064693	19062315	19062466	19066000	19066115	0,3,0	2,5,1	11,4,14	17,22,26	260	149	0	0	0.0,0.256,0.0	0.271,0.094,0.236	-0.115
ENSG00000225210	DUXAP9	chr14	+	19068432	19068568	19062400	19062466	19092915	19093006	2,1,1	8,11,4	14,8,8	17,21,27	285	149	6.93669e-09	2.63813e-07	0.116,0.045,0.116	0.301,0.166,0.134	-0.108
ENSG00000225210	DUXAP9	chr14	+	19092915	19093006	19066235	19066347	19130635	19131167	2,11,7	1,5,2	29,30,30	1,0,0	240	149	1.13032e-06	2.86881e-05	0.554,0.577,0.685	0.947,1.0,1.0	-0.377
ENSG00000225210	DUXAP9	chr14	+	19092915	19093006	19068432	19068568	19130635	19131167	2,12,8	6,10,1	43,37,36	12,11,4	240	149	3.0462e-07	8.60778e-06	0.171,0.427,0.832	0.69,0.676,0.848	-0.261
ENSG00000135678	CPM	chr12	-	68870214	68870399	68869324	68869495	68871783	68871956	5,7,2	4,0,0	633535666	6,4,5	298	149	0.00197883	0.0221895	0.385,1.0,1.0	0.981,0.985,0.985	-0.189
ENSG00000187239	FNBP1	chr9	-	129915965	129915980	129908889	129908999	129923843	129923939	6,6,5	23,5,16	1,4,3	32,46,35	164	149	1.16816e-09	5.06887e-08	0.192,0.522,0.221	0.028,0.073,0.072	0.254
ENSG00000173588	CEP83	chr12	-	94435274	94435327	94412317	94412591	94459556	94459867	11,5,7	6,6,13	3,6,4	9,13,11	202	149	0.00472778	0.0461996	0.575,0.381,0.284	0.197,0.254,0.211	0.193
ENSG00000215252	GOLGA8B	chr15	-	34552894	34553091	34551137	34551276	34553744	34553956	44,28,33	3,1,0	77,63,103	10,7,9	298	149	1.11022e-16	1.15084e-14	0.88,0.933,1.0	0.794,0.818,0.851	0.117
ENSG00000179195	ZNF664	chr12	+	124003422	124003540	123988042	123988138	124004877	124004935	12,4,14	6,11,9	17,16,23	27,39,36	267	149	0.000202252	0.00304183	0.527,0.169,0.465	0.26,0.186,0.263	0.151
ENSG00000158023	CFAP251	chr12	+	121951479	121951530	121948983	121949061	121954119	121954334	10,15,6	0,0,11	2,5,3	0,0,0	200	149	0.000467268	0.00631849	1.0,1.0,0.289	1.0,1.0,1.0	-0.237
ENSG00000263001	GTF2I	chr7	+	74714856	74714916	74711031	74711109	74716893	74716950	18,20,9	393327414	79,80,116	395411466	209	149	0	0	0.032,0.042,0.015	0.125,0.122,0.151	-0.103
ENSG00000263001	GTF2I	chr7	+	74738044	74738103	74735460	74735532	74743448	74743520	5,9,5	2,0,0	0,3,5	1,4,1	208	149	0.00010637	0.00172584	0.642,1.0,1.0	0.0,0.349,0.782	0.504
ENSG00000138778	CENPE	chr4	-	103163478	103163553	103163136	103163256	103174735	103174903	13,11,16	28,39,20	22,23,20	17,26,10	224	149	1.12803e-05	0.000230828	0.236,0.158,0.347	0.463,0.37,0.571	-0.221
ENSG00000186951	PPARA	chr22	+	46176752	46176836	46151883	46151970	46198341	46198410	2,4,8	0,3,1	6,12,7	1,9,5	233	149	4.82894e-09	1.88782e-07	1.0,0.46,0.836	0.793,0.46,0.472	0.19
ENSG00000186951	PPARA	chr22	+	46188722	46188822	46176752	46176836	46198341	46198591	1,2,2	2,2,6	0,0,1	4,8,7	249	149	0.00472944	0.0462081	0.23,0.374,0.166	0.0,0.0,0.079	0.23
ENSG00000234608	MAPKAPK5-AS1	chr12	-	111841326	111841470	111839772	111840477	111841683	111841686	66,43,46	13,17,21	51,84,89	13,15,17	293	149	0.00279138	0.0295875	0.721,0.563,0.527	0.666,0.74,0.727	-0.107
ENSG00000163531	NFASC	chr1	+	204962107	204962158	204957655	204957826	204968248	204968360	0,0,0	1,2,4	1,2,20	18,5,16	200	149	6.54764e-06	0.000141014	0.0,0.0,0.0	0.04,0.23,0.482	-0.251
ENSG00000028203	VEZT	chr12	+	95243940	95244009	95242163	95242264	95251939	95252071	2,2,0	0,2,4	6,1,2	0,0,0	218	149	1.27365e-12	8.30745e-11	1.0,0.406,0.0	1.0,1.0,1.0	-0.531
ENSG00000028203	VEZT	chr12	+	95257149	95257239	95251939	95252071	95262905	95263059	102,65,86	1,1,0	49,67,75	10,2,4	239	149	3.60187e-09	1.43825e-07	0.985,0.976,1.0	0.753,0.954,0.921	0.111
ENSG00000049130	KITLG	chr12	-	88515533	88515617	88507027	88507137	88516333	88516490	90,60,91	14,8,20	10,4,3	0,1,0	233	149	0.000143214	0.00223244	0.804,0.827,0.744	1.0,0.719,1.0	-0.115
ENSG00000089159	PXN	chr12	-	120216272	120216581	120215102	120215273	120221622	120221758	6,14,6	73,76,93	4,10,11	19,47,15	298	149	0.000154333	0.00238459	0.039,0.084,0.031	0.095,0.096,0.268	-0.102
ENSG00000089159	PXN	chr12	-	120216272	120216581	120215559	120215661	120221622	120221758	12,15,4	37,34,45	6,13,12	8,14,7	298	149	3.18449e-06	7.35755e-05	0.14,0.181,0.043	0.273,0.317,0.462	-0.229
ENSG00000151233	GXYLT1	chr12	-	42129758	42129851	42118999	42119171	42144425	42144874	0,15,7	8,2,14	10,18,18	3,15,8	242	149	5.30797e-05	0.000932727	0.0,0.822,0.235	0.672,0.425,0.581	-0.207
ENSG00000136044	APPL2	chr12	-	105176875	105177016	105176034	105176082	105177225	105177262	118105106	13,14,9	75,84,92	2,2,4	290	149	8.28953e-06	0.000174321	0.823,0.794,0.858	0.951,0.956,0.922	-0.118
ENSG00000161791	FMNL3	chr12	-	49658441	49658594	49657081	49657190	49661965	49662049	44,51,55	23,27,25	66,66,78	4,5,14	298	149	4.28835e-12	2.62472e-10	0.489,0.486,0.524	0.892,0.868,0.736	-0.332
ENSG00000136813	ECPAS	chr9	-	111472896	111473000	111451424	111451555	111483503	111483679	21,17,17	5,9,5	31,30,33	18,26,18	253	149	0.000137732	0.00215626	0.712,0.527,0.667	0.504,0.405,0.519	0.159
ENSG00000143507	DUSP10	chr1	-	221706094	221706466	221701423	221702677	221738933	221739787	62,44,42	0,0,0	14,22,20	0,0,7	298	149	0.00224799	0.0247259	1.0,1.0,1.0	1.0,1.0,0.588	0.137
ENSG00000067798	NAV3	chr12	+	78121939	78122428	78119236	78119945	78127166	78127208	15,12,19	4,11,3	4,1,7	0,0,0	298	149	8.40888e-08	2.64298e-06	0.652,0.353,0.76	1.0,1.0,1.0	-0.412
ENSG00000067798	NAV3	chr12	+	78176438	78176459	78175305	78175427	78177140	78177313	3,3,2	13,14,12	0,2,0	4,14,11	170	149	0.00300159	0.031485	0.168,0.158,0.127	0.0,0.111,0.0	0.114
ENSG00000161800	RACGAP1	chr12	-	50016630	50016719	50005255	50005392	50025397	50025461	15,15,18	0,2,3	8,34,8	0,0,0	238	149	0.00476509	0.0464978	1.0,0.824,0.79	1.0,1.0,1.0	-0.129
ENSG00000151612	ZNF827	chr4	-	145763089	145763122	145757626	145761598	145764978	145765165	1,5,3	2,3,0	0,4,4	4,3,4	182	149	0.00185988	0.021086	0.29,0.577,1.0	0.0,0.522,0.45	0.298
ENSG00000151612	ZNF827	chr4	-	145763089	145763122	145757626	145761598	145764987	145765165	5,9,14	5,3,8	2,2,7	7,13,26	182	149	5.27578e-13	3.63362e-11	0.45,0.711,0.589	0.19,0.112,0.181	0.422
ENSG00000240184	PCDHGC3	chr5	+	141478393	141478546	141476000	141476146	141494806	141494865	162203228	31,55,55	263215219	112,72,93	298	149	1.74542e-08	6.18005e-07	0.723,0.649,0.675	0.54,0.599,0.541	0.122
ENSG00000177990	DPY19L2	chr12	-	63590998	63591127	63583811	63583836	63594086	63594133	2,4,7	2,1,0	2,2,1	3,3,2	278	149	8.03024e-12	4.76804e-10	0.349,0.682,1.0	0.263,0.263,0.211	0.431
ENSG00000214783	POLR2J4	chr7	-	43986600	43986677	43973209	43973323	43987677	43987888	8,8,18	0,5,0	13,8,17	0,0,0	226	149	0.00165211	0.019039	1.0,0.513,1.0	1.0,1.0,1.0	-0.162
ENSG00000152556	PFKM	chr12	+	48108071	48108194	48105922	48106137	48122766	48122859	1,1,1	4,2,0	1,1,1	1,0,0	272	149	0.000218172	0.00324951	0.12,0.215,1.0	0.354,1.0,1.0	-0.34
ENSG00000005175	RPAP3	chr12	-	47679492	47679594	47670106	47670345	47679703	47679774	162174194	10,10,4	81123101	26,11,17	251	149	1.06602e-10	5.42464e-09	0.906,0.912,0.966	0.649,0.869,0.779	0.162
ENSG00000228315	GUSBP11	chr22	-	23640307	23640423	23638486	23638942	23659864	23660000	8,7,0	4,3,8	2,1,4	0,0,0	265	149	3.75153e-10	1.766e-08	0.529,0.567,0.0	1.0,1.0,1.0	-0.635
ENSG00000228315	GUSBP11	chr22	-	23683724	23683867	23659864	23660000	23686837	23686995	10,8,11	4,0,0	0,0,0	5,5,1	292	149	2.11386e-13	1.55133e-11	0.561,1.0,1.0	0.0,0.0,0.0	0.854
ENSG00000228315	GUSBP11	chr22	-	23683724	23683867	23659864	23660000	23690231	23690293	11,10,15	2,4,0	0,0,0	1,3,3	292	149	1.78133e-11	1.00996e-09	0.737,0.561,1.0	0.0,0.0,0.0	0.766
ENSG00000228315	GUSBP11	chr22	-	23683724	23683867	23659864	23660000	23690235	23690356	14,7,14	1,0,0	0,0,0	1,4,1	292	149	3.33067e-16	3.31844e-14	0.877,1.0,1.0	0.0,0.0,0.0	0.959
ENSG00000132436	FIGNL1	chr7	-	50447967	50448055	50446980	50447297	50448180	50448289	0,0,0	37,26,33	39,20,25	27,31,32	237	149	0	0	0.0,0.0,0.0	0.476,0.289,0.329	-0.365
ENSG00000013573	DDX11	chr12	+	31077944	31078288	31074263	31074327	31078389	31078537	10,6,8	3,0,7	23,16,9	15,10,11	298	149	2.06177e-05	0.000398584	0.625,1.0,0.364	0.434,0.444,0.29	0.274
ENSG00000154889	MPPE1	chr18	-	11897525	11897620	11896982	11897356	11906202	11906309	9,11,20	13,16,4	4,4,2	30,40,54	244	149	0	0	0.297,0.296,0.753	0.075,0.058,0.022	0.397
ENSG00000154889	MPPE1	chr18	-	11905737	11905953	11896983	11897356	11906202	11906309	13,7,6	13,16,4	2,0,0	30,40,54	298	149	0	0	0.333,0.179,0.429	0.032,0.0,0.0	0.303
ENSG00000154889	MPPE1	chr18	-	11905737	11905953	11897525	11897620	11906202	11906309	17,5,10	4,5,4	0,0,0	2,4,4	298	149	1.31794e-09	5.67875e-08	0.68,0.333,0.556	0.0,0.0,0.0	0.523
ENSG00000029153	ARNTL2	chr12	+	27370128	27370230	27368261	27368412	27376345	27376387	3,4,4	3,1,0	5,2,3	6,4,1	251	149	2.11849e-06	5.0657e-05	0.372,0.704,1.0	0.331,0.229,0.64	0.292
ENSG00000256223	ZNF10	chr12	+	133139198	133139249	133130836	133131014	133144433	133144525	3,2,2	0,0,7	1,0,0	4,10,6	200	149	0	0	1.0,1.0,0.176	0.157,0.0,0.0	0.673
ENSG00000235437	LINC01278	chrX	-	63509943	63510079	63432363	63432491	63560831	63560948	11,2,0	51,38,30	4,5,9	10,25,16	285	149	3.35696e-05	0.000616457	0.101,0.027,0.0	0.173,0.095,0.227	-0.122
ENSG00000008394	MGST1	chr12	+	16354230	16354270	16347644	16347710	16357604	16357699	1,13,6	4,3,6	2,7,3	7,8,16	189	149	0.00146833	0.0171947	0.165,0.774,0.441	0.184,0.408,0.129	0.22
ENSG00000008394	MGST1	chr12	+	16367324	16367465	16357604	16357699	16383506	16383604	11,6,8	5,0,1	4,8,9	5,2,4	290	149	0.00111858	0.0135499	0.531,1.0,0.804	0.291,0.673,0.536	0.278
ENSG00000110888	CAPRIN2	chr12	-	30720810	30720915	30719078	30719225	30723258	30723314	43,32,17	7,11,17	13,25,28	0,5,1	254	149	3.89157e-05	0.000703923	0.783,0.631,0.37	1.0,0.746,0.943	-0.302
ENSG00000135297	MTO1	chr6	+	73480292	73480367	73479935	73480126	73480674	73480805	14,1,3	20,14,22	4,1,2	41,40,57	224	149	6.37647e-08	2.04809e-06	0.318,0.045,0.083	0.061,0.016,0.023	0.115
ENSG00000060138	YBX3	chr12	-	10709907	10710114	10704022	10704148	10713210	10713333	393298436	93,87,97	668672732	86,109,84	298	149	5.34017e-13	3.66159e-11	0.679,0.631,0.692	0.795,0.755,0.813	-0.12
ENSG00000212127	TAS2R14	chr12	-	11047019	11047188	10973654	10973721	11171421	11171573	13,29,19	0,0,1	15,26,19	0,3,3	298	149	0.004003	0.0401493	1.0,1.0,0.905	1.0,0.812,0.76	0.111
ENSG00000143786	CNIH3	chr1	+	224587165	224587420	224583163	224583267	224588360	224588492	5,0,3	9,6,5	1,2,4	1,0,0	298	149	1.41967e-06	3.52189e-05	0.217,0.0,0.231	0.333,1.0,1.0	-0.628
ENSG00000143786	CNIH3	chr1	+	224684795	224684843	224680957	224681026	224734562	224734706	49,26,32	12,1,2	2,3,8	0,0,0	197	149	5.40447e-05	0.000947791	0.755,0.952,0.924	1.0,1.0,1.0	-0.123
ENSG00000120647	CCDC77	chr12	+	405510	405564	389349	389486	411746	411978	19,20,28	0,1,0	26,22,29	8,0,5	203	149	1.37591e-08	4.93699e-07	1.0,0.936,1.0	0.705,1.0,0.81	0.14
ENSG00000114867	EIF4G1	chr3	+	184316131	184316218	184315165	184315545	184317716	184317816	2,3,2	0,0,0	0,0,2	1,3,0	236	149	2.39726e-05	0.000456703	1.0,1.0,1.0	0.0,0.0,1.0	0.667
ENSG00000185684	EP400P1	chr12	+	132090848	132090943	132084282	132084399	132103996	132104170	1,13,7	0,1,3	8,4,28	4,2,5	244	149	1.34658e-09	5.79406e-08	1.0,0.888,0.588	0.55,0.55,0.774	0.201
ENSG00000185684	EP400P1	chr12	+	132090848	132090943	132084479	132085316	132103996	132104170	10,29,20	3,1,0	13,13,37	5,11,4	244	149	1.11022e-15	1.05493e-13	0.671,0.947,1.0	0.614,0.419,0.85	0.245
ENSG00000066468	FGFR2	chr10	-	121565437	121565704	121564323	121564579	121593708	121593764	3,2,2	0,0,0	75,80,93	9,7,4	298	149	0.000105825	0.00171787	1.0,1.0,1.0	0.806,0.851,0.921	0.141
ENSG00000164088	PPM1M	chr3	+	52246973	52247228	52246445	52246812	52247681	52247794	38,58,48	4,7,9	15,12,17	0,0,0	298	149	9.30098e-07	2.39819e-05	0.826,0.806,0.727	1.0,1.0,1.0	-0.214
ENSG00000065809	FAM107B	chr10	-	14553321	14553387	14530331	14530515	14604239	14604418	36,72,94	19100147	34,56,30	91,92,60	215	149	2.84156e-06	6.61737e-05	0.568,0.333,0.307	0.206,0.297,0.257	0.149
ENSG00000075826	SEC31B	chr10	-	100490007	100490322	100489702	100489761	100490705	100490883	8,10,5	1,3,2	5,5,2	0,0,0	298	149	7.0924e-06	0.000151685	0.8,0.625,0.556	1.0,1.0,1.0	-0.34
ENSG00000075826	SEC31B	chr10	-	100498704	100498804	100498028	100498207	100499159	100499258	4,1,0	2,5,1	2,7,4	1,0,5	249	149	2.98949e-05	0.000556276	0.545,0.107,0.0	0.545,1.0,0.324	-0.406
ENSG00000188234	AGAP4	chr10	-	45847859	45847954	45847124	45847312	45848842	45848912	12,9,6	4,1,2	2,9,8	0,0,0	244	149	3.72967e-05	0.000678024	0.647,0.846,0.647	1.0,1.0,1.0	-0.287
ENSG00000188234	AGAP4	chr10	-	45847859	45847954	45847124	45847312	45853654	45853875	4,4,6	0,0,0	0,2,10	3,3,4	244	149	5.0904e-10	2.34604e-08	1.0,1.0,1.0	0.0,0.289,0.604	0.702
ENSG00000188234	AGAP4	chr10	-	45848842	45848912	45847124	45847312	45853654	45853875	9,3,1	0,0,0	0,1,0	3,3,4	219	149	0	0	1.0,1.0,1.0	0.0,0.185,0.0	0.938
ENSG00000178440	TIMM23B-AGAP6	chr10	+	49943234	49943358	49942056	49942300	49945031	49945090	9,8,7	20,31,23	22,8,29	15,16,7	273	149	7.80385e-05	0.00131035	0.197,0.123,0.142	0.445,0.214,0.693	-0.297
ENSG00000204152	TIMM23B	chr10	+	49945031	49945090	49942052	49942300	49952125	49952219	30,54,43	0,0,2	24,25,24	5,7,3	208	149	1.71485e-12	1.10448e-10	1.0,1.0,0.939	0.775,0.719,0.851	0.198
ENSG00000178440	TIMM23B-AGAP6	chr10	+	49981188	49981281	49972834	49973142	49987164	49987234	13,5,9	3,4,2	7,6,5	7,2,10	242	149	0.00440393	0.0435463	0.727,0.435,0.735	0.381,0.649,0.235	0.211
ENSG00000148660	CAMK2G	chr10	-	73819531	73819645	73817478	73817554	73821681	73821730	19,5,12	62,55,52	19,11,27	29,20,39	263	149	5.96967e-10	2.72073e-08	0.148,0.049,0.116	0.271,0.238,0.282	-0.159
ENSG00000148660	CAMK2G	chr10	-	73824039	73824084	73821681	73821730	73837467	73837511	31,31,18	0,0,0	19,12,24	0,2,7	194	149	1.9045e-05	0.000370157	1.0,1.0,1.0	1.0,0.822,0.725	0.151
ENSG00000148660	CAMK2G	chr10	-	73825278	73825347	73821681	73821730	73837467	73837511	16,22,26	0,0,0	13,11,20	0,2,7	218	149	5.99647e-06	0.000130316	1.0,1.0,1.0	1.0,0.79,0.661	0.183
ENSG00000148660	CAMK2G	chr10	-	73839538	73839601	73837467	73837511	73842168	73842211	28,18,17	17,39,39	8,4,10	20,18,36	212	149	0.000218805	0.00325659	0.537,0.245,0.235	0.219,0.135,0.163	0.167
ENSG00000119977	TCTN3	chr10	-	95685555	95685636	95684498	95684624	95686494	95686530	97,88,131	16,26,21	101121131	8,8,5	230	149	4.01471e-10	1.88557e-08	0.797,0.687,0.802	0.891,0.907,0.944	-0.152
ENSG00000225484	NUTM2B-AS1	chr10	-	79808758	79808832	79806038	79806122	79814612	79814716	49,50,69	8,7,21	63,66,72	4,4,13	223	149	0.00298103	0.0313002	0.804,0.827,0.687	0.913,0.917,0.787	-0.1
ENSG00000225484	NUTM2B-AS1	chr10	-	79808758	79808963	79806038	79806122	79814612	79814716	36,32,43	8,7,21	45,45,63	4,4,13	298	149	0.000517837	0.00693751	0.692,0.696,0.506	0.849,0.849,0.708	-0.171
ENSG00000225484	NUTM2B-AS1	chr10	-	79808762	79808963	79806038	79806122	79814612	79814716	6,18,8	8,7,21	16,6,27	4,4,13	298	149	0.00115571	0.0139531	0.273,0.562,0.16	0.667,0.429,0.509	-0.203
ENSG00000148840	PPRC1	chr10	+	102145019	102145090	102143044	102143098	102148371	102148521	3,1,2	0,0,0	1,0,0	1,3,2	220	149	2.10343e-12	1.33934e-10	1.0,1.0,1.0	0.404,0.0,0.0	0.865
ENSG00000148840	PPRC1	chr10	+	102145019	102145090	102144249	102144307	102148371	102148521	44,29,38	5,1,3	56,35,35	13,13,11	220	149	9.58122e-14	7.34676e-12	0.856,0.952,0.896	0.745,0.646,0.683	0.21
ENSG00000148840	PPRC1	chr10	+	102146671	102147392	102144249	102144307	102148371	102148521	50,54,60	5,1,3	61,60,78	13,13,11	298	149	3.59712e-14	2.9297e-12	0.833,0.964,0.909	0.701,0.698,0.78	0.176
ENSG00000166295	ANAPC16	chr10	+	72220053	72220379	72216028	72216072	72230365	72230440	8,12,23	0,4,3	20,20,16	4,9,9	298	149	1.63762e-05	0.00032277	1.0,0.6,0.793	0.714,0.526,0.471	0.227
ENSG00000179988	PSTK	chr10	+	122982732	122983024	122954380	122954568	122983271	122983470	5,4,8	20,28,34	6,6,8	21,6,13	298	149	0.00264768	0.0283666	0.111,0.067,0.105	0.125,0.333,0.235	-0.137
ENSG00000196793	ZNF239	chr10	-	43567898	43568021	43556343	43558171	43574539	43574618	18,21,15	0,1,3	14,9,14	6,5,12	272	149	0	0	1.0,0.92,0.733	0.561,0.496,0.39	0.402
ENSG00000136754	ABI1	chr10	-	26771074	26771089	26770244	26770345	26777064	26777241	28,12,23	181166235	37,52,69	68,80,115	164	149	0	0	0.123,0.062,0.082	0.331,0.371,0.353	-0.263
ENSG00000225648	SBDSP1	chr7	+	72830691	72830813	72829506	72829783	72831601	72831798	31,22,30	59,47,61	42,39,43	43,49,56	271	149	5.54686e-05	0.000969449	0.224,0.205,0.213	0.349,0.304,0.297	-0.103
ENSG00000141756	FKBP10	chr17	+	41819840	41820023	41819254	41819399	41820268	41820461	17,8,29	12,6,7	31,35,57	3,4,2	298	149	4.54703e-12	2.76928e-10	0.415,0.4,0.674	0.838,0.814,0.934	-0.366
ENSG00000141756	FKBP10	chr17	+	41819840	41820023	41819254	41819399	41820946	41821089	0,2,0	4,2,7	2,6,3	1,3,1	298	149	8.58391e-12	5.04811e-10	0.0,0.333,0.0	0.5,0.5,0.6	-0.422
ENSG00000156521	TYSND1	chr10	-	70143841	70143972	70137980	70140141	70146532	70146676	2,8,3	2,1,0	8,12,9	6,6,9	280	149	0	0	0.347,0.81,1.0	0.415,0.516,0.347	0.293
ENSG00000171097	KYAT1	chr9	-	128847432	128847643	128846679	128846859	128881896	128881931	0,7,4	1,0,0	2,1,2	1,0,4	298	149	0.000467322	0.00631849	0.0,1.0,1.0	0.5,1.0,0.2	0.1
ENSG00000176986	SEC24C	chr10	+	73746629	73746716	73744390	73744437	73768809	73768906	0,1,2	1,1,5	2,4,1	2,1,2	236	149	8.69083e-06	0.000182076	0.0,0.387,0.202	0.387,0.716,0.24	-0.251
ENSG00000117010	ZNF684	chr1	+	40533142	40533181	40531636	40531787	40540585	40540712	16,12,9	4,2,5	13,3,11	0,2,0	188	149	0.00105893	0.0129599	0.76,0.826,0.588	1.0,0.543,1.0	-0.123
ENSG00000165868	HSPA12A	chr10	-	116681790	116681877	116681151	116681256	116683790	116683962	1,9,4	0,2,0	53,26,37	10,15,19	236	149	0	0	1.0,0.74,1.0	0.77,0.523,0.551	0.299
ENSG00000165868	HSPA12A	chr10	-	116707199	116707285	116705150	116705278	116742429	116742520	1,6,3	0,0,0	35,45,55	6,5,1	235	149	0.000151205	0.00234276	1.0,1.0,1.0	0.787,0.851,0.972	0.13
ENSG00000196233	LCOR	chr10	+	96833405	96833479	96832259	96832399	96907264	96907330	8,10,4	4,10,3	14,17,17	5,1,4	223	149	0.000112512	0.00181782	0.572,0.401,0.471	0.652,0.919,0.74	-0.289
ENSG00000196233	LCOR	chr10	+	96944101	96944245	96907667	96907747	96949007	96949295	5,8,7	0,2,0	1,10,10	3,2,0	293	149	0.00195955	0.0219933	1.0,0.67,1.0	0.145,0.718,1.0	0.269
ENSG00000196233	LCOR	chr10	+	96954952	96955454	96952102	96952196	96958411	96958926	9,5,2	2,2,1	5,3,5	0,0,0	298	149	6.99634e-05	0.001191	0.692,0.556,0.5	1.0,1.0,1.0	-0.417
ENSG00000196233	LCOR	chr10	+	96954952	96955671	96952102	96952196	96958411	96958884	9,5,2	2,2,1	5,3,5	0,0,0	298	149	6.99634e-05	0.001191	0.692,0.556,0.5	1.0,1.0,1.0	-0.417
ENSG00000196233	LCOR	chr10	+	96954952	96955834	96952102	96952196	96958411	96958926	9,5,2	2,2,1	5,6,5	0,0,0	298	149	6.30793e-05	0.00108643	0.692,0.556,0.5	1.0,1.0,1.0	-0.417
ENSG00000196233	LCOR	chr10	+	96954952	96955957	96952102	96952196	96958411	96958877	9,5,3	2,2,1	5,3,5	0,0,0	298	149	0.00037062	0.00516294	0.692,0.556,0.6	1.0,1.0,1.0	-0.384
ENSG00000128805	ARHGAP22	chr10	-	48479587	48479764	48459683	48459891	48555462	48555550	14,19,13	5,2,9	16,33,25	3,2,4	298	149	0.00200903	0.0224667	0.583,0.826,0.419	0.727,0.892,0.758	-0.183
ENSG00000128805	ARHGAP22	chr10	-	48479635	48479764	48459683	48459891	48524052	48524236	6,5,10	0,1,1	12,12,19	2,3,3	278	149	2.39884e-06	5.68748e-05	1.0,0.728,0.843	0.763,0.682,0.772	0.118
ENSG00000080822	CLDND1	chr3	-	98521652	98521696	98521132	98521442	98522541	98522606	11,2,1	1,0,2	2,1,4	1,4,1	193	149	8.14535e-05	0.00135991	0.895,1.0,0.279	0.607,0.162,0.755	0.217
ENSG00000080822	CLDND1	chr3	-	98521652	98521703	98521132	98521442	98522541	98522605	11,4,1	1,0,2	2,1,0	1,4,1	200	149	3.32713e-07	9.30813e-06	0.891,1.0,0.271	0.598,0.157,0.0	0.469
ENSG00000080822	CLDND1	chr3	-	98521652	98521718	98521132	98521442	98522541	98522602	11,4,3	1,0,2	3,1,0	1,4,1	215	149	8.43138e-07	2.19457e-05	0.884,1.0,0.51	0.675,0.148,0.0	0.524
ENSG00000185246	PRPF39	chr14	+	45096423	45096492	45096102	45096228	45096595	45096758	5,8,9	4,0,1	1,0,6	2,3,2	218	149	0.000130612	0.00205525	0.461,1.0,0.86	0.255,0.0,0.672	0.465
ENSG00000187079	TEAD1	chr11	+	12878888	12878900	12864837	12864900	12879707	12879842	56,37,44	20,19,6	9,19,14	47,24,37	161	149	8.88178e-16	8.55834e-14	0.722,0.643,0.872	0.151,0.423,0.259	0.468
ENSG00000135052	GOLM1	chr9	-	86084919	86085039	86079191	86079341	86100024	86100149	0,0,0	5,1,1	4,1,2	0,0,0	269	149	1.90514e-13	1.40992e-11	0.0,0.0,0.0	1.0,1.0,1.0	-1
ENSG00000156374	PCGF6	chr10	-	103347237	103347297	103345023	103345132	103348715	103348812	17,9,15	1,0,0	8,15,15	2,5,0	209	149	0.000278152	0.00402129	0.924,1.0,1.0	0.74,0.681,1.0	0.168
ENSG00000107890	ANKRD26	chr10	-	27005616	27005723	26995040	26995147	27006916	27006962	10,26,15	3,1,3	5,12,9	0,0,0	256	149	0.000293586	0.00420982	0.66,0.938,0.744	1.0,1.0,1.0	-0.219
ENSG00000107890	ANKRD26	chr10	-	27005622	27005723	26995040	26995147	27006916	27006962	10,22,15	3,1,3	5,7,7	0,0,0	250	149	0.000261444	0.00380835	0.665,0.929,0.749	1.0,1.0,1.0	-0.219
ENSG00000107890	ANKRD26	chr10	-	27080031	27080153	27079088	27079161	27082802	27082833	0,10,2	16,16,5	0,2,1	7,12,14	271	149	0.00254654	0.0274458	0.0,0.256,0.18	0.0,0.084,0.038	0.105
ENSG00000099290	WASHC2A	chr10	+	50099977	50100064	50097674	50097802	50104041	50104143	152104136	8,6,4	25,34,22	3,7,19	236	149	6.7752e-07	1.78812e-05	0.923,0.916,0.955	0.84,0.754,0.422	0.259
ENSG00000148814	LRRC27	chr10	+	132342212	132342271	132337564	132337695	132344497	132344650	14,21,29	1,0,0	16,13,6	3,4,1	208	149	5.28414e-05	0.000928805	0.909,1.0,1.0	0.793,0.7,0.811	0.202
ENSG00000113761	ZNF346	chr5	+	177044391	177044533	177041777	177041870	177062057	177062151	0,0,1	4,4,4	2,0,7	3,3,5	291	149	1.75103e-05	0.000343036	0.0,0.0,0.113	0.254,0.0,0.418	-0.186
ENSG00000113761	ZNF346	chr5	+	177050702	177050936	177044388	177044533	177062057	177062151	47,39,25	0,0,0	41,26,34	2,0,5	298	149	0.00241994	0.0262931	1.0,1.0,1.0	0.911,1.0,0.773	0.105
ENSG00000135597	REPS1	chr6	-	138926400	138926478	138921036	138921124	138929976	138929997	30,21,16	26,24,52	40,51,42	24,31,25	227	149	6.08016e-10	2.76495e-08	0.431,0.365,0.168	0.522,0.519,0.524	-0.2
ENSG00000135597	REPS1	chr6	-	138926400	138926481	138921036	138921124	138929976	138930098	61,47,33	26,24,52	67,87,65	24,31,25	230	149	1.44555e-06	3.58177e-05	0.603,0.559,0.291	0.644,0.645,0.627	-0.154
ENSG00000140479	PCSK6	chr15	-	101331650	101331689	101326376	101326479	101331851	101332031	8,3,6	5,2,2	44,42,26	7,5,10	188	149	0.00304606	0.0319242	0.559,0.543,0.704	0.833,0.869,0.673	-0.19
ENSG00000140479	PCSK6	chr15	-	101431319	101431463	101429152	101430063	101431989	101432100	16,11,19	3,8,5	161185207	15,17,28	293	149	1.11022e-16	1.15084e-14	0.731,0.411,0.659	0.845,0.847,0.79	-0.227
ENSG00000107679	PLEKHA1	chr10	+	122392302	122392372	122374695	122374806	122393180	122393341	16,12,16	8,2,8	22,15,22	2,4,3	219	149	0.00352349	0.0360865	0.576,0.803,0.576	0.882,0.718,0.833	-0.159
ENSG00000107679	PLEKHA1	chr10	+	122428275	122428316	122426941	122427031	122429623	122432345	36,24,45	9,4,9	29,40,45	3,2,0	190	149	3.73557e-06	8.49374e-05	0.758,0.825,0.797	0.883,0.94,1.0	-0.148
ENSG00000107679	PLEKHA1	chr10	+	122428275	122428420	122426941	122427031	122429623	122432354	23,26,17	9,4,9	17,12,16	3,2,0	294	149	0.003596	0.0367131	0.564,0.767,0.489	0.742,0.753,1.0	-0.225
ENSG00000196123	KIAA0895L	chr16	-	67180040	67180666	67178198	67178504	67183261	67183963	26,29,30	6,1,5	20,33,27	0,0,0	298	149	9.34966e-07	2.40974e-05	0.684,0.935,0.75	1.0,1.0,1.0	-0.21
ENSG00000175029	CTBP2	chr10	-	125133511	125133612	125003337	125003492	125160318	125160499	0,4,8	6,7,7	0,1,0	1,6,9	250	149	1.08628e-05	0.000222655	0.0,0.254,0.405	0.0,0.09,0.0	0.19
ENSG00000175029	CTBP2	chr10	-	125133511	125133612	125038996	125039155	125160318	125160499	7,4,20	19,31,28	0,3,0	38,22,38	250	149	2.03504e-12	1.29848e-10	0.18,0.071,0.299	0.0,0.075,0.0	0.158
ENSG00000175029	CTBP2	chr10	-	125133511	125133612	125110996	125111093	125158634	125158716	1,1,9	5,2,6	2,3,2	15,14,25	250	149	9.2077e-06	0.000191406	0.107,0.23,0.472	0.074,0.113,0.046	0.192
ENSG00000107518	ATRNL1	chr10	+	115241570	115241725	115215696	115215880	115265192	115265277	4,1,2	0,0,0	3,15,13	0,1,5	298	149	0.00122954	0.0147203	1.0,1.0,1.0	1.0,0.882,0.565	0.184
ENSG00000001631	KRIT1	chr7	-	92244001	92244149	92242033	92242137	92244901	92245134	47,36,35	15,5,3	62,42,78	3,6,5	297	149	0.00169474	0.0194792	0.611,0.783,0.854	0.912,0.778,0.887	-0.11
ENSG00000183605	SFXN4	chr10	-	119161054	119161081	119160914	119160969	119162339	119162414	96,77,98	0,2,0	121112127	20,21,17	176	149	0	0	1.0,0.97,1.0	0.837,0.819,0.863	0.15
ENSG00000138172	CALHM2	chr10	-	103451082	103451285	103450295	103450800	103452155	103452370	4,3,4	0,8,1	2,2,4	0,0,0	298	149	1.29441e-06	3.24746e-05	1.0,0.158,0.667	1.0,1.0,1.0	-0.392
ENSG00000148773	MKI67	chr10	-	128114927	128116007	128113426	128113602	128116490	128116536	75,50,63	52,39,68	107116147	39,59,37	298	149	9.68791e-08	3.01422e-06	0.419,0.391,0.317	0.578,0.496,0.665	-0.204
ENSG00000186312	CA5BP1	chrX	+	15681000	15681047	15675714	15675778	15688660	15688858	4,0,1	14,38,43	14,12,13	16,46,45	196	149	0	0	0.178,0.0,0.017	0.399,0.165,0.18	-0.183
ENSG00000186312	CA5BP1	chrX	+	15692962	15693058	15688660	15688858	15702781	15703349	39,18,35	7,4,9	22,22,15	12,7,7	245	149	0.00395746	0.0397886	0.772,0.732,0.703	0.527,0.657,0.566	0.152
ENSG00000189319	FAM53B	chr10	-	124696157	124696212	124681606	124682379	124706635	124706887	42,46,31	4,5,0	46,47,64	7,16,12	204	149	6.92955e-11	3.62201e-09	0.885,0.87,1.0	0.828,0.682,0.796	0.15
ENSG00000160712	IL6R	chr1	+	154454487	154454581	154449910	154449980	154465133	154465314	36,32,32	0,1,2	22,22,20	3,2,8	243	149	3.58186e-09	1.43304e-07	1.0,0.952,0.907	0.818,0.871,0.605	0.188
ENSG00000119979	DENND10	chr10	+	119104763	119105006	119104116	119104197	119105310	119105495	2,17,15	1,5,7	5,13,15	0,2,1	298	149	0.000239162	0.00352717	0.5,0.63,0.517	1.0,0.765,0.882	-0.333
ENSG00000119979	DENND10	chr10	+	119104763	119105022	119104091	119104197	119105310	119105495	2,17,18	1,5,7	5,13,15	0,2,1	298	149	0.000476336	0.00643189	0.5,0.63,0.562	1.0,0.765,0.882	-0.318
ENSG00000119979	DENND10	chr10	+	119105310	119105495	119104091	119104197	119107947	119108096	2,10,11	8,12,16	3,2,3	12,8,15	298	149	0.00273259	0.0290694	0.111,0.294,0.256	0.111,0.111,0.091	0.116
ENSG00000223482	NUTM2A-AS1	chr10	-	87307956	87308060	87287958	87288495	87326629	87326672	29,14,10	42,53,56	5,6,1	39,50,51	253	149	1.36209e-08	4.89024e-07	0.289,0.135,0.095	0.07,0.066,0.011	0.124
ENSG00000135951	TSGA10	chr2	-	99118550	99118686	99117543	99117759	99127047	99127176	3,2,1	4,3,1	0,1,0	5,7,3	285	149	0.00033087	0.00467156	0.282,0.258,0.343	0.0,0.069,0.0	0.271
ENSG00000141376	BCAS3	chr17	+	61380505	61380571	61368326	61368494	61391976	61392182	8,1,8	5,11,2	0,1,0	1,4,3	215	149	4.18013e-06	9.41416e-05	0.526,0.059,0.735	0.0,0.148,0.0	0.391
ENSG00000140987	ZSCAN32	chr16	-	3390009	3390133	3383700	3384941	3397191	3397744	13,18,8	4,0,3	7,7,7	2,3,6	273	149	0.00181419	0.0206479	0.639,1.0,0.593	0.656,0.56,0.389	0.209
ENSG00000140987	ZSCAN32	chr16	-	3393648	3393814	3384820	3384941	3397191	3397744	20,7,18	4,0,3	1,8,19	2,3,6	298	149	0.00396059	0.0398083	0.714,1.0,0.75	0.2,0.571,0.613	0.36
ENSG00000166169	POLL	chr10	-	101583507	101583681	101582762	101582891	101587245	101587406	13,29,30	5,10,2	26,40,34	0,1,2	298	149	2.65104e-08	9.10389e-07	0.565,0.592,0.882	1.0,0.952,0.895	-0.269
ENSG00000166169	POLL	chr10	-	101585861	101586156	101583507	101583681	101587245	101587382	20,19,23	2,1,0	13,12,15	0,5,3	298	149	8.93248e-06	0.000186648	0.833,0.905,1.0	1.0,0.545,0.714	0.16
ENSG00000175279	CENPS	chr1	+	10434656	10434690	10430432	10430568	10440346	10440413	23,14,28	1,0,1	14,24,25	5,2,3	183	149	2.04735e-06	4.91289e-05	0.949,1.0,0.958	0.695,0.907,0.872	0.144
ENSG00000077713	SLC25A43	chrX	+	119410189	119410362	119406459	119406701	119452008	119452143	68,61,66	5,0,17	128115119	0,1,0	298	149	4.09672e-14	3.30167e-12	0.872,1.0,0.66	1.0,0.983,1.0	-0.15
ENSG00000103275	UBE2I	chr16	+	1312346	1312558	1309677	1309773	1314019	1314096	202298275	424525496	99,119,92	672616767	298	149	0	0	0.192,0.221,0.217	0.069,0.088,0.057	0.139
ENSG00000103275	UBE2I	chr16	+	1312346	1312667	1308879	1309419	1314019	1314096	3,1,2	0,0,5	0,2,2	1,4,4	298	149	2.02829e-11	1.14576e-09	1.0,1.0,0.167	0.0,0.2,0.2	0.589
ENSG00000103275	UBE2I	chr16	+	1312346	1312667	1309152	1309271	1314019	1314096	4,5,7	1,5,2	1,0,2	18,8,12	298	149	0	0	0.667,0.333,0.636	0.027,0.0,0.077	0.511
ENSG00000171160	MORN4	chr10	-	97619586	97619683	97617207	97617322	97633346	97633500	62,77,74	7,4,10	52,58,63	12,7,19	246	149	9.4024e-05	0.00154506	0.843,0.921,0.818	0.724,0.834,0.668	0.119
ENSG00000189180	ZNF33A	chr10	+	38054374	38054511	38017290	38017386	38064087	38065088	34,36,30	0,0,0	12,14,12	0,5,1	286	149	0.00193373	0.0217591	1.0,1.0,1.0	1.0,0.593,0.862	0.182
ENSG00000150093	ITGB1	chr10	-	32907062	32907143	32906009	32906580	32908367	32908534	6,7,2	3,4,7	2,0,0	1,2,1	230	149	0.00199219	0.0223068	0.564,0.531,0.156	0.564,0.0,0.0	0.229
ENSG00000131473	ACLY	chr17	-	41896619	41896649	41893032	41893174	41897748	41897839	413422478	188148184	260265278	157182165	179	149	1.30897e-08	4.72989e-07	0.646,0.704,0.684	0.58,0.548,0.584	0.107
ENSG00000069869	NEDD4	chr15	-	55951375	55951414	55924645	55924699	55966472	55966546	18,12,9	0,0,0	13,9,17	4,0,4	188	149	3.59555e-05	0.000655967	1.0,1.0,1.0	0.72,1.0,0.771	0.17
ENSG00000069869	NEDD4	chr15	-	55991925	55992005	55987208	55988001	55993510	55993602	8,9,6	2,2,3	3,6,2	0,1,0	229	149	0.000303017	0.00432842	0.722,0.745,0.565	1.0,0.796,1.0	-0.255
ENSG00000229043	ZFAND2A-DT	chr7	+	1162351	1162543	1160590	1160623	1162961	1163217	4,4,13	2,6,4	2,1,0	5,10,10	298	149	1.38836e-10	6.95569e-09	0.5,0.25,0.619	0.167,0.048,0.0	0.385
ENSG00000229043	ZFAND2A-DT	chr7	+	1162351	1162543	1160590	1160623	1163451	1163495	4,3,15	1,3,2	2,0,0	3,13,9	298	149	0	0	0.667,0.333,0.789	0.25,0.0,0.0	0.513
ENSG00000229043	ZFAND2A-DT	chr7	+	1162961	1163217	1160431	1160623	1163451	1163495	2,11,9	1,3,2	13,11,16	3,13,9	298	149	0.000982798	0.0121295	0.5,0.647,0.692	0.684,0.297,0.471	0.129
ENSG00000229043	ZFAND2A-DT	chr7	+	1162961	1163217	1162351	1162543	1163451	1163495	1,7,7	1,1,4	8,2,6	0,0,0	298	149	1.5921e-07	4.78432e-06	0.333,0.778,0.467	1.0,1.0,1.0	-0.474
ENSG00000196961	AP2A1	chr19	+	49802533	49802599	49801980	49802141	49802948	49803005	0,0,0	90,96,150	27,22,33	79,39,65	215	149	0	0	0.0,0.0,0.0	0.191,0.281,0.26	-0.244
ENSG00000107443	CCNJ	chr10	+	96050255	96050466	96044352	96044462	96056700	96057000	16,26,33	0,1,0	21,22,29	2,4,1	298	149	0.00111661	0.0135287	1.0,0.929,1.0	0.84,0.733,0.935	0.14
ENSG00000108219	TSPAN14	chr10	+	80463087	80463127	80454309	80454371	80468546	80468687	2,7,6	21,17,24	0,0,0	19,17,12	189	149	2.19279e-06	5.22713e-05	0.07,0.245,0.165	0.0,0.0,0.0	0.16
ENSG00000183621	ZNF438	chr10	-	30984368	30984426	30941574	30941651	31031832	31031937	7,2,7	0,0,1	3,4,4	3,7,6	207	149	0	0	1.0,1.0,0.834	0.419,0.291,0.324	0.6
ENSG00000002016	RAD52	chr12	-	914410	914532	913893	914121	916343	916483	2,5,6	4,1,0	12,2,8	1,0,1	271	149	0.00186295	0.0211041	0.216,0.733,1.0	0.868,1.0,0.815	-0.245
ENSG00000002016	RAD52	chr12	-	926795	926946	925449	925525	927144	927263	5,10,12	8,7,8	6,3,5	24,8,31	298	149	5.04802e-10	2.32966e-08	0.238,0.417,0.429	0.111,0.158,0.075	0.247
ENSG00000138326	RPS24	chr10	+	78040203	78040225	78037193	78037304	78040614	78040696	746672725	934735833	267227283221	174169200	171	149	0	0	0.41,0.443,0.431	0.93,0.934,0.933	-0.504
ENSG00000175182	FAM131A	chr3	+	184337310	184337371	184335925	184336123	184341723	184341817	8,4,11	0,2,0	12,6,8	5,0,3	210	149	7.33664e-06	0.000156257	1.0,0.587,1.0	0.63,1.0,0.654	0.101
ENSG00000106976	DNM1	chr9	+	128239984	128239996	128239727	128239779	128242231	128242267	32,42,46	47,16,43	38,52,65	11,19,30	161	149	1.5495e-06	3.80715e-05	0.387,0.708,0.497	0.762,0.717,0.667	-0.185
ENSG00000106976	DNM1	chr9	+	128240986	128241047	128240511	128240532	128242231	128242345	0,8,3	16,23,15	8,11,13	8,22,18	210	149	5.46018e-09	2.11181e-07	0.0,0.198,0.124	0.415,0.262,0.339	-0.231
ENSG00000106976	DNM1	chr9	+	128253100	128253137	128250724	128250940	128254005	128254162	5,3,3	4,9,20	16,7,21	9,18,9	186	149	0.00024475	0.0035958	0.5,0.211,0.107	0.587,0.238,0.651	-0.219
ENSG00000261740	BOLA2-SMG1P6	chr16	-	29450111	29450276	29446801	29446922	29452108	29454113	2,1,3	1,0,4	3,1,6	1,0,0	298	149	1.2106e-06	3.05618e-05	0.5,1.0,0.273	0.6,1.0,1.0	-0.276
ENSG00000261740	BOLA2-SMG1P6	chr16	-	29450111	29450276	29446801	29447026	29452108	29454113	9,7,12	3,0,1	5,6,9	2,0,6	298	149	7.23481e-06	0.000154462	0.6,1.0,0.857	0.556,1.0,0.429	0.157
ENSG00000130714	POMT1	chr9	+	131504188	131504340	131502788	131503073	131506113	131506220	25,41,70	19,12,23	63,82,123	12,16,25	298	149	1.12845e-06	2.86748e-05	0.397,0.631,0.603	0.724,0.719,0.711	-0.174
ENSG00000130714	POMT1	chr9	+	131504188	131504340	131502788	131503073	131506402	131506453	12,18,31	0,10,5	32,51,58	3,0,0	298	149	1.39842e-08	5.01194e-07	1.0,0.474,0.756	0.842,1.0,1.0	-0.204
ENSG00000130714	POMT1	chr9	+	131504188	131504649	131503009	131503073	131506113	131506220	15,18,31	19,12,23	32,45,62	12,16,25	298	149	4.04427e-07	1.11367e-05	0.283,0.429,0.403	0.571,0.584,0.554	-0.198
ENSG00000130714	POMT1	chr9	+	131504188	131504649	131503009	131503073	131506402	131506453	12,19,31	0,10,5	32,45,57	3,0,0	298	149	3.5251e-08	1.18932e-06	1.0,0.487,0.756	0.842,1.0,1.0	-0.2
ENSG00000130714	POMT1	chr9	+	131506113	131506220	131502894	131503073	131506402	131506453	49,36,49	0,10,5	29,40,51	3,0,0	256	149	0.000112701	0.00181992	1.0,0.677,0.851	0.849,1.0,1.0	-0.107
ENSG00000130714	POMT1	chr9	+	131506182	131506220	131504188	131504340	131506402	131506453	10,8,10	0,0,0	7,6,2	0,6,1	187	149	0.00027301	0.0039584	1.0,1.0,1.0	1.0,0.443,0.614	0.314
ENSG00000122912	SLC25A16	chr10	-	68493448	68493570	68493131	68493198	68503631	68503695	57,25,47	4,2,2	27,25,50	0,0,0	271	149	0.000269015	0.00390478	0.887,0.873,0.928	1.0,1.0,1.0	-0.104
ENSG00000086015	MAST2	chr1	+	46000958	46000979	45997723	45997799	46002804	46002883	9,22,16	28,19,21	1,0,3	15,8,16	170	149	1.74868e-07	5.21411e-06	0.22,0.504,0.4	0.055,0.0,0.141	0.309
ENSG00000120549	KIAA1217	chr10	+	24494499	24494604	24473227	24474060	24495146	24495196	2,3,2	60,40,47	7,5,11	16,22,23	254	149	8.88178e-15	7.8014e-13	0.019,0.042,0.024	0.204,0.118,0.219	-0.152
ENSG00000120549	KIAA1217	chr10	+	24536773	24536893	24533069	24533237	24542692	24542770	106,61,83	7,4,5	32,27,35	0,0,0	269	149	3.24724e-05	0.000598451	0.893,0.894,0.902	1.0,1.0,1.0	-0.104
ENSG00000107643	MAPK8	chr10	+	48308094	48308288	48306654	48306821	48325896	48325965	32,33,28	5,5,12	8,16,16	4,9,12	298	149	0.000178762	0.00272381	0.762,0.767,0.538	0.5,0.471,0.4	0.232
ENSG00000139579	NABP2	chr12	+	56223583	56223712	56222014	56222199	56224833	56224935	2,3,7	8,8,6	8,16,13	9,16,8	278	149	9.0664e-05	0.00149584	0.118,0.167,0.385	0.323,0.349,0.466	-0.156
ENSG00000139546	TARBP2	chr12	+	53505134	53505262	53504611	53504815	53505648	53505686	99,93,109	7,12,21	89,104,70	6,4,2	277	149	1.69628e-05	0.000333264	0.884,0.807,0.736	0.889,0.933,0.95	-0.115
ENSG00000172671	ZFAND4	chr10	-	45652983	45653059	45651965	45652033	45663541	45663842	13,7,3	1,0,0	3,18,8	4,8,6	225	149	0	0	0.896,1.0,1.0	0.332,0.598,0.469	0.499
ENSG00000228409	CCT6P1	chr7	+	65754526	65754661	65751141	65751278	65755779	65755952	17,8,3	7,6,2	1,1,10	10,10,5	284	149	0.00110003	0.0133594	0.56,0.412,0.44	0.05,0.05,0.512	0.267
ENSG00000197321	SVIL	chr10	-	29532001	29532172	29531253	29531288	29535988	29536069	49,36,40	7,7,6	3,23,5	0,1,0	298	149	3.12051e-05	0.000577926	0.778,0.72,0.769	1.0,0.92,1.0	-0.218
ENSG00000197321	SVIL	chr10	-	29532001	29532172	29531253	29531288	29550596	29551263	42,29,39	30,24,34	2,22,7	36,30,20	298	149	4.71582e-07	1.27746e-05	0.412,0.377,0.364	0.027,0.268,0.149	0.236
ENSG00000197321	SVIL	chr10	-	29535988	29536069	29531253	29531288	29550596	29551263	30,35,20	30,24,34	2,1,0	36,30,20	230	149	0	0	0.393,0.486,0.276	0.035,0.021,0.0	0.366
ENSG00000241058	NSUN6	chr10	-	18642475	18642555	18616183	18616293	18651128	18651587	36,25,24	4,3,2	21,33,26	0,0,0	229	149	8.73817e-05	0.00144945	0.854,0.844,0.886	1.0,1.0,1.0	-0.139
ENSG00000241058	NSUN6	chr10	-	18648489	18648645	18616183	18616293	18651128	18651587	73,35,29	4,3,2	29,25,25	0,0,0	298	149	0.000305989	0.0043643	0.901,0.854,0.879	1.0,1.0,1.0	-0.122
ENSG00000160781	PAQR6	chr1	-	156245781	156245987	156245141	156245238	156246122	156246250	9,13,10	4,0,1	13,18,19	0,0,0	298	149	5.8858e-05	0.00102029	0.529,1.0,0.833	1.0,1.0,1.0	-0.213
ENSG00000137497	NUMA1	chr11	-	72012400	72012442	72010785	72010854	72012894	72016260	117,110,89	42,23,32	44,43,58	81,82,92	191	149	0	0	0.685,0.789,0.685	0.298,0.29,0.33	0.414
ENSG00000134470	IL15RA	chr10	-	5966144	5966339	5963742	5963841	5977776	5978038	44,66,49	0,0,0	3,0,5	0,4,1	298	149	0.00165692	0.0190837	1.0,1.0,1.0	1.0,0.0,0.714	0.429
ENSG00000123240	OPTN	chr10	+	13108137	13108289	13100162	13100302	13109111	13109288	30,56,69	173285299	16,24,19	29,46,44	298	149	1.5024e-06	3.70622e-05	0.08,0.089,0.103	0.216,0.207,0.178	-0.11
ENSG00000123240	OPTN	chr10	+	13108961	13109015	13108137	13108289	13109111	13109288	26,20,25	9,11,15	6,0,11	11,7,8	203	149	0.0028484	0.0301193	0.68,0.572,0.55	0.286,0.0,0.502	0.338
ENSG00000102312	PORCN	chrX	+	48509423	48509707	48508965	48509103	48511365	48511487	6,13,24	2,1,6	4,8,14	0,0,0	298	149	2.2353e-06	5.31816e-05	0.6,0.867,0.667	1.0,1.0,1.0	-0.289
ENSG00000102312	PORCN	chrX	+	48509567	48509956	48508993	48509103	48511365	48511487	15,20,24	2,1,6	6,2,4	0,0,0	298	149	1.1513e-05	0.00023512	0.789,0.909,0.667	1.0,1.0,1.0	-0.212
ENSG00000102312	PORCN	chrX	+	48509783	48509956	48508958	48509103	48511365	48511487	15,48,41	2,1,6	14,4,13	0,0,0	298	149	0.000221286	0.00328873	0.789,0.96,0.774	1.0,1.0,1.0	-0.159
ENSG00000102312	PORCN	chrX	+	48512834	48512852	48512588	48512719	48514239	48514365	2,4,1	23,31,22	4,3,4	7,15,16	167	149	0.00106982	0.0130698	0.072,0.103,0.039	0.338,0.151,0.182	-0.152
ENSG00000090857	PDPR	chr16	+	70114820	70114930	70114331	70114440	70120460	70120719	4,2,3	14,17,28	11,9,8	17,20,40	259	149	9.41849e-07	2.42443e-05	0.141,0.063,0.058	0.271,0.206,0.103	-0.106
ENSG00000090857	PDPR	chr16	+	70153390	70153573	70148463	70148553	70156474	70156614	91,60,68	6,14,5	95,111,90	2,9,3	298	149	0.000525949	0.00703089	0.883,0.682,0.872	0.96,0.86,0.938	-0.107
ENSG00000133816	MICAL2	chr11	+	12138389	12138460	12110589	12110726	12162078	12162419	42,44,54	9,7,17	8,5,3	0,0,0	220	149	1.88111e-06	4.55111e-05	0.76,0.81,0.683	1.0,1.0,1.0	-0.249
ENSG00000133816	MICAL2	chr11	+	12138389	12138464	12110590	12110726	12162078	12162419	27,28,35	9,7,17	3,3,7	0,0,0	224	149	3.30725e-07	9.26888e-06	0.666,0.727,0.578	1.0,1.0,1.0	-0.343
ENSG00000133816	MICAL2	chr11	+	12249183	12249246	12239435	12239585	12256784	12256968	45,27,30	71,60,72	0,0,0	7,3,6	212	149	5.02985e-08	1.64911e-06	0.308,0.24,0.227	0.0,0.0,0.0	0.258
ENSG00000110011	DNAJC4	chr11	+	64231870	64231964	64230431	64230940	64233893	64233980	18,50,35	3,5,6	31,12,20	0,0,0	243	149	2.56781e-06	6.03004e-05	0.786,0.86,0.782	1.0,1.0,1.0	-0.191
ENSG00000110011	DNAJC4	chr11	+	64232703	64232865	64230431	64230940	64233893	64233980	44,65,47	3,5,6	43,33,43	0,0,0	298	149	2.54895e-06	5.9926e-05	0.88,0.867,0.797	1.0,1.0,1.0	-0.152
ENSG00000166435	XRRA1	chr11	-	74851087	74851203	74848114	74848462	74906238	74906456	6,5,3	1,0,0	0,4,3	4,1,0	265	149	0.00269212	0.0287432	0.771,1.0,1.0	0.0,0.692,1.0	0.36
ENSG00000166435	XRRA1	chr11	-	74940784	74940882	74936883	74937068	74945017	74945085	4,0,0	8,5,1	0,2,4	3,0,3	247	149	0.00499564	0.0483794	0.232,0.0,0.0	0.0,1.0,0.446	-0.405
ENSG00000110497	AMBRA1	chr11	-	46512726	46512813	46508190	46508370	46541944	46542981	54,58,81	38,14,33	23,16,26	13,18,23	236	149	0.00254699	0.0274459	0.473,0.723,0.608	0.528,0.359,0.416	0.167
ENSG00000149554	CHEK1	chr11	+	125627606	125627830	125626315	125626833	125629231	125629296	335217252	24,11,19	205194191	42,37,45	298	149	0	0	0.875,0.908,0.869	0.709,0.724,0.68	0.18
ENSG00000149089	APIP	chr11	-	34895009	34895110	34890503	34890552	34916227	34916379	251312346	0,0,1	145117124	85,96,91	250	149	0	0	1.0,1.0,0.995	0.504,0.421,0.448	0.541
ENSG00000074319	TSG101	chr11	-	18516098	18516164	18509541	18509665	18526774	18526821	9,3,4	5,3,6	7,6,6	0,1,1	215	149	3.20673e-07	9.02412e-06	0.555,0.409,0.316	1.0,0.806,0.806	-0.444
ENSG00000198561	CTNND1	chr11	+	57789036	57789155	57761788	57762046	57791384	57791673	232232300	26,19,34	71,61,100	0,1,2	268	149	5.62619e-10	2.57754e-08	0.832,0.872,0.831	1.0,0.971,0.965	-0.134
ENSG00000198561	CTNND1	chr11	+	57789036	57789155	57761788	57762046	57794009	57794081	151144192	67,69,71	45,38,52	6,7,6	268	149	2.39088e-07	6.89847e-06	0.556,0.537,0.601	0.807,0.751,0.828	-0.231
ENSG00000198561	CTNND1	chr11	+	57791384	57791673	57761796	57762046	57794009	57794081	135120146	67,69,71	41,34,56	6,7,6	298	149	1.68324e-08	5.97363e-07	0.502,0.465,0.507	0.774,0.708,0.824	-0.277
ENSG00000198561	CTNND1	chr11	+	57791384	57791673	57761796	57762119	57795576	57795729	17,15,11	3,1,2	13,5,5	0,0,0	298	149	0.000141062	0.00220279	0.739,0.882,0.733	1.0,1.0,1.0	-0.215
ENSG00000198561	CTNND1	chr11	+	57791391	57791673	57761788	57762046	57794009	57794081	109101114	67,69,71	41,33,54	6,7,6	298	149	7.93345e-11	4.12922e-09	0.449,0.423,0.445	0.774,0.702,0.818	-0.326
ENSG00000198561	CTNND1	chr11	+	57791493	57791673	57761796	57762046	57794009	57794081	109101112	67,69,71	41,33,54	6,7,6	298	149	6.5447e-11	3.43251e-09	0.449,0.423,0.441	0.774,0.702,0.818	-0.327
ENSG00000198561	CTNND1	chr11	+	57806460	57806478	57805881	57806035	57806914	57806983	2,0,0	251178177	4,8,9	56,31,51	167	149	6.93556e-13	4.67737e-11	0.007,0.0,0.0	0.06,0.187,0.136	-0.125
ENSG00000149311	ATM	chr11	+	108224783	108224871	108223115	108223186	108227594	108227696	2,4,2	25,12,23	5,7,8	13,25,13	237	149	3.38953e-07	9.46503e-06	0.048,0.173,0.052	0.195,0.15,0.279	-0.117
ENSG00000137492	THAP12	chr11	-	76364337	76364432	76360955	76361063	76365779	76365972	19,20,25	1,0,0	40,35,27	4,4,4	244	149	7.64409e-05	0.00128774	0.921,1.0,1.0	0.859,0.842,0.805	0.138
ENSG00000128656	CHN1	chr2	-	174940815	174940894	174918533	174918565	174944887	174944943	8,9,7	18,27,15	2,1,1	16,16,16	228	149	0.000143037	0.00223081	0.225,0.179,0.234	0.076,0.039,0.039	0.161
ENSG00000070081	NUCB2	chr11	+	17291239	17291365	17286633	17286713	17295323	17295441	3,2,5	5,5,8	4,6,2	0,2,1	275	149	0.000172457	0.00263818	0.245,0.178,0.253	1.0,0.619,0.52	-0.488
ENSG00000110171	TRIM3	chr11	-	6473083	6473248	6465564	6465732	6473790	6473923	2,0,2	2,30,21	6,4,9	15,5,5	298	149	2.52021e-14	2.08851e-12	0.333,0.0,0.045	0.167,0.286,0.474	-0.183
ENSG00000006837	CDKL3	chr5	-	134359896	134360091	134321790	134321903	134370997	134371041	1,0,2	5,1,1	1,4,8	3,1,6	298	149	1.23264e-08	4.48301e-07	0.091,0.0,0.5	0.143,0.667,0.4	-0.206
ENSG00000160703	NLRX1	chr11	+	119172355	119172425	119171355	119171473	119172900	119172989	15,20,24	0,0,0	26,22,20	0,0,8	219	149	0.001466	0.0171706	1.0,1.0,1.0	1.0,1.0,0.63	0.123
ENSG00000149428	HYOU1	chr11	-	119056278	119056418	119056069	119056167	119057074	119057142	0,0,0	2,8,8	4,10,5	2,6,4	289	149	5.68689e-10	2.59965e-08	0.0,0.0,0.0	0.508,0.462,0.392	-0.454
ENSG00000075568	TMEM131	chr2	-	97844144	97844261	97841814	97841937	97859303	97859427	67,41,51	3,7,0	45,21,54	6,6,5	266	149	0.000719181	0.00920244	0.926,0.766,1.0	0.808,0.662,0.858	0.121
ENSG00000166352	IFTAP	chr11	+	36633283	36633438	36594498	36594641	36648015	36648155	2,3,4	1,2,0	0,2,0	2,4,1	298	149	7.79377e-14	6.06682e-12	0.5,0.429,1.0	0.0,0.2,0.0	0.576
ENSG00000166352	IFTAP	chr11	+	36633285	36633438	36610080	36610239	36636050	36636117	84,70,78	1,2,5	36,40,36	4,9,2	298	149	4.4877e-06	0.000100481	0.977,0.946,0.886	0.818,0.69,0.9	0.134
ENSG00000275052	PPP4R3B	chr2	-	55578246	55578342	55577314	55577356	55579678	55579781	131,92,127	41,36,31	85,63,130	54,53,51	245	149	0.000180585	0.00274779	0.66,0.608,0.714	0.489,0.42,0.608	0.155
ENSG00000109756	RAPGEF2	chr4	+	159243773	159243791	159241200	159241368	159304341	159304473	10,11,4	19,14,12	0,5,1	7,19,32	167	149	2.53862e-06	5.97288e-05	0.32,0.412,0.229	0.0,0.19,0.027	0.248
ENSG00000109756	RAPGEF2	chr4	+	159344035	159344059	159343280	159343404	159345105	159345329	22,38,26	10,10,2	44,39,57	1,0,3	173	149	9.41613e-11	4.83956e-09	0.655,0.766,0.918	0.974,1.0,0.942	-0.192
ENSG00000168003	SLC3A2	chr11	+	62876783	62876879	62856110	62856381	62881018	62881447	64,34,65	16,30,25	18,18,28	38,24,20	245	149	8.95179e-06	0.000186907	0.709,0.408,0.613	0.224,0.313,0.46	0.244
ENSG00000168003	SLC3A2	chr11	+	62876783	62876879	62871576	62871669	62881018	62881447	137,70,127	89,97,104	40,26,43	104,72,86	245	149	5.55112e-16	5.434e-14	0.484,0.305,0.426	0.19,0.18,0.233	0.204
ENSG00000168003	SLC3A2	chr11	+	62876786	62876879	62856108	62856381	62881018	62881447	62,35,65	16,30,25	18,14,28	38,24,20	242	149	5.52002e-06	0.000121128	0.705,0.418,0.616	0.226,0.264,0.463	0.262
ENSG00000168003	SLC3A2	chr11	+	62876786	62876879	62871576	62871669	62881018	62881447	94,64,90	89,97,104	37,30,42	104,72,86	242	149	6.66081e-09	2.54105e-07	0.394,0.289,0.348	0.18,0.204,0.231	0.139
ENSG00000158163	DZIP1L	chr3	-	138112363	138112500	138103470	138104052	138115459	138115611	2,4,4	0,1,0	6,10,6	2,4,3	286	149	7.28582e-10	3.26025e-08	1.0,0.676,1.0	0.61,0.566,0.51	0.33
ENSG00000166261	ZNF202	chr11	-	123740116	123740189	123730751	123730985	123740416	123740536	7,1,5	2,0,0	1,2,0	3,3,4	222	149	0	0	0.701,1.0,1.0	0.183,0.309,0.0	0.736
ENSG00000166261	ZNF202	chr11	-	123740116	123740192	123730486	123730985	123740416	123740536	7,3,5	2,0,0	1,3,1	3,3,4	225	149	2.44249e-15	2.23797e-13	0.699,1.0,1.0	0.181,0.398,0.142	0.659
ENSG00000166261	ZNF202	chr11	-	123740116	123740232	123730509	123730985	123740416	123740536	16,9,25	2,0,0	10,14,11	3,3,4	265	149	9.85624e-10	4.32866e-08	0.818,1.0,1.0	0.652,0.724,0.607	0.278
ENSG00000166261	ZNF202	chr11	-	123740392	123740536	123730486	123730985	123741548	123741614	10,5,4	0,1,1	2,1,1	2,4,1	293	149	4.92232e-11	2.62636e-09	1.0,0.718,0.67	0.337,0.113,0.337	0.534
ENSG00000166261	ZNF202	chr11	-	123740416	123740536	123730486	123730985	123741548	123741660	10,4,4	0,1,1	4,3,5	2,4,1	269	149	3.26238e-07	9.16397e-06	1.0,0.689,0.689	0.526,0.293,0.735	0.275
ENSG00000104177	MYEF2	chr15	-	48149031	48149083	48134631	48143071	48149162	48149326	62,28,38	4,1,3	86,93,104	16,12,18	201	149	1.12799e-12	7.40443e-11	0.92,0.954,0.904	0.799,0.852,0.811	0.105
ENSG00000104177	MYEF2	chr15	-	48152233	48152284	48151873	48151942	48153791	48153893	25,31,26	2,7,1	82,67,71	39,55,53	200	149	0	0	0.903,0.767,0.951	0.61,0.476,0.5	0.345
ENSG00000148985	PGAP2	chr11	+	3811249	3811424	3808289	3808315	3823612	3823740	15,12,11	0,4,0	10,9,9	4,1,3	298	149	1.34287e-06	3.3557e-05	1.0,0.6,1.0	0.556,0.818,0.6	0.209
ENSG00000148985	PGAP2	chr11	+	3811249	3811424	3808558	3808651	3823882	3824135	18,20,33	2,0,4	28,36,30	6,9,4	298	149	3.60571e-08	1.21386e-06	0.818,1.0,0.805	0.7,0.667,0.789	0.156
ENSG00000148985	PGAP2	chr11	+	3817352	3817535	3808559	3808651	3823882	3824135	1,1,4	2,0,4	0,0,2	6,9,4	298	149	0.000350323	0.00491915	0.2,1.0,0.333	0.0,0.0,0.2	0.444
ENSG00000148985	PGAP2	chr11	+	3822908	3822993	3811249	3811424	3823612	3823740	3,1,6	0,2,2	2,1,6	0,0,1	234	149	0.000792519	0.0100304	1.0,0.241,0.656	1.0,1.0,0.793	-0.299
ENSG00000148985	PGAP2	chr11	+	3822908	3822993	3817431	3817535	3823882	3824135	0,3,2	1,1,3	1,2,1	0,0,2	234	149	0.00417136	0.0415971	0.0,0.656,0.298	1.0,1.0,0.241	-0.429
ENSG00000148985	PGAP2	chr11	+	3823612	3823740	3808593	3808651	3823882	3824135	1,6,8	2,0,4	5,4,7	6,9,4	277	149	0.000177533	0.00270777	0.212,1.0,0.518	0.31,0.193,0.485	0.247
ENSG00000110713	NUP98	chr11	-	3686063	3686194	3683199	3683441	3691346	3691489	100,106,93	16,15,29	58,73,61	6,5,3	280	149	1.61813e-05	0.000319235	0.769,0.79,0.631	0.837,0.886,0.915	-0.149
ENSG00000184465	WDR27	chr6	-	169572418	169572540	169558320	169559927	169582835	169582934	9,1,0	3,5,9	0,0,0	1,1,6	271	149	7.76469e-05	0.00130449	0.623,0.099,0.0	0.0,0.0,0.0	0.241
ENSG00000184465	WDR27	chr6	-	169689126	169689308	169688816	169689012	169701550	169701930	24,38,38	11,4,9	41,29,44	2,4,2	298	149	6.35556e-05	0.00109371	0.522,0.826,0.679	0.911,0.784,0.917	-0.195
ENSG00000108523	RNF167	chr17	+	4940486	4940726	4940007	4940230	4941076	4941157	7,11,14	2,0,0	6,6,10	0,2,4	298	149	0.000252287	0.00369156	0.636,1.0,1.0	1.0,0.6,0.556	0.16
ENSG00000149294	NCAM1	chr11	+	113221295	113221325	113214368	113214511	113231644	113231795	0,0,1	2,1,4	63,73,63	119124118	179	149	0	0	0.0,0.0,0.172	0.306,0.329,0.308	-0.257
ENSG00000131626	PPFIA1	chr11	+	70349922	70350039	70348188	70348420	70354300	70354452	10,11,9	35,24,42	1,6,1	48,74,84	266	149	2.35367e-14	1.96106e-12	0.138,0.204,0.107	0.012,0.043,0.007	0.129
ENSG00000182985	CADM1	chr11	-	115198405	115198438	115178643	115178775	115209573	115209657	7,0,2	75,59,69	38,14,30	92,72,92	182	149	0	0	0.071,0.0,0.023	0.253,0.137,0.211	-0.169
ENSG00000026508	CD44	chr11	+	35198120	35198246	35189834	35189972	35214851	35214914	14,6,11	10,18,12	0,0,0	1,2,3	275	149	1.54939e-06	3.80715e-05	0.431,0.153,0.332	0.0,0.0,0.0	0.305
ENSG00000026508	CD44	chr11	+	35208104	35208206	35189834	35190065	35211245	35211253	11,5,7	41,29,37	0,0,0	2,3,4	251	149	0.000105593	0.00171503	0.137,0.093,0.101	0.0,0.0,0.0	0.11
ENSG00000026508	CD44	chr11	+	35211245	35211449	35198120	35198246	35214851	35214861	84,65,80	13,7,11	3,4,3	0,0,0	298	149	1.60707e-05	0.000317459	0.764,0.823,0.784	1.0,1.0,1.0	-0.21
ENSG00000213593	TMX2	chr11	+	57737835	57738026	57737607	57737668	57738663	57738770	9,18,13	2,2,6	14,13,15	3,0,0	298	149	0.00138288	0.0163026	0.692,0.818,0.52	0.7,1.0,1.0	-0.223
ENSG00000149150	SLC43A1	chr11	-	57497752	57497845	57493992	57494171	57500778	57500855	8,21,21	0,3,1	8,5,9	2,3,0	242	149	0.00346279	0.0355832	1.0,0.812,0.928	0.711,0.506,1.0	0.174
ENSG00000148090	AUH	chr9	-	91216058	91216106	91213814	91214425	91217276	91217327	41,19,24	0,0,1	26,40,53	5,2,9	197	149	7.18896e-11	3.75442e-09	1.0,1.0,0.948	0.797,0.938,0.817	0.132
ENSG00000160613	PCSK7	chr11	-	117208896	117209046	117207969	117208064	117218465	117218568	52,48,66	0,0,0	29,45,47	4,2,2	298	149	0.000485658	0.00654564	1.0,1.0,1.0	0.784,0.918,0.922	0.125
ENSG00000171202	TMEM126A	chr11	+	85654040	85654234	85650248	85650341	85655593	85655708	4,9,3	2,1,0	7,3,4	1,5,3	298	149	8.85803e-10	3.91821e-08	0.5,0.818,1.0	0.778,0.231,0.4	0.303
ENSG00000174516	PELI3	chr11	+	66471241	66471371	66468127	66468280	66472368	66472470	17,11,39	5,0,0	13,29,37	0,0,0	279	149	0.00454283	0.0446973	0.645,1.0,1.0	1.0,1.0,1.0	-0.118
ENSG00000167283	ATP5MG	chr11	+	118405656	118405709	118403923	118403985	118406936	118407097	4,0,1	10,4,14	8,8,7	5,8,12	202	149	0	0	0.228,0.0,0.05	0.541,0.425,0.301	-0.33
ENSG00000103995	CEP152	chr15	-	48748442	48748610	48744895	48744992	48752348	48752469	62,66,61	5,6,1	22,24,37	3,4,7	298	149	0.00120073	0.0144372	0.861,0.846,0.968	0.786,0.75,0.725	0.138
ENSG00000149743	TRPT1	chr11	-	64225785	64225869	64224800	64225580	64226049	64226148	25,50,55	10,11,19	80,80,93	13,12,23	233	149	0.00497272	0.0481953	0.615,0.744,0.649	0.797,0.81,0.721	-0.107
ENSG00000175832	ETV4	chr17	-	43533186	43533348	43530106	43530181	43536425	43536479	5,6,1	0,0,3	1,1,1	6,1,0	298	149	0.000143158	0.00223212	1.0,1.0,0.143	0.077,0.333,1.0	0.244
ENSG00000175832	ETV4	chr17	-	43545557	43545668	43545273	43545367	43546184	43546340	84139154	20,46,36	107112171	14,16,4	260	149	5.39446e-08	1.7565e-06	0.706,0.634,0.71	0.814,0.8,0.961	-0.175
ENSG00000175634	RPS6KB2	chr11	+	67428912	67429022	67428493	67428623	67429119	67429240	18,32,22	1,1,2	17,23,21	4,7,2	259	149	4.49917e-06	0.000100664	0.912,0.948,0.864	0.71,0.654,0.858	0.167
ENSG00000175634	RPS6KB2	chr11	+	67432352	67432492	67431367	67431515	67432599	67432657	9,6,6	134155136	15,17,20	66,38,82	289	149	0	0	0.033,0.02,0.022	0.105,0.187,0.112	-0.11
ENSG00000175634	RPS6KB2	chr11	+	67432355	67432492	67431367	67431515	67432599	67432657	8,8,15	134155136	20,19,20	66,38,82	286	149	0	0	0.03,0.026,0.054	0.136,0.207,0.113	-0.115
ENSG00000175581	MRPL48	chr11	+	73817822	73817947	73787876	73787992	73825707	73825796	9,9,7	3,0,2	12,12,13	8,3,9	274	149	7.27341e-08	2.30729e-06	0.62,1.0,0.656	0.449,0.685,0.44	0.234
ENSG00000101003	GINS1	chr20	+	25411123	25411286	25407730	25407895	25417103	25417202	2,0,1	2,4,2	10,2,8	11,8,1	298	149	8.36401e-09	3.13068e-07	0.333,0.0,0.2	0.312,0.111,0.8	-0.23
ENSG00000101003	GINS1	chr20	+	25413789	25413854	25407672	25407895	25425210	25425327	129,103,81	16,19,28	94,84,102	6,12,7	214	149	2.71891e-05	0.000510246	0.849,0.791,0.668	0.916,0.83,0.91	-0.116
ENSG00000255717	SNHG1	chr11	-	62854017	62854064	62853551	62853833	62854518	62854551	177131137	2,3,0	173147198	21,18,15	196	149	0	0	0.985,0.971,1.0	0.862,0.861,0.909	0.108
ENSG00000160570	DEDD2	chr19	-	42216679	42217045	42215132	42215252	42217631	42217669	30,48,57	33,14,11	54,67,74	7,6,12	298	149	3.05942e-09	1.24014e-07	0.312,0.632,0.722	0.794,0.848,0.755	-0.244
ENSG00000126106	TMEM53	chr1	-	44654939	44655209	44645359	44645464	44660173	44660295	3,4,8	0,2,5	1,4,8	8,4,10	298	149	3.01446e-06	6.98831e-05	1.0,0.5,0.444	0.059,0.333,0.286	0.422
ENSG00000126106	TMEM53	chr1	-	44660173	44660295	44653246	44655209	44674330	44674402	6,12,17	0,0,0	14,19,35	10,0,0	271	149	0.00247998	0.0268271	1.0,1.0,1.0	0.435,1.0,1.0	0.188
ENSG00000125814	NAPB	chr20	-	23397071	23397188	23394921	23394999	23402992	23403072	10,13,14	0,0,3	6,1,9	2,3,1	266	149	5.02508e-05	0.000888086	1.0,1.0,0.723	0.627,0.157,0.834	0.368
ENSG00000124786	SLC35B3	chr6	-	8434384	8434430	8429863	8430157	8435227	8435561	13,19,25	0,0,2	17,11,28	6,0,4	195	149	2.0187e-06	4.8478e-05	1.0,1.0,0.905	0.684,1.0,0.842	0.126
ENSG00000188070	C11orf95	chr11	-	63764037	63764598	63759891	63763869	63764867	63765254	6,5,18	8,7,0	15,10,4	0,0,0	298	149	8.40199e-07	2.18932e-05	0.273,0.263,1.0	1.0,1.0,1.0	-0.488
ENSG00000173715	C11orf80	chr11	+	66748378	66748517	66744735	66744919	66759042	66759096	1,9,11	4,5,7	2,4,1	10,4,12	288	149	0.000460319	0.00623614	0.115,0.482,0.448	0.094,0.341,0.041	0.19
ENSG00000173715	C11orf80	chr11	+	66756352	66756505	66744735	66744919	66759042	66759084	2,8,7	4,5,7	3,2,4	10,4,12	298	149	0.00238458	0.0259914	0.2,0.444,0.333	0.13,0.2,0.143	0.168
ENSG00000221926	TRIM16	chr17	-	15651090	15651946	15642720	15642816	15677175	15677280	83,64,44	3,6,6	20,14,18	13,6,11	298	149	6.10623e-15	5.40977e-13	0.933,0.842,0.786	0.435,0.538,0.45	0.379
ENSG00000221926	TRIM16	chr17	-	15677175	15677280	15642720	15642816	15680864	15680953	3,5,2	1,2,5	7,5,7	1,0,3	254	149	0.00178407	0.0203729	0.638,0.595,0.19	0.804,1.0,0.578	-0.32
ENSG00000221926	TRIM16	chr17	-	15682853	15682951	15680864	15680953	15683035	15683157	20,15,34	1,0,1	23,23,34	4,3,2	247	149	3.81005e-05	0.000691199	0.923,1.0,0.954	0.776,0.822,0.911	0.123
ENSG00000221926	TRIM16	chr17	-	15682853	15682964	15680864	15680953	15683035	15683157	7,4,8	1,0,1	13,7,14	4,3,2	260	149	4.7663e-08	1.57107e-06	0.8,1.0,0.821	0.651,0.572,0.8	0.199
ENSG00000158483	FAM86C1P	chr11	+	71791738	71791819	71789782	71789845	71796016	71796166	10,8,6	9,6,10	7,4,5	15,19,20	230	149	1.92692e-05	0.000374161	0.419,0.463,0.28	0.232,0.12,0.139	0.224
ENSG00000132740	IGHMBP2	chr11	+	68930322	68930434	68929182	68929357	68933298	68933381	10,2,5	6,5,0	2,6,2	6,16,10	261	149	1.49044e-09	6.36415e-08	0.488,0.186,1.0	0.16,0.176,0.102	0.412
ENSG00000162341	TPCN2	chr11	+	69079833	69079883	69078891	69079020	69081399	69081499	11,12,7	1,5,2	13,21,16	0,0,0	199	149	1.45035e-05	0.000290037	0.892,0.642,0.724	1.0,1.0,1.0	-0.247
ENSG00000251503	CENPS-CORT	chr1	+	10440346	10440413	10430101	10430568	10451376	10451659	0,0,1	2,1,2	3,2,3	0,0,2	216	149	3.445e-11	1.88049e-09	0.0,0.0,0.256	1.0,1.0,0.509	-0.751
ENSG00000087077	TRIP6	chr7	+	100867910	100867988	100867386	100867606	100868107	100868233	83109118	12,9,10	4,5,5	0,0,0	227	149	6.17555e-05	0.00106571	0.819,0.888,0.886	1.0,1.0,1.0	-0.136
ENSG00000110274	CEP164	chr11	+	117387202	117387412	117381700	117381868	117390776	117390908	54,34,40	6,2,2	34,30,36	0,1,0	298	149	0.000240013	0.00353548	0.818,0.895,0.909	1.0,0.938,1.0	-0.105
ENSG00000167994	RAB3IL1	chr11	-	61906465	61906684	61904753	61904882	61907392	61907470	2,9,1	0,0,0	29,27,31	2,4,1	298	149	0.00122834	0.0147145	1.0,1.0,1.0	0.879,0.771,0.939	0.137
ENSG00000149485	FADS1	chr11	-	61813454	61813568	61813256	61813353	61815785	61816148	0,1,0	1,0,2	1,0,3	0,2,0	263	149	0.0034082	0.0351219	0.0,1.0,0.0	1.0,0.0,1.0	-0.333
ENSG00000167196	FBXO22	chr15	+	75904490	75904629	75903875	75904103	75913202	75913290	161189225	11,11,23	160168201	30,28,32	288	149	9.93064e-10	4.35506e-08	0.883,0.899,0.835	0.734,0.756,0.765	0.121
ENSG00000175592	FOSL1	chr11	-	65894013	65894116	65892644	65893296	65896808	65897006	123107123	18,24,39	43,35,57	7,4,3	252	149	0.00163928	0.0189088	0.802,0.725,0.651	0.784,0.838,0.918	-0.121
ENSG00000175592	FOSL1	chr11	-	65894013	65894121	65892048	65893296	65896808	65897006	228215195	18,24,39	108,83,116	7,4,3	257	149	5.28616e-06	0.000116578	0.88,0.839,0.744	0.899,0.923,0.957	-0.105
ENSG00000135365	PHF21A	chr11	-	46090454	46090566	46084165	46084302	46092182	46092223	39,19,28	39,36,28	30,43,25	12,18,16	261	149	1.03213e-06	2.6348e-05	0.363,0.232,0.363	0.588,0.577,0.471	-0.226
ENSG00000135365	PHF21A	chr11	-	46090454	46090581	46084165	46084302	46092182	46092223	20,9,10	39,36,28	17,20,7	12,18,16	276	149	0.000975947	0.0120594	0.217,0.119,0.162	0.433,0.375,0.191	-0.167
ENSG00000135365	PHF21A	chr11	-	46117921	46118114	46092182	46092223	46118741	46118800	3,2,3	0,0,0	0,8,2	4,7,5	298	149	7.49401e-13	5.01008e-11	1.0,1.0,1.0	0.0,0.364,0.167	0.823
ENSG00000135365	PHF21A	chr11	-	46117921	46118145	46092182	46092223	46118741	46118800	3,4,3	0,0,0	4,7,2	4,7,5	298	149	8.17835e-12	4.83732e-10	1.0,1.0,1.0	0.333,0.333,0.167	0.722
ENSG00000163539	CLASP2	chr3	-	33559124	33559175	33551251	33551395	33559306	33559385	17,12,24	54,45,43	3,2,1	17,34,27	200	149	2.85066e-07	8.09985e-06	0.19,0.166,0.294	0.116,0.042,0.027	0.155
ENSG00000246273	SBF2-AS1	chr11	+	9780375	9780575	9758295	9758503	9807847	9808038	3,2,2	2,6,0	4,2,4	10,8,9	298	149	0.00365575	0.0371816	0.429,0.143,1.0	0.167,0.111,0.182	0.371
ENSG00000067113	PLPP1	chr5	-	55475298	55475450	55467868	55468149	55534571	55534964	156206242	4,5,10	46,62,58	1,13,6	298	149	6.94955e-05	0.00118402	0.951,0.954,0.924	0.958,0.705,0.829	0.112
ENSG00000067113	PLPP1	chr5	-	55490959	55491114	55467868	55468149	55534571	55534951	12,13,21	4,5,10	0,5,2	1,13,6	298	149	4.29815e-07	1.17832e-05	0.6,0.565,0.512	0.0,0.161,0.143	0.458
ENSG00000073060	SCARB1	chr12	-	124782682	124782811	124776855	124778586	124786356	124786503	307259356	8,9,5	880982923	124184205	278	149	0	0	0.954,0.939,0.974	0.792,0.741,0.707	0.209
ENSG00000132613	MTSS2	chr16	-	70679314	70679323	70678251	70678409	70679629	70679704	25,16,21	78,61,50	74,105,87	68,63,85	158	149	0	0	0.232,0.198,0.284	0.506,0.611,0.491	-0.298
ENSG00000094975	SUCO	chr1	+	172577538	172577559	172575517	172575623	172577763	172577819	28,27,23	44,31,33	30,34,51	34,27,38	170	149	0.00265166	0.02839	0.358,0.433,0.379	0.436,0.525,0.541	-0.111
ENSG00000177830	CHID1	chr11	-	893426	893519	884067	884169	899339	899401	308225254	18,15,9	250271270	44,38,25	242	149	4.09672e-14	3.30167e-12	0.913,0.902,0.946	0.778,0.815,0.869	0.1
ENSG00000110002	VWA5A	chr11	+	124116565	124116680	124115403	124115482	124117496	124117554	5,2,0	7,6,8	1,10,6	4,7,7	264	149	0.000166577	0.00255332	0.287,0.158,0.0	0.124,0.446,0.326	-0.15
ENSG00000189057	FAM111B	chr11	+	59109539	59109706	59108667	59108712	59124178	59127412	61,39,44	1,0,2	40,36,49	2,5,5	298	149	2.03946e-07	5.98834e-06	0.968,1.0,0.917	0.909,0.783,0.831	0.121
ENSG00000175105	ZNF654	chr3	+	88126133	88126269	88113114	88113196	88129686	88129826	3,11,6	2,2,3	8,6,1	0,0,1	285	149	0.000161481	0.00248199	0.44,0.742,0.511	1.0,1.0,0.343	-0.217
ENSG00000175105	ZNF654	chr3	+	88128808	88129011	88113114	88113196	88129686	88129826	4,7,5	2,2,3	2,7,1	0,0,1	298	149	0.000175657	0.00268114	0.5,0.636,0.455	1.0,1.0,0.333	-0.247
ENSG00000142856	ITGB3BP	chr1	-	63447564	63447614	63446805	63446856	63453917	63453974	22,13,20	123,89,100	47,43,35	54,84,70	199	149	2.22045e-16	2.2561e-14	0.118,0.099,0.13	0.395,0.277,0.272	-0.199
ENSG00000174446	SNAPC5	chr15	-	66494902	66495419	66493467	66494552	66497641	66497780	36,24,30	13,16,9	59,47,44	41,39,59	298	149	9.4408e-07	2.42916e-05	0.581,0.429,0.625	0.418,0.376,0.272	0.19
ENSG00000174446	SNAPC5	chr15	-	66495329	66495419	66493467	66494552	66497641	66497750	145,97,105	13,16,9	166177189	41,39,59	239	149	1.33227e-15	1.24858e-13	0.874,0.791,0.879	0.716,0.739,0.666	0.141
ENSG00000197912	SPG7	chr16	+	89526757	89527023	89526328	89526468	89529134	89529524	2,3,7	7,2,7	9,7,15	0,2,0	298	149	4.12256e-11	2.22861e-09	0.125,0.429,0.333	1.0,0.636,1.0	-0.583
ENSG00000197912	SPG7	chr16	+	89536764	89536948	89532462	89532636	89540943	89542279	8,16,14	16,25,9	1,0,1	13,9,40	298	149	3.33067e-16	3.31844e-14	0.2,0.242,0.437	0.037,0.0,0.012	0.277
ENSG00000088448	ANKRD10	chr13	-	110900529	110900694	110893196	110893263	110906032	110906124	10,4,8	50,36,31	13,4,17	19,37,25	298	149	0.00108765	0.0132299	0.091,0.053,0.114	0.255,0.051,0.254	-0.101
ENSG00000168488	ATXN2L	chr16	+	28836325	28836490	28835932	28836122	28836727	28837237	18,16,25	16,29,18	4,11,21	17,28,35	298	149	0.000391148	0.0054061	0.36,0.216,0.41	0.105,0.164,0.231	0.162
ENSG00000168488	ATXN2L	chr16	+	28836325	28836490	28835932	28836176	28836727	28837237	9,10,3	4,2,3	5,8,9	12,7,17	298	149	1.48454e-06	3.66656e-05	0.529,0.714,0.333	0.172,0.364,0.209	0.277
ENSG00000120820	GLT8D2	chr12	-	104021356	104021491	104019629	104019676	104049894	104050136	38,60,53	11,12,8	4,3,2	0,0,1	284	149	0.000317488	0.0045095	0.644,0.724,0.777	1.0,1.0,0.512	-0.122
ENSG00000140939	NOL3	chr16	+	67174007	67174046	67170496	67170574	67174161	67174464	5,14,9	1,10,5	43,44,66	3,1,4	188	149	0	0	0.798,0.526,0.588	0.919,0.972,0.929	-0.303
ENSG00000178307	TMEM11	chr17	-	21210935	21211227	21197953	21198840	21214090	21214161	101,98,155	115119119	32,44,40	67,64,88	298	149	5.31141e-07	1.42999e-05	0.305,0.292,0.394	0.193,0.256,0.185	0.119
ENSG00000110318	CEP126	chr11	+	101955791	101956943	101948030	101948142	101958167	101958366	12,6,2	7,4,2	1,2,3	1,0,0	298	149	0.000104165	0.00169453	0.462,0.429,0.333	0.333,1.0,1.0	-0.37
ENSG00000110318	CEP126	chr11	+	101956261	101956943	101948030	101948142	101958167	101958366	8,6,2	7,4,2	1,1,3	1,0,0	298	149	0.000119489	0.00190801	0.364,0.429,0.333	0.333,1.0,1.0	-0.402
ENSG00000110318	CEP126	chr11	+	101956867	101956943	101948030	101948142	101958167	101958366	8,4,1	7,4,2	1,1,2	1,0,0	225	149	8.64585e-05	0.00143568	0.431,0.398,0.249	0.398,1.0,1.0	-0.44
ENSG00000123415	SMUG1	chr12	-	54187818	54187902	54183653	54183959	54188510	54188596	16,17,14	1,2,4	13,13,20	0,0,1	233	149	0.00082479	0.0103833	0.911,0.845,0.691	1.0,1.0,0.927	-0.16
ENSG00000123415	SMUG1	chr12	-	54187818	54187902	54183653	54183959	54188514	54188957	16,21,13	4,1,0	13,13,19	0,0,0	233	149	0.00461456	0.04528	0.719,0.931,1.0	1.0,1.0,1.0	-0.117
ENSG00000123415	SMUG1	chr12	-	54187818	54187905	54183655	54183959	54188510	54188596	18,18,12	1,2,4	14,14,19	0,0,1	236	149	0.000869873	0.0109018	0.919,0.85,0.654	1.0,1.0,0.923	-0.167
ENSG00000123415	SMUG1	chr12	-	54187818	54187905	54183655	54183959	54188514	54188596	18,17,12	4,1,0	16,15,21	0,0,0	236	149	0.00376391	0.0380926	0.74,0.915,1.0	1.0,1.0,1.0	-0.115
ENSG00000123415	SMUG1	chr12	-	54187818	54187905	54183655	54183959	54188950	54188974	18,19,12	23,13,17	16,18,26	12,4,10	236	149	0.00168379	0.0193678	0.331,0.48,0.308	0.457,0.74,0.621	-0.233
ENSG00000165495	PKNOX2	chr11	+	125239615	125239728	125235044	125235115	125331818	125331925	4,12,5	11,16,20	0,0,0	48,39,40	262	149	0	0	0.171,0.299,0.124	0.0,0.0,0.0	0.198
ENSG00000165495	PKNOX2	chr11	+	125239615	125239728	125235044	125235115	125351283	125351392	2,9,5	3,7,11	0,0,0	3,5,5	262	149	2.54e-07	7.30136e-06	0.275,0.422,0.205	0.0,0.0,0.0	0.301
ENSG00000165495	PKNOX2	chr11	+	125331818	125331925	125235044	125235115	125351283	125351392	24,24,38	3,7,11	86,94,80	3,5,5	256	149	4.33086e-11	2.3237e-09	0.823,0.666,0.668	0.943,0.916,0.903	-0.202
ENSG00000130517	PGPEP1	chr19	+	18357382	18357615	18355894	18356011	18363390	18363998	18,14,18	13,5,20	26,24,32	2,8,9	298	149	0.000121335	0.00193298	0.409,0.583,0.31	0.867,0.6,0.64	-0.268
ENSG00000019144	PHLDB1	chr11	+	118613293	118613450	118607614	118607699	118613815	118613896	9,9,5	3,11,13	11,11,9	26,20,25	298	149	0.00188577	0.0212939	0.6,0.29,0.161	0.175,0.216,0.153	0.169
ENSG00000019144	PHLDB1	chr11	+	118644646	118644691	118644071	118644174	118645355	118645650	12,7,12	49,52,53	0,1,2	43,66,75	194	149	5.8431e-13	3.97984e-11	0.158,0.094,0.148	0.0,0.012,0.02	0.123
ENSG00000175193	PARL	chr3	-	183842297	183842384	183840569	183840640	183844230	183844274	51,34,34	25,30,39	55,41,43	18,20,12	236	149	1.56406e-05	0.000310158	0.563,0.417,0.355	0.659,0.564,0.693	-0.194
ENSG00000175193	PARL	chr3	-	183842297	183842447	183840569	183840640	183844230	183844326	195133139	25,30,39	208177166	18,20,12	298	149	2.73018e-08	9.35997e-07	0.796,0.689,0.641	0.852,0.816,0.874	-0.139
ENSG00000149548	CCDC15	chr11	+	124991460	124991583	124987126	124988134	124992579	124992687	10,17,5	5,0,2	9,5,7	10,3,6	272	149	1.1446e-07	3.5168e-06	0.523,1.0,0.578	0.33,0.477,0.39	0.301
ENSG00000170734	POLH	chr6	+	43582315	43582456	43576184	43576440	43583006	43583141	65,50,65	15,15,14	57,53,69	0,2,0	290	149	0	0	0.69,0.631,0.705	1.0,0.932,1.0	-0.302
ENSG00000135124	P2RX4	chr12	+	121222946	121222962	121222093	121222166	121228532	121228613	3,11,5	4,0,0	3,5,4	7,4,5	165	149	1.11022e-16	1.15084e-14	0.404,1.0,1.0	0.279,0.53,0.419	0.392
ENSG00000135124	P2RX4	chr12	+	121222946	121223043	121222093	121222166	121228532	121228613	52,52,51	4,0,0	45,62,52	7,4,5	246	149	9.72648e-11	4.98658e-09	0.887,1.0,1.0	0.796,0.904,0.863	0.108
ENSG00000107331	ABCA2	chr9	-	137023837	137023840	137022940	137023052	137024142	137024236	0,1,4	5,5,2	9,5,17	11,13,9	152	149	5.70179e-08	1.84035e-06	0.0,0.164,0.662	0.445,0.274,0.649	-0.181
ENSG00000169592	INO80E	chr16	+	30001211	30001530	30000928	30001040	30005220	30005323	48,61,50	47,27,34	52,66,98	15,27,30	298	149	1.30136e-06	3.26257e-05	0.338,0.53,0.424	0.634,0.55,0.62	-0.171
ENSG00000169592	INO80E	chr16	+	30001413	30001530	30000928	30001040	30005220	30005791	144135184	47,27,34	199224212	15,27,30	266	149	4.12741e-08	1.37223e-06	0.632,0.737,0.752	0.881,0.823,0.798	-0.127
ENSG00000169592	INO80E	chr16	+	30001464	30001530	30000928	30001040	30005220	30005577	13,17,25	47,27,34	34,32,44	15,27,30	215	149	2.5657e-09	1.05038e-07	0.161,0.304,0.338	0.611,0.451,0.504	-0.254
ENSG00000169592	INO80E	chr16	+	30002435	30003013	30001413	30001530	30003435	30003526	5,4,4	0,0,0	6,4,5	2,1,2	298	149	0.000700951	0.00900656	1.0,1.0,1.0	0.6,0.667,0.556	0.392
ENSG00000118058	KMT2A	chr11	+	118471661	118471985	118468774	118468844	118474178	118474287	124165159	23,27,14	19,11,15	0,0,1	298	149	3.97504e-06	8.99836e-05	0.729,0.753,0.85	1.0,1.0,0.882	-0.183
ENSG00000110756	HPS5	chr11	-	18317750	18317907	18311516	18312024	18321945	18322088	15,25,32	9,12,17	16,22,28	2,6,6	298	149	0.001082	0.013182	0.455,0.51,0.485	0.8,0.647,0.7	-0.232
ENSG00000154144	TBRG1	chr11	+	124626472	124626609	124625670	124625903	124626812	124627050	14,11,18	3,10,6	5,7,8	8,8,10	286	149	8.73742e-05	0.00144945	0.709,0.364,0.61	0.246,0.313,0.294	0.277
ENSG00000136068	FLNB	chr3	+	58141857	58141896	58138281	58138529	58142649	58142752	37,44,35	174132116	3,6,2	90,131,90	188	149	0	0	0.144,0.209,0.193	0.026,0.035,0.017	0.156
ENSG00000136068	FLNB	chr3	+	58141857	58141929	58138281	58138529	58142649	58142752	113,104,96	174132116	7,13,8	90,131,90	221	149	0	0	0.305,0.347,0.358	0.05,0.063,0.057	0.28
ENSG00000072210	ALDH3A2	chr17	+	19673150	19673275	19671720	19671956	19675495	19675499	32,29,19	0,0,1	19,9,7	35,60,58	274	149	0	0	1.0,1.0,0.912	0.228,0.075,0.062	0.849
ENSG00000113916	BCL6	chr3	-	187726730	187726898	187725498	187725629	187728359	187728544	27,37,51	10,3,5	101126146	4,2,0	298	149	1.33227e-15	1.24858e-13	0.574,0.86,0.836	0.927,0.969,1.0	-0.209
ENSG00000134759	ELP2	chr18	+	36139418	36139613	36138269	36138426	36141136	36141201	3,1,0	1,2,2	2,9,2	0,13,6	298	149	0.00188311	0.021275	0.6,0.2,0.0	1.0,0.257,0.143	-0.2
ENSG00000116198	CEP104	chr1	-	3836494	3836692	3834924	3835092	3837287	3837519	47,22,72	0,6,0	53,39,54	0,0,0	298	149	0.00165425	0.0190565	1.0,0.647,1.0	1.0,1.0,1.0	-0.118
ENSG00000116198	CEP104	chr1	-	3836494	3836692	3834924	3835092	3837291	3837345	90,46,88	6,6,5	66,63,72	1,1,2	298	149	0.00122285	0.014663	0.882,0.793,0.898	0.971,0.969,0.947	-0.105
ENSG00000245060	LINC00847	chr5	+	180832672	180832860	180831648	180831806	180834311	180835002	0,2,2	2,5,0	0,0,0	21,17,9	298	149	0.000141182	0.00220411	0.0,0.167,1.0	0.0,0.0,0.0	0.389
ENSG00000137486	ARRB1	chr11	-	75271700	75271724	75268888	75268959	75272894	75272978	2,2,2	15,20,16	22,38,28	39,65,75	173	149	0	0	0.103,0.079,0.097	0.327,0.335,0.243	-0.209
ENSG00000168876	ANKRD49	chr11	+	94497901	94497964	94496603	94496951	94498070	94498214	6,5,0	26,12,21	0,0,0	8,10,7	212	149	0.000229828	0.00340172	0.14,0.227,0.0	0.0,0.0,0.0	0.122
ENSG00000182359	KBTBD3	chr11	-	106076506	106076707	106058864	106059109	106077311	106077347	5,17,14	2,5,14	14,12,28	3,1,2	298	149	5.3202e-06	0.000117286	0.556,0.63,0.333	0.7,0.857,0.875	-0.304
ENSG00000073921	PICALM	chr11	-	85978069	85978093	85976622	85976682	85981128	85981228	293289352	67,76,69	35,67,47	123172148	173	149	0	0	0.79,0.766,0.815	0.197,0.251,0.215	0.569
ENSG00000138398	PPIG	chr2	+	169603641	169604102	169584352	169584490	169606038	169606146	25,20,15	0,0,1	16,33,25	4,2,2	298	149	3.84148e-05	0.000695476	1.0,1.0,0.882	0.667,0.892,0.862	0.154
ENSG00000107779	BMPR1A	chr10	+	86843405	86843510	86838938	86838979	86875866	86876085	30,9,12	46,12,37	17,8,4	33,51,81	254	149	1.1598e-05	0.000236779	0.277,0.306,0.16	0.232,0.084,0.028	0.133
ENSG00000162139	NEU3	chr11	+	74994508	74994720	74988932	74989154	75005412	75007084	14,16,24	3,2,0	46,52,49	0,1,0	298	149	0.00122431	0.0146777	0.7,0.8,1.0	1.0,0.963,1.0	-0.154
ENSG00000110025	SNX15	chr11	+	65032167	65032271	65027471	65027636	65032430	65032551	13,8,18	2,4,1	7,11,7	0,0,1	253	149	0.00018352	0.00278527	0.793,0.541,0.914	1.0,1.0,0.805	-0.186
ENSG00000150556	LYPD6B	chr2	+	149160763	149160835	149130882	149130953	149205252	149205404	0,2,3	1,5,6	4,2,5	4,1,2	221	149	4.77913e-07	1.29347e-05	0.0,0.212,0.252	0.403,0.574,0.628	-0.38
ENSG00000168061	SAC3D1	chr11	+	65043024	65043164	65041244	65041866	65044224	65044673	7,24,31	11,23,21	13,20,20	45,54,71	289	149	2.66454e-15	2.42697e-13	0.247,0.35,0.432	0.13,0.16,0.127	0.204
ENSG00000166889	PATL1	chr11	-	59655955	59656045	59655522	59655740	59656498	59656600	51,62,86	8,11,12	43,42,55	5,2,2	239	149	0.00186151	0.0210935	0.799,0.778,0.817	0.843,0.929,0.945	-0.108
ENSG00000132359	RAP1GAP2	chr17	+	3005340	3005440	2998220	2998376	3005954	3006041	6,8,3	0,0,0	17,25,28	3,4,4	249	149	1.45919e-08	5.22063e-07	1.0,1.0,1.0	0.772,0.789,0.807	0.211
ENSG00000047578	KATNIP	chr16	+	27648603	27648735	27631064	27631162	27677728	27677996	21,23,19	7,3,5	15,15,20	0,0,1	281	149	1.70275e-06	4.144e-05	0.614,0.803,0.668	1.0,1.0,0.914	-0.276
ENSG00000047578	KATNIP	chr16	+	27654607	27654736	27631064	27631162	27677728	27677818	13,5,9	7,3,5	6,3,4	0,0,1	278	149	7.1415e-06	0.000152576	0.499,0.472,0.491	1.0,1.0,0.682	-0.407
ENSG00000047578	KATNIP	chr16	+	27654607	27654736	27648603	27648735	27677728	27677818	30,13,20	4,5,9	16,9,11	9,7,10	278	149	0.00040649	0.00558928	0.801,0.582,0.544	0.488,0.408,0.371	0.22
ENSG00000263818	RDM1P5	chr17	+	39061096	39061188	39057051	39057159	39063421	39063546	0,0,1	1,3,0	1,5,2	0,4,2	241	149	2.43039e-05	0.000462157	0.0,0.0,1.0	1.0,0.436,0.382	-0.273
ENSG00000184432	COPB2	chr3	-	139385003	139385200	139383297	139383435	139389468	139389648	32,35,46	2,4,3	26,18,27	11,4,5	298	149	2.14395e-06	5.1206e-05	0.889,0.814,0.885	0.542,0.692,0.73	0.208
ENSG00000170946	DNAJC24	chr11	+	31407455	31407543	31370715	31370859	31408109	31408175	4,1,2	0,1,1	0,1,1	7,2,5	237	149	0	0	1.0,0.386,0.557	0.0,0.239,0.112	0.531
ENSG00000172965	MIR4435-2HG	chr2	-	111207719	111208661	111196998	111197194	111344060	111344237	3,7,3	2,4,2	13,5,12	1,2,0	298	149	0.000244018	0.00358589	0.429,0.467,0.429	0.867,0.556,1.0	-0.366
ENSG00000172965	MIR4435-2HG	chr2	-	111208755	111208936	111207773	111208661	111344060	111344237	12,16,9	3,7,3	7,10,9	12,5,12	298	149	0.000258836	0.00377713	0.667,0.533,0.6	0.226,0.5,0.273	0.267
ENSG00000172965	MIR4435-2HG	chr2	-	111208755	111208977	111207775	111208661	111344060	111344237	11,14,10	3,7,3	4,12,7	12,5,12	298	149	0.00105303	0.0128954	0.647,0.5,0.625	0.143,0.545,0.226	0.286
ENSG00000172965	MIR4435-2HG	chr2	-	111239801	111239996	111195921	111197194	111344060	111344237	4,2,3	2,4,2	3,5,5	1,2,0	298	149	0.00174332	0.0199445	0.5,0.2,0.429	0.6,0.556,1.0	-0.342
ENSG00000172965	MIR4435-2HG	chr2	-	111248147	111248241	111207772	111208661	111344060	111344237	26,10,15	3,7,3	10,10,9	12,5,12	243	149	6.42942e-06	0.000138856	0.842,0.467,0.754	0.338,0.551,0.315	0.286
ENSG00000172965	MIR4435-2HG	chr2	-	111248147	111248241	111233627	111233739	111344060	111344237	24,9,12	3,8,2	6,6,8	4,7,6	243	149	0.000675381	0.00871625	0.831,0.408,0.786	0.479,0.345,0.45	0.25
ENSG00000172965	MIR4435-2HG	chr2	-	111469786	111469987	111429308	111429620	111494556	111494685	13,11,13	0,0,0	2,3,2	0,2,3	298	149	0.000224283	0.00332846	1.0,1.0,1.0	1.0,0.429,0.25	0.44
ENSG00000172965	MIR4435-2HG	chr2	-	111477335	111477481	111429311	111429620	111479906	111480061	4,8,9	5,2,3	0,2,1	3,1,1	295	149	0.00450738	0.0444124	0.288,0.669,0.602	0.0,0.503,0.336	0.24
ENSG00000025434	NR1H3	chr11	+	47259179	47259259	47257969	47258129	47259790	47259979	9,12,8	2,0,4	1,1,5	0,0,0	229	149	9.03874e-05	0.00149167	0.745,1.0,0.565	1.0,1.0,1.0	-0.23
ENSG00000025434	NR1H3	chr11	+	47259790	47259979	47248915	47248999	47261240	47261421	7,6,5	4,1,8	1,3,1	0,0,1	298	149	0.000143545	0.00223589	0.467,0.75,0.238	1.0,1.0,0.333	-0.293
ENSG00000245573	BDNF-AS	chr11	+	27658237	27658462	27639844	27640005	27659170	27659190	4,1,0	1,2,1	1,9,3	0,4,0	298	149	1.97427e-05	0.000382751	0.667,0.2,0.0	1.0,0.529,1.0	-0.554
ENSG00000245573	BDNF-AS	chr11	+	27658240	27658462	27639844	27640005	27659170	27659228	2,1,0	1,2,1	2,5,3	0,4,0	298	149	8.08208e-09	3.03068e-07	0.5,0.2,0.0	1.0,0.385,1.0	-0.562
ENSG00000174456	C12orf76	chr12	-	110044419	110044533	110042280	110042459	110048362	110048565	4,3,4	6,9,9	2,7,5	49,50,57	263	149	1.16481e-07	3.56998e-06	0.274,0.159,0.201	0.023,0.073,0.047	0.164
ENSG00000122359	ANXA11	chr10	-	80180940	80181136	80176106	80176155	80205342	80205572	37,25,40	56,82,111	10,12,2	43,54,47	298	149	5.44143e-06	0.000119573	0.248,0.132,0.153	0.104,0.1,0.021	0.103
ENSG00000122359	ANXA11	chr10	-	80180940	80181455	80176106	80176155	80205342	80205522	40,42,63	56,82,111	16,17,6	43,54,47	298	149	1.57269e-05	0.000311468	0.263,0.204,0.221	0.157,0.136,0.06	0.112
ENSG00000166478	ZNF143	chr11	+	9472676	9472769	9471301	9471420	9473940	9473954	74,68,71	2,0,1	40,77,49	9,1,6	242	149	8.0581e-10	3.57723e-08	0.958,1.0,0.978	0.732,0.979,0.834	0.13
ENSG00000129158	SERGEF	chr11	-	17999493	17999572	17995795	17995909	18000496	18000557	2,3,2	21,34,22	8,15,17	42,31,56	228	149	1.98619e-13	1.46637e-11	0.059,0.055,0.056	0.111,0.24,0.166	-0.116
ENSG00000213024	NUP62	chr19	-	49927693	49927815	49906824	49909884	49929325	49929429	136152174	106104135	42,58,50	103141163	271	149	0	0	0.414,0.446,0.415	0.183,0.184,0.144	0.255
ENSG00000213024	NUP62	chr19	-	49927693	49927815	49906824	49909884	49929349	49929763	110104143	9,29,8	42,42,36	11,15,17	271	149	3.69277e-07	1.02514e-05	0.87,0.663,0.908	0.677,0.606,0.538	0.207
ENSG00000213024	NUP62	chr19	-	49927693	49927815	49906824	49909884	49929416	49929504	121105127	9,8,14	33,43,35	15,25,15	271	149	0	0	0.881,0.878,0.833	0.547,0.486,0.562	0.332
ENSG00000213024	NUP62	chr19	-	49927693	49927848	49908104	49909884	49929325	49929435	174176180	106104135	54,64,71	103141163	298	149	0	0	0.451,0.458,0.4	0.208,0.185,0.179	0.246
ENSG00000213024	NUP62	chr19	-	49927693	49927848	49908104	49909884	49929349	49929763	122104130	9,29,8	40,45,35	11,15,17	298	149	3.08725e-07	8.71578e-06	0.871,0.642,0.89	0.645,0.6,0.507	0.217
ENSG00000213024	NUP62	chr19	-	49927693	49927848	49908104	49909884	49929416	49929504	120104126	9,8,14	40,45,35	15,25,15	298	149	0	0	0.87,0.867,0.818	0.571,0.474,0.538	0.324
ENSG00000149054	ZNF215	chr11	+	6943082	6943215	6941570	6941653	6943545	6943641	73,24,40	2,0,1	10,6,2	1,5,1	282	149	7.6556e-06	0.000162432	0.951,1.0,0.955	0.841,0.388,0.514	0.388
ENSG00000083799	CYLD	chr16	+	50744729	50744866	50742761	50742841	50749548	50750202	10,10,8	4,6,4	1,1,3	1,0,0	286	149	0.000206068	0.00309367	0.566,0.465,0.51	0.343,1.0,1.0	-0.267
ENSG00000231527	FAM27C	chr9	+	61920281	61920435	61917467	61917607	61972189	61973358	2,2,1	0,0,1	12,2,6	2,6,10	298	149	4.44089e-16	4.36804e-14	1.0,1.0,0.333	0.75,0.143,0.231	0.403
ENSG00000231527	FAM27C	chr9	+	61920302	61920435	61917467	61917607	61972189	61974053	3,2,2	0,0,1	8,7,5	2,6,10	282	149	0	0	1.0,1.0,0.514	0.679,0.381,0.209	0.415
ENSG00000175470	PPP2R2D	chr10	+	131934457	131934555	131901237	131901330	131940030	131940196	64106130	5,9,7	79,58,57	16,20,19	247	149	2.77556e-15	2.51693e-13	0.885,0.877,0.918	0.749,0.636,0.644	0.217
ENSG00000148120	AOPEP	chr9	+	94923985	94924175	94800756	94801002	94955176	94955279	15,8,2	2,6,5	12,4,9	3,1,0	298	149	0.00194686	0.0218749	0.789,0.4,0.167	0.667,0.667,1.0	-0.326
ENSG00000148120	AOPEP	chr9	+	95082574	95082719	95080693	95080780	95086681	95086918	82,84,87	25,13,9	48,44,57	23,18,22	294	149	2.13598e-07	6.23854e-06	0.624,0.766,0.83	0.514,0.553,0.568	0.195
ENSG00000186638	KIF24	chr9	-	34290173	34290389	34271808	34271930	34306251	34306441	0,0,0	8,2,3	4,2,6	0,3,2	298	149	1.05627e-07	3.26987e-06	0.0,0.0,0.0	1.0,0.25,0.6	-0.617
ENSG00000186638	KIF24	chr9	-	34297016	34297114	34290173	34290389	34306251	34306441	26,11,21	0,0,0	4,25,11	4,2,2	247	149	7.75829e-06	0.000164441	1.0,1.0,1.0	0.376,0.883,0.768	0.324
ENSG00000155970	MICU3	chr8	+	17116442	17116600	17114092	17114201	17118706	17118775	16,30,23	3,2,4	20,25,16	1,0,0	298	149	0.000115795	0.00185866	0.727,0.882,0.742	0.909,1.0,1.0	-0.186
ENSG00000198648	STK39	chr2	-	168065318	168065381	168063499	168063570	168074981	168075011	40,30,33	35,14,11	109,78,102	28,18,32	212	149	1.63684e-07	4.90917e-06	0.445,0.601,0.678	0.732,0.753,0.691	-0.151
ENSG00000197798	FAM118B	chr11	+	126229224	126229293	126211723	126211830	126234994	126235087	80,74,112	1,1,0	36,36,35	6,2,10	218	149	1.12466e-13	8.52813e-12	0.982,0.981,1.0	0.804,0.925,0.705	0.176
ENSG00000119397	CNTRL	chr9	+	121080305	121080478	121074954	121075067	121088295	121088543	5,1,9	1,2,0	6,1,7	5,1,3	298	149	1.11025e-09	4.8278e-08	0.714,0.2,1.0	0.375,0.333,0.538	0.223
ENSG00000119397	CNTRL	chr9	+	121094887	121095018	121090274	121090405	121096421	121096563	6,3,6	0,0,0	6,6,7	0,3,2	280	149	0.00314083	0.0327891	1.0,1.0,1.0	1.0,0.516,0.651	0.278
ENSG00000164808	SPIDR	chr8	+	47727199	47727293	47713488	47713641	47735306	47735916	14,26,19	1,1,5	16,8,12	4,9,3	243	149	2.42196e-05	0.000460695	0.896,0.941,0.7	0.71,0.353,0.71	0.255
ENSG00000096063	SRPK1	chr6	-	35904878	35904974	35890894	35891041	35920467	35920528	0,2,9	7,2,3	0,0,0	7,8,9	245	149	9.07411e-09	3.38004e-07	0.0,0.378,0.646	0.0,0.0,0.0	0.341
ENSG00000137145	DENND4C	chr9	+	19371755	19371820	19369836	19369987	19372036	19372594	74,40,32	0,0,0	31,32,28	10,0,3	214	149	9.21905e-08	2.87852e-06	1.0,1.0,1.0	0.683,1.0,0.867	0.15
ENSG00000197694	SPTAN1	chr9	+	128592982	128593042	128591476	128591625	128594174	128594373	98,90,112	101103101	34,56,69	89,88,111	209	149	3.59301e-06	8.21815e-05	0.409,0.384,0.442	0.214,0.312,0.307	0.134
ENSG00000197694	SPTAN1	chr9	+	128609650	128609665	128609121	128609284	128611713	128611845	4,8,2	220193193	85,104,96	82,47,59	164	149	0	0	0.016,0.036,0.009	0.485,0.668,0.596	-0.563
ENSG00000172785	CBWD1	chr9	-	146101	146158	134978	135030	152033	152078	15,14,25	7,3,3	45,47,79	3,0,0	206	149	8.70637e-13	5.79543e-11	0.608,0.771,0.858	0.916,1.0,1.0	-0.226
ENSG00000172785	CBWD1	chr9	-	146101	146158	134978	135030	154708	154795	1,3,2	0,0,0	3,0,3	1,2,2	206	149	0.000111839	0.00180836	1.0,1.0,1.0	0.685,0.0,0.52	0.598
ENSG00000172785	CBWD1	chr9	-	151304	151427	146101	146158	152033	152078	2,6,9	14,11,25	3,3,1	45,47,77	272	149	4.63118e-12	2.81496e-10	0.073,0.23,0.165	0.035,0.034,0.007	0.131
ENSG00000143933	CALM2	chr2	-	47172413	47172459	47170733	47170764	47176276	47176470	22,10,13	4,1,3	5,3,8	1,0,0	195	149	0.000834111	0.0104899	0.808,0.884,0.768	0.793,1.0,1.0	-0.111
ENSG00000070882	OSBPL3	chr7	-	24849068	24849176	24842278	24842413	24852503	24852634	54,56,66	3,2,0	37,52,49	2,13,4	257	149	1.07762e-09	4.69585e-08	0.913,0.942,1.0	0.915,0.699,0.877	0.121
ENSG00000165219	GAPVD1	chr9	+	125295457	125295574	125268935	125268984	125298889	125299106	17,12,9	3,8,6	8,4,8	26,8,16	266	149	1.14919e-12	7.51957e-11	0.76,0.457,0.457	0.147,0.219,0.219	0.363
ENSG00000160323	ADAMTS13	chr9	+	133457909	133458094	133456542	133456719	133458973	133459386	0,3,4	3,2,2	3,17,12	2,2,3	298	149	8.43283e-07	2.19457e-05	0.0,0.429,0.5	0.429,0.81,0.667	-0.326
ENSG00000128394	APOBEC3F	chr22	+	39042936	39043090	39040856	39040977	39044940	39045192	36,17,32	3,5,0	15,23,28	0,0,1	298	149	0.000127937	0.00202246	0.857,0.63,1.0	1.0,1.0,0.933	-0.149
ENSG00000082641	NFE2L1	chr17	+	48057031	48057121	48056385	48056598	48057343	48057502	126148169	151152159	60,51,110	141,99,137	239	149	5.34352e-05	0.000938438	0.342,0.378,0.399	0.21,0.243,0.334	0.111
ENSG00000130731	METTL26	chr16	-	634888	634956	634718	634797	636093	636305	48,89,93	27,64,64	111166127	69,50,46	217	149	0.00213073	0.023609	0.55,0.488,0.499	0.525,0.695,0.655	-0.113
ENSG00000130731	METTL26	chr16	-	634888	635063	634718	634797	636093	636239	66109117	27,64,64	138197160	69,50,46	298	149	0.00375038	0.0379869	0.55,0.46,0.478	0.5,0.663,0.635	-0.103
ENSG00000130731	METTL26	chr16	-	635280	635340	634663	634797	636093	636278	35,45,82	27,64,64	100,95,109	69,50,46	209	149	8.64634e-06	0.000181267	0.48,0.334,0.477	0.508,0.575,0.628	-0.14
ENSG00000130731	METTL26	chr16	-	635517	635774	634736	634797	636093	636260	39134135	27,64,64	178198249	69,50,46	298	149	1.09346e-05	0.000223978	0.419,0.511,0.513	0.563,0.664,0.73	-0.171
ENSG00000130731	METTL26	chr16	-	635611	635774	634718	634797	636093	636235	48153147	27,64,64	183216267	69,50,46	298	149	0.000147512	0.00229304	0.471,0.544,0.535	0.57,0.684,0.744	-0.149
ENSG00000137070	IL11RA	chr9	+	34660803	34660936	34660503	34660600	34661481	34661655	14,4,9	2,0,3	9,2,11	0,0,0	282	149	0.000125275	0.00198644	0.787,1.0,0.613	1.0,1.0,1.0	-0.2
ENSG00000137070	IL11RA	chr9	+	34660853	34660936	34660503	34660600	34661481	34661850	16,8,13	2,0,3	14,6,12	0,0,0	232	149	0.00170931	0.0196243	0.837,1.0,0.736	1.0,1.0,1.0	-0.142
ENSG00000152952	PLOD2	chr3	-	146077861	146077924	146076781	146076895	146079115	146079257	289303270	20,9,12	193226259	66,64,56	212	149	0	0	0.91,0.959,0.941	0.673,0.713,0.765	0.22
ENSG00000288701	PRRC2B	chr9	+	131494404	131494486	131492168	131492260	131495739	131500171	83,78,108	39,51,53	168121178	54,38,61	231	149	5.92416e-06	0.000128984	0.579,0.497,0.568	0.667,0.673,0.653	-0.116
ENSG00000165282	PIGO	chr9	-	35095878	35095976	35095054	35095566	35096560	35096601	0,0,3	2,4,8	8,4,4	12,14,10	247	149	2.05158e-12	1.30768e-10	0.0,0.0,0.184	0.287,0.147,0.194	-0.148
ENSG00000142208	AKT1	chr14	-	104793126	104793210	104792597	104792722	104795483	104795751	32,37,21	3,23,62	24,26,44	11,6,10	233	149	0.00179921	0.0205192	0.872,0.507,0.178	0.583,0.735,0.738	-0.166
ENSG00000142208	AKT1	chr14	-	104793126	104793304	104792597	104792722	104795483	104795743	42,50,34	3,23,62	42,38,51	11,6,10	298	149	0.000294703	0.00422386	0.875,0.521,0.215	0.656,0.76,0.718	-0.174
ENSG00000148180	GSN	chr9	+	121300055	121300126	121286591	121286761	121301962	121302149	8,15,14	15,11,8	14,15,24	1,0,0	220	149	0	0	0.265,0.48,0.542	0.905,1.0,1.0	-0.539
ENSG00000107186	MPDZ	chr9	-	13115247	13115334	13113930	13114021	13119501	13119649	70,48,51	7,9,10	70,56,69	3,4,4	236	149	0.00368901	0.0374515	0.863,0.771,0.763	0.936,0.898,0.916	-0.118
ENSG00000107186	MPDZ	chr9	-	13186269	13186386	13183417	13183585	13188783	13188993	57,41,54	8,1,3	51,30,61	0,0,0	266	149	1.8458e-05	0.000360227	0.8,0.958,0.91	1.0,1.0,1.0	-0.111
ENSG00000075790	BCAP29	chr7	+	107613653	107613732	107613331	107613432	107616260	107616389	11,8,9	4,5,6	5,1,5	6,4,7	228	149	0.00355702	0.0363754	0.642,0.511,0.495	0.353,0.14,0.318	0.279
ENSG00000075790	BCAP29	chr7	+	107613653	107613732	107613331	107613432	107621629	107621953	12,7,11	32,28,25	6,1,5	30,35,39	228	149	3.63578e-05	0.000662326	0.197,0.14,0.223	0.116,0.018,0.077	0.116
ENSG00000119408	NEK6	chr9	+	124292848	124293013	124291978	124292088	124301935	124302054	18,13,15	0,0,0	9,12,18	4,2,1	298	149	3.99144e-05	0.000719874	1.0,1.0,1.0	0.529,0.75,0.9	0.274
ENSG00000165689	ENTR1	chr9	-	136410089	136410239	136407825	136407938	136410327	136410609	35,90,76	7,39,46	90,133,91	75,112,96	298	149	5.55112e-15	4.93929e-13	0.714,0.536,0.452	0.375,0.373,0.322	0.211
ENSG00000165689	ENTR1	chr9	-	136410089	136410239	136408998	136409067	136410327	136410609	21,67,59	1,19,10	71,105,78	45,23,34	298	149	0.000128826	0.00203494	0.913,0.638,0.747	0.441,0.695,0.534	0.209
ENSG00000115317	HTRA2	chr2	+	74532618	74532714	74531855	74531925	74532819	74533152	132118133	6,4,7	108137118	15,20,19	245	149	3.44169e-15	3.09365e-13	0.93,0.947,0.92	0.814,0.806,0.791	0.129
ENSG00000119139	TJP2	chr9	+	69251034	69251364	69247638	69248224	69252814	69252900	115,99,109	6,8,13	87,93,132	16,30,33	298	149	2.99316e-13	2.14799e-11	0.906,0.861,0.807	0.731,0.608,0.667	0.189
ENSG00000204837	FGF7P3	chr9	-	39863832	39863942	39818820	39818924	39873909	39874206	4,2,0	1,3,1	0,0,2	3,1,3	259	149	0.00326608	0.0338605	0.697,0.277,0.0	0.0,0.0,0.277	0.232
ENSG00000278175	GLIDR	chr9	-	39809485	39809615	39803495	39803859	39809730	39809946	59,78,84	3,2,3	36,42,27	8,7,4	279	149	7.27688e-05	0.00123398	0.913,0.954,0.937	0.706,0.762,0.783	0.184
ENSG00000175611	LINC00476	chr9	-	95850226	95850292	95813169	95813922	95874979	95875587	1,2,4	1,2,2	4,10,7	1,0,2	215	149	0.000592173	0.00779767	0.409,0.409,0.581	0.735,1.0,0.708	-0.348
ENSG00000136895	GARNL3	chr9	+	127348923	127349035	127345402	127345477	127353845	127353944	0,3,6	4,3,3	16,8,9	5,4,5	261	149	5.94415e-07	1.58441e-05	0.0,0.363,0.533	0.646,0.533,0.507	-0.263
ENSG00000154529	CNTNAP3B	chr9	-	41953182	41953383	41938059	41938400	41986167	41986311	11,7,4	1,0,0	5,7,5	0,5,3	298	149	1.59296e-06	3.90304e-05	0.846,1.0,1.0	1.0,0.412,0.455	0.326
ENSG00000154529	CNTNAP3B	chr9	-	41953182	41953386	41938243	41938400	41986167	41986311	8,7,4	1,0,0	4,7,4	0,5,3	298	149	1.48982e-06	3.67813e-05	0.8,1.0,1.0	1.0,0.412,0.4	0.329
ENSG00000010295	IFFO1	chr12	-	6549475	6549484	6548667	6548825	6549755	6549896	23,15,19	29,35,24	2,6,16	20,28,29	158	149	0.00436806	0.0432681	0.428,0.288,0.427	0.086,0.168,0.342	0.182
ENSG00000182141	ZNF708	chr19	-	21306817	21306941	21294542	21294739	21309245	21309341	7,2,2	7,3,6	0,0,2	6,9,12	273	149	5.59369e-05	0.000976524	0.353,0.267,0.154	0.0,0.0,0.083	0.23
ENSG00000182141	ZNF708	chr19	-	21310500	21310627	21309245	21309341	21329209	21329410	22,17,12	0,0,3	9,9,8	2,2,7	276	149	7.98605e-11	4.1474e-09	1.0,1.0,0.683	0.708,0.708,0.382	0.295
ENSG00000148399	DPH7	chr9	-	137575708	137575892	137574751	137574843	137576079	137576167	4,0,0	29,15,14	1,14,2	14,13,8	298	149	1.08103e-07	3.33814e-06	0.065,0.0,0.0	0.034,0.35,0.111	-0.143
ENSG00000148399	DPH7	chr9	-	137576308	137576402	137575708	137576167	137577469	137577603	39,20,15	10,14,6	25,39,57	9,4,4	243	149	0.000701094	0.00900656	0.705,0.467,0.605	0.63,0.857,0.897	-0.202
ENSG00000148399	DPH7	chr9	-	137576308	137576402	137575708	137576167	137578624	137578890	19,21,8	1,7,6	10,18,28	1,3,1	243	149	0.0015372	0.0178606	0.921,0.648,0.45	0.86,0.786,0.945	-0.191
ENSG00000148399	DPH7	chr9	-	137577469	137577603	137576079	137576167	137578624	137578889	19,35,31	1,7,6	34,56,34	1,3,1	283	149	0.00324425	0.0336656	0.909,0.725,0.731	0.947,0.908,0.947	-0.146
ENSG00000148399	DPH7	chr9	-	137577469	137577603	137576308	137576402	137578624	137578889	30,35,34	1,14,2	40,77,61	0,4,2	283	149	3.27567e-05	0.000603329	0.94,0.568,0.9	1.0,0.91,0.941	-0.148
ENSG00000148399	DPH7	chr9	-	137577576	137577603	137576308	137576402	137578624	137578717	3,1,5	1,14,2	13,12,2	0,4,2	176	149	0.000305723	0.00436151	0.717,0.057,0.679	1.0,0.717,0.458	-0.241
ENSG00000198467	TPM2	chr9	-	35684731	35684807	35684487	35684550	35685063	35685139	501302320	1091858857	26,34,20	0,0,0	225	149	0	0	0.233,0.189,0.198	1.0,1.0,1.0	-0.793
ENSG00000198467	TPM2	chr9	-	35685063	35685139	35684731	35684807	35685268	35685339	617597650	125111531331	28,36,19	4,16,12	225	149	7.17041e-08	2.27814e-06	0.246,0.255,0.244	0.823,0.598,0.512	-0.396
ENSG00000123352	SPATS2	chr12	+	49371227	49371290	49366904	49367587	49460769	49461037	23,37,37	26,41,43	27,53,34	10,15,29	212	149	0.000460197	0.00623585	0.383,0.388,0.377	0.655,0.713,0.452	-0.224
ENSG00000167110	GOLGA2	chr9	-	128267193	128267274	128265969	128266020	128267457	128267517	21,13,10	1,4,0	18,18,13	0,0,0	230	149	0.00241415	0.0262525	0.932,0.678,1.0	1.0,1.0,1.0	-0.13
ENSG00000167110	GOLGA2	chr9	-	128267193	128267274	128266286	128266325	128267457	128267517	45,43,45	47,35,50	60,84,45	18,25,41	230	149	0.00185683	0.021067	0.383,0.443,0.368	0.683,0.685,0.416	-0.197
ENSG00000167110	GOLGA2	chr9	-	128272784	128272865	128268419	128268524	128273849	128273972	86,77,113	43,44,32	39,29,44	59,61,84	230	149	0	0	0.564,0.531,0.696	0.3,0.235,0.253	0.334
ENSG00000136856	SLC2A8	chr9	+	127402556	127402753	127399906	127400006	127403659	127403803	6,14,18	3,2,4	46,54,44	1,4,6	298	149	0.000967771	0.0119752	0.5,0.778,0.692	0.958,0.871,0.786	-0.215
ENSG00000161558	TMEM143	chr19	-	48360071	48360183	48345159	48345354	48363290	48363674	6,12,5	3,0,13	8,5,7	11,6,5	261	149	0.00109128	0.0132664	0.533,1.0,0.18	0.293,0.322,0.444	0.218
ENSG00000136869	TLR4	chr9	+	117708198	117708318	117704191	117704565	117708562	117708729	37,43,29	13,18,15	2,7,4	5,11,7	269	149	8.81224e-06	0.000184368	0.612,0.57,0.517	0.181,0.261,0.24	0.339
ENSG00000196116	TDRD7	chr9	+	97428459	97428672	97412095	97412238	97430932	97431074	88,95,82	1,3,0	67,27,40	1,2,8	298	149	2.18367e-06	5.20739e-05	0.978,0.941,1.0	0.971,0.871,0.714	0.121
ENSG00000133393	CEP20	chr16	-	15882948	15883020	15867178	15867516	15884007	15884205	1,2,7	1,0,2	7,3,1	2,1,4	221	149	2.10988e-06	5.04708e-05	0.403,1.0,0.702	0.702,0.669,0.144	0.197
ENSG00000133393	CEP20	chr16	-	15882948	15883048	15867306	15867516	15884007	15884205	0,2,4	1,0,2	1,3,2	2,1,4	249	149	7.42042e-07	1.95005e-05	0.0,1.0,0.545	0.23,0.642,0.23	0.148
ENSG00000125485	DDX31	chr9	-	132618329	132618441	132612086	132612255	132630263	132630403	44,27,31	1,2,0	55,62,58	6,11,6	261	149	0	0	0.962,0.885,1.0	0.84,0.763,0.847	0.132
ENSG00000181090	EHMT1	chr9	+	137775108	137775252	137762674	137762820	137776617	137776840	100,57,73	3,0,1	67,44,87	7,5,3	293	149	5.38317e-08	1.7556e-06	0.944,1.0,0.974	0.83,0.817,0.936	0.112
ENSG00000130559	CAMSAP1	chr9	-	135881632	135881794	135866378	135866536	135906999	135907228	49,44,42	2,7,8	53,39,39	0,1,5	298	149	0.00396887	0.0398785	0.925,0.759,0.724	1.0,0.951,0.796	-0.113
ENSG00000119487	MAPKAP1	chr9	-	125506309	125506417	125467971	125468109	125543058	125543168	69,44,57	2,2,1	59,50,66	4,6,8	257	149	0.00198774	0.0222692	0.952,0.927,0.971	0.895,0.829,0.827	0.1
ENSG00000167081	PBX3	chr9	+	125915685	125915927	125748181	125748623	125929654	125929845	76,71,71	15,7,13	255247237	11,8,16	298	149	9.64784e-14	7.38864e-12	0.717,0.835,0.732	0.921,0.939,0.881	-0.152
ENSG00000196914	ARHGEF12	chr11	+	120409393	120409450	120407737	120407823	120420752	120420851	46,29,55	29,25,24	16,14,18	23,16,35	206	149	3.1998e-06	7.38103e-05	0.534,0.456,0.624	0.335,0.388,0.271	0.207
ENSG00000010361	FUZ	chr19	-	49812446	49812685	49812279	49812335	49812995	49813284	3,0,0	3,4,2	7,13,15	8,3,9	298	149	0	0	0.333,0.0,0.0	0.304,0.684,0.455	-0.37
ENSG00000117054	ACADM	chr1	+	75728388	75728488	75724779	75724817	75732643	75732741	128120110	7,13,17	88,80,122	30,34,46	249	149	0	0	0.916,0.847,0.795	0.637,0.585,0.613	0.241
ENSG00000117054	ACADM	chr1	+	75728400	75728488	75724430	75724817	75732643	75732741	266243248	7,13,17	186219262	30,34,46	237	149	0	0	0.96,0.922,0.902	0.796,0.802,0.782	0.135
ENSG00000138834	MAPK8IP3	chr16	+	1744977	1745103	1743334	1743476	1747028	1747275	37,41,39	0,0,2	29,39,41	12,11,11	275	149	0	0	1.0,1.0,0.914	0.567,0.658,0.669	0.34
ENSG00000119509	INVS	chr9	+	100131869	100131954	100126382	100126549	100226061	100226235	2,0,0	10,22,9	2,3,9	10,20,18	234	149	4.29076e-09	1.69682e-07	0.113,0.0,0.0	0.113,0.087,0.241	-0.109
ENSG00000136819	C9orf78	chr9	-	129834706	129834766	129833657	129833709	129835138	129835275	266359343	0,0,1	340313356	31,28,24	209	149	0	0	1.0,1.0,0.996	0.887,0.889,0.914	0.102
ENSG00000136819	C9orf78	chr9	-	129834711	129834766	129833657	129833709	129835138	129835254	36,96,86	0,0,1	71,60,99	31,28,24	204	149	0	0	1.0,1.0,0.984	0.626,0.61,0.751	0.332
ENSG00000169155	ZBTB43	chr9	+	126808792	126808915	126805039	126805132	126832486	126838210	10,16,21	2,7,4	16,21,20	6,13,16	272	149	0.000364379	0.00509097	0.733,0.556,0.742	0.594,0.469,0.406	0.187
ENSG00000146067	FAM193B	chr5	-	177547167	177547228	177538904	177539147	177553167	177553266	5,11,9	20,19,26	11,15,21	8,14,15	210	149	1.47032e-08	5.25739e-07	0.151,0.291,0.197	0.494,0.432,0.498	-0.262
ENSG00000112234	FBXL4	chr6	-	98917373	98917719	98905425	98905670	98926476	98927060	37,22,39	2,0,1	49,53,56	6,6,2	298	149	4.59399e-08	1.52079e-06	0.902,1.0,0.951	0.803,0.815,0.933	0.101
ENSG00000112234	FBXL4	chr6	-	98934761	98934879	98927704	98927822	98947805	98947946	3,19,13	1,1,2	25,11,32	4,9,14	267	149	0	0	0.626,0.914,0.784	0.777,0.405,0.561	0.194
ENSG00000162814	SPATA17	chr1	+	217669032	217669083	217651096	217651178	217683257	217683361	21,6,8	1,2,4	9,7,6	0,0,0	200	149	1.29586e-05	0.000261864	0.94,0.691,0.598	1.0,1.0,1.0	-0.257
ENSG00000135018	UBQLN1	chr9	-	83666349	83666394	83665029	83665145	83669184	83669291	124,91,101	41,43,48	83,104,97	19,19,13	194	149	1.76638e-08	6.24706e-07	0.699,0.619,0.618	0.77,0.808,0.851	-0.164
ENSG00000197965	MPZL1	chr1	+	167773235	167773368	167721981	167722242	167787819	167787844	39,17,22	0,12,2	105,84,81	1,0,1	282	149	3.06188e-12	1.914e-10	1.0,0.428,0.853	0.982,1.0,0.977	-0.226
ENSG00000197965	MPZL1	chr1	+	167773235	167773368	167765582	167765749	167787819	167787844	39,17,19	11,15,21	103,84,81	15,17,21	282	149	4.42979e-14	3.56078e-12	0.652,0.375,0.323	0.784,0.723,0.671	-0.276
ENSG00000197965	MPZL1	chr1	+	167776063	167776166	167773235	167773368	167787819	167788012	405357384	42,18,19	445469520	114,90,88	252	149	0	0	0.851,0.921,0.923	0.698,0.755,0.777	0.155
ENSG00000158079	PTPDC1	chr9	+	94057117	94057179	94031026	94031127	94064733	94064821	4,0,2	1,4,2	0,0,1	7,7,8	211	149	1.29481e-06	3.24746e-05	0.739,0.0,0.414	0.0,0.0,0.081	0.357
ENSG00000149273	RPS3	chr11	+	75400693	75400777	75399518	75399577	75401639	75401733	33,17,12	3,2,9	100108145	4,8,8	233	149	1.20477e-09	5.21668e-08	0.876,0.845,0.46	0.941,0.896,0.921	-0.192
ENSG00000164930	FZD6	chr8	+	103328267	103328416	103324480	103325498	103329654	103329971	68,43,71	4,4,8	183196204	0,4,5	298	149	6.25326e-10	2.83529e-08	0.895,0.843,0.816	1.0,0.961,0.953	-0.12
ENSG00000196792	STRN3	chr14	-	30929200	30929311	30913523	30913657	30935162	30935304	19,12,15	48,19,26	31,22,22	15,18,23	260	149	4.37721e-06	9.83642e-05	0.185,0.266,0.248	0.542,0.412,0.354	-0.203
ENSG00000225138	SLC9A3-AS1	chr5	+	477243	477336	476231	476563	477805	477849	7,9,9	0,2,3	4,17,8	0,0,0	242	149	0.000123138	0.00195744	1.0,0.735,0.649	1.0,1.0,1.0	-0.205
ENSG00000185158	LRRC37B	chr17	+	32020696	32020803	32007973	32008132	32021392	32021859	3,10,14	2,3,0	10,11,2	0,0,0	256	149	5.49742e-05	0.000961901	0.466,0.66,1.0	1.0,1.0,1.0	-0.291
ENSG00000281649	EBLN3P	chr9	+	37084198	37084292	37079916	37080030	37086667	37087837	3,0,3	2,4,5	2,6,9	5,2,3	243	149	0.000411604	0.00565077	0.479,0.0,0.269	0.197,0.648,0.648	-0.248
ENSG00000145868	FBXO38	chr5	+	148427212	148427722	148425521	148425701	148433423	148433524	59,46,54	17,9,6	32,38,44	5,2,1	298	149	0.000982221	0.0121248	0.634,0.719,0.818	0.762,0.905,0.957	-0.151
ENSG00000145868	FBXO38	chr5	+	148427212	148427947	148425521	148425701	148433423	148433524	85,58,89	17,9,6	47,51,85	5,2,1	298	149	0.000145097	0.00225778	0.714,0.763,0.881	0.825,0.927,0.977	-0.124
ENSG00000125743	SNRPD2	chr19	-	45689232	45689347	45688386	45688566	45690571	45690667	28,46,41	1,7,9	35,46,44	14,14,12	264	149	4.59178e-06	0.000102607	0.94,0.788,0.72	0.585,0.65,0.674	0.18
ENSG00000137074	APTX	chr9	-	32988082	32988124	32987543	32987731	32989758	32989895	31,35,35	7,9,14	54,50,54	45,32,26	191	149	1.59168e-07	4.78432e-06	0.776,0.752,0.661	0.484,0.549,0.618	0.179
ENSG00000137074	APTX	chr9	-	32988082	32988129	32987543	32987731	32989758	32989895	48,49,74	7,9,14	68,53,66	45,32,26	196	149	2.20934e-14	1.84581e-12	0.839,0.805,0.801	0.535,0.557,0.659	0.231
ENSG00000137074	APTX	chr9	-	32988082	32988129	32987543	32987846	32989758	32989895	29,41,60	5,2,2	54,41,52	15,15,10	196	149	4.44089e-16	4.36804e-14	0.815,0.94,0.958	0.732,0.675,0.798	0.169
ENSG00000137074	APTX	chr9	-	32997242	32997348	32989758	32989895	33001515	33001613	10,11,9	2,3,2	16,12,10	10,10,14	255	149	1.13296e-07	3.48623e-06	0.745,0.682,0.724	0.483,0.412,0.294	0.321
ENSG00000137074	APTX	chr9	-	32997242	32997348	32989758	32989895	33001566	33001583	12,12,19	32,26,33	18,11,18	85,81,77	255	149	9.06175e-08	2.8366e-06	0.18,0.212,0.252	0.11,0.074,0.12	0.113
ENSG00000063169	BICRA	chr19	+	47681975	47682152	47678961	47681276	47694114	47694726	13,14,24	1,2,1	7,6,2	5,0,13	298	149	6.15892e-06	0.000133529	0.867,0.778,0.923	0.412,1.0,0.071	0.362
ENSG00000140464	PML	chr15	+	74032571	74032715	74024856	74024927	74033155	74033414	304226261	33,37,38	55,45,62	15,25,20	293	149	1.87533e-06	4.54068e-05	0.824,0.756,0.777	0.651,0.478,0.612	0.205
ENSG00000107036	RIC1	chr9	+	5753535	5753646	5753199	5753238	5754840	5754930	39,51,71	0,3,4	32,41,10	10,2,4	260	149	1.16005e-06	2.93941e-05	1.0,0.907,0.91	0.647,0.922,0.589	0.22
ENSG00000149231	CCDC82	chr11	-	96385936	96386020	96383961	96384761	96387529	96387613	2,0,2	0,3,4	3,1,1	0,0,0	233	149	3.48523e-09	1.39802e-07	1.0,0.0,0.242	1.0,1.0,1.0	-0.586
ENSG00000242516	LINC00960	chr3	+	75673193	75673238	75672371	75672769	75686297	75687323	0,1,0	1,0,1	1,3,2	2,0,0	194	149	0.000841026	0.0105704	0.0,1.0,0.0	0.277,1.0,1.0	-0.426
ENSG00000242516	LINC00960	chr3	+	75675967	75676128	75675763	75675880	75686297	75687323	10,15,9	2,0,0	18,29,30	6,0,4	298	149	1.1697e-06	2.96144e-05	0.714,1.0,1.0	0.6,1.0,0.789	0.108
ENSG00000227036	LINC00511	chr17	-	72420699	72420964	72403321	72404816	72422746	72423047	14,13,29	3,5,3	12,15,22	0,0,0	298	149	2.59006e-07	7.42448e-06	0.7,0.565,0.829	1.0,1.0,1.0	-0.302
ENSG00000227036	LINC00511	chr17	-	72420699	72420964	72403321	72404816	72422784	72423108	11,10,33	4,2,2	12,14,23	0,0,0	298	149	2.98546e-05	0.000555694	0.579,0.714,0.892	1.0,1.0,1.0	-0.272
ENSG00000227036	LINC00511	chr17	-	72420699	72420964	72403321	72404816	72428235	72428298	11,20,30	29,31,30	24,20,32	77,85,125	298	149	5.69752e-11	3.01386e-09	0.159,0.244,0.333	0.135,0.105,0.113	0.128
ENSG00000227036	LINC00511	chr17	-	72420699	72421066	72403321	72404816	72422746	72423079	12,9,28	3,5,3	12,14,22	0,0,0	298	149	1.25772e-07	3.8362e-06	0.667,0.474,0.824	1.0,1.0,1.0	-0.345
ENSG00000227036	LINC00511	chr17	-	72420699	72421066	72403321	72404816	72428235	72428298	11,9,28	29,31,30	16,16,22	77,85,125	298	149	1.70529e-10	8.42694e-09	0.159,0.127,0.318	0.094,0.086,0.081	0.114
ENSG00000227036	LINC00511	chr17	-	72431127	72431224	72427333	72428298	72592202	72592368	22,22,14	14,17,21	44,48,50	65,77,106	246	149	6.98681e-08	2.2267e-06	0.488,0.439,0.288	0.291,0.274,0.222	0.143
ENSG00000185697	MYBL1	chr8	-	66566063	66566243	66562174	66564825	66566683	66566788	22,5,19	35,22,26	18,35,14	12,13,13	298	149	4.40983e-06	9.90249e-05	0.239,0.102,0.268	0.429,0.574,0.35	-0.248
ENSG00000055950	MRPL43	chr10	-	100983947	100984074	100983754	100983817	100987089	100987270	5,3,1	0,0,5	2,4,5	1,1,4	276	149	0.00118531	0.0142713	1.0,1.0,0.097	0.519,0.683,0.403	0.164
ENSG00000148356	LRSAM1	chr9	+	127495319	127495414	127492801	127492897	127495963	127496095	22,12,14	0,0,0	13,9,21	2,7,0	244	149	2.33085e-05	0.000445429	1.0,1.0,1.0	0.799,0.44,1.0	0.254
ENSG00000196922	ZNF252P	chr8	-	144994478	144994592	144978138	144978553	144999602	144999769	10,13,10	2,0,0	7,16,17	1,2,5	263	149	2.96898e-06	6.89064e-05	0.739,1.0,1.0	0.799,0.819,0.658	0.154
ENSG00000196922	ZNF252P	chr8	-	144996506	144996607	144978138	144978553	144999602	144999769	2,5,7	2,0,0	7,6,8	1,2,5	250	149	4.76257e-07	1.28956e-05	0.373,1.0,1.0	0.807,0.641,0.488	0.146
ENSG00000196756	SNHG17	chr20	-	38422086	38422241	38421005	38421098	38426418	38426503	18,28,15	17,13,11	35,54,59	4,9,8	298	149	2.9976e-15	2.70236e-13	0.346,0.519,0.405	0.814,0.75,0.787	-0.36
ENSG00000196756	SNHG17	chr20	-	38422091	38422241	38421005	38421098	38426418	38426503	28,33,24	17,13,11	41,58,60	4,9,8	298	149	1.694e-10	8.39135e-09	0.452,0.559,0.522	0.837,0.763,0.789	-0.285
ENSG00000196756	SNHG17	chr20	-	38422095	38422241	38421005	38421098	38426418	38426503	7,21,19	17,13,11	28,33,40	4,9,8	295	149	2.9441e-11	1.61999e-09	0.172,0.449,0.466	0.78,0.649,0.716	-0.353
ENSG00000196756	SNHG17	chr20	-	38425934	38426048	38421005	38421098	38426418	38426503	9,6,3	17,13,11	11,6,17	4,9,8	263	149	0.000139386	0.00217827	0.231,0.207,0.134	0.609,0.274,0.546	-0.286
ENSG00000196756	SNHG17	chr20	-	38425934	38426048	38421005	38422241	38426418	38426503	20,10,20	7,19,14	28,19,24	29,33,39	263	149	0.00095503	0.0118327	0.618,0.23,0.447	0.354,0.246,0.259	0.145
ENSG00000196756	SNHG17	chr20	-	38425934	38426052	38421005	38422241	38426418	38426503	20,7,17	7,19,14	18,8,11	29,33,39	267	149	3.01095e-07	8.5199e-06	0.615,0.171,0.404	0.257,0.119,0.136	0.226
ENSG00000132549	VPS13B	chr8	+	99507136	99507203	99502835	99502950	99507769	99507911	1,10,14	0,0,0	2,4,5	1,4,2	216	149	4.2462e-07	1.16459e-05	1.0,1.0,1.0	0.58,0.408,0.633	0.46
ENSG00000132549	VPS13B	chr8	+	99507769	99507911	99507136	99507203	99511103	99511340	0,2,3	12,7,15	4,5,9	0,4,10	291	149	4.21917e-08	1.40198e-06	0.0,0.128,0.093	1.0,0.39,0.315	-0.495
ENSG00000164953	TMEM67	chr8	+	93811117	93811311	93809784	93809887	93815304	93815447	3,8,2	29,13,24	0,0,0	9,11,8	298	149	4.43349e-05	0.000792404	0.049,0.235,0.04	0.0,0.0,0.0	0.108
ENSG00000171466	ZNF562	chr19	-	9658008	9658135	9656546	9656653	9660719	9660874	26,17,15	0,0,1	13,16,25	2,0,4	276	149	0.00405815	0.0405967	1.0,1.0,0.89	0.778,1.0,0.771	0.114
ENSG00000171466	ZNF562	chr19	-	9659378	9659467	9656546	9656653	9660719	9660821	14,24,26	0,0,1	24,13,13	2,0,4	238	149	0.00493973	0.0479285	1.0,1.0,0.942	0.883,1.0,0.67	0.13
ENSG00000171466	ZNF562	chr19	-	9659378	9659467	9658008	9658135	9660719	9660821	42,39,42	0,2,0	37,26,28	2,4,3	238	149	0.000752644	0.00956898	1.0,0.924,1.0	0.921,0.803,0.854	0.115
ENSG00000104529	EEF1D	chr8	-	143590607	143590729	143589510	143590081	143597347	143597415	15,13,10	9,15,19	19,19,20	7,15,11	271	149	0.00406894	0.0406848	0.478,0.323,0.224	0.599,0.411,0.5	-0.162
ENSG00000104529	EEF1D	chr8	-	143590607	143590735	143589694	143590081	143592646	143592893	16,13,11	4,1,3	21,20,20	8,4,8	277	149	0.00506798	0.0489698	0.683,0.875,0.664	0.585,0.729,0.574	0.111
ENSG00000104529	EEF1D	chr8	-	143590607	143590738	143588990	143590081	143596087	143596345	16,13,13	0,0,1	23,20,20	1,1,5	280	149	0.000448337	0.0060872	1.0,1.0,0.874	0.924,0.914,0.68	0.119
ENSG00000104529	EEF1D	chr8	-	143590644	143590735	143589893	143590081	143597347	143597411	1,8,4	9,15,19	9,15,10	7,15,11	240	149	7.54418e-09	2.84109e-07	0.065,0.249,0.116	0.444,0.383,0.361	-0.253
ENSG00000104529	EEF1D	chr8	-	143590644	143590738	143589643	143590081	143597347	143597415	2,3,7	9,15,19	19,21,18	7,15,11	243	149	0	0	0.12,0.109,0.184	0.625,0.462,0.501	-0.392
ENSG00000164830	OXR1	chr8	+	106737519	106737600	106713822	106713985	106739457	106739583	25,24,38	31,20,28	32,41,70	13,13,12	230	149	1.33935e-08	4.83115e-07	0.343,0.437,0.468	0.615,0.671,0.791	-0.276
ENSG00000164830	OXR1	chr8	+	106737519	106737600	106726106	106726309	106739457	106739583	17,18,36	50,38,22	38,28,44	3,20,28	230	149	0.000228287	0.00338055	0.181,0.235,0.515	0.891,0.476,0.504	-0.313
ENSG00000165115	KIF27	chr9	-	83859155	83859371	83853628	83853835	83870518	83870632	10,1,6	0,0,0	7,6,12	1,3,1	298	149	0.00377922	0.0382098	1.0,1.0,1.0	0.778,0.5,0.857	0.288
ENSG00000165115	KIF27	chr9	-	83867683	83867860	83853628	83853835	83870518	83870632	8,6,15	0,0,0	2,0,7	1,3,1	298	149	5.28089e-05	0.000928731	1.0,1.0,1.0	0.5,0.0,0.778	0.574
ENSG00000165115	KIF27	chr9	-	83880296	83880494	83859155	83859371	83883812	83884018	9,11,4	6,0,0	1,1,3	0,0,0	298	149	0.000460421	0.00623615	0.429,1.0,1.0	1.0,1.0,1.0	-0.19
ENSG00000158863	FAM160B2	chr8	+	22089760	22089854	22089183	22089298	22094439	22094518	9,4,3	9,46,24	1,0,4	23,31,15	243	149	0.00142221	0.016715	0.38,0.051,0.071	0.026,0.0,0.141	0.112
ENSG00000178209	PLEC	chr8	-	143922503	143925884	143915152	143922395	143926783	143926882	176153160	9,3,3	45,43,58	15,14,16	298	149	0	0	0.907,0.962,0.964	0.6,0.606,0.644	0.328
ENSG00000147687	TATDN1	chr8	-	124503839	124503951	124495471	124495542	124504274	124504347	14,10,2	10,6,6	11,15,19	2,11,1	261	149	0.00250698	0.0270811	0.444,0.488,0.16	0.758,0.438,0.916	-0.34
ENSG00000070501	POLB	chr8	+	42339011	42339069	42338481	42338685	42344952	42345019	37,38,41	43,37,48	18,34,38	13,20,27	207	149	0.00363794	0.0370533	0.382,0.425,0.381	0.499,0.55,0.503	-0.121
ENSG00000147601	TERF1	chr8	+	73030335	73030395	73026939	73027052	73032041	73032133	24,17,9	89,71,90	23,24,22	29,29,45	209	149	2.29881e-11	1.28794e-09	0.161,0.146,0.067	0.361,0.371,0.258	-0.205
ENSG00000154309	DISP1	chr1	+	222823855	222823945	222815058	222815078	222835118	222835215	27,26,19	5,4,4	9,10,7	9,12,7	239	149	2.42248e-11	1.35354e-09	0.771,0.802,0.748	0.384,0.342,0.384	0.404
ENSG00000154309	DISP1	chr1	+	222823855	222823945	222815077	222815171	222835118	222835215	27,26,19	4,6,7	9,9,7	24,7,4	239	149	2.08846e-06	4.99777e-05	0.808,0.73,0.629	0.189,0.445,0.522	0.337
ENSG00000154309	DISP1	chr1	+	222827427	222827601	222823855	222823945	222835118	222835215	22,11,7	48,42,47	54,45,44	20,17,18	298	149	0	0	0.186,0.116,0.069	0.574,0.57,0.55	-0.441
ENSG00000154309	DISP1	chr1	+	222836995	222837066	222835118	222835215	222837218	222837380	39,38,42	0,0,0	43,34,33	5,2,5	220	149	1.27932e-07	3.89186e-06	1.0,1.0,1.0	0.853,0.92,0.817	0.137
ENSG00000154309	DISP1	chr1	+	222899780	222899865	222872270	222872432	222942806	222943332	5,0,4	0,2,1	3,1,2	0,0,0	234	149	0.00265638	0.0284356	1.0,0.0,0.718	1.0,1.0,1.0	-0.427
ENSG00000154309	DISP1	chr1	+	222928429	222928570	222815038	222815078	222942806	222943332	0,0,0	2,1,2	33,15,33	2,5,1	290	149	5.2065e-11	2.766e-09	0.0,0.0,0.0	0.894,0.607,0.944	-0.815
ENSG00000154309	DISP1	chr1	+	222928429	222928570	222899780	222899865	222942806	222943332	0,0,0	4,1,3	35,16,37	3,3,2	290	149	2.15827e-13	1.58016e-11	0.0,0.0,0.0	0.857,0.733,0.905	-0.832
ENSG00000147364	FBXO25	chr8	+	432885	432935	431340	431444	435614	435700	68,47,55	16,14,15	26,23,21	2,3,2	199	149	0.00323439	0.0335836	0.761,0.715,0.733	0.907,0.852,0.887	-0.146
ENSG00000288596	C8orf44	chr8	+	66676744	66676902	66667651	66667701	66677641	66677954	19,16,14	10,4,14	26,20,27	8,3,7	298	149	0.0019344	0.0217626	0.487,0.667,0.333	0.619,0.769,0.659	-0.187
ENSG00000179950	PUF60	chr8	-	143827384	143827536	143824312	143824396	143828983	143829044	2,7,8	0,0,1	5,3,2	2,4,7	298	149	0	0	1.0,1.0,0.8	0.556,0.273,0.125	0.615
ENSG00000179950	PUF60	chr8	-	143827384	143827536	143824312	143824399	143828983	143829044	11,31,25	1,4,1	36,18,42	6,7,5	298	149	9.36099e-06	0.000194396	0.846,0.795,0.926	0.75,0.562,0.808	0.149
ENSG00000147677	EIF3H	chr8	-	116655855	116656005	116646470	116646603	116755665	116755784	7,6,3	3,4,3	0,2,4	8,4,7	298	149	7.64799e-05	0.00128805	0.538,0.429,0.333	0.0,0.2,0.222	0.293
ENSG00000120910	PPP3CC	chr8	+	22539468	22539498	22532920	22533018	22540614	22541056	20,10,6	50,40,51	17,12,24	22,36,11	179	149	0.000798377	0.01009	0.25,0.172,0.089	0.391,0.217,0.645	-0.247
ENSG00000115935	WIPF1	chr2	-	174597600	174597858	174585522	174585611	174625820	174625960	111102144	0,0,0	0,1,0	6,0,1	298	149	7.2485e-08	2.30058e-06	1.0,1.0,1.0	0.0,1.0,0.0	0.667
ENSG00000078674	PCM1	chr8	+	17924712	17924780	17922839	17923188	17935588	17935706	60,70,67	2,0,1	43,58,80	3,6,15	217	149	0	0	0.954,1.0,0.979	0.908,0.869,0.786	0.123
ENSG00000078674	PCM1	chr8	+	17940041	17940158	17939690	17939861	17947185	17947363	59,40,24	30,29,48	24,13,37	41,33,53	266	149	3.91501e-05	0.000707956	0.524,0.436,0.219	0.247,0.181,0.281	0.157
ENSG00000078674	PCM1	chr8	+	17980590	17980755	17972328	17972687	17985446	17985619	80,78,81	46,49,41	86105113	36,38,30	298	149	0.0002121	0.00317444	0.465,0.443,0.497	0.544,0.58,0.653	-0.124
ENSG00000003989	SLC7A2	chr8	+	17502256	17502302	17497087	17497237	17543317	17543715	9,12,6	2,5,4	12,8,13	16,10,25	195	149	3.43451e-11	1.87642e-09	0.775,0.647,0.534	0.364,0.379,0.284	0.31
ENSG00000129696	TTI2	chr8	-	33507228	33507321	33503747	33503935	33509745	33509785	73,60,83	8,2,9	46,62,54	13,14,7	242	149	1.65646e-05	0.000326274	0.849,0.949,0.85	0.685,0.732,0.826	0.135
ENSG00000176731	RBIS	chr8	-	85219235	85219360	85217385	85217502	85220305	85220353	1,1,0	307354459	201255319	158154199	274	149	0	0	0.002,0.002,0.0	0.409,0.474,0.466	-0.448
ENSG00000176731	RBIS	chr8	-	85219235	85219363	85217385	85217502	85220305	85220384	2,2,4	307354459	271349410	158154199	277	149	0	0	0.003,0.003,0.005	0.48,0.549,0.526	-0.515
ENSG00000143590	EFNA3	chr1	+	155086127	155086205	155085876	155085942	155086412	155086923	18,35,23	6,6,7	161223219	19,23,19	227	149	6.48322e-09	2.47945e-07	0.663,0.793,0.683	0.848,0.864,0.883	-0.152
ENSG00000123684	LPGAT1	chr1	-	211830182	211830330	211829058	211829323	211830572	211830722	12,39,55	0,8,1	48,65,40	18,8,23	297	149	8.60789e-10	3.81305e-08	1.0,0.71,0.965	0.572,0.803,0.466	0.278
ENSG00000141298	SSH2	chr17	-	29848848	29848929	29793615	29793937	29929937	29930167	7,1,1	2,3,3	1,2,6	12,16,10	230	149	0.00436062	0.0432152	0.694,0.178,0.178	0.051,0.075,0.28	0.215
ENSG00000106327	TFR2	chr7	-	100629252	100629372	100628072	100628306	100630888	100631052	8,4,6	0,0,0	25,17,27	4,5,8	269	149	4.62324e-07	1.25625e-05	1.0,1.0,1.0	0.776,0.653,0.651	0.307
ENSG00000224597	SVIL-AS1	chr10	+	29458273	29458520	29415356	29415412	29482832	29483432	14,16,12	0,2,2	6,7,18	3,4,0	298	149	1.5972e-05	0.000315711	1.0,0.8,0.75	0.5,0.467,1.0	0.194
ENSG00000092871	RFFL	chr17	-	35014739	35014763	35005989	35012149	35016369	35016580	37,40,48	2,7,5	23,47,25	9,9,11	173	149	3.0261e-06	7.01001e-05	0.941,0.831,0.892	0.688,0.818,0.662	0.165
ENSG00000092871	RFFL	chr17	-	35021370	35021781	35017522	35017606	35026373	35026561	41,50,35	6,10,6	36,52,39	1,3,5	298	149	0.00373398	0.0378643	0.774,0.714,0.745	0.947,0.897,0.796	-0.136
ENSG00000162086	ZNF75A	chr16	+	3308312	3308836	3305405	3305643	3311752	3311948	22,40,20	0,4,0	23,35,28	4,2,4	298	149	3.36521e-07	9.4099e-06	1.0,0.833,1.0	0.742,0.897,0.778	0.139
ENSG00000147799	ARHGAP39	chr8	-	144537720	144537813	144534128	144534202	144545248	144545810	29,30,22	0,0,0	29,39,20	3,5,3	242	149	1.16107e-07	3.56028e-06	1.0,1.0,1.0	0.856,0.828,0.804	0.171
ENSG00000185728	YTHDF3	chr8	+	63175336	63175416	63169386	63169411	63186146	63187745	56,25,55	5,0,0	22,14,34	1,4,4	229	149	1.14824e-05	0.000234575	0.879,1.0,1.0	0.935,0.695,0.847	0.134
ENSG00000143224	PPOX	chr1	+	161167370	161167486	161167099	161167234	161168992	161169183	13,23,38	1,5,2	10,12,26	1,0,0	265	149	0.000330339	0.00466512	0.88,0.721,0.914	0.849,1.0,1.0	-0.111
ENSG00000143224	PPOX	chr1	+	161167994	161168127	161167120	161167234	161168992	161169183	1,0,8	1,5,2	3,1,5	1,0,0	282	149	1.91707e-07	5.67498e-06	0.346,0.0,0.679	0.613,1.0,1.0	-0.529
ENSG00000143224	PPOX	chr1	+	161168412	161168576	161167099	161167234	161168992	161169183	32,22,36	1,5,2	26,34,57	1,0,0	298	149	2.06053e-05	0.000398584	0.941,0.688,0.9	0.929,1.0,1.0	-0.133
ENSG00000143224	PPOX	chr1	+	161168431	161168576	161167099	161167234	161168992	161169183	32,23,37	1,5,2	26,31,59	1,0,0	294	149	2.81334e-05	0.000526843	0.942,0.7,0.904	0.929,1.0,1.0	-0.128
ENSG00000143224	PPOX	chr1	+	161168444	161168576	161167099	161167234	161168992	161169183	28,19,28	1,5,2	25,28,52	1,0,0	281	149	0.000321622	0.00456295	0.937,0.668,0.881	0.93,1.0,1.0	-0.148
ENSG00000120925	RNF170	chr8	-	42865415	42865489	42861329	42861855	42870003	42870112	52,26,63	3,5,7	21,31,45	0,1,2	223	149	0.00234511	0.025643	0.921,0.777,0.857	1.0,0.954,0.938	-0.112
ENSG00000178764	ZHX2	chr8	+	122863476	122863539	122781654	122781946	122973241	122974510	1,2,2	0,0,0	5,10,10	0,0,7	212	149	0.00340309	0.0350751	1.0,1.0,1.0	1.0,1.0,0.501	0.166
ENSG00000177335	C8orf31	chr8	+	143042957	143043087	143039260	143039569	143043177	143043262	10,3,11	4,13,2	2,0,1	0,1,0	279	149	0.00130384	0.0154804	0.572,0.11,0.746	1.0,0.0,1.0	-0.191
ENSG00000003096	KLHL13	chrX	-	117983479	117983545	117945433	117945575	118028423	118028495	0,1,4	2,14,5	0,4,5	4,7,4	215	149	0.0014227	0.0167155	0.0,0.047,0.357	0.0,0.284,0.464	-0.115
ENSG00000136699	SMPD4	chr2	-	130161090	130161272	130157250	130157396	130164373	130164445	44,61,68	54,66,80	7,8,23	73,89,70	298	149	0	0	0.289,0.316,0.298	0.046,0.043,0.141	0.224
ENSG00000136699	SMPD4	chr2	-	130161185	130161272	130157250	130157396	130164373	130164445	89108113	54,66,80	28,26,38	73,89,70	236	149	0	0	0.51,0.508,0.471	0.195,0.156,0.255	0.294
ENSG00000140396	NCOA2	chr8	-	70144641	70144848	70141183	70141399	70148272	70148483	34,26,40	2,2,1	45,42,44	8,2,11	298	149	2.08865e-07	6.1182e-06	0.895,0.867,0.952	0.738,0.913,0.667	0.132
ENSG00000164938	TP53INP1	chr8	-	94932069	94932107	94925971	94930728	94939859	94940220	19,8,16	5,11,9	2,9,1	10,9,6	187	149	0.000547064	0.00728311	0.752,0.367,0.586	0.137,0.443,0.117	0.336
ENSG00000158106	RHPN1	chr8	+	143381267	143381344	143380064	143380783	143381571	143381718	3,3,5	3,0,0	36,58,63	1,0,14	226	149	3.81112e-05	0.000691199	0.397,1.0,1.0	0.96,1.0,0.748	-0.104
ENSG00000153310	CYRIB	chr8	-	129879388	129879471	129871374	129871496	129903311	129903350	214188229	8,3,7	263625693015	291284316	232	149	0	0	0.945,0.976,0.955	0.853,0.853,0.86	0.103
ENSG00000153310	CYRIB	chr8	-	129880375	129880458	129879388	129879471	129896671	129896854	1,1,3	0,0,0	38,37,30	27,22,15	232	149	7.27529e-13	4.87976e-11	1.0,1.0,1.0	0.475,0.519,0.562	0.481
ENSG00000153310	CYRIB	chr8	-	129880375	129880458	129879388	129879471	129896748	129896854	1,1,3	0,0,0	38,38,30	4,14,11	232	149	7.36675e-06	0.00015679	1.0,1.0,1.0	0.859,0.635,0.637	0.29
ENSG00000153310	CYRIB	chr8	-	129880375	129880458	129879388	129879471	129939607	129939754	1,1,3	1,1,0	42,37,30	47,29,62	232	149	0	0	0.391,0.391,1.0	0.365,0.45,0.237	0.243
ENSG00000153310	CYRIB	chr8	-	129896748	129896854	129880375	129880458	129903311	129903350	0,0,0	1,3,5	21,12,21	91,99,91	255	149	0	0	0.0,0.0,0.0	0.119,0.066,0.119	-0.101
ENSG00000153310	CYRIB	chr8	-	129904498	129904585	129903311	129903350	129939607	129939746	78,92,118	11,48,48	166318992159	204821542363	236	149	0	0	0.817,0.548,0.608	0.339,0.358,0.366	0.303
ENSG00000153310	CYRIB	chr8	-	129904498	129904585	129903311	129903350	129970942	129970972	74,69,82	25,26,51	432456529	15,26,38	236	149	0	0	0.651,0.626,0.504	0.948,0.917,0.898	-0.327
ENSG00000174483	BBS1	chr11	+	66523171	66523365	66521269	66521376	66523455	66523531	1,1,0	7,8,8	4,8,3	14,9,14	298	149	5.40461e-08	1.75887e-06	0.067,0.059,0.0	0.125,0.308,0.097	-0.135
ENSG00000174483	BBS1	chr11	+	66529818	66529952	66526648	66526807	66530893	66531028	32,41,52	1,0,0	26,32,24	8,1,0	283	149	8.86224e-05	0.00146569	0.944,1.0,1.0	0.631,0.944,1.0	0.123
ENSG00000139613	SMARCC2	chr12	-	56164302	56164368	56162982	56163765	56164647	56164731	37,53,70	15,45,51	3,3,3	57,76,72	215	149	0	0	0.631,0.449,0.487	0.035,0.027,0.028	0.492
ENSG00000139613	SMARCC2	chr12	-	56172936	56173029	56172584	56172704	56173695	56173849	13,30,29	99107102	45,53,77	69,82,55	242	149	6.2983e-13	4.28041e-11	0.075,0.147,0.149	0.287,0.285,0.463	-0.221
ENSG00000259024	TVP23C-CDRT4	chr17	-	15440207	15440285	15436020	15438200	15540432	15540561	35,8,17	5,0,2	1,1,3	0,0,0	227	149	0.00137312	0.0161968	0.821,1.0,0.848	1.0,1.0,1.0	-0.11
ENSG00000259024	TVP23C-CDRT4	chr17	-	15503097	15503232	15440207	15440285	15545784	15545916	9,2,5	0,0,0	2,4,0	1,0,4	284	149	0.000599394	0.00787423	1.0,1.0,1.0	0.512,1.0,0.0	0.496
ENSG00000177685	CRACR2B	chr11	+	830865	831032	830484	830713	831223	831295	21,28,23	13,18,17	5,6,6	1,2,0	298	149	0.00296176	0.0311353	0.447,0.437,0.404	0.714,0.6,1.0	-0.342
ENSG00000090487	SPG21	chr15	-	64988618	64988816	64983506	64983593	64989405	64989496	2,1,0	4,15,3	5,5,8	3,13,7	298	149	1.93179e-14	1.62717e-12	0.2,0.032,0.0	0.455,0.161,0.364	-0.249
ENSG00000176974	SHMT1	chr17	-	18335558	18335675	18333165	18333288	18340042	18340255	132159171	61,36,74	64,83,101	12,22,24	266	149	0.00285951	0.0302212	0.548,0.712,0.564	0.749,0.679,0.702	-0.102
ENSG00000133739	LRRCC1	chr8	+	85109594	85109800	85107237	85107399	85110114	85110180	21,35,11	17,12,15	20,19,27	42,41,44	298	149	1.58621e-10	7.87006e-09	0.382,0.593,0.268	0.192,0.188,0.235	0.209
ENSG00000176894	PXMP2	chr12	+	132695883	132696046	132690262	132690376	132704618	132704898	81,76,88	5,11,9	142129180	5,4,2	298	149	1.5033e-08	5.36597e-07	0.89,0.776,0.83	0.934,0.942,0.978	-0.119
ENSG00000214176	PLEKHM1P1	chr17	-	64824624	64824872	64821766	64822393	64829160	64829208	38,9,23	2,0,4	4,5,8	0,0,0	298	149	0.000976341	0.0120618	0.905,1.0,0.742	1.0,1.0,1.0	-0.118
ENSG00000144554	FANCD2	chr3	+	10041622	10041710	10039720	10039845	10042558	10042663	56,27,39	1,4,4	39,40,43	0,0,0	237	149	0.000321969	0.00456682	0.972,0.809,0.86	1.0,1.0,1.0	-0.12
ENSG00000181513	ACBD4	chr17	+	45137018	45137139	45136107	45136776	45137367	45137454	11,22,13	1,0,6	21,10,21	1,0,0	270	149	0.00010892	0.00176473	0.859,1.0,0.545	0.921,1.0,1.0	-0.172
ENSG00000181513	ACBD4	chr17	+	45139020	45139160	45137912	45137988	45143442	45143850	1,12,3	0,4,1	5,15,9	0,0,0	289	149	9.34733e-06	0.000194178	1.0,0.607,0.607	1.0,1.0,1.0	-0.262
ENSG00000007062	PROM1	chr4	-	15979880	15979904	15971042	15971082	15980421	15980537	7,3,1	3,1,0	35,46,67	79,71,72	173	149	0	0	0.668,0.721,1.0	0.276,0.358,0.445	0.437
ENSG00000180881	CAPS2	chr12	-	75289620	75289775	75284960	75285080	75291743	75291820	8,11,10	1,0,4	1,5,9	0,0,0	298	149	0.000197305	0.00297542	0.8,1.0,0.556	1.0,1.0,1.0	-0.215
ENSG00000180881	CAPS2	chr12	-	75371078	75371482	75359883	75361019	75390321	75390381	4,0,1	1,1,3	3,3,7	3,1,0	298	149	1.84575e-05	0.000360227	0.667,0.0,0.143	0.333,0.6,1.0	-0.374
ENSG00000180881	CAPS2	chr12	-	75371078	75371482	75359883	75361019	75390837	75390908	5,2,5	1,0,4	4,1,5	3,4,5	298	149	1.48405e-05	0.000295911	0.714,1.0,0.385	0.4,0.111,0.333	0.418
ENSG00000180881	CAPS2	chr12	-	75390321	75390381	75371078	75371482	75390837	75390901	4,0,0	5,2,4	2,2,7	3,0,5	209	149	2.60248e-07	7.45313e-06	0.363,0.0,0.0	0.322,1.0,0.5	-0.486
ENSG00000104218	CSPP1	chr8	+	67074805	67074923	67074242	67074351	67076481	67076581	3,1,0	10,15,13	4,0,7	1,12,21	267	149	0.000712333	0.00912809	0.143,0.036,0.0	0.691,0.0,0.157	-0.223
ENSG00000104218	CSPP1	chr8	+	67172768	67172973	67172415	67172555	67175295	67175436	5,0,1	23,13,23	12,7,5	15,26,15	298	149	4.02478e-12	2.4757e-10	0.098,0.0,0.021	0.286,0.119,0.143	-0.143
ENSG00000084234	APLP2	chr11	+	130123611	130123779	130122304	130122513	130126699	130126830	400321324	527368343	644686728	302278391	298	149	0	0	0.275,0.304,0.321	0.516,0.552,0.482	-0.217
ENSG00000084234	APLP2	chr11	+	130137255	130137291	130135562	130135715	130140397	130140483	76,57,54	386322308	180166258	306361409	185	149	0	0	0.137,0.125,0.124	0.321,0.27,0.337	-0.181
ENSG00000115504	EHBP1	chr2	+	62949093	62949162	62948291	62948316	62955516	62955660	34,23,39	2,5,2	31,54,34	9,10,10	218	149	2.8724e-08	9.82022e-07	0.921,0.759,0.93	0.702,0.787,0.699	0.141
ENSG00000186001	LRCH3	chr3	+	197858833	197858905	197854391	197854445	197865422	197865471	25,21,19	26,28,23	40,27,35	5,2,2	221	149	0	0	0.393,0.336,0.358	0.844,0.901,0.922	-0.527
ENSG00000090905	TNRC6A	chr16	+	24730252	24730300	24729650	24729846	24776932	24777027	22,15,27	0,0,0	14,16,18	8,6,0	197	149	6.22228e-07	1.65115e-05	1.0,1.0,1.0	0.57,0.669,1.0	0.254
ENSG00000090905	TNRC6A	chr16	+	24730252	24730300	24729650	24729846	24789231	24791817	20,15,25	0,0,2	15,15,18	1,4,3	197	149	3.97241e-05	0.000717282	1.0,1.0,0.904	0.919,0.739,0.819	0.142
ENSG00000090905	TNRC6A	chr16	+	24750725	24750813	24729650	24729846	24776932	24777358	3,1,2	0,0,0	0,0,4	8,6,0	237	149	2.56457e-09	1.05038e-07	1.0,1.0,1.0	0.0,0.0,1.0	0.667
ENSG00000090905	TNRC6A	chr16	+	24793472	24793649	24789231	24791817	24794543	24794719	41,24,10	56,50,27	28,20,59	25,15,13	298	149	7.32712e-05	0.00124045	0.268,0.194,0.156	0.359,0.4,0.694	-0.278
ENSG00000090905	TNRC6A	chr16	+	24795906	24795939	24794543	24794719	24797489	24797503	114,70,68	3,1,3	45,34,35	4,11,1	182	149	2.8696e-07	8.14614e-06	0.969,0.983,0.949	0.902,0.717,0.966	0.105
ENSG00000095906	NUBP2	chr16	+	1786737	1786955	1786536	1786655	1787676	1787740	110110112	21,55,44	105,62,78	96109103	298	149	0	0	0.724,0.5,0.56	0.354,0.221,0.275	0.311
ENSG00000095906	NUBP2	chr16	+	1786756	1786955	1786536	1786655	1787676	1787777	273346341	21,55,44	270226266	96109103	298	149	0	0	0.867,0.759,0.795	0.584,0.509,0.564	0.255
ENSG00000075539	FRYL	chr4	-	48710518	48710698	48684672	48684795	48780077	48780248	47,30,47	4,6,5	13,17,28	0,0,0	298	149	1.5732e-06	3.86077e-05	0.855,0.714,0.825	1.0,1.0,1.0	-0.202
ENSG00000106853	PTGR1	chr9	-	111564156	111564262	111562576	111563231	111570090	111570209	7,5,15	32,22,26	3,4,2	27,43,25	255	149	1.51248e-05	0.000300705	0.113,0.117,0.252	0.061,0.052,0.045	0.108
ENSG00000154358	OBSCN	chr1	+	228219323	228219599	228217012	228217288	228243182	228243458	0,5,2	1,2,4	6,10,11	2,1,3	298	149	2.03638e-09	8.46629e-08	0.0,0.556,0.2	0.6,0.833,0.647	-0.441
ENSG00000154358	OBSCN	chr1	+	228224458	228224734	228219323	228219599	228243182	228243458	4,2,6	0,2,0	5,24,16	2,2,5	298	149	5.73253e-07	1.53331e-05	1.0,0.333,1.0	0.556,0.857,0.615	0.102
ENSG00000132470	ITGB4	chr17	+	75755054	75755213	75754575	75754815	75755700	75755850	0,0,0	6,6,5	4,6,9	3,6,3	298	149	1.89354e-09	7.93134e-08	0.0,0.0,0.0	0.4,0.333,0.6	-0.444
ENSG00000164951	PDP1	chr8	+	93917910	93917945	93916933	93917079	93922015	93922289	19,20,38	67,69,83	18,14,28	25,21,25	184	149	1.73519e-05	0.000340366	0.187,0.19,0.27	0.368,0.351,0.476	-0.183
ENSG00000126858	RHOT1	chr17	+	32171046	32171101	32142559	32142729	32173830	32173912	12,14,14	0,0,0	32,22,24	6,0,3	204	149	5.16366e-05	0.000910227	1.0,1.0,1.0	0.796,1.0,0.854	0.117
ENSG00000126858	RHOT1	chr17	+	32209349	32209445	32208106	32208309	32224615	32225727	58,46,19	44,33,43	29,36,30	38,74,58	245	149	0.000218485	0.00325288	0.445,0.459,0.212	0.317,0.228,0.239	0.111
ENSG00000126858	RHOT1	chr17	+	32211115	32211238	32209349	32209445	32224615	32225727	21,27,21	31,20,14	33,46,62	16,24,14	272	149	5.49697e-05	0.000961901	0.271,0.425,0.451	0.53,0.512,0.708	-0.201
ENSG00000242574	HLA-DMB	chr6	-	32935535	32935652	32935341	32935377	32937171	32937456	9,5,0	2,0,3	1,2,2	1,0,0	266	149	0.000364863	0.00509541	0.716,1.0,0.0	0.359,1.0,1.0	-0.214
ENSG00000042088	TDP1	chr14	+	89956577	89956800	89955901	89955970	89963107	89963552	40,22,58	5,17,17	7,18,20	14,17,17	298	149	3.86503e-07	1.0691e-05	0.8,0.393,0.63	0.2,0.346,0.37	0.302
ENSG00000135506	OS9	chr12	+	57720098	57720263	57718992	57719182	57720405	57720518	319624992905	300418632187	245223275	135125134	298	149	6.84769e-07	1.80648e-05	0.347,0.401,0.399	0.476,0.471,0.506	-0.102
ENSG00000189184	PCDH18	chr4	-	137529601	137529732	137528731	137528820	137532254	137532494	30,18,18	2,3,2	1,3,1	0,0,0	280	149	0.000635393	0.00827826	0.889,0.761,0.827	1.0,1.0,1.0	-0.174
ENSG00000040341	STAU2	chr8	-	73709031	73709177	73673106	73673242	73738283	73738349	0,0,0	2,2,1	2,2,3	0,6,0	295	149	1.41862e-05	0.000284153	0.0,0.0,0.0	1.0,0.144,1.0	-0.715
ENSG00000040341	STAU2	chr8	-	73738283	73738349	73688653	73688813	73746782	73746849	10,23,15	0,0,0	12,33,19	1,6,0	215	149	0.00193115	0.0217438	1.0,1.0,1.0	0.893,0.792,1.0	0.105
ENSG00000138777	PPA2	chr4	-	105437949	105438036	105424195	105424322	105446382	105446502	532369404	71,46,65	404446480	16,12,10	236	149	0	0	0.826,0.835,0.797	0.941,0.959,0.968	-0.137
ENSG00000138777	PPA2	chr4	-	105456695	105456745	105453597	105453642	105473893	105474059	10,54,61	0,0,0	58,61,71	9,8,6	199	149	4.44089e-16	4.36804e-14	1.0,1.0,1.0	0.828,0.851,0.899	0.141
ENSG00000120458	MSANTD2	chr11	-	124779049	124779139	124774718	124774974	124799870	124800364	0,3,1	5,2,6	1,10,7	2,4,13	239	149	2.26567e-11	1.27053e-09	0.0,0.483,0.094	0.238,0.609,0.251	-0.174
ENSG00000120458	MSANTD2	chr11	-	124779049	124779139	124774803	124774818	124799870	124800364	0,3,2	9,15,21	4,13,11	7,4,7	239	149	2.22045e-16	2.2561e-14	0.0,0.111,0.056	0.263,0.67,0.495	-0.42
ENSG00000184304	PRKD1	chr14	-	29656475	29656499	29638693	29638904	29663698	29663859	0,4,1	10,15,7	1,3,3	7,1,5	173	149	0.000631912	0.00823813	0.0,0.187,0.11	0.11,0.721,0.341	-0.292
ENSG00000079156	OSBPL6	chr2	+	178339671	178339764	178338990	178339094	178349223	178349389	0,2,0	14,22,15	4,3,12	16,35,22	242	149	2.35677e-11	1.31801e-09	0.0,0.053,0.0	0.133,0.05,0.251	-0.127
ENSG00000079156	OSBPL6	chr2	+	178344285	178344360	178338990	178339094	178349223	178349389	0,0,0	14,22,15	3,2,8	16,35,22	224	149	7.9341e-07	2.07707e-05	0.0,0.0,0.0	0.111,0.037,0.195	-0.114
ENSG00000181135	ZNF707	chr8	+	143689203	143689301	143684478	143684542	143690056	143690123	8,11,11	0,8,11	1,1,0	5,8,1	247	149	6.39412e-10	2.89277e-08	1.0,0.453,0.376	0.108,0.07,0.0	0.55
ENSG00000181135	ZNF707	chr8	+	143691599	143691713	143690056	143690123	143693670	143693711	12,16,11	0,5,0	2,9,9	0,0,0	263	149	0.00290066	0.0305773	1.0,0.644,1.0	1.0,1.0,1.0	-0.119
ENSG00000120915	EPHX2	chr8	+	27516319	27516398	27511835	27511910	27518037	27518072	4,1,6	0,0,0	3,6,6	0,2,3	228	149	0.0035935	0.0366997	1.0,1.0,1.0	1.0,0.662,0.567	0.257
ENSG00000100997	ABHD12	chr20	-	25302218	25302276	25300216	25300884	25303549	25303628	119104122	16,7,20	42,27,49	0,0,0	207	149	7.80782e-10	3.47363e-08	0.843,0.914,0.814	1.0,1.0,1.0	-0.143
ENSG00000168172	HOOK3	chr8	+	42997549	42997637	42986654	42986795	43007846	43007929	23,21,18	0,1,0	13,20,16	2,4,2	237	149	0.000141492	0.00220839	1.0,0.93,1.0	0.803,0.759,0.834	0.178
ENSG00000168172	HOOK3	chr8	+	43000270	43000276	42997589	42997637	43002106	43002141	0,0,0	44,33,28	7,4,9	19,12,24	155	149	0	0	0.0,0.0,0.0	0.262,0.243,0.265	-0.257
ENSG00000119801	YPEL5	chr2	+	30155849	30155910	30148244	30148305	30156627	30156792	4,4,4	0,0,2	3,1,0	2,0,2	210	149	0.0047072	0.0460415	1.0,1.0,0.587	0.516,1.0,0.0	0.357
ENSG00000116251	RPL22	chr1	-	6200488	6200727	6197651	6197756	6208680	6208739	12,7,15	0,1,2	118118130	45,31,32	298	149	0	0	1.0,0.778,0.789	0.567,0.656,0.67	0.225
ENSG00000116251	RPL22	chr1	-	6200488	6200750	6197651	6197756	6208680	6208739	18,12,21	0,1,2	197203234	45,31,32	298	149	0	0	1.0,0.857,0.84	0.686,0.766,0.785	0.153
ENSG00000198000	NOL8	chr9	-	92319942	92320137	92319220	92319356	92321667	92321746	5,3,8	74,57,62	24,18,15	53,54,53	298	149	0	0	0.033,0.026,0.061	0.185,0.143,0.124	-0.111
ENSG00000198000	NOL8	chr9	-	92319942	92320379	92319220	92319356	92321667	92321746	6,3,6	74,57,62	26,22,22	53,54,53	298	149	0	0	0.039,0.026,0.046	0.197,0.169,0.172	-0.142
ENSG00000125846	ZNF133	chr20	+	18298288	18298464	18297984	18298062	18305667	18305807	2,1,7	0,1,1	2,1,6	0,3,6	298	149	8.60971e-07	2.23682e-05	1.0,0.333,0.778	1.0,0.143,0.333	0.212
ENSG00000125846	ZNF133	chr20	+	18305007	18305178	18288282	18288604	18305680	18305807	3,5,3	3,2,2	2,2,0	2,6,3	298	149	0.00189525	0.0213808	0.333,0.556,0.429	0.333,0.143,0.0	0.281
ENSG00000062485	CS	chr12	-	56291630	56291793	56286594	56286645	56298608	56298691	9,1,0	5,12,8	7,16,22	9,21,8	298	149	2.55875e-08	8.80168e-07	0.474,0.04,0.0	0.28,0.276,0.579	-0.207
ENSG00000062485	CS	chr12	-	56298608	56298691	56291630	56291793	56300159	56300283	4,3,9	1,1,3	1,6,6	15,8,9	232	149	2.17548e-07	6.3282e-06	0.72,0.658,0.658	0.041,0.325,0.3	0.457
ENSG00000124920	MYRF	chr11	+	61780711	61780792	61780221	61780290	61780956	61781045	0,0,0	1,1,2	9,4,4	7,1,15	230	149	7.26992e-07	1.91213e-05	0.0,0.0,0.0	0.454,0.722,0.147	-0.441
ENSG00000145002	FAM86B2	chr8	-	12428632	12428898	12427656	12427806	12428980	12429114	0,4,0	5,2,4	4,4,0	5,1,1	298	149	0.0011758	0.014165	0.0,0.5,0.0	0.286,0.667,0.0	-0.151
ENSG00000104228	TRIM35	chr8	-	27290155	27290178	27289161	27289280	27294079	27294135	36,30,28	0,1,0	20,24,17	2,7,8	172	149	6.03961e-14	4.79841e-12	1.0,0.963,1.0	0.897,0.748,0.648	0.223
ENSG00000188529	SRSF10	chr1	-	23971572	23971623	23966444	23967723	23971849	23972012	182137171	16,8,5	143143156	19,25,26	200	149	2.29128e-12	1.45294e-10	0.894,0.927,0.962	0.849,0.81,0.817	0.102
ENSG00000100823	APEX1	chr14	+	20455734	20455773	20455247	20455338	20455913	20456101	5,2,1	0,0,0	5,1,4	4,4,0	188	149	9.17798e-06	0.000190918	1.0,1.0,1.0	0.498,0.165,1.0	0.446
ENSG00000100823	APEX1	chr14	+	20455734	20455773	20455256	20455394	20455913	20456101	4,3,11	0,0,0	6,1,8	6,5,6	188	149	1.48359e-10	7.38473e-09	1.0,1.0,1.0	0.442,0.137,0.514	0.636
ENSG00000196172	ZNF681	chr19	-	23754822	23754897	23744963	23745323	23758746	23758837	2,3,0	0,0,3	5,3,1	3,6,8	224	149	1.06248e-13	8.08656e-12	1.0,1.0,0.0	0.526,0.25,0.077	0.382
ENSG00000196172	ZNF681	chr19	-	23754822	23754918	23739194	23745323	23758746	23758840	2,4,0	0,0,3	5,4,8	3,6,8	245	149	3.88578e-14	3.15229e-12	1.0,1.0,0.0	0.503,0.288,0.378	0.277
ENSG00000149187	CELF1	chr11	-	47471997	47472102	47470293	47470555	47472190	47472357	21,22,19	1,1,1	9,14,8	4,3,11	254	149	1.06139e-09	4.63361e-08	0.925,0.928,0.918	0.569,0.732,0.299	0.39
ENSG00000149187	CELF1	chr11	-	47499452	47499604	47488836	47489024	47500860	47500932	100,65,63	10,16,15	20,36,55	0,1,2	298	149	5.38812e-08	1.7561e-06	0.833,0.67,0.677	1.0,0.947,0.932	-0.233
ENSG00000149187	CELF1	chr11	-	47499452	47499604	47488836	47489024	47552991	47553117	71,39,48	13,39,34	22,27,36	27,31,35	298	149	2.51245e-06	5.92263e-05	0.732,0.333,0.414	0.289,0.303,0.34	0.182
ENSG00000149187	CELF1	chr11	-	47500860	47500932	47488836	47489024	47552991	47553117	12,13,18	13,39,34	5,2,4	27,31,35	221	149	1.49752e-08	5.34842e-07	0.384,0.183,0.263	0.111,0.042,0.072	0.202
ENSG00000149187	CELF1	chr11	-	47500860	47500932	47499452	47499604	47552991	47553117	25,20,21	0,0,0	7,10,25	5,3,8	221	149	9.93758e-10	4.35506e-08	1.0,1.0,1.0	0.486,0.692,0.678	0.381
ENSG00000149187	CELF1	chr11	-	47506857	47506897	47488836	47489024	47552991	47553117	4,11,18	13,39,34	2,0,3	27,31,35	189	149	8.37971e-10	3.71464e-08	0.195,0.182,0.294	0.055,0.0,0.063	0.184
ENSG00000170776	AKAP13	chr15	+	85658536	85658590	85655416	85655787	85664562	85664755	33,35,26	6,5,5	2,6,12	8,15,10	203	149	8.11529e-12	4.81161e-10	0.801,0.837,0.792	0.155,0.227,0.468	0.527
ENSG00000170776	AKAP13	chr15	+	85662387	85662453	85655416	85655787	85664562	85664755	3,3,0	6,5,5	0,0,2	8,15,10	215	149	0.00117976	0.01421	0.257,0.294,0.0	0.0,0.0,0.122	0.143
ENSG00000157625	TAB3	chrX	-	30842965	30843049	30834050	30834152	30846550	30846644	46,29,44	0,1,3	32,45,46	2,7,7	233	149	2.08254e-09	8.65236e-08	1.0,0.949,0.904	0.911,0.804,0.808	0.11
ENSG00000136122	BORA	chr13	+	72731280	72731387	72728925	72729093	72737961	72738043	28,16,29	5,7,9	18,15,26	2,0,2	256	149	5.9496e-05	0.0010299	0.765,0.571,0.652	0.84,1.0,0.883	-0.245
ENSG00000136122	BORA	chr13	+	72734959	72735005	72728925	72729093	72737961	72738043	15,11,16	5,7,9	9,12,12	2,0,2	195	149	0.000260043	0.00379063	0.696,0.546,0.576	0.775,1.0,0.821	-0.259
ENSG00000267254	ZNF790-AS1	chr19	+	36801202	36801240	36797501	36797811	36801875	36801933	5,5,6	1,2,7	11,12,7	2,0,0	187	149	6.08474e-07	1.61769e-05	0.799,0.666,0.406	0.814,1.0,1.0	-0.314
ENSG00000267254	ZNF790-AS1	chr19	+	36823730	36823821	36801875	36801933	36827649	36828101	3,2,10	4,6,7	4,9,6	3,3,2	240	149	0.00472361	0.0461734	0.318,0.171,0.47	0.453,0.651,0.651	-0.265
ENSG00000225470	JPX	chrX	+	73946998	73947374	73944326	73944662	73984443	73984541	92,102,95	4,14,7	31,52,56	0,1,1	298	149	1.58964e-05	0.000314318	0.92,0.785,0.872	1.0,0.963,0.966	-0.117
ENSG00000225470	JPX	chrX	+	73946998	73947374	73944326	73944662	73994839	73994961	89,107,94	36,33,38	35,54,57	36,38,25	298	149	0.00206045	0.0229501	0.553,0.618,0.553	0.327,0.415,0.533	0.15
ENSG00000225470	JPX	chrX	+	73984443	73984541	73944583	73944662	73994839	73994961	6,12,12	36,33,38	0,2,1	36,38,25	247	149	6.80122e-10	3.0612e-08	0.091,0.18,0.16	0.0,0.031,0.024	0.125
ENSG00000225470	JPX	chrX	+	73984443	73984541	73946998	73947374	73994839	73994961	5,3,7	1,5,1	0,1,0	4,3,1	247	149	1.05065e-08	3.87377e-07	0.751,0.266,0.809	0.0,0.167,0.0	0.553
ENSG00000225470	JPX	chrX	+	73994839	73994961	73946998	73947374	73999354	73999669	1,6,1	2,2,0	4,3,2	0,0,0	271	149	2.49644e-06	5.8894e-05	0.216,0.623,1.0	1.0,1.0,1.0	-0.387
ENSG00000169241	SLC50A1	chr1	+	155136827	155136951	155136298	155136396	155137978	155138098	29,10,9	0,1,4	22,14,8	2,4,12	273	149	2.44296e-05	0.000463975	1.0,0.845,0.551	0.857,0.656,0.267	0.205
ENSG00000175061	SNHG29	chr17	+	16439527	16439703	16439062	16439414	16440184	16440253	154315721859	263621292431	160219272105	142814401777	298	149	0	0	0.226,0.27,0.277	0.359,0.401,0.372	-0.12
ENSG00000132478	UNK	chr17	+	75808947	75809039	75784861	75784984	75809759	75809969	22,20,21	32,49,80	6,10,18	50,99,107	241	149	1.00723e-10	5.14245e-09	0.298,0.202,0.14	0.069,0.059,0.094	0.139
ENSG00000102078	SLC25A14	chrX	+	130350645	130350731	130349247	130349345	130358639	130358735	52,50,44	41,29,28	23,37,49	4,4,6	235	149	1.69453e-12	1.09254e-10	0.446,0.522,0.499	0.785,0.854,0.838	-0.337
ENSG00000157399	ARSL	chrX	-	2958273	2958423	2955415	2955537	2960377	2960420	19,38,21	8,5,5	12,25,10	0,1,0	298	149	1.03799e-07	3.21651e-06	0.543,0.792,0.677	1.0,0.926,1.0	-0.305
ENSG00000157399	ARSL	chrX	-	2958273	2958435	2955415	2955537	2960377	2960420	51,81,61	8,5,5	48,37,26	0,1,0	298	149	8.79339e-07	2.27877e-05	0.761,0.89,0.859	1.0,0.949,1.0	-0.146
ENSG00000157399	ARSL	chrX	-	2964223	2964340	2960377	2960420	2968148	2968276	25,20,33	6,4,5	0,0,0	35,7,11	266	149	0	0	0.7,0.737,0.787	0.0,0.0,0.0	0.741
ENSG00000147050	KDM6A	chrX	+	45060021	45060156	45059246	45059466	45060608	45060764	40,17,21	1,5,5	8,13,4	5,4,8	284	149	6.64028e-05	0.00113768	0.955,0.641,0.688	0.456,0.63,0.208	0.33
ENSG00000147050	KDM6A	chrX	+	45060608	45060764	45060021	45060156	45061323	45061419	11,26,13	25,11,23	22,24,11	8,5,4	298	149	2.14266e-07	6.24667e-06	0.18,0.542,0.22	0.579,0.706,0.579	-0.307
ENSG00000165240	ATP7A	chrX	+	78012878	78013112	78011448	78011674	78014661	78014753	69,66,60	6,9,11	32,27,49	2,0,0	298	149	3.40867e-07	9.50983e-06	0.852,0.786,0.732	0.889,1.0,1.0	-0.173
ENSG00000166913	YWHAB	chr20	+	44886878	44886978	44885751	44885886	44887544	44887742	1,2,2	1,0,2	0,2,1	4,4,2	249	149	0	0	0.374,1.0,0.374	0.0,0.23,0.23	0.429
ENSG00000170234	PWWP2A	chr5	-	160089505	160089610	160077843	160078168	160093100	160093180	1,3,0	9,10,3	0,3,3	2,4,6	254	149	0.0019396	0.0218091	0.061,0.15,0.0	0.0,0.306,0.227	-0.107
ENSG00000170234	PWWP2A	chr5	-	160108544	160108614	160093757	160094065	160118804	160118833	4,0,8	8,8,17	2,1,0	15,13,3	219	149	0.00169714	0.0194996	0.254,0.0,0.243	0.083,0.05,0.0	0.121
ENSG00000123130	ACOT9	chrX	-	23734340	23734367	23733171	23733217	23735918	23736016	193212282	16,22,17	80123143	24,37,42	176	149	0	0	0.911,0.891,0.934	0.738,0.738,0.742	0.173
ENSG00000123130	ACOT9	chrX	-	23734340	23734367	23733171	23733217	23743124	23743276	38,56,49	0,3,3	10,29,20	7,10,4	176	149	3.51841e-12	2.17728e-10	1.0,0.94,0.933	0.547,0.711,0.809	0.269
ENSG00000179406	LINC00174	chr7	-	66399691	66399795	66395878	66395956	66400922	66401027	2,1,0	3,0,1	0,10,7	1,0,0	253	149	2.81675e-08	9.64066e-07	0.282,1.0,0.0	0.0,1.0,1.0	-0.239
ENSG00000128607	KLHDC10	chr7	+	130096920	130097007	130070533	130070809	130116444	130116666	35,31,25	8,11,5	2,18,1	5,4,15	236	149	0.00187866	0.021252	0.734,0.64,0.759	0.202,0.74,0.04	0.384
ENSG00000071553	ATP6AP1	chrX	+	154431519	154431657	154429047	154429403	154431829	154431904	0,1,3	1,0,0	2,1,0	5,1,1	287	149	0.000354179	0.00496536	0.0,1.0,1.0	0.172,0.342,0.0	0.495
ENSG00000100599	RIN3	chr14	+	92651581	92653075	92641237	92641329	92659160	92659469	4,8,16	0,0,0	33,33,56	3,5,2	298	149	3.85376e-06	8.7431e-05	1.0,1.0,1.0	0.846,0.767,0.933	0.151
ENSG00000135486	HNRNPA1	chr12	+	54286661	54286732	54284257	54284317	54286952	54287087	76,57,38	5,6,8	113144182	3,0,2	220	149	6.93889e-14	5.44266e-12	0.911,0.865,0.763	0.962,1.0,0.984	-0.136
ENSG00000135486	HNRNPA1	chr12	+	54286679	54286732	54284257	54284317	54286952	54287088	8,3,1	5,6,8	9,11,8	3,0,2	202	149	6.63053e-09	2.53107e-07	0.541,0.269,0.084	0.689,1.0,0.747	-0.514
ENSG00000147044	CASK	chrX	-	41555599	41555635	41553718	41553915	41557031	41557100	59,44,47	3,3,18	81,64,77	1,4,0	185	149	6.83554e-09	2.60127e-07	0.941,0.922,0.678	0.985,0.928,1.0	-0.124
ENSG00000147044	CASK	chrX	-	41557031	41557100	41553718	41553915	41559778	41559847	17,9,30	4,3,1	12,21,17	0,0,1	218	149	5.70919e-05	0.000994151	0.744,0.672,0.953	1.0,1.0,0.921	-0.184
ENSG00000165801	ARHGEF40	chr14	+	21087319	21087463	21087000	21087105	21087967	21088098	82,78,118	5,2,8	125136199	30,63,57	293	149	0	0	0.893,0.952,0.882	0.679,0.523,0.64	0.295
ENSG00000175274	TP53I11	chr11	-	44939113	44939190	44938206	44938366	44950676	44950752	0,2,0	7,16,40	18,9,25	90,81,60	226	149	0	0	0.0,0.076,0.0	0.116,0.068,0.216	-0.108
ENSG00000175274	TP53I11	chr11	-	44939165	44939281	44938206	44938366	44950676	44950894	0,1,0	7,16,40	52,51,75	90,81,60	265	149	0	0	0.0,0.034,0.0	0.245,0.261,0.413	-0.295
ENSG00000121957	GPSM2	chr1	+	108877530	108877774	108877158	108877228	108882475	108882625	2,1,2	2,2,2	0,0,0	1,1,3	298	149	0.00314542	0.0328315	0.333,0.2,0.333	0.0,0.0,0.0	0.289
ENSG00000121957	GPSM2	chr1	+	108877530	108877774	108877158	108877228	108882579	108882625	1,1,4	1,5,3	0,0,0	9,8,5	298	149	6.22523e-06	0.00013473	0.333,0.091,0.4	0.0,0.0,0.0	0.275
ENSG00000121957	GPSM2	chr1	+	108882579	108882625	108877530	108877774	108885274	108885578	2,2,4	7,1,7	5,4,2	3,1,2	195	149	0.00472728	0.0461996	0.179,0.604,0.304	0.56,0.753,0.433	-0.22
ENSG00000169057	MECP2	chrX	-	154092183	154092307	154032206	154032557	154097603	154097663	128125142	17,16,35	83119117	28,26,41	273	149	8.53061e-05	0.00141846	0.804,0.81,0.689	0.618,0.714,0.609	0.121
ENSG00000131089	ARHGEF9	chrX	-	63656509	63658064	63655615	63655737	63674037	63674167	4,1,5	3,0,5	15,8,6	13,38,31	298	149	0.00033348	0.00470409	0.4,1.0,0.333	0.366,0.095,0.088	0.395
ENSG00000131089	ARHGEF9	chrX	-	63724531	63724711	63706257	63706449	63754303	63754676	15,8,25	0,4,1	81,106,99	0,0,1	298	149	3.7222e-06	8.46958e-05	1.0,0.5,0.926	1.0,1.0,0.98	-0.185
ENSG00000131089	ARHGEF9	chrX	-	63724531	63724711	63706257	63706449	63785115	63785214	12,6,21	0,0,0	110124121	11,16,18	298	149	0	0	1.0,1.0,1.0	0.833,0.795,0.771	0.2
ENSG00000131089	ARHGEF9	chrX	-	63754303	63754676	63724531	63724711	63754920	63755078	6,6,9	2,1,1	13,18,18	7,6,5	298	149	1.98774e-12	1.26962e-10	0.6,0.75,0.818	0.481,0.6,0.643	0.148
ENSG00000116898	MRPS15	chr1	-	36461263	36461312	36457922	36457981	36463805	36463850	2,8,1	0,4,3	2,6,3	3,8,7	198	149	0.000542123	0.00722826	1.0,0.601,0.201	0.334,0.361,0.244	0.288
ENSG00000198814	GK	chrX	+	30697731	30697749	30696616	30696683	30700413	30700449	16,20,6	35,25,57	41,45,43	2,3,5	167	149	0	0	0.29,0.416,0.086	0.948,0.93,0.885	-0.657
ENSG00000147140	NONO	chrX	+	71284396	71284453	71283589	71283721	71291778	71291972	6,13,3	0,6,2	7,9,8	1,0,0	206	149	2.13677e-05	0.00041192	1.0,0.61,0.52	0.835,1.0,1.0	-0.235
ENSG00000196924	FLNA	chrX	-	154357250	154357274	154354824	154355072	154357433	154357623	278126462818	927797888	439491518	61,58,57	173	149	0	0	0.721,0.741,0.732	0.861,0.879,0.887	-0.144
ENSG00000102003	SYP	chrX	-	49194165	49194361	49193271	49193463	49198967	49199033	1,2,2	0,0,0	2,11,5	3,4,0	298	149	2.97468e-05	0.000554023	1.0,1.0,1.0	0.25,0.579,1.0	0.39
ENSG00000147118	ZNF182	chrX	-	47988523	47988617	47983284	47983411	48002594	48002653	3,6,8	11,5,11	0,2,2	6,6,8	243	149	0.00228784	0.0250924	0.143,0.424,0.308	0.0,0.17,0.133	0.191
ENSG00000188629	ZNF177	chr19	+	9371609	9371752	9364861	9364948	9376315	9376423	2,3,5	3,3,2	10,2,8	2,0,0	292	149	3.21572e-07	9.04116e-06	0.254,0.338,0.561	0.718,1.0,1.0	-0.522
ENSG00000229809	ZNF688	chr16	-	30571009	30571123	30569671	30570436	30571433	30571652	14,25,22	1,0,0	25,35,39	1,6,4	263	149	2.11077e-07	6.17612e-06	0.888,1.0,1.0	0.934,0.768,0.847	0.113
ENSG00000165195	PIGA	chrX	-	15331215	15331299	15325913	15326046	15331873	15331992	19,13,8	7,7,7	19,28,19	17,28,25	233	149	0.000100315	0.00163751	0.634,0.543,0.422	0.417,0.39,0.327	0.155
ENSG00000156504	PABIR2	chrX	-	134772142	134772283	134771095	134771354	134781820	134781917	162137170	23,8,24	87,84,66	1,3,1	290	149	1.77289e-08	6.26636e-07	0.783,0.898,0.784	0.978,0.935,0.971	-0.14
ENSG00000156504	PABIR2	chrX	-	134789579	134789636	134789222	134789266	134793814	134793893	77,47,49	63,67,69	17,10,17	48,19,34	206	149	0.000156916	0.00241908	0.469,0.337,0.339	0.204,0.276,0.266	0.133
ENSG00000101972	STAG2	chrX	+	124021366	124021431	123960518	123960866	124022530	124022671	40,39,29	70,48,39	14,13,27	51,45,65	214	149	4.82558e-06	0.000107265	0.285,0.361,0.341	0.16,0.167,0.224	0.145
ENSG00000077782	FGFR1	chr8	-	38429681	38429948	38427920	38428435	38457355	38457446	15,29,41	155185213	32,60,73	27,45,37	298	149	0	0	0.046,0.073,0.088	0.372,0.4,0.497	-0.354
ENSG00000147180	ZNF711	chrX	+	85246929	85247183	85244083	85244191	85247546	85247651	5,12,10	0,0,3	7,2,3	3,1,1	298	149	0.00038138	0.00528651	1.0,1.0,0.625	0.538,0.5,0.6	0.329
ENSG00000147180	ZNF711	chrX	+	85246929	85247188	85243990	85244191	85247546	85247651	2,3,0	0,0,3	2,3,3	3,1,1	298	149	0.00294269	0.0309673	1.0,1.0,0.0	0.25,0.6,0.6	0.183
ENSG00000031003	FAM13B	chr5	-	138018954	138019146	138018301	138018514	138021030	138021197	57,54,47	3,12,2	11,8,17	2,2,14	298	149	0.000729895	0.00932016	0.905,0.692,0.922	0.733,0.667,0.378	0.247
ENSG00000151276	MAGI1	chr3	-	65375744	65375948	65364852	65364946	65379260	65379554	2,4,3	4,4,7	2,8,12	3,1,2	298	149	0.000348199	0.00489266	0.2,0.333,0.176	0.25,0.8,0.75	-0.364
ENSG00000153317	ASAP1	chr8	-	130361669	130361771	130358016	130358143	130401884	130401915	21,18,37	13,9,22	17,17,24	38,47,52	251	149	0	0	0.49,0.543,0.5	0.21,0.177,0.215	0.31
ENSG00000147162	OGT	chrX	+	71544566	71544635	71537828	71538072	71547906	71548023	128,99,135	0,0,0	72,71,95	6,9,14	218	149	0	0	1.0,1.0,1.0	0.891,0.844,0.823	0.147
ENSG00000149100	EIF3M	chr11	+	32587045	32587144	32583837	32583929	32593865	32593949	1,8,5	0,5,0	3,3,13	1,2,10	248	149	9.89482e-08	3.07548e-06	1.0,0.49,1.0	0.643,0.474,0.439	0.311
ENSG00000235501	CNN3-DT	chr1	+	94939828	94939925	94931871	94931985	94961316	94961433	5,8,4	6,4,6	0,1,2	11,2,1	246	149	0.00246174	0.0266625	0.335,0.548,0.288	0.0,0.232,0.548	0.13
ENSG00000060069	CTDP1	chr18	+	79728906	79729069	79717809	79718016	79736354	79736521	54,47,60	6,5,11	43,53,81	12,22,15	298	149	0.000158005	0.00243448	0.818,0.825,0.732	0.642,0.546,0.73	0.152
ENSG00000156787	TBC1D31	chr8	+	123142261	123142456	123140760	123140901	123144716	123144855	70,43,49	1,1,2	25,29,32	8,1,12	298	149	1.96673e-10	9.60328e-09	0.972,0.956,0.925	0.61,0.935,0.571	0.246
ENSG00000120802	TMPO	chr12	+	98544950	98545061	98537474	98537572	98546358	98546447	233192231	16,9,15	237256254	37,50,47	260	149	0	0	0.893,0.924,0.898	0.786,0.746,0.756	0.142
ENSG00000205336	ADGRG1	chr16	+	57641586	57641708	57628604	57628802	57650252	57650351	7,15,9	2,5,8	409318365	330316353	271	149	0	0	0.658,0.623,0.382	0.405,0.356,0.362	0.18
ENSG00000205336	ADGRG1	chr16	+	57641590	57641708	57628605	57628802	57650252	57650306	16,23,15	2,5,8	693622839	330316353	267	149	0	0	0.817,0.72,0.511	0.54,0.523,0.57	0.138
ENSG00000067177	PHKA1	chrX	-	72620724	72620901	72619213	72619305	72623108	72623275	58,44,51	12,18,13	59,53,76	4,7,2	298	149	5.84485e-08	1.88421e-06	0.707,0.55,0.662	0.881,0.791,0.95	-0.234
ENSG00000182957	SPATA13	chr13	+	24222818	24224582	24160719	24160932	24249476	24249842	14,23,23	0,1,0	25,11,23	3,1,2	298	149	0.00307219	0.0321652	1.0,0.92,1.0	0.806,0.846,0.852	0.139
ENSG00000011454	RABGAP1	chr9	+	122945331	122945432	122941032	122941088	122957010	122957209	0,5,4	4,8,3	1,0,0	7,4,2	250	149	4.01478e-05	0.000723659	0.0,0.271,0.443	0.078,0.0,0.0	0.212
ENSG00000241769	LINC00893	chrX	-	149538723	149538906	149538114	149538172	149540694	149540813	4,3,9	5,3,5	4,1,5	0,0,0	298	149	4.6801e-11	2.50146e-09	0.286,0.333,0.474	1.0,1.0,1.0	-0.636
ENSG00000221988	PPT2	chr6	+	32153998	32154404	32153576	32153636	32154586	32154777	9,7,8	6,3,6	30,27,35	3,1,3	298	149	7.34968e-14	5.74291e-12	0.429,0.538,0.4	0.833,0.931,0.854	-0.417
ENSG00000221988	PPT2	chr6	+	32154195	32154404	32153440	32153636	32154586	32154777	10,9,3	6,3,6	33,31,35	3,1,3	298	149	0	0	0.455,0.6,0.2	0.846,0.939,0.854	-0.461
ENSG00000221988	PPT2	chr6	+	32155029	32155183	32154586	32154777	32155687	32155783	77,76,79	0,1,0	118117155	12,4,9	298	149	1.66533e-15	1.54427e-13	1.0,0.974,1.0	0.831,0.936,0.896	0.104
ENSG00000119139	TJP2	chr9	+	69185086	69185204	69151650	69151771	69212547	69212601	2,2,5	5,0,3	0,2,2	21,12,6	267	149	3.07454e-12	1.91997e-10	0.182,1.0,0.482	0.0,0.085,0.157	0.474
ENSG00000213468	FIRRE	chrX	-	131695843	131695913	131691522	131692636	131709497	131709556	0,1,0	3,2,6	2,2,1	2,1,0	219	149	0.000456558	0.00618926	0.0,0.254,0.0	0.405,0.576,1.0	-0.576
ENSG00000213468	FIRRE	chrX	-	131709497	131709556	131691529	131692636	131749305	131749458	2,3,3	8,2,11	1,1,0	4,6,18	208	149	0.000118974	0.00190028	0.152,0.518,0.163	0.152,0.107,0.0	0.191
ENSG00000213468	FIRRE	chrX	-	131795808	131796331	131794323	131794466	131825221	131825365	1,3,0	4,2,3	0,13,3	1,0,7	298	149	0.000617706	0.00807687	0.111,0.429,0.0	0.0,1.0,0.176	-0.212
ENSG00000173276	ZBTB21	chr21	-	42002349	42002503	41988636	41994108	42002896	42002961	3,2,7	9,5,7	0,1,0	2,4,1	298	149	0.000254955	0.00372617	0.143,0.167,0.333	0.0,0.111,0.0	0.177
ENSG00000173276	ZBTB21	chr21	-	42002896	42002961	41986830	41994108	42010251	42010333	14,7,12	21,29,30	2,3,5	41,49,33	214	149	7.64123e-10	3.41132e-08	0.317,0.144,0.218	0.033,0.041,0.095	0.17
ENSG00000008277	ADAM22	chr7	+	88186614	88186701	88181957	88182024	88193115	88193239	6,1,5	11,8,10	20,21,34	12,22,15	236	149	3.88944e-12	2.39485e-10	0.256,0.073,0.24	0.513,0.376,0.589	-0.303
ENSG00000008277	ADAM22	chr7	+	88186614	88186701	88184291	88184402	88193115	88193239	2,1,3	4,0,0	12,11,27	0,0,0	236	149	0.00377438	0.0381797	0.24,1.0,1.0	1.0,1.0,1.0	-0.253
ENSG00000111371	SLC38A1	chr12	-	46254813	46254936	46243199	46243314	46267224	46267701	19,5,17	1,0,3	10,7,10	0,2,3	272	149	0.00344847	0.0354716	0.912,1.0,0.756	1.0,0.657,0.646	0.122
ENSG00000197147	LRRC8B	chr1	+	89549914	89549971	89524853	89525022	89568246	89568307	2,0,0	8,1,2	5,1,5	13,4,12	206	149	0.00283518	0.0300001	0.153,0.0,0.0	0.218,0.153,0.232	-0.15
ENSG00000124782	RREB1	chr6	+	7240437	7240602	7228996	7231907	7246423	7247221	19,32,32	3,3,6	14,12,18	3,7,18	298	149	2.76445e-05	0.00051816	0.76,0.842,0.727	0.7,0.462,0.333	0.278
ENSG00000151572	ANO4	chr12	+	100974782	100974889	100971305	100971406	100987538	100987670	4,1,2	14,19,16	6,7,8	2,17,9	256	149	5.32885e-08	1.73973e-06	0.143,0.03,0.068	0.636,0.193,0.341	-0.31
ENSG00000183346	CABCOCO1	chr10	+	61760862	61761003	61760058	61760181	61765938	61766766	50,22,41	2,3,2	1,8,8	0,0,0	290	149	0.00346587	0.0356029	0.928,0.79,0.913	1.0,1.0,1.0	-0.123
ENSG00000089682	RBM41	chrX	-	107088734	107088839	107069309	107069402	107113396	107113468	8,13,16	4,1,1	8,2,10	0,0,1	254	149	0.000743307	0.00946786	0.54,0.884,0.904	1.0,1.0,0.854	-0.175
ENSG00000183506	PI4KAP2	chr22	-	21476643	21476764	21475991	21476160	21477789	21477915	43,46,79	1,0,2	25,36,16	0,6,3	270	149	1.77717e-05	0.000347605	0.96,1.0,0.956	1.0,0.768,0.746	0.134
ENSG00000113456	RAD1	chr5	-	34913469	34913578	34911553	34911812	34914694	34914961	183120109	25,8,11	56,69,69	17,17,17	258	149	2.14239e-07	6.24667e-06	0.809,0.897,0.851	0.655,0.701,0.701	0.167
ENSG00000113456	RAD1	chr5	-	34913926	34914026	34911617	34911812	34914694	34914961	6,5,0	25,8,11	0,0,2	17,17,17	249	149	4.67759e-05	0.000832649	0.126,0.272,0.0	0.0,0.0,0.066	0.111
ENSG00000050426	LETMD1	chr12	+	51049033	51049185	51048300	51048478	51056349	51056502	54,42,72	2,2,6	61,97,104	17,17,21	298	149	0	0	0.931,0.913,0.857	0.642,0.74,0.712	0.202
ENSG00000050426	LETMD1	chr12	+	51052091	51052207	51048342	51049185	51053811	51053860	23,12,15	14,5,16	42,35,59	17,9,22	265	149	0.000122929	0.00195483	0.48,0.574,0.345	0.581,0.686,0.601	-0.156
ENSG00000050426	LETMD1	chr12	+	51052091	51052207	51048342	51049185	51056349	51056391	23,15,15	19,13,20	50,38,65	18,16,32	265	149	1.40458e-08	5.03107e-07	0.405,0.393,0.297	0.61,0.572,0.533	-0.207
ENSG00000050426	LETMD1	chr12	+	51053777	51053860	51049033	51049185	51056349	51056428	6,19,10	19,13,20	25,18,30	18,16,32	232	149	0.00107276	0.0130928	0.169,0.484,0.243	0.471,0.419,0.376	-0.123
ENSG00000050426	LETMD1	chr12	+	51053811	51053860	51052091	51052207	51056349	51056502	4,3,0	2,5,1	1,0,2	9,6,10	198	149	0.000131084	0.0020611	0.601,0.311,0.0	0.077,0.0,0.131	0.235
ENSG00000050426	LETMD1	chr12	+	51056143	51056245	51048300	51048478	51056349	51056428	32,30,29	2,2,6	72,42,101	17,17,21	251	149	3.0585e-10	1.46099e-08	0.905,0.899,0.742	0.715,0.595,0.741	0.165
ENSG00000050426	LETMD1	chr12	+	51056143	51056245	51049033	51049185	51056349	51056428	32,30,29	19,13,20	68,43,102	18,16,32	251	149	3.23786e-05	0.0005969	0.5,0.578,0.463	0.692,0.615,0.654	-0.14
ENSG00000258388	PPT2-EGFL8	chr6	+	32164578	32164681	32162567	32162622	32166137	32166620	3,15,18	7,1,4	10,17,11	2,0,2	252	149	0.00282	0.0298649	0.202,0.899,0.727	0.747,1.0,0.765	-0.228
ENSG00000147202	DIAPH2	chrX	+	96763099	96763120	96758153	96758258	96881578	96881718	25,13,20	35,18,20	28,29,46	31,12,24	170	149	0.00397125	0.0398959	0.385,0.388,0.467	0.442,0.679,0.627	-0.169
ENSG00000100523	DDHD1	chr14	-	53051843	53051927	53036744	53046949	53054437	53054629	37,18,20	10,4,5	12,11,15	6,7,13	233	149	0.000170161	0.002605	0.703,0.742,0.719	0.561,0.501,0.425	0.226
ENSG00000100523	DDHD1	chr14	-	53096116	53096218	53093315	53093444	53103030	53103051	1,1,1	0,1,3	2,3,1	0,0,0	251	149	2.60492e-12	1.63833e-10	1.0,0.372,0.165	1.0,1.0,1.0	-0.488
ENSG00000100523	DDHD1	chr14	-	53096116	53096218	53093315	53093444	53103682	53103856	3,1,4	12,7,12	7,3,7	6,6,5	251	149	2.43983e-05	0.000463523	0.129,0.078,0.165	0.409,0.229,0.454	-0.24
ENSG00000100523	DDHD1	chr14	-	53103030	53103051	53093315	53093444	53103682	53103856	0,1,6	12,7,12	0,0,0	6,6,5	170	149	0.00154833	0.0179674	0.0,0.111,0.305	0.0,0.0,0.0	0.139
ENSG00000223546	LINC00630	chrX	+	102770351	102770420	102769157	102769341	102826968	102827144	5,9,8	1,0,0	9,4,6	4,1,2	218	149	4.82325e-06	0.000107253	0.774,1.0,1.0	0.606,0.732,0.672	0.255
ENSG00000223546	LINC00630	chrX	+	102816991	102817082	102769186	102769341	102826968	102827136	0,3,6	1,0,0	2,2,9	4,1,2	240	149	1.08698e-06	2.76565e-05	0.0,1.0,1.0	0.237,0.554,0.736	0.158
ENSG00000223546	LINC00630	chrX	+	102816991	102817082	102770351	102770420	102826968	102827136	1,9,12	0,2,0	2,2,16	4,2,2	240	149	2.11143e-07	6.17612e-06	1.0,0.736,1.0	0.237,0.383,0.832	0.428
ENSG00000223546	LINC00630	chrX	+	102825992	102826169	102769180	102769341	102826968	102827144	10,17,10	1,0,0	4,2,0	4,1,2	298	149	2.73364e-09	1.11617e-07	0.833,1.0,1.0	0.333,0.5,0.0	0.667
ENSG00000223546	LINC00630	chrX	+	102825992	102826169	102770351	102770420	102826968	102827144	10,17,11	0,2,0	4,2,1	4,2,2	298	149	1.41664e-11	8.14445e-10	1.0,0.81,1.0	0.333,0.333,0.2	0.648
ENSG00000223546	LINC00630	chrX	+	102825992	102826169	102816991	102817082	102826968	102827144	12,18,15	0,5,6	4,7,0	2,2,17	298	149	0.000375613	0.00521951	1.0,0.643,0.556	0.5,0.636,0.0	0.354
ENSG00000223546	LINC00630	chrX	+	102845856	102846020	102826968	102827144	102865041	102865152	3,7,15	3,1,3	1,6,7	0,1,0	298	149	5.67452e-05	0.000988395	0.333,0.778,0.714	1.0,0.75,1.0	-0.308
ENSG00000056736	IL17RB	chr3	+	53855293	53855341	53852870	53852997	53856843	53856986	13,9,12	1,1,1	45,33,27	9,9,9	197	149	3.87229e-09	1.54024e-07	0.908,0.872,0.901	0.791,0.735,0.694	0.154
ENSG00000038219	BOD1L1	chr4	-	13572701	13572842	13569505	13570128	13576837	13576991	55,42,76	68,48,71	35,27,18	54,38,88	290	149	0.000248734	0.00364824	0.294,0.31,0.355	0.25,0.267,0.095	0.116
ENSG00000147804	SLC39A4	chr8	-	144413236	144413389	144410394	144412946	144413512	144413567	48,69,72	3,6,11	11,10,27	1,0,0	298	149	7.22455e-05	0.0012268	0.889,0.852,0.766	0.846,1.0,1.0	-0.113
ENSG00000242612	DECR2	chr16	+	406684	406952	406345	406397	407424	407560	4,11,5	28,64,40	16,13,6	28,28,25	298	149	6.65777e-07	1.76015e-05	0.067,0.079,0.059	0.222,0.188,0.107	-0.104
ENSG00000105662	CRTC1	chr19	+	18774899	18774986	18771441	18771546	18775640	18775821	20,18,26	0,1,0	21,18,22	2,6,0	236	149	0.000117983	0.00188935	1.0,0.919,1.0	0.869,0.654,1.0	0.132
ENSG00000067445	TRO	chrX	+	54930740	54931031	54928602	54928710	54931203	54931429	50,50,51	1,0,0	122101113	4,12,14	298	149	0	0	0.962,1.0,1.0	0.938,0.808,0.801	0.138
ENSG00000100099	HPS4	chr22	-	26466050	26466104	26465454	26465551	26466225	26466262	4,2,4	40,27,28	58,73,71	87,74,83	203	149	0	0	0.068,0.052,0.095	0.329,0.42,0.386	-0.307
ENSG00000184182	UBE2F	chr2	+	238016532	238016633	237994743	237994809	238025341	238025412	85,59,80	6,9,14	47,50,53	16,7,17	250	149	0.00113939	0.0137857	0.894,0.796,0.773	0.636,0.81,0.65	0.122
ENSG00000184182	UBE2F	chr2	+	238025341	238025412	237973091	237973225	238035877	238035940	10,0,2	0,4,2	6,1,3	0,0,0	220	149	2.13216e-08	7.42553e-07	1.0,0.0,0.404	1.0,1.0,1.0	-0.532
ENSG00000101901	ALG13	chrX	+	111708026	111708393	111684964	111685103	111708964	111708998	41,40,21	2,4,2	38,27,47	0,0,0	298	149	3.40157e-05	0.000623904	0.911,0.833,0.84	1.0,1.0,1.0	-0.139
ENSG00000101901	ALG13	chrX	+	111708026	111708393	111689086	111689197	111711674	111711725	3,3,3	3,6,1	2,3,4	0,0,0	298	149	4.32177e-11	2.3237e-09	0.333,0.2,0.6	1.0,1.0,1.0	-0.622
ENSG00000101901	ALG13	chrX	+	111716952	111717004	111713224	111713297	111717845	111717927	12,1,1	27,25,22	0,0,0	19,18,14	201	149	2.69973e-06	6.31151e-05	0.248,0.029,0.033	0.0,0.0,0.0	0.103
ENSG00000101901	ALG13	chrX	+	111722792	111722857	111720094	111720170	111723797	111723898	16,17,29	0,1,0	12,7,20	0,1,5	214	149	0.00368842	0.0374515	1.0,0.922,1.0	1.0,0.83,0.736	0.119
ENSG00000101901	ALG13	chrX	+	111744667	111744904	111736713	111736879	111752789	111752830	76,47,76	1,0,1	31,41,46	12,3,2	298	149	5.76644e-11	3.04509e-09	0.974,1.0,0.974	0.564,0.872,0.92	0.197
ENSG00000113240	CLK4	chr5	-	178617343	178617434	178616881	178616948	178618555	178618778	12,19,24	13,22,9	24,26,35	2,12,9	240	149	0.000240254	0.00353818	0.364,0.349,0.623	0.882,0.574,0.707	-0.276
ENSG00000113240	CLK4	chr5	-	178619837	178619896	178616881	178618778	178622392	178622459	7,3,12	0,0,1	8,2,4	0,3,2	208	149	0.00311108	0.0325061	1.0,1.0,0.896	1.0,0.323,0.589	0.328
ENSG00000113240	CLK4	chr5	-	178619837	178620673	178618555	178618778	178622392	178622459	8,6,11	0,0,1	9,7,5	0,3,2	298	149	0.00350293	0.0358938	1.0,1.0,0.846	1.0,0.538,0.556	0.251
ENSG00000113240	CLK4	chr5	-	178622392	178622459	178619837	178619896	178623255	178623416	9,1,11	4,4,2	2,2,0	3,4,2	216	149	0.00264923	0.0283738	0.608,0.147,0.791	0.315,0.256,0.0	0.325
ENSG00000215190	LINC00680	chr6	-	57949858	57950011	57948872	57949068	57959027	57959111	16,10,8	5,2,1	11,9,11	0,1,1	298	149	0.000447984	0.00608375	0.615,0.714,0.8	1.0,0.818,0.846	-0.178
ENSG00000168615	ADAM9	chr8	+	39076146	39076275	39055576	39055772	39077227	39077411	3,4,6	0,2,0	4,11,6	2,3,7	278	149	8.60423e-14	6.64728e-12	1.0,0.517,1.0	0.517,0.663,0.315	0.341
ENSG00000102098	SCML2	chrX	-	18242438	18242590	18239312	18241379	18246576	18246755	15,20,13	7,18,18	42,25,41	13,4,6	298	149	9.28414e-10	4.092e-08	0.517,0.357,0.265	0.618,0.758,0.774	-0.337
ENSG00000137501	SYTL2	chr11	-	85714412	85714507	85709330	85709500	85718789	85718843	6,6,3	3,2,1	1,1,2	0,0,0	244	149	3.32042e-05	0.000610112	0.55,0.647,0.647	1.0,1.0,1.0	-0.385
ENSG00000137501	SYTL2	chr11	-	85757624	85758114	85748271	85748423	85810953	85811129	2,6,3	0,0,0	11,8,14	0,4,5	298	149	4.93596e-06	0.000109561	1.0,1.0,1.0	1.0,0.5,0.583	0.306
ENSG00000147526	TACC1	chr8	+	38788703	38788819	38757280	38757409	38819521	38819631	32,29,31	0,0,0	16,9,24	8,0,0	265	149	0.0015025	0.0175281	1.0,1.0,1.0	0.529,1.0,1.0	0.157
ENSG00000203666	EFCAB2	chr1	+	245002120	245002232	244969981	244970443	245017241	245017326	49,27,27	38,32,47	41,55,41	25,32,29	261	149	2.4592e-05	0.000466626	0.424,0.325,0.247	0.484,0.495,0.447	-0.143
ENSG00000203666	EFCAB2	chr1	+	245017241	245017326	244970326	244970443	245059385	245059458	109,81,106	2,18,5	58,77,71	14,15,25	234	149	3.20435e-11	1.75535e-09	0.972,0.741,0.931	0.725,0.766,0.644	0.17
ENSG00000173406	DAB1	chr1	-	57010679	57010790	56994777	56998128	57011144	57011272	1,0,2	0,2,0	15,17,24	16,9,6	260	149	0	0	1.0,0.0,1.0	0.349,0.52,0.696	0.145
ENSG00000100416	TRMU	chr22	+	46343261	46343368	46337778	46337944	46346421	46346544	68,88,68	7,7,7	206169193	39,29,56	256	149	9.80327e-14	7.48904e-12	0.85,0.88,0.85	0.755,0.772,0.667	0.129
ENSG00000104497	SNX16	chr8	-	81815324	81815394	81803091	81803228	81823791	81823940	33,23,47	2,1,0	12,13,5	2,0,6	219	149	0.00408058	0.0407813	0.918,0.94,1.0	0.803,1.0,0.362	0.231
ENSG00000183808	RBM12B	chr8	-	93740628	93740696	93728154	93736438	93740880	93741009	9,10,10	2,0,5	13,5,8	0,0,0	217	149	6.1445e-06	0.000133264	0.755,1.0,0.579	1.0,1.0,1.0	-0.222
ENSG00000124222	STX16	chr20	+	58659622	58659634	58651271	58652087	58667489	58667597	43,39,33	90,63,65	29,18,18	87,60,88	161	149	8.1625e-06	0.000171943	0.307,0.364,0.32	0.236,0.217,0.159	0.126
ENSG00000115827	DCAF17	chr2	+	171457970	171458075	171453121	171453213	171468887	171469030	13,22,9	1,0,1	16,27,17	9,2,10	254	149	1.11022e-16	1.15084e-14	0.884,1.0,0.841	0.51,0.888,0.499	0.276
ENSG00000169689	CENPX	chr17	-	82019640	82019694	82018837	82019381	82019857	82019909	137144157	155142183	103128169	95,86,93	203	149	0.000229815	0.00340172	0.393,0.427,0.386	0.443,0.522,0.572	-0.11
ENSG00000163281	GNPDA2	chr4	-	44717112	44717295	44710952	44711137	44722083	44722242	80,57,67	1,0,0	22,26,22	2,3,6	298	149	5.56651e-09	2.15023e-07	0.976,1.0,1.0	0.846,0.812,0.647	0.224
ENSG00000117616	RSRP1	chr1	-	25244453	25244498	25243549	25243633	25245149	25245301	13,8,14	7,19,15	7,1,3	21,15,20	194	149	2.67431e-07	7.634e-06	0.588,0.244,0.418	0.204,0.049,0.103	0.298
ENSG00000234456	MAGI2-AS3	chr7	+	79453586	79453655	79453157	79453191	79458846	79458999	3,6,7	1,0,0	6,8,5	4,1,1	218	149	0.000261545	0.00380892	0.672,1.0,1.0	0.506,0.845,0.774	0.182
ENSG00000079819	EPB41L2	chr6	-	130870327	130870381	130869658	130870126	130876673	130876775	0,1,0	2,0,7	89107150	2,5,4	203	149	0	0	0.0,1.0,0.0	0.97,0.94,0.965	-0.625
ENSG00000079819	EPB41L2	chr6	-	130870327	130870381	130869658	130870126	130878103	130878250	0,0,0	120,76,64	72,78,75	53,89,95	203	149	0	0	0.0,0.0,0.0	0.499,0.391,0.367	-0.419
ENSG00000079819	EPB41L2	chr6	-	130870327	130870381	130869658	130870126	130885095	130885268	0,0,0	18,9,4	29,47,33	41,55,76	203	149	0	0	0.0,0.0,0.0	0.342,0.385,0.242	-0.323
ENSG00000079819	EPB41L2	chr6	-	130876673	130876775	130869658	130870126	130878103	130878250	6,0,6	120,76,64	70,78,95	53,89,95	251	149	0	0	0.029,0.0,0.053	0.439,0.342,0.372	-0.357
ENSG00000079819	EPB41L2	chr6	-	130876673	130876775	130869658	130870126	130885095	130885268	2,0,6	18,9,4	2,4,5	41,55,76	251	149	0.00226971	0.0249247	0.062,0.0,0.471	0.028,0.041,0.038	0.142
ENSG00000217128	FNIP1	chr5	-	131710577	131710661	131709200	131709272	131716564	131716656	5,3,6	28,17,21	8,13,18	0,7,2	233	149	4.13891e-13	2.89926e-11	0.102,0.101,0.154	1.0,0.543,0.852	-0.679
ENSG00000217128	FNIP1	chr5	-	131730903	131731038	131719316	131719417	131744563	131744690	48,44,31	8,1,3	19,39,15	0,0,1	284	149	0.0001358	0.0021298	0.759,0.958,0.844	1.0,1.0,0.887	-0.109
ENSG00000124006	OBSL1	chr2	-	219558183	219558459	219557822	219558110	219559224	219559431	2,4,3	1,3,3	104,85,87	4,9,8	298	149	0	0	0.5,0.4,0.333	0.929,0.825,0.845	-0.455
ENSG00000116731	PRDM2	chr1	+	13715540	13715614	13700197	13700300	13730999	13731117	0,1,3	1,7,3	12,7,4	9,5,12	223	149	0	0	0.0,0.087,0.401	0.471,0.483,0.182	-0.216
ENSG00000116731	PRDM2	chr1	+	13773077	13773188	13749360	13749487	13816426	13816570	16,15,15	2,0,1	20,8,35	1,4,11	260	149	1.04806e-11	6.10523e-10	0.821,1.0,0.896	0.92,0.534,0.646	0.206
ENSG00000048052	HDAC9	chr7	+	18629349	18629481	18593907	18594029	18634626	18634742	11,9,15	3,4,3	8,4,9	7,8,7	281	149	1.03466e-05	0.000212925	0.66,0.544,0.726	0.377,0.21,0.405	0.313
ENSG00000279170	TSTD3	chr6	+	99531362	99531536	99526063	99526109	99531631	99531720	12,27,19	2,2,5	13,12,5	8,2,8	298	149	0.000701258	0.00900679	0.75,0.871,0.655	0.448,0.75,0.238	0.28
ENSG00000154710	RABGEF1	chr7	+	66770322	66770467	66740732	66740792	66771882	66772035	0,2,0	4,12,6	6,4,9	6,21,23	294	149	8.56841e-11	4.41492e-09	0.0,0.078,0.0	0.336,0.088,0.165	-0.17
ENSG00000154710	RABGEF1	chr7	+	66770322	66770467	66768830	66769025	66771882	66772035	1,1,2	2,6,5	8,7,11	5,6,10	294	149	9.99201e-16	9.52381e-14	0.202,0.078,0.169	0.448,0.372,0.358	-0.243
ENSG00000122566	HNRNPA2B1	chr7	-	26190992	26191128	26173593	26174782	26192494	26192577	32,31,28	3,1,0	61,54,38	7,7,6	285	149	1.11022e-16	1.15084e-14	0.848,0.942,1.0	0.82,0.801,0.768	0.134
ENSG00000122566	HNRNPA2B1	chr7	-	26191421	26191650	26190992	26191128	26192300	26192338	11,16,17	1,3,1	48,21,36	0,0,0	298	149	0.00125433	0.014985	0.846,0.727,0.895	1.0,1.0,1.0	-0.177
ENSG00000163521	GLB1L	chr2	-	219243778	219243942	219243501	219243631	219245228	219245444	0,1,3	1,2,5	4,2,1	1,1,2	298	149	9.17386e-06	0.000190896	0.0,0.2,0.231	0.667,0.5,0.2	-0.312
ENSG00000159592	GPBP1L1	chr1	-	45685575	45685620	45660183	45661225	45687982	45688113	18,9,24	2,0,3	12,17,20	7,8,12	194	149	0	0	0.874,1.0,0.86	0.568,0.62,0.561	0.328
ENSG00000277072	STAG3L2	chr7	-	74882935	74883041	74882704	74882762	74883348	74883463	7,6,17	0,4,2	3,5,7	0,0,0	255	149	3.77115e-05	0.000684756	1.0,0.467,0.832	1.0,1.0,1.0	-0.234
ENSG00000277072	STAG3L2	chr7	-	74883727	74883835	74882162	74883463	74884143	74884223	35,22,50	3,1,10	23,37,32	0,0,2	257	149	1.20203e-05	0.000244508	0.871,0.927,0.744	1.0,1.0,0.903	-0.12
ENSG00000026559	KCNG1	chr20	-	51012358	51012416	51009564	51010364	51022869	51023107	8,20,9	2,1,4	26,15,13	18,7,9	207	149	1.07889e-11	6.27889e-10	0.742,0.935,0.618	0.51,0.607,0.51	0.223
ENSG00000153250	RBMS1	chr2	-	160282256	160282304	160281313	160281364	160284774	160284868	24,22,23	83,71,117	27,32,44	61,57,61	197	149	2.18535e-08	7.60648e-07	0.179,0.19,0.129	0.251,0.298,0.353	-0.135
ENSG00000163328	GPR155	chr2	-	174482872	174482918	174481496	174481987	174483009	174483158	0,0,0	5,5,14	6,15,0	8,21,31	195	149	4.26744e-06	9.59675e-05	0.0,0.0,0.0	0.364,0.353,0.0	-0.239
ENSG00000163328	GPR155	chr2	-	174483009	174483158	174481496	174481987	174486872	174487000	6,8,14	0,2,0	14,35,49	2,14,21	298	149	0	0	1.0,0.667,1.0	0.778,0.556,0.538	0.265
ENSG00000170629	DPY19L2P2	chr7	-	103258443	103258592	103257603	103257724	103271731	103271869	0,0,0	2,2,1	1,2,1	0,2,0	298	149	0.00104972	0.0128625	0.0,0.0,0.0	1.0,0.333,1.0	-0.778
ENSG00000170629	DPY19L2P2	chr7	-	103278244	103278346	103277613	103277638	103279832	103279894	2,2,1	1,0,0	0,2,0	5,2,1	251	149	7.54952e-15	6.65969e-13	0.543,1.0,1.0	0.0,0.372,0.0	0.724
ENSG00000168255	POLR2J3	chr7	-	102566581	102566736	102541500	102541662	102566996	102567083	24,19,11	37,38,41	2,1,0	6,4,5	298	149	0.00216367	0.0239223	0.245,0.2,0.118	0.143,0.111,0.0	0.103
ENSG00000168255	POLR2J3	chr7	-	102569834	102569924	102566996	102568184	102572471	102572539	35,36,31	1,0,7	3,1,4	0,0,0	239	149	0.00235322	0.025718	0.956,1.0,0.734	1.0,1.0,1.0	-0.103
ENSG00000106348	IMPDH1	chr7	-	128400831	128400891	128400332	128400539	128401014	128401116	77,81,96	12,18,10	39,67,46	0,2,3	209	149	5.20667e-07	1.40364e-05	0.821,0.762,0.873	1.0,0.96,0.916	-0.14
ENSG00000128595	CALU	chr7	+	128754261	128754455	128748572	128748804	128754528	128754722	491403453	162162208	175179229	31,55,59	298	149	0.000206498	0.00309888	0.602,0.554,0.521	0.738,0.619,0.66	-0.113
ENSG00000172530	BANP	chr16	+	88065266	88065332	88037972	88038011	88072068	88072212	20,27,12	15,14,22	8,5,8	12,21,13	215	149	0.00104681	0.012832	0.48,0.572,0.274	0.316,0.142,0.299	0.19
ENSG00000129103	SUMF2	chr7	+	56074113	56074218	56072996	56073111	56074585	56074736	49,37,32	25,35,35	43,56,60	9,21,13	254	149	5.05552e-09	1.9714e-07	0.535,0.383,0.349	0.737,0.61,0.73	-0.27
ENSG00000010270	STARD3NL	chr7	+	38202069	38202197	38201713	38201966	38207446	38207729	1,0,0	5,10,4	1,2,4	3,12,4	277	149	0.00200212	0.0224017	0.097,0.0,0.0	0.152,0.082,0.35	-0.162
ENSG00000010270	STARD3NL	chr7	+	38217024	38217078	38215027	38215105	38217187	38217269	206142168	15,14,13	185177203	40,29,39	203	149	6.7879e-13	4.59287e-11	0.91,0.882,0.905	0.772,0.818,0.793	0.105
ENSG00000197343	ZNF655	chr7	+	99561887	99561973	99560506	99560695	99571687	99571777	9,13,20	7,9,3	3,5,2	5,14,7	235	149	1.22602e-07	3.74825e-06	0.449,0.478,0.809	0.276,0.185,0.153	0.374
ENSG00000197343	ZNF655	chr7	+	99561887	99562494	99560532	99560695	99563862	99564705	47,31,42	4,3,14	15,9,10	13,8,17	298	149	4.62963e-14	3.71656e-12	0.855,0.838,0.6	0.366,0.36,0.227	0.447
ENSG00000197343	ZNF655	chr7	+	99562367	99562494	99560532	99560695	99563862	99564705	44,26,21	4,3,14	14,5,10	13,8,17	276	149	8.6553e-13	5.76767e-11	0.856,0.824,0.447	0.368,0.252,0.241	0.422
ENSG00000197343	ZNF655	chr7	+	99562367	99562494	99560532	99560695	99572244	99576453	14,10,8	15,19,12	4,1,2	29,13,33	276	149	1.84106e-11	1.04287e-09	0.335,0.221,0.265	0.069,0.04,0.032	0.227
ENSG00000178234	GALNT11	chr7	+	152027596	152027718	152025713	152025884	152094319	152094522	2,2,7	0,5,7	1,1,5	0,0,0	271	149	6.67927e-07	1.76432e-05	1.0,0.18,0.355	1.0,1.0,1.0	-0.488
ENSG00000105865	DUS4L	chr7	+	107573703	107573821	107571144	107571266	107575187	107575282	77,43,43	5,4,10	47,50,81	5,0,2	267	149	0.000785775	0.0099532	0.896,0.857,0.706	0.84,1.0,0.958	-0.113
ENSG00000105865	DUS4L	chr7	+	107573703	107573883	107571144	107571266	107575187	107575310	41,25,14	5,4,10	25,46,49	5,0,2	298	149	9.36413e-05	0.00153918	0.804,0.758,0.412	0.714,1.0,0.925	-0.222
ENSG00000165238	WNK2	chr9	+	93299069	93299261	93297852	93298067	93300050	93300149	2,1,5	0,0,0	17,28,35	3,2,4	298	149	3.28727e-06	7.55815e-05	1.0,1.0,1.0	0.739,0.875,0.814	0.191
ENSG00000165238	WNK2	chr9	+	93299069	93299261	93297852	93298067	93308327	93308584	2,3,5	0,0,0	11,19,15	15,9,17	298	149	2.57089e-08	8.83357e-07	1.0,1.0,1.0	0.268,0.514,0.306	0.637
ENSG00000165238	WNK2	chr9	+	93300050	93300149	93299069	93299261	93306776	93306821	0,3,1	1,0,0	16,25,45	0,4,4	248	149	0.000275259	0.00398507	0.0,1.0,1.0	1.0,0.79,0.871	-0.22
ENSG00000010810	FYN	chr6	-	111700103	111700268	111699514	111699670	111702884	111703034	43,34,33	6,10,14	141152176	70,59,88	298	149	1.01899e-08	3.77055e-07	0.782,0.63,0.541	0.502,0.563,0.5	0.129
ENSG00000105778	AVL9	chr7	+	32575954	32576072	32573198	32573418	32580801	32580890	72,47,59	0,0,1	72,66,83	8,4,5	267	149	1.01337e-10	5.16525e-09	1.0,1.0,0.971	0.834,0.902,0.903	0.111
ENSG00000105778	AVL9	chr7	+	32580218	32580272	32573198	32573418	32580801	32580890	22,10,11	0,0,1	6,14,12	8,4,5	203	149	0	0	1.0,1.0,0.89	0.355,0.72,0.638	0.392
ENSG00000240344	PPIL3	chr2	-	200882341	200882435	200881420	200881488	200885697	200885772	178118100	18,9,17	92,89,70	16,21,23	243	149	8.34521e-06	0.000175372	0.858,0.889,0.783	0.779,0.722,0.651	0.126
ENSG00000240344	PPIL3	chr2	-	200885261	200885367	200881420	200881488	200885697	200885772	25,25,27	18,9,17	16,11,7	16,21,23	255	149	7.09912e-06	0.000151776	0.448,0.619,0.481	0.369,0.234,0.151	0.265
ENSG00000147100	SLC16A2	chrX	+	74529212	74529441	74525749	74525893	74531332	74533916	23,16,5	0,0,0	31,33,64	0,3,6	298	149	8.17261e-05	0.00136372	1.0,1.0,1.0	1.0,0.846,0.842	0.104
ENSG00000219481	NBPF1	chr1	-	16594930	16595009	16594591	16594661	16608507	16608779	18,11,22	2,4,0	3,1,8	0,0,0	228	149	0.000560557	0.00743061	0.855,0.642,1.0	1.0,1.0,1.0	-0.168
ENSG00000219481	NBPF1	chr1	-	16594930	16595013	16594591	16594661	16608507	16608650	28,23,35	2,4,0	6,1,8	0,0,0	232	149	0.00508469	0.0490643	0.9,0.787,1.0	1.0,1.0,1.0	-0.104
ENSG00000117859	OSBPL9	chr1	+	51756319	51756358	51750144	51750195	51760689	51760764	126,78,87	42,25,22	37,69,71	59,70,72	188	149	0	0	0.704,0.712,0.758	0.332,0.439,0.439	0.321
ENSG00000133612	AGAP3	chr7	+	151120519	151120745	151119986	151120145	151122724	151122878	10,13,21	29,26,48	30,27,46	29,24,28	298	149	2.20334e-11	1.23783e-09	0.147,0.2,0.179	0.341,0.36,0.451	-0.209
ENSG00000133612	AGAP3	chr7	+	151120519	151120745	151119986	151120145	151123793	151123850	8,7,14	53,48,56	15,17,25	10,19,29	298	149	1.22125e-15	1.15154e-13	0.07,0.068,0.111	0.429,0.309,0.301	-0.263
ENSG00000133612	AGAP3	chr7	+	151139978	151140116	151134424	151134568	151141897	151142052	32,38,75	22,28,29	15,11,21	20,18,15	287	149	0.00293701	0.0309231	0.43,0.413,0.573	0.28,0.241,0.421	0.158
ENSG00000166526	ZNF3	chr7	-	100079535	100079572	100077302	100077433	100081634	100081709	24,13,8	2,2,4	8,8,14	2,6,12	186	149	2.21217e-05	0.000424859	0.906,0.839,0.616	0.762,0.516,0.483	0.2
ENSG00000078319	PMS2P1	chr7	-	100325690	100325868	100320438	100321084	100328835	100329019	6,6,18	4,1,3	2,6,7	1,6,5	298	149	0.00222894	0.024547	0.429,0.75,0.75	0.5,0.333,0.412	0.228
ENSG00000121716	PILRB	chr7	+	100353894	100354012	100353372	100353483	100355142	100355240	34,30,41	8,1,4	12,17,15	0,2,0	267	149	0.00177268	0.0202466	0.703,0.944,0.851	1.0,0.826,1.0	-0.109
ENSG00000213420	GPC2	chr7	-	100175571	100175894	100173457	100174765	100176206	100176365	1,12,17	10,17,15	47,57,101	4,3,2	298	149	0	0	0.048,0.261,0.362	0.855,0.905,0.962	-0.684
ENSG00000149582	TMEM25	chr11	+	118532096	118532461	118531774	118531871	118532916	118533007	155199207	5,18,11	8,10,8	0,0,0	298	149	9.7866e-05	0.00160136	0.939,0.847,0.904	1.0,1.0,1.0	-0.103
ENSG00000149582	TMEM25	chr11	+	118532245	118532461	118531774	118531871	118532916	118533140	156197218	5,18,11	8,10,8	0,0,0	298	149	0.000104922	0.00170547	0.94,0.845,0.908	1.0,1.0,1.0	-0.102
ENSG00000149582	TMEM25	chr11	+	118532409	118532461	118531777	118531871	118532916	118533207	72,85,100	5,18,11	4,6,5	0,0,0	201	149	2.88047e-05	0.000538104	0.914,0.778,0.871	1.0,1.0,1.0	-0.146
ENSG00000123297	TSFM	chr12	+	57802173	57802264	57792985	57793073	57802554	57802774	12,18,8	10,12,27	0,0,0	1,2,8	240	149	3.59679e-08	1.21152e-06	0.427,0.482,0.155	0.0,0.0,0.0	0.355
ENSG00000107249	GLIS3	chr9	-	4125733	4125941	4117767	4118881	4286037	4286523	17,18,28	4,3,7	11,25,21	10,10,10	298	149	0.000288976	0.00415532	0.68,0.75,0.667	0.355,0.556,0.512	0.225
ENSG00000122591	FAM126A	chr7	-	22946951	22947247	22941268	22946163	22960255	22960415	162120154	7,15,8	181213224	65,50,56	298	149	0	0	0.92,0.8,0.906	0.582,0.681,0.667	0.232
ENSG00000122591	FAM126A	chr7	-	22947032	22947247	22945982	22946163	22960255	22960415	73,59,73	7,15,8	80117124	65,50,56	298	149	0	0	0.839,0.663,0.82	0.381,0.539,0.525	0.292
ENSG00000177683	THAP5	chr7	-	108565829	108566022	108562131	108565105	108569489	108569706	65,51,77	11,12,10	70,55,54	9,2,3	298	149	0.00215772	0.0238651	0.747,0.68,0.794	0.795,0.932,0.9	-0.135
ENSG00000177683	THAP5	chr7	-	108565951	108566022	108564569	108565105	108569098	108569256	2,1,8	2,1,2	2,6,9	0,0,0	220	149	3.37797e-07	9.43702e-06	0.404,0.404,0.73	1.0,1.0,1.0	-0.487
ENSG00000058673	ZC3H11A	chr1	+	203796292	203796496	203795653	203795794	203801574	203801628	128125125	73,73,72	138126166	40,40,24	298	149	2.15498e-07	6.27667e-06	0.467,0.461,0.465	0.633,0.612,0.776	-0.209
ENSG00000058673	ZC3H11A	chr1	+	203796292	203796496	203795698	203795775	203801574	203801628	95,87,91	15,7,15	80,74,101	4,8,2	298	149	0.000409259	0.00562108	0.76,0.861,0.752	0.909,0.822,0.962	-0.107
ENSG00000058673	ZC3H11A	chr1	+	203796292	203796601	203795670	203795794	203801574	203801628	74,75,79	73,73,72	91,84,102	40,40,24	298	149	6.59139e-08	2.11051e-06	0.336,0.339,0.354	0.532,0.512,0.68	-0.232
ENSG00000151353	TMEM18	chr2	-	675757	676238	675509	675630	676573	676642	4,4,3	0,0,5	4,5,6	5,7,22	298	149	0	0	1.0,1.0,0.231	0.286,0.263,0.12	0.521
ENSG00000133627	ACTR3B	chr7	+	152811696	152811733	152801620	152801731	152814549	152814645	11,9,16	13,10,22	21,14,11	38,37,47	186	149	0.000259876	0.00378909	0.404,0.419,0.368	0.307,0.233,0.158	0.164
ENSG00000170891	CYTL1	chr4	-	5017134	5017179	5015143	5015234	5019292	5019441	5,28,27	2,2,2	16,27,14	7,2,11	194	149	1.12887e-06	2.86748e-05	0.658,0.915,0.912	0.637,0.912,0.494	0.147
ENSG00000117155	SSX2IP	chr1	-	84680337	84680387	84671188	84671308	84690370	84690461	3,1,1	9,24,44	1,12,4	24,14,18	199	149	1.47817e-09	6.31611e-08	0.2,0.03,0.017	0.03,0.391,0.143	-0.106
ENSG00000005486	RHBDD2	chr7	+	75881364	75881486	75878998	75879260	75881828	75882124	42,51,68	65166148	10,11,32	121100149	271	149	2.44249e-15	2.23797e-13	0.262,0.145,0.202	0.043,0.057,0.106	0.134
ENSG00000146918	NCAPG2	chr7	-	158650831	158650972	158646459	158646563	158652292	158652480	232140190	54,25,31	133,96,131	1,1,1	290	149	0	0	0.688,0.742,0.759	0.986,0.98,0.985	-0.254
ENSG00000146918	NCAPG2	chr7	-	158702247	158702348	158701821	158701938	158703649	158703704	0,1,0	5,9,18	8,4,0	7,8,10	250	149	3.06805e-07	8.66556e-06	0.0,0.062,0.0	0.405,0.23,0.0	-0.191
ENSG00000281398	SNHG4	chr5	+	139279934	139280058	139279050	139279129	139282738	139282989	46,78,97	14,10,13	121,94,163	30,57,64	273	149	1.82282e-06	4.41702e-05	0.642,0.81,0.803	0.688,0.474,0.582	0.17
ENSG00000010322	NISCH	chr3	+	52480878	52481037	52480183	52480295	52484512	52484637	6,5,11	21,16,9	10,18,4	5,8,4	298	149	2.15719e-05	0.000415336	0.125,0.135,0.379	0.5,0.529,0.333	-0.241
ENSG00000010322	NISCH	chr3	+	52480878	52481109	52480138	52480295	52484512	52484637	6,5,12	21,16,9	10,18,4	5,8,4	298	149	3.97592e-05	0.000717337	0.125,0.135,0.4	0.5,0.529,0.333	-0.234
ENSG00000137522	RNF121	chr11	+	71957226	71957264	71929017	71929124	71960749	71960891	31,37,33	4,16,3	60,48,55	1,7,2	187	149	2.99935e-05	0.000557774	0.861,0.648,0.898	0.98,0.845,0.956	-0.125
ENSG00000137522	RNF121	chr11	+	71982806	71982915	71960749	71960891	71990596	71990663	2,0,4	0,1,3	0,0,1	1,4,3	258	149	4.85799e-05	0.000862268	1.0,0.0,0.435	0.0,0.0,0.161	0.425
ENSG00000163689	CFAP20DC	chr3	-	58806394	58806456	58753768	58753863	58831685	58831725	4,4,3	2,0,2	5,9,10	1,0,0	211	149	0.00482838	0.0470036	0.585,1.0,0.514	0.779,1.0,1.0	-0.227
ENSG00000204054	LINC00963	chr9	+	129490843	129491128	129488806	129489299	129493415	129493595	0,2,1	7,4,9	5,5,3	9,2,7	298	149	2.75882e-09	1.1257e-07	0.0,0.2,0.053	0.217,0.556,0.176	-0.232
ENSG00000204054	LINC00963	chr9	+	129490843	129491128	129488806	129489299	129503322	129504274	0,2,0	6,7,7	5,5,3	8,4,2	298	149	2.203e-11	1.23783e-09	0.0,0.125,0.0	0.238,0.385,0.429	-0.309
ENSG00000204054	LINC00963	chr9	+	129502396	129503139	129496922	129497073	129503322	129503672	12,21,18	3,0,5	21,23,23	0,0,2	298	149	0.000113556	0.0018318	0.667,1.0,0.643	1.0,1.0,0.852	-0.181
ENSG00000164654	MIOS	chr7	+	7567606	7567688	7566883	7567072	7568025	7568123	5,11,14	4,6,14	22,22,24	0,0,0	231	149	0	0	0.446,0.542,0.392	1.0,1.0,1.0	-0.54
ENSG00000164654	MIOS	chr7	+	7568025	7568123	7566874	7567072	7572435	7572667	24,18,36	0,3,3	18,15,25	14,5,15	247	149	0	0	1.0,0.784,0.879	0.437,0.644,0.501	0.36
ENSG00000164654	MIOS	chr7	+	7568025	7568123	7567482	7567688	7572435	7572667	31,17,35	0,0,0	37,38,46	16,17,6	247	149	0	0	1.0,1.0,1.0	0.582,0.574,0.822	0.341
ENSG00000170632	ARMC10	chr7	+	103084029	103084062	103083681	103083830	103086629	103086764	10,0,5	132116108	11,11,4	55,42,32	182	149	9.26478e-11	4.76575e-09	0.058,0.0,0.037	0.141,0.177,0.093	-0.105
ENSG00000170632	ARMC10	chr7	+	103092476	103092653	103086629	103086764	103097276	103097348	133,82,101	107,92,88	126101152	19,24,18	298	149	0	0	0.383,0.308,0.365	0.768,0.678,0.809	-0.4
ENSG00000170632	ARMC10	chr7	+	103092476	103092653	103086629	103086764	103098298	103098683	69,21,40	7,10,7	59,54,57	5,3,0	298	149	9.46938e-07	2.4355e-05	0.831,0.512,0.741	0.855,0.9,1.0	-0.224
ENSG00000170632	ARMC10	chr7	+	103092476	103092653	103086868	103086937	103097276	103097348	65,62,63	3,10,2	71,56,96	0,0,0	298	149	9.18234e-07	2.37058e-05	0.915,0.756,0.94	1.0,1.0,1.0	-0.13
ENSG00000184903	IMMP2L	chr7	-	111487237	111487341	110963499	110963565	111561850	111561901	23,21,23	0,0,0	4,6,14	7,5,6	253	149	9.80327e-13	6.48353e-11	1.0,1.0,1.0	0.252,0.414,0.579	0.585
ENSG00000158321	AUTS2	chr7	+	70771548	70771644	70766113	70766355	70777102	70777135	3,2,0	0,0,3	3,4,2	0,0,0	245	149	0.00169052	0.0194416	1.0,1.0,0.0	1.0,1.0,1.0	-0.333
ENSG00000158321	AUTS2	chr7	+	70774027	70774099	70771446	70771644	70777102	70777174	0,5,2	3,3,0	28,6,8	2,8,2	221	149	0.00421836	0.0419879	0.0,0.529,1.0	0.904,0.336,0.729	-0.147
ENSG00000005483	KMT2E	chr7	+	105038384	105038525	105038125	105038199	105040838	105041023	4,7,8	12,17,10	0,0,1	4,4,12	290	149	9.63239e-06	0.000199494	0.146,0.175,0.291	0.0,0.0,0.041	0.19
ENSG00000127995	CASD1	chr7	+	94535308	94535523	94533678	94533802	94537471	94537894	28,32,28	2,0,7	36,33,38	1,1,0	298	149	0.000128819	0.00203494	0.875,1.0,0.667	0.947,0.943,1.0	-0.116
ENSG00000145016	RUBCN	chr3	-	197691073	197691148	197684156	197684217	197693714	197693816	16,11,5	6,9,6	2,2,3	4,3,8	224	149	0.00278057	0.0294932	0.639,0.448,0.357	0.25,0.307,0.2	0.229
ENSG00000145016	RUBCN	chr3	-	197717976	197718130	197705091	197705175	197749268	197749699	11,12,3	3,0,2	4,10,3	0,0,0	298	149	3.71595e-05	0.000675929	0.647,1.0,0.429	1.0,1.0,1.0	-0.308
ENSG00000163719	MTMR14	chr3	+	9689963	9690143	9688943	9689082	9701789	9702393	68,54,60	10,11,14	15,20,36	3,0,0	298	149	9.11184e-05	0.00150212	0.773,0.711,0.682	0.714,1.0,1.0	-0.183
ENSG00000163719	MTMR14	chr3	+	9697710	9697866	9688943	9689082	9701789	9702216	19,6,12	10,11,14	6,2,4	3,0,0	298	149	0.00242175	0.0263035	0.487,0.214,0.3	0.5,1.0,1.0	-0.5
ENSG00000160752	FDPS	chr1	+	155319856	155319928	155319610	155319688	155320408	155320665	380326424	4,2,1	474538626	83,77,74	221	149	0	0	0.985,0.991,0.997	0.794,0.825,0.851	0.168
ENSG00000169255	B3GALNT1	chr3	-	161089943	161090062	161083882	161086788	161101138	161101233	19,21,19	29,27,21	9,6,20	56,42,60	268	149	8.20111e-12	4.84613e-10	0.267,0.302,0.335	0.082,0.074,0.156	0.197
ENSG00000169255	B3GALNT1	chr3	-	161089943	161090066	161084016	161086788	161101138	161101734	13,16,12	29,27,21	2,5,8	56,42,60	272	149	1.76525e-14	1.49097e-12	0.197,0.245,0.238	0.019,0.061,0.068	0.177
ENSG00000169255	B3GALNT1	chr3	-	161103112	161103205	161083882	161086788	161103426	161103517	8,2,11	5,5,3	7,10,19	4,2,2	242	149	0.00506932	0.0489698	0.496,0.198,0.693	0.519,0.755,0.854	-0.247
ENSG00000169255	B3GALNT1	chr3	-	161103957	161104105	161103426	161103514	161104318	161104406	0,0,0	4,3,1	1,4,1	4,4,6	297	149	0.00515433	0.0496507	0.0,0.0,0.0	0.111,0.334,0.077	-0.174
ENSG00000179818	PCBP1-AS1	chr2	-	70032132	70032255	69996685	69996888	70051202	70051305	4,6,3	5,0,0	7,7,6	2,2,6	272	149	7.82293e-06	0.000165583	0.305,1.0,1.0	0.657,0.657,0.354	0.212
ENSG00000179818	PCBP1-AS1	chr2	-	70032132	70032255	70018014	70018131	70051202	70051305	4,6,3	0,0,0	4,4,6	4,0,2	272	149	0.000149069	0.00231433	1.0,1.0,1.0	0.354,1.0,0.622	0.341
ENSG00000179818	PCBP1-AS1	chr2	-	70053730	70053792	70051044	70051305	70055713	70055823	0,0,1	3,3,1	7,7,15	0,0,0	211	149	0	0	0.0,0.0,0.414	1.0,1.0,1.0	-0.862
ENSG00000179818	PCBP1-AS1	chr2	-	70053730	70053792	70051044	70051305	70083506	70083687	0,0,1	2,1,4	3,1,8	4,2,4	211	149	2.93021e-11	1.61379e-09	0.0,0.0,0.15	0.346,0.261,0.585	-0.347
ENSG00000179818	PCBP1-AS1	chr2	-	70053730	70053815	70051202	70051305	70083537	70083687	0,1,2	1,0,2	3,0,8	2,4,6	234	149	7.95376e-05	0.00133262	0.0,1.0,0.389	0.489,0.0,0.459	0.147
ENSG00000179818	PCBP1-AS1	chr2	-	70055713	70055910	70051016	70051305	70083506	70083687	5,3,1	2,1,4	0,0,0	4,2,4	298	149	3.95672e-08	1.31904e-06	0.556,0.6,0.111	0.0,0.0,0.0	0.422
ENSG00000179818	PCBP1-AS1	chr2	-	70059642	70059680	70048706	70051305	70083537	70083687	1,2,1	1,0,2	0,1,7	2,4,6	187	149	3.98792e-13	2.80306e-11	0.443,1.0,0.285	0.0,0.166,0.482	0.36
ENSG00000179818	PCBP1-AS1	chr2	-	70085815	70085903	70085546	70085624	70086054	70086273	2,4,1	0,0,0	4,7,6	1,2,2	237	149	0.00230734	0.0252658	1.0,1.0,1.0	0.715,0.688,0.654	0.314
ENSG00000179818	PCBP1-AS1	chr2	-	70085815	70085903	70085546	70085624	70086123	70086273	2,4,1	0,0,0	4,7,6	5,16,17	237	149	4.5465e-09	1.78534e-07	1.0,1.0,1.0	0.335,0.216,0.182	0.756
ENSG00000179818	PCBP1-AS1	chr2	-	70085815	70085903	70085546	70085624	70086251	70086388	2,4,1	0,0,0	4,7,10	3,3,2	237	149	1.74971e-07	5.21465e-06	1.0,1.0,1.0	0.456,0.595,0.759	0.397
ENSG00000179818	PCBP1-AS1	chr2	-	70085815	70085903	70085546	70085624	70086430	70086485	2,4,1	0,0,0	4,7,6	2,2,1	237	149	0.00251583	0.0271594	1.0,1.0,1.0	0.557,0.688,0.79	0.322
ENSG00000179818	PCBP1-AS1	chr2	-	70085815	70085903	70085546	70085624	70086881	70086956	2,4,1	2,0,0	4,7,6	2,3,1	237	149	0.000118557	0.00189514	0.386,1.0,1.0	0.557,0.595,0.79	0.148
ENSG00000165171	METTL27	chr7	-	73840030	73840120	73834589	73835002	73841069	73841198	1,1,1	0,3,2	2,2,7	1,0,4	239	149	6.70373e-10	3.02173e-08	1.0,0.172,0.238	0.555,1.0,0.522	-0.222
ENSG00000241472	PTPRG-AS1	chr3	-	62317105	62317192	62294272	62294778	62317807	62317900	15,11,13	0,4,3	11,12,12	0,0,0	236	149	0.000235579	0.00347682	1.0,0.635,0.732	1.0,1.0,1.0	-0.211
ENSG00000056972	TRAF3IP2	chr6	-	111595702	111595820	111580196	111580389	111605775	111605868	5,1,1	0,0,0	2,3,5	1,1,3	267	149	0.000253546	0.00370734	1.0,1.0,1.0	0.527,0.626,0.482	0.455
ENSG00000056972	TRAF3IP2	chr6	-	111595702	111595820	111591544	111592094	111601195	111601318	1,7,1	0,0,2	1,3,6	5,2,1	267	149	1.41029e-07	4.27132e-06	1.0,1.0,0.218	0.1,0.456,0.77	0.297
ENSG00000001629	ANKIB1	chr7	+	92347946	92348016	92344977	92345066	92350949	92351094	2,1,1	53,28,43	7,0,5	10,15,21	219	149	1.1912e-06	3.0107e-05	0.025,0.024,0.016	0.323,0.0,0.139	-0.132
ENSG00000112759	SLC29A1	chr6	+	44226060	44226167	44219552	44219782	44227259	44227342	5,5,10	4,2,5	13,14,17	0,0,2	256	149	1.46488e-09	6.26805e-08	0.421,0.593,0.538	1.0,1.0,0.832	-0.427
ENSG00000112759	SLC29A1	chr6	+	44226060	44226167	44219552	44219782	44227262	44227342	6,7,7	4,24,10	23,23,29	8,16,31	256	149	8.85774e-05	0.00146569	0.466,0.145,0.289	0.626,0.456,0.353	-0.178
ENSG00000112759	SLC29A1	chr6	+	44226060	44226167	44223558	44223641	44227259	44227342	10,10,20	4,8,12	31,32,46	9,14,11	256	149	0.00199948	0.0223763	0.593,0.421,0.492	0.667,0.571,0.709	-0.147
ENSG00000127957	PMS2P3	chr7	-	75512308	75512421	75510930	75511114	75512588	75512675	25,15,30	4,3,12	24,26,17	1,1,4	262	149	0.00343801	0.0353935	0.78,0.74,0.587	0.932,0.937,0.707	-0.156
ENSG00000169062	UPF3A	chr13	+	114286258	114286400	114282836	114282943	114286518	114286629	38,18,38	31,40,34	21,27,36	18,13,19	291	149	0.00161241	0.0186303	0.386,0.187,0.364	0.374,0.515,0.492	-0.148
ENSG00000169062	UPF3A	chr13	+	114286301	114286400	114282836	114282943	114286518	114286629	53,43,54	31,40,34	32,38,69	18,13,19	248	149	0.00151937	0.0176813	0.507,0.392,0.488	0.516,0.637,0.686	-0.151
ENSG00000241258	CRCP	chr7	+	66130743	66130842	66114603	66114970	66145442	66145500	1,5,2	0,1,2	1,2,1	3,3,0	248	149	8.82082e-06	0.000184485	1.0,0.75,0.375	0.167,0.286,1.0	0.224
ENSG00000188732	FAM221A	chr7	+	23698191	23698299	23691389	23691596	23700785	23700868	8,8,7	1,0,3	18,22,26	17,18,9	257	149	0	0	0.823,1.0,0.575	0.38,0.415,0.626	0.326
ENSG00000095794	CREM	chr10	+	35179133	35179276	35126809	35127193	35188199	35188260	12,11,15	0,4,2	8,9,5	0,1,0	292	149	0.00068871	0.00886412	1.0,0.584,0.793	1.0,0.821,1.0	-0.148
ENSG00000095794	CREM	chr10	+	35188199	35188388	35148367	35148491	35206894	35207006	13,13,12	4,3,5	4,4,14	0,1,1	298	149	0.000351265	0.00492911	0.619,0.684,0.545	1.0,0.667,0.875	-0.231
ENSG00000095794	CREM	chr10	+	35201450	35201486	35188199	35188388	35206894	35207051	6,4,4	12,13,12	0,0,0	4,2,14	185	149	1.40262e-06	3.4838e-05	0.287,0.199,0.212	0.0,0.0,0.0	0.233
ENSG00000174938	SEZ6L2	chr16	-	29895258	29895460	29888539	29888725	29896821	29897121	42,41,60	1,0,0	28,28,45	2,3,2	298	149	0.00213445	0.0236384	0.955,1.0,1.0	0.875,0.824,0.918	0.113
ENSG00000180354	MTURN	chr7	+	30146176	30146299	30134985	30135298	30157437	30162760	43,58,62	17,9,19	72,48,86	4,4,7	272	149	2.79069e-09	1.13796e-07	0.581,0.779,0.641	0.908,0.868,0.871	-0.215
ENSG00000160094	ZNF362	chr1	+	33270486	33270612	33256491	33256654	33276099	33276163	6,16,11	6,10,18	13,24,14	18,45,46	275	149	0.000571165	0.00755009	0.351,0.464,0.249	0.281,0.224,0.142	0.139
ENSG00000164548	TRA2A	chr7	-	23516362	23516528	23507156	23507535	23531788	23531980	2,5,1	0,1,0	8,2,8	0,1,4	298	149	0.0047997	0.0467688	1.0,0.714,1.0	1.0,0.5,0.5	0.238
ENSG00000164548	TRA2A	chr7	-	23522120	23522432	23521706	23521840	23531788	23531980	48,39,54	257235245	78,49,63	119112158	298	149	0	0	0.085,0.077,0.099	0.247,0.179,0.166	-0.11
ENSG00000164548	TRA2A	chr7	-	23522131	23522432	23521706	23521840	23531788	23532041	35,36,44	257235245	68,42,55	119112158	298	149	0	0	0.064,0.071,0.082	0.222,0.158,0.148	-0.104
ENSG00000163939	PBRM1	chr3	-	52554723	52554879	52550746	52550817	52558248	52558413	10,4,10	4,0,5	7,5,0	8,3,5	298	149	0.000253051	0.00370133	0.556,1.0,0.5	0.304,0.455,0.0	0.432
ENSG00000163939	PBRM1	chr3	-	52558248	52558413	52554723	52554879	52561766	52561968	15,15,14	8,5,8	19,18,9	1,3,3	298	149	0.00320175	0.0332987	0.484,0.6,0.467	0.905,0.75,0.6	-0.235
ENSG00000172262	ZNF131	chr5	+	43174446	43174494	43173317	43173448	43179828	43179950	28,16,16	1,2,3	15,9,19	0,0,0	197	149	0.00158859	0.0183758	0.955,0.858,0.801	1.0,1.0,1.0	-0.129
ENSG00000106100	NOD1	chr7	-	30463608	30463698	30459900	30460041	30478605	30478742	5,9,8	0,2,0	11,17,8	4,1,7	239	149	1.05524e-09	4.61139e-08	1.0,0.737,1.0	0.632,0.914,0.416	0.258
ENSG00000173041	ZNF680	chr7	-	64543706	64543802	64519877	64522500	64562924	64563022	17,11,17	1,2,2	21,16,17	4,9,3	245	149	4.35564e-07	1.19142e-05	0.912,0.77,0.838	0.761,0.52,0.775	0.155
ENSG00000164877	MICALL2	chr7	-	1434209	1435147	1428618	1428791	1436741	1436856	8,12,14	1,4,0	3,8,5	0,0,0	298	149	0.000404172	0.00556113	0.8,0.6,1.0	1.0,1.0,1.0	-0.2
ENSG00000172594	SMPDL3A	chr6	+	122801309	122801406	122796823	122796968	122803663	122803833	2,3,11	0,0,0	25,57,44	2,8,0	246	149	3.21503e-05	0.000593047	1.0,1.0,1.0	0.883,0.812,1.0	0.102
ENSG00000156398	SFXN2	chr10	+	102729318	102729394	102728430	102728529	102729722	102729808	8,15,13	5,1,3	61,46,55	2,0,2	225	149	3.2487e-10	1.54346e-08	0.514,0.909,0.742	0.953,1.0,0.948	-0.245
ENSG00000164828	SUN1	chr7	+	832504	832601	816614	816673	838797	838986	178176194	7,17,16	106110171	20,24,23	246	149	5.38303e-09	2.08576e-07	0.939,0.862,0.88	0.762,0.735,0.818	0.122
ENSG00000164828	SUN1	chr7	+	848417	848615	843340	843520	851383	851482	135154158	10,3,9	87,76,104	11,16,11	298	149	7.06546e-08	2.24944e-06	0.871,0.963,0.898	0.798,0.704,0.825	0.135
ENSG00000164828	SUN1	chr7	+	849519	849603	843340	843520	849922	850033	66,63,39	0,0,2	28,24,36	1,7,6	233	149	2.95364e-10	1.41529e-08	1.0,1.0,0.926	0.947,0.687,0.793	0.166
ENSG00000164828	SUN1	chr7	+	849922	850033	843340	843520	851383	851481	81,74,44	10,3,9	33,60,63	11,16,11	260	149	5.82875e-05	0.00101154	0.823,0.934,0.737	0.632,0.682,0.766	0.138
ENSG00000171604	CXXC5	chr5	+	139679846	139679940	139648660	139648845	139680363	139680556	10,17,15	15,48,36	1,3,5	60,59,76	243	149	0	0	0.29,0.178,0.203	0.01,0.03,0.039	0.197
ENSG00000171604	CXXC5	chr5	+	139679846	139679940	139648924	139649009	139680363	139680556	9,12,11	13,17,14	1,2,3	10,7,9	243	149	0.00105298	0.0128954	0.298,0.302,0.325	0.058,0.149,0.17	0.183
ENSG00000180488	MIGA1	chr1	+	77859313	77859386	77858937	77859056	77860039	77860126	18,20,16	2,1,3	7,10,20	0,1,0	222	149	0.00399119	0.040057	0.858,0.931,0.782	1.0,0.87,1.0	-0.1
ENSG00000146426	TIAM2	chr6	+	154860737	154860998	154832696	154833409	154907729	154908868	4,1,2	13,7,10	11,11,6	4,12,23	298	149	6.32339e-05	0.00108875	0.133,0.067,0.091	0.579,0.314,0.115	-0.239
ENSG00000137434	C6orf52	chr6	-	10684848	10684923	10683186	10683232	10686965	10687164	0,0,3	4,4,9	3,6,3	2,11,0	224	149	3.88666e-08	1.2992e-06	0.0,0.0,0.181	0.499,0.266,1.0	-0.528
ENSG00000137404	NRM	chr6	-	30689275	30689452	30688046	30688942	30690046	30690243	110148138	31,13,20	79,59,90	2,2,3	298	149	1.63197e-09	6.92047e-08	0.64,0.851,0.775	0.952,0.937,0.938	-0.187
ENSG00000204344	STK19	chr6	+	31972620	31972757	31971868	31972511	31978902	31978998	57,78,72	5,15,16	31,39,33	0,0,2	286	149	1.58489e-08	5.63759e-07	0.856,0.73,0.701	1.0,1.0,0.896	-0.203
ENSG00000204344	STK19	chr6	+	31972620	31972919	31972351	31972511	31978902	31978998	34,36,37	5,15,16	15,17,15	0,0,2	298	149	3.99571e-07	1.10129e-05	0.773,0.545,0.536	1.0,1.0,0.789	-0.312
ENSG00000135317	SNX14	chr6	-	85538837	85538864	85536791	85536924	85541984	85542043	32,36,29	89,72,79	40,55,61	47,72,67	176	149	1.90686e-09	7.9763e-08	0.233,0.297,0.237	0.419,0.393,0.435	-0.16
ENSG00000131018	SYNE1	chr6	-	152130719	152130778	152121686	152122676	152132121	152132214	77,81,72	5,1,0	26,15,17	10,8,6	208	149	0	0	0.917,0.983,1.0	0.651,0.573,0.67	0.335
ENSG00000131018	SYNE1	chr6	-	152145486	152145555	152143622	152143765	152148044	152148378	46,53,71	5,10,3	8,7,23	2,15,12	218	149	9.06612e-06	0.000188974	0.863,0.784,0.942	0.732,0.242,0.567	0.349
ENSG00000204580	DDR1	chr6	+	30884537	30884710	30880848	30881125	30888687	30888814	4,7,10	0,0,0	35,64,72	5,4,13	298	149	8.46344e-06	0.000177735	1.0,1.0,1.0	0.778,0.889,0.735	0.199
ENSG00000204580	DDR1	chr6	+	30884537	30884710	30882927	30882983	30888687	30888814	4,7,10	2,3,0	34,59,57	0,2,1	298	149	4.58541e-07	1.24762e-05	0.5,0.538,1.0	1.0,0.937,0.966	-0.288
ENSG00000204580	DDR1	chr6	+	30885624	30885680	30881065	30881125	30888687	30888814	6,6,2	0,0,0	18,32,31	5,4,13	205	149	2.08316e-06	4.98703e-05	1.0,1.0,1.0	0.723,0.853,0.634	0.263
ENSG00000204580	DDR1	chr6	+	30885624	30885680	30882954	30882983	30888687	30888814	6,6,2	2,3,0	18,32,31	0,2,1	205	149	0.000432137	0.00589715	0.686,0.592,1.0	1.0,0.921,0.958	-0.2
ENSG00000204580	DDR1	chr6	+	30885624	30885680	30884352	30884710	30888687	30888814	23,24,13	4,8,10	49,67,63	34,58,57	205	149	1.60238e-12	1.03638e-10	0.807,0.686,0.486	0.512,0.456,0.445	0.189
ENSG00000141380	SS18	chr18	-	26035830	26035923	26035004	26035127	26038554	26038659	29,25,15	104,50,73	65,40,27	60,67,94	242	149	0.00192705	0.0217037	0.147,0.235,0.112	0.4,0.269,0.15	-0.108
ENSG00000135317	SNX14	chr6	-	85565331	85565419	85557975	85558060	85572136	85572215	38,42,44	5,0,1	28,39,31	5,7,6	237	149	2.91519e-11	1.60984e-09	0.827,1.0,0.965	0.779,0.778,0.765	0.157
ENSG00000135317	SNX14	chr6	-	85567533	85567577	85557975	85558060	85572136	85572215	8,9,7	5,0,1	13,11,8	5,7,6	193	149	1.52926e-06	3.76645e-05	0.553,1.0,0.844	0.667,0.548,0.507	0.225
ENSG00000125351	UPF3B	chrX	-	119840645	119840684	119838366	119838527	119841075	119841258	10,5,6	150,78,74	22,22,26	50,61,66	188	149	0	0	0.05,0.048,0.06	0.259,0.222,0.238	-0.187
ENSG00000186704	DTX2P1	chr7	+	77003288	77003449	77002162	77002321	77004217	77004308	0,0,0	5,2,2	3,4,7	0,4,4	298	149	1.41497e-07	4.28337e-06	0.0,0.0,0.0	1.0,0.333,0.467	-0.6
ENSG00000161813	LARP4	chr12	+	50412404	50412453	50402674	50402813	50427761	50427909	5,2,6	5,2,0	5,4,8	0,0,1	198	149	9.10449e-06	0.000189581	0.429,0.429,1.0	1.0,1.0,0.858	-0.333
ENSG00000170242	USP47	chr11	+	11880176	11880380	11841971	11842224	11884466	11884499	84,93,114	11,17,0	29,31,69	14,8,6	298	149	0.0033403	0.0345261	0.792,0.732,1.0	0.509,0.66,0.852	0.168
ENSG00000196391	ZNF774	chr15	+	90354641	90354764	90352283	90352411	90358850	90358957	12,10,5	0,2,4	6,12,20	2,0,0	272	149	0.00186973	0.0211627	1.0,0.733,0.406	0.622,1.0,1.0	-0.161
ENSG00000196141	SPATS2L	chr2	+	200378140	200378371	200329430	200329480	200383866	200384017	2,0,4	4,1,3	0,0,0	8,5,3	298	149	1.58723e-05	0.000313942	0.2,0.0,0.4	0.0,0.0,0.0	0.2
ENSG00000196141	SPATS2L	chr2	+	200383866	200384017	200378140	200378371	200389222	200389283	39,8,17	2,2,4	4,4,5	1,0,0	298	149	0.00106124	0.0129779	0.907,0.667,0.68	0.667,1.0,1.0	-0.138
ENSG00000124588	NQO2	chr6	+	3002049	3002286	2999973	3000085	3003668	3003789	5,10,14	1,4,3	8,11,5	0,1,1	298	149	0.00065186	0.00846594	0.714,0.556,0.7	1.0,0.846,0.714	-0.197
ENSG00000124588	NQO2	chr6	+	3003668	3003789	2993930	2994053	3006467	3006559	2,1,3	10,6,11	3,1,4	1,0,0	270	149	5.80547e-08	1.8725e-06	0.099,0.084,0.131	0.623,1.0,1.0	-0.77
ENSG00000124588	NQO2	chr6	+	3004494	3004651	3003668	3003789	3006467	3006559	5,8,1	2,0,4	0,2,2	3,1,4	298	149	0.000826169	0.0103986	0.556,1.0,0.111	0.0,0.5,0.2	0.322
ENSG00000111877	MCM9	chr6	-	118856370	118856545	118829047	118829250	118894026	118894356	2,11,4	0,1,0	4,10,12	2,2,4	298	149	1.11156e-07	3.42552e-06	1.0,0.846,1.0	0.5,0.714,0.6	0.344
ENSG00000109861	CTSC	chr11	-	88328111	88328196	88312387	88312554	88334936	88335082	89,97,109	161163141	53,55,51	230192245	234	149	0	0	0.26,0.275,0.33	0.128,0.154,0.117	0.155
ENSG00000130304	SLC27A1	chr19	+	17486562	17486957	17470523	17470707	17487173	17487335	15,28,36	0,0,1	34,44,69	3,2,7	298	149	9.40222e-08	2.92681e-06	1.0,1.0,0.947	0.85,0.917,0.831	0.116
ENSG00000111799	COL12A1	chr6	-	75175037	75175310	75165506	75165779	75177662	75177935	217139166	25,7,19	10,7,7	0,0,0	298	149	1.35244e-05	0.000272314	0.813,0.908,0.814	1.0,1.0,1.0	-0.155
ENSG00000197302	ZNF720	chr16	+	31723257	31723353	31713233	31713435	31753765	31753856	31,19,18	4,5,3	8,11,15	9,4,4	245	149	0.00318835	0.0332176	0.825,0.698,0.785	0.351,0.626,0.695	0.212
ENSG00000151917	BEND6	chr6	+	57017206	57017399	57015132	57015353	57026081	57027346	6,7,23	4,2,2	1,1,2	1,0,0	298	149	0.000869763	0.0109018	0.429,0.636,0.852	0.333,1.0,1.0	-0.139
ENSG00000127586	CHTF18	chr16	+	791850	791948	791160	791370	792223	792347	47,59,73	2,6,7	68,73,57	2,0,0	247	149	2.22324e-05	0.000426443	0.934,0.856,0.863	0.954,1.0,1.0	-0.1
ENSG00000226711	FAM66C	chr12	+	8193519	8193655	8188471	8188645	8194202	8194481	2,6,6	2,0,6	1,2,3	0,0,1	285	149	0.000118361	0.00189392	0.343,1.0,0.343	1.0,1.0,0.611	-0.308
ENSG00000163006	CCDC138	chr2	+	108788851	108788966	108786787	108786915	108791674	108791802	35,23,17	0,7,0	30,10,20	0,0,0	264	149	0.000223716	0.00332092	1.0,0.65,1.0	1.0,1.0,1.0	-0.117
ENSG00000118513	MYB	chr6	+	135196960	135197323	135195747	135196002	135198907	135199050	2,1,0	5,5,3	4,3,6	4,6,12	298	149	6.32365e-10	2.86509e-08	0.167,0.091,0.0	0.333,0.2,0.2	-0.158
ENSG00000065911	MTHFD2	chr2	+	74201381	74201479	74198612	74198742	74207703	74207826	8,25,17	32,43,15	34,20,40	28,20,24	247	149	1.12825e-06	2.86748e-05	0.131,0.26,0.406	0.423,0.376,0.501	-0.168
ENSG00000165995	CACNB2	chr10	+	18514235	18514369	18506470	18506547	18514510	18514530	1,6,3	2,3,3	3,9,6	0,0,1	283	149	1.52895e-06	3.76645e-05	0.208,0.513,0.345	1.0,1.0,0.76	-0.565
ENSG00000165995	CACNB2	chr10	+	18514235	18514369	18506470	18506547	18518335	18518416	5,8,6	2,0,2	6,12,12	0,0,0	283	149	0.00395798	0.0397886	0.568,1.0,0.612	1.0,1.0,1.0	-0.273
ENSG00000183955	KMT5A	chr12	+	123389432	123389554	123388899	123389182	123390629	123390786	71109121	0,5,3	86,82,63	8,8,9	271	149	4.17911e-11	2.25522e-09	1.0,0.923,0.957	0.855,0.849,0.794	0.127
ENSG00000183137	CEP57L1	chr6	+	109100191	109100286	109095152	109095575	109140420	109140675	0,0,0	3,6,2	4,2,2	1,4,1	244	149	6.62732e-07	1.75361e-05	0.0,0.0,0.0	0.71,0.234,0.55	-0.498
ENSG00000183137	CEP57L1	chr6	+	109106034	109106090	109100191	109100286	109140420	109140675	2,4,2	0,0,0	0,5,2	4,2,0	205	149	0.000263582	0.00383496	1.0,1.0,1.0	0.0,0.645,1.0	0.452
ENSG00000183137	CEP57L1	chr6	+	109140420	109140675	109106034	109106090	109145218	109145381	9,15,13	0,1,0	9,14,13	4,4,1	298	149	5.53399e-08	1.79649e-06	1.0,0.882,1.0	0.529,0.636,0.867	0.283
ENSG00000137343	ATAT1	chr6	+	30642767	30643011	30642175	30642247	30645894	30645974	30,30,27	9,4,11	26,22,37	2,2,2	298	149	2.52752e-05	0.000477823	0.625,0.789,0.551	0.867,0.846,0.902	-0.217
ENSG00000105879	CBLL1	chr7	+	107752544	107752617	107748879	107749047	107753413	107753511	5,4,7	13,4,22	8,6,8	2,7,9	222	149	0.00424514	0.0421999	0.205,0.402,0.176	0.729,0.365,0.374	-0.228
ENSG00000112715	VEGFA	chr6	+	43780731	43780785	43778888	43778918	43781955	43782087	1,5,8	26,11,37	8,20,14	258289319	203	149	6.4182e-13	4.35709e-11	0.027,0.25,0.137	0.022,0.048,0.031	0.104
ENSG00000112715	VEGFA	chr6	+	43781955	43782087	43778888	43778918	43784540	43784562	55,35,85	39,60,36	628820735	252442369	281	149	6.26166e-14	4.95564e-12	0.428,0.236,0.556	0.569,0.496,0.514	-0.12
ENSG00000087206	UIMC1	chr5	-	176969052	176969291	176958092	176958154	176969600	176969706	64,45,51	3,3,2	30,29,43	1,7,5	298	149	0.00251204	0.0271262	0.914,0.882,0.927	0.938,0.674,0.811	0.1
ENSG00000112357	PEX7	chr6	+	136872197	136872253	136826313	136826469	136898141	136898241	19,10,4	2,3,0	9,14,11	3,5,1	205	149	0.000637761	0.00830559	0.873,0.708,1.0	0.686,0.671,0.889	0.112
ENSG00000112511	PHF1	chr6	+	33411165	33411215	33410757	33410887	33412247	33412422	3,7,9	0,0,3	2,5,6	0,4,2	199	149	0.000415762	0.00569769	1.0,1.0,0.692	1.0,0.483,0.692	0.172
ENSG00000112511	PHF1	chr6	+	33414954	33415081	33414724	33414829	33415260	33415329	20,17,23	2,4,3	15,11,16	0,0,0	276	149	1.97264e-05	0.000382555	0.844,0.696,0.805	1.0,1.0,1.0	-0.218
ENSG00000162601	MYSM1	chr1	-	58689037	58689116	58685152	58685251	58690339	58690394	35,5,8	5,0,0	6,4,6	1,7,2	228	149	1.70453e-06	4.14671e-05	0.821,1.0,1.0	0.797,0.272,0.662	0.363
ENSG00000162601	MYSM1	chr1	-	58689293	58689367	58689037	58689116	58690225	58690249	6,0,3	19,19,9	1,0,0	11,10,13	223	149	0.00140568	0.0165397	0.174,0.0,0.182	0.057,0.0,0.0	0.1
ENSG00000162601	MYSM1	chr1	-	58690225	58690249	58685152	58685251	58690339	58690394	4,6,6	5,0,0	1,2,2	1,7,2	173	149	7.31575e-09	2.76521e-07	0.408,1.0,1.0	0.463,0.197,0.463	0.428
ENSG00000157036	EXOG	chr3	+	38497628	38497684	38496271	38496530	38501354	38501494	7,4,3	1,7,7	4,8,5	2,0,0	205	149	4.21293e-06	9.48457e-05	0.836,0.293,0.238	0.592,1.0,1.0	-0.408
ENSG00000157036	EXOG	chr3	+	38497628	38497778	38496339	38496530	38501354	38501494	43,24,19	1,7,7	10,11,15	2,0,0	298	149	0.000412303	0.0056591	0.956,0.632,0.576	0.714,1.0,1.0	-0.183
ENSG00000167384	ZNF180	chr19	-	44485035	44485157	44484360	44484435	44497283	44497377	1,0,0	2,2,3	4,1,4	7,2,4	271	149	0.00024906	0.00365128	0.216,0.0,0.0	0.239,0.216,0.355	-0.198
ENSG00000165996	HACD1	chr10	-	17603725	17603744	17599073	17599411	17603929	17604047	26,26,28	4,8,21	3,6,5	5,15,9	168	149	1.97521e-08	6.91808e-07	0.852,0.742,0.542	0.347,0.262,0.33	0.399
ENSG00000089177	KIF16B	chr20	-	16374256	16374409	16371664	16371761	16378804	16380163	65,26,33	6,6,2	37,40,52	0,2,0	298	149	1.01416e-06	2.59467e-05	0.844,0.684,0.892	1.0,0.909,1.0	-0.163
ENSG00000213079	SCAF8	chr6	+	154741955	154742018	154733846	154733930	154773988	154774072	0,1,0	18,24,29	7,6,6	16,32,22	212	149	1.55875e-13	1.16619e-11	0.0,0.028,0.0	0.235,0.116,0.161	-0.161
ENSG00000138592	USP8	chr15	+	50432337	50432499	50424379	50424514	50439008	50439177	26,23,18	29,34,61	16,14,7	29,54,66	298	149	0.000242763	0.00356948	0.31,0.253,0.129	0.216,0.115,0.05	0.104
ENSG00000228742	LINC02577	chr7	+	106777541	106777732	106775017	106775200	106780649	106780942	16,5,5	19,19,22	1,5,2	0,0,2	298	149	0.000303052	0.00432842	0.296,0.116,0.102	1.0,1.0,0.333	-0.606
ENSG00000048544	MRPS10	chr6	-	42214119	42214192	42211780	42211917	42214279	42214344	275421362	0,0,0	220289300	26,21,40	222	149	0	0	1.0,1.0,1.0	0.85,0.902,0.834	0.138
ENSG00000120438	TCP1	chr6	-	159787742	159787871	159783940	159784067	159789404	159789596	5,1,2	0,0,1	1,3,1	1,2,3	278	149	5.57388e-08	1.80632e-06	1.0,1.0,0.517	0.349,0.446,0.152	0.523
ENSG00000111843	TMEM14C	chr6	+	10724555	10724633	10722914	10723241	10725906	10726008	2,6,3	0,9,0	10,2,11	0,0,1	227	149	0.000728374	0.00930267	1.0,0.304,1.0	1.0,1.0,0.878	-0.191
ENSG00000204681	GABBR1	chr6	-	29609228	29609379	29608600	29608733	29610923	29611001	1,0,1	31,29,20	7,14,8	22,29,35	298	149	0	0	0.016,0.0,0.024	0.137,0.194,0.103	-0.131
ENSG00000180198	RCC1	chr1	+	28516724	28516853	28508829	28508905	28529857	28529939	44,44,73	4,2,4	31,29,31	2,6,9	278	149	0.000197221	0.00297515	0.855,0.922,0.907	0.893,0.721,0.649	0.14
ENSG00000180198	RCC1	chr1	+	28516724	28516867	28508829	28508905	28529857	28529939	93,94,134	4,2,4	44,43,50	2,6,9	292	149	2.5645e-06	6.02456e-05	0.922,0.96,0.945	0.918,0.785,0.739	0.128
ENSG00000162616	DNAJB4	chr1	+	77992753	77992866	77979231	77979293	78013050	78013514	2,2,3	15,7,16	0,0,0	9,13,7	262	149	0.00206183	0.0229571	0.07,0.14,0.096	0.0,0.0,0.0	0.102
ENSG00000162616	DNAJB4	chr1	+	77992753	77992866	77979280	77979619	78013050	78013514	3,6,2	3,6,2	0,0,0	1,4,3	262	149	1.64136e-06	4.00886e-05	0.363,0.363,0.363	0.0,0.0,0.0	0.363
ENSG00000162616	DNAJB4	chr1	+	78005079	78005321	77992753	77992866	78013050	78013355	53,23,59	2,2,3	35,25,40	0,0,0	298	149	0.00162757	0.0187913	0.93,0.852,0.908	1.0,1.0,1.0	-0.103
ENSG00000213066	CEP43	chr6	+	167013507	167013567	167010812	167010893	167022408	167022635	94,66,63	32,47,36	17,19,22	25,18,24	209	149	3.20088e-05	0.000590968	0.677,0.5,0.555	0.327,0.429,0.395	0.194
ENSG00000261824	LINC00662	chr19	-	27727816	27727979	27721701	27721815	27732795	27732967	6,3,3	3,4,0	1,3,4	5,3,5	298	149	0.0011598	0.0139969	0.5,0.273,1.0	0.091,0.333,0.286	0.354
ENSG00000196547	MAN2A2	chr15	+	90916585	90916660	90916122	90916256	90918193	90918388	0,0,0	28,24,45	17,32,22	82,134,79	224	149	0	0	0.0,0.0,0.0	0.121,0.137,0.156	-0.138
ENSG00000130023	ERMARD	chr6	+	169753286	169753372	169751621	169751663	169753863	169754032	1,0,0	12,19,10	8,4,0	14,15,13	235	149	5.90222e-07	1.57528e-05	0.05,0.0,0.0	0.266,0.145,0.0	-0.12
ENSG00000130023	ERMARD	chr6	+	169753316	169753372	169751624	169751663	169753863	169754032	0,0,0	12,19,10	7,3,0	14,15,13	205	149	1.36292e-05	0.000274067	0.0,0.0,0.0	0.267,0.127,0.0	-0.131
ENSG00000130023	ERMARD	chr6	+	169776333	169776411	169775939	169776065	169779181	169779295	3,0,4	7,2,2	4,8,2	0,0,0	227	149	1.15416e-10	5.84899e-09	0.22,0.0,0.568	1.0,1.0,1.0	-0.737
ENSG00000130023	ERMARD	chr6	+	169776454	169776673	169775877	169776065	169779181	169779295	47,91,92	7,2,2	48,65,74	0,0,0	298	149	7.0176e-06	0.000150189	0.77,0.958,0.958	1.0,1.0,1.0	-0.105
ENSG00000196367	TRRAP	chr7	+	99045541	99045792	99032893	99033039	99047654	99048240	1,1,0	1,1,2	1,3,1	0,0,3	298	149	0.00119801	0.0144157	0.333,0.333,0.0	1.0,1.0,0.143	-0.492
ENSG00000004399	PLXND1	chr3	-	129559612	129559783	129558427	129558575	129560329	129560434	172180195	10,20,24	64,52,96	1,0,0	298	149	3.50717e-11	1.91173e-09	0.896,0.818,0.802	0.97,1.0,1.0	-0.151
ENSG00000164011	ZNF691	chr1	+	42849290	42849413	42846572	42846657	42850949	42852477	6,2,2	1,2,1	11,5,7	3,11,8	272	149	0.000154927	0.002392	0.767,0.354,0.523	0.668,0.199,0.324	0.151
ENSG00000164011	ZNF691	chr1	+	42849564	42849742	42846572	42846657	42850949	42852473	24,9,8	1,2,1	11,12,15	3,11,8	298	149	0	0	0.923,0.692,0.8	0.647,0.353,0.484	0.31
ENSG00000164011	ZNF691	chr1	+	42849564	42849742	42849290	42849413	42850949	42852473	33,20,29	3,1,2	18,20,28	8,4,5	298	149	7.02654e-06	0.000150328	0.846,0.909,0.879	0.529,0.714,0.737	0.218
ENSG00000138376	BARD1	chr2	-	214792296	214792445	214780559	214781509	214809411	214809642	18,18,17	0,0,0	12,8,24	1,0,6	298	149	0.000212606	0.00318124	1.0,1.0,1.0	0.857,1.0,0.667	0.159
ENSG00000138376	BARD1	chr2	-	214797060	214797117	214780559	214781509	214809411	214809597	7,7,13	0,0,0	4,9,13	1,0,6	206	149	0.000217526	0.00324225	1.0,1.0,1.0	0.743,1.0,0.61	0.216
ENSG00000196531	NACA	chr12	-	56719536	56719596	56714601	56714687	56725262	56725286	1,1,10	3,3,0	1,0,0	7,3,9	209	149	4.61687e-11	2.47195e-09	0.192,0.192,1.0	0.092,0.0,0.0	0.431
ENSG00000146414	SHPRH	chr6	-	145922285	145922348	145921166	145921392	145922662	145922821	28,46,44	0,0,0	20,27,23	2,0,5	212	149	0.00215659	0.0238569	1.0,1.0,1.0	0.875,1.0,0.764	0.12
ENSG00000276386	CNTNAP3P2	chr9	+	67226568	67226688	67201075	67201219	67234107	67234311	4,2,1	3,2,0	1,2,1	0,0,0	269	149	9.80061e-07	2.51439e-05	0.425,0.356,1.0	1.0,1.0,1.0	-0.406
ENSG00000249859	PVT1	chr8	+	127795893	127796008	127794541	127794734	127816827	127816884	41,56,75	2,6,7	5,8,4	0,0,0	264	149	0.00011206	0.00181146	0.92,0.84,0.858	1.0,1.0,1.0	-0.127
ENSG00000249859	PVT1	chr8	+	127795893	127796008	127794541	127794734	127939507	127939676	41,56,72	15,15,18	5,8,4	0,0,2	264	149	0.00146593	0.0171706	0.607,0.678,0.693	1.0,1.0,0.53	-0.184
ENSG00000249859	PVT1	chr8	+	127795893	127796071	127794530	127794734	127816827	127816884	47,65,81	2,6,7	5,8,4	0,0,0	298	149	0.000118427	0.00189449	0.922,0.844,0.853	1.0,1.0,1.0	-0.127
ENSG00000249859	PVT1	chr8	+	127932027	127932198	127890588	127890998	127932464	127932701	80,66,96	95,66,96	1,4,0	4,5,8	298	149	0.00129557	0.015409	0.296,0.333,0.333	0.111,0.286,0.0	0.188
ENSG00000249859	PVT1	chr8	+	127939507	127939676	127890586	127890998	127989161	127989291	154148133	5,2,3	14,22,29	4,4,11	298	149	3.28626e-14	2.68718e-12	0.939,0.974,0.957	0.636,0.733,0.569	0.311
ENSG00000249859	PVT1	chr8	+	128070159	128070272	127989161	127989291	128096517	128096654	2,3,2	2,0,3	19,20,19	3,5,0	262	149	4.89956e-05	0.000868645	0.363,1.0,0.275	0.783,0.695,1.0	-0.28
ENSG00000249859	PVT1	chr8	+	128070159	128070361	127989161	127989291	128096517	128096654	1,2,1	2,0,3	10,18,14	3,5,0	298	149	2.77556e-15	2.51693e-13	0.2,1.0,0.143	0.625,0.643,1.0	-0.308
ENSG00000249859	PVT1	chr8	+	128070161	128070272	127989161	127989291	128096517	128096654	1,2,0	2,0,3	10,8,6	3,5,0	260	149	1.02141e-14	8.93338e-13	0.223,1.0,0.0	0.656,0.478,1.0	-0.304
[truncated: 1,202 more rows]

## Sheet: MXE
GeneID	geneSymbol	chr	strand	1stExonStart_0base	1stExonEnd	2ndExonStart_0base	2ndExonEnd	upstreamES	upstreamEE	downstreamES	downstreamEE	IJC_SAMPLE_1	SJC_SAMPLE_1	IJC_SAMPLE_2	SJC_SAMPLE_2	IncFormLen	SkipFormLen	PValue	FDR	IncLevel1	IncLevel2	IncLevelDifference
ENSG00000159267	HLCS	chr21	-	36896859	36897131	36930250	36930433	36767217	36767285	36936448	36937392	31,36,32	27,18,28	23,16,28	26,36,27	298	298	0.00647505	0.033166	0.534,0.667,0.533	0.469,0.308,0.509	0.149
ENSG00000285815	GET1-SH3BGR	chr21	+	39390697	39390863	39391768	39391836	39380348	39380486	39393165	39393280	92112128	102,73,80	57,61,84	85,67,85	298	217	0.000302803	0.00271058	0.396,0.528,0.538	0.328,0.399,0.418	0.106
ENSG00000205581	HMGN1	chr21	-	39345829	39345958	39347246	39347292	39345145	39345274	39347378	39347483	14,10,21	121,88,99	1,2,3	119,79,106	195	278	9.0028e-13	3.74056e-11	0.142,0.139,0.232	0.012,0.035,0.039	0.142
ENSG00000205581	HMGN1	chr21	-	39347246	39347292	39347915	39347952	39345145	39345274	39348291	39348339	1,2,0	4,3,9	4,0,6	1,1,6	186	195	1.66768e-06	2.79841e-05	0.208,0.411,0.0	0.807,0.0,0.512	-0.233
ENSG00000205581	HMGN1	chr21	-	39348291	39348339	39348421	39348451	39345145	39345274	39348544	39348577	161277296	334354411	216293328	292254266	179	197	9.03737e-05	0.000958799	0.347,0.463,0.442	0.449,0.559,0.576	-0.111
ENSG00000160294	MCM3AP	chr21	-	46272560	46272829	46273387	46273585	46270400	46270563	46275185	46275325	88,75,59	112107106	86,87,108	86,88,100	298	298	5.7593e-05	0.000653721	0.44,0.412,0.358	0.5,0.497,0.519	-0.102
ENSG00000100228	RAB36	chr22	+	23153032	23153134	23155967	23156032	23150062	23150154	23157991	23158043	6,2,0	4,10,10	0,0,0	3,5,6	251	214	2.25751e-05	0.000288502	0.561,0.146,0.0	0.0,0.0,0.0	0.236
ENSG00000099957	P2RX6	chr22	+	21026010	21026076	21026251	21026329	21025804	21025898	21026419	21026957	5,1,5	1,0,2	1,2,2	2,0,6	215	227	3.29172e-05	0.00040336	0.841,1.0,0.725	0.346,1.0,0.26	0.32
ENSG00000100429	HDAC10	chr22	-	50248661	50248751	50248830	50248890	50248365	50248472	50249102	50249168	5,4,13	13,26,14	3,6,5	25,21,26	209	239	0.00968461	0.0463626	0.305,0.15,0.515	0.121,0.246,0.18	0.141
ENSG00000100429	HDAC10	chr22	-	50249102	50249168	50249327	50249516	50248365	50248472	50249634	50249703	6,3,1	0,3,1	5,1,3	1,0,0	298	215	0.00380368	0.0218984	1.0,0.419,0.419	0.783,1.0,1.0	-0.315
ENSG00000093009	CDC45	chr22	+	19508529	19508691	19514748	19514887	19507765	19507864	19514964	19515048	77,80,72	38,52,49	44,79,86	57,65,78	298	288	0.000341806	0.00299642	0.662,0.598,0.587	0.427,0.54,0.516	0.121
ENSG00000100379	KCTD17	chr22	+	37060822	37060922	37061103	37061175	37059312	37059438	37061538	37061629	42,40,31	0,0,3	32,27,19	11,5,2	249	221	3.475e-14	1.67795e-12	1.0,1.0,0.902	0.721,0.827,0.894	0.153
ENSG00000100124	ANKRD54	chr22	-	37832957	37833109	37833158	37833206	37832636	37832744	37833683	37833755	15,19,26	60,37,50	53,43,61	68,78,97	197	298	0.00010175	0.00106082	0.274,0.437,0.44	0.541,0.455,0.488	-0.111
ENSG00000100320	RBFOX2	chr22	-	35781599	35781746	35809779	35810004	35778024	35778078	35938846	35938897	44,67,71	275233245	111116141	155166212	298	296	0	0	0.137,0.222,0.224	0.416,0.41,0.398	-0.214
ENSG00000100320	RBFOX2	chr22	-	35809779	35810004	35938846	35938897	35781599	35781746	36028239	36028824	5,12,11	68111107	18,19,27	55103107	200	298	5.59197e-09	1.4867e-07	0.099,0.139,0.133	0.328,0.216,0.273	-0.149
ENSG00000054611	TBC1D22A	chr22	+	46974289	46974399	46997633	46997709	46912073	46912188	47037070	47037198	48,17,33	28,32,47	33,65,46	25,38,46	259	225	0.0105022	0.0492992	0.598,0.316,0.379	0.534,0.598,0.465	-0.101
ENSG00000184381	PLA2G6	chr22	-	38139981	38140169	38143104	38143288	38134987	38135084	38145437	38145653	7,4,12	0,5,5	19,5,18	8,20,19	298	298	0.000836801	0.0063188	1.0,0.444,0.706	0.704,0.2,0.486	0.253
ENSG00000198089	SFI1	chr22	+	31613601	31613855	31614788	31614860	31613353	31613530	31615047	31615279	13,16,22	4,11,14	2,9,8	4,13,11	298	221	0.000573032	0.00459496	0.707,0.519,0.538	0.271,0.339,0.35	0.268
ENSG00000099917	MED15	chr22	+	20575112	20575232	20582610	20582747	20568520	20568631	20582839	20582967	34,27,31	73,69,99	13,13,28	59,76,101	269	286	0.000776009	0.0059198	0.331,0.294,0.25	0.19,0.154,0.228	0.101
ENSG00000177663	IL17RA	chr22	+	17105590	17105602	17105852	17105954	17104725	17104810	17107726	17107768	38,26,32	15,23,24	1,0,5	8,9,15	161	251	3.57474e-07	6.88215e-06	0.798,0.638,0.675	0.163,0.0,0.342	0.535
ENSG00000075702	WDR62	chr19	+	36075054	36075161	36075953	36075990	36073341	36073531	36081432	36081570	8,0,2	0,2,0	0,0,0	1,2,1	256	186	9.50186e-10	2.77386e-08	1.0,0.0,1.0	0.0,0.0,0.0	0.667
ENSG00000130402	ACTN4	chr19	+	38710256	38710342	38711275	38711361	38709394	38709476	38714468	38714561	137111941258	14,14,18	452324456	179199188	235	235	0	0	0.99,0.988,0.986	0.716,0.62,0.708	0.307
ENSG00000123815	COQ8B	chr19	-	40710058	40710136	40714106	40714133	40705095	40705181	40714277	40714397	7,12,9	0,0,0	23,19,12	2,0,5	176	227	0.00879398	0.0428102	1.0,1.0,1.0	0.937,1.0,0.756	0.102
ENSG00000100354	TNRC6B	chr22	+	40264687	40267036	40270121	40270280	40251178	40251200	40273424	40273600	12,3,6	14,12,8	15,21,22	18,12,18	298	298	0.000741398	0.00568003	0.462,0.2,0.429	0.455,0.636,0.55	-0.183
ENSG00000105429	MEGF8	chr19	+	42348271	42348472	42349498	42349699	42344669	42344833	42350147	42350384	7,20,17	4,5,3	17,14,11	19,28,12	298	298	7.77156e-16	4.36625e-14	0.636,0.8,0.85	0.472,0.333,0.478	0.334
ENSG00000183597	TANGO2	chr22	+	20055942	20056013	20061529	20061683	20052464	20052584	20063337	20063442	5,13,8	33,17,42	16,18,9	20,11,22	220	298	0.000576117	0.00460327	0.17,0.509,0.205	0.52,0.689,0.357	-0.227
ENSG00000090554	FLT3LG	chr19	+	49478962	49479047	49480297	49480476	49476422	49476566	49480551	49480620	4,0,2	3,17,12	0,0,1	12,5,12	234	298	0.000226702	0.00212278	0.629,0.0,0.175	0.0,0.0,0.096	0.236
ENSG00000008441	NFIX	chr19	+	13081679	13081855	13090298	13090390	13075534	13075671	13094634	13094985	86,113,98	167168249	6,11,14	80,87,98	298	241	0	0	0.294,0.352,0.241	0.057,0.093,0.104	0.211
ENSG00000130511	SSBP4	chr19	+	18431352	18431418	18431646	18431706	18430840	18430930	18431792	18431862	46,35,67	162202242	36,69,68	113125140	215	209	1.102e-06	1.93783e-05	0.216,0.144,0.212	0.236,0.349,0.321	-0.111
ENSG00000105053	VRK3	chr19	-	50009235	50009385	50016023	50016163	50007568	50007826	50020584	50020647	84,74,132	85,56,78	61,76,104	30,38,37	289	298	1.19811e-05	0.000165165	0.505,0.577,0.636	0.677,0.673,0.743	-0.125
ENSG00000179873	NLRP11	chr19	-	55801571	55801739	55807852	55808014	55796079	55796250	55808768	55810338	2,0,1	3,3,2	5,2,2	41,26,26	298	298	0.000461695	0.00384732	0.4,0.0,0.333	0.109,0.071,0.071	0.161
ENSG00000186567	CEACAM19	chr19	+	44676270	44676421	44678852	44678936	44673711	44673845	44680287	44680334	7,14,3	0,2,3	0,1,5	2,3,5	298	233	4.08044e-07	7.78858e-06	1.0,0.846,0.439	0.0,0.207,0.439	0.546
ENSG00000105186	ANKRD27	chr19	-	32643430	32643484	32643571	32643631	32643286	32643352	32644324	32644479	31,25,30	19,34,28	12,8,15	24,15,21	209	203	0.00400696	0.0228666	0.613,0.417,0.51	0.327,0.341,0.41	0.154
ENSG00000065989	PDE4A	chr19	+	10459399	10459498	10459594	10459759	10457878	10458102	10461003	10461103	10,8,8	14,12,25	32,36,39	47,40,42	248	298	0.000344993	0.00302139	0.462,0.445,0.278	0.45,0.52,0.527	-0.104
ENSG00000105426	PTPRS	chr19	-	5273441	5273583	5274198	5274344	5265007	5265196	5286049	5286163	34,46,70	83,75,73	48,45,72	49,50,40	295	291	0.000479753	0.00397186	0.288,0.377,0.486	0.491,0.47,0.64	-0.15
ENSG00000141934	PLPP2	chr19	-	287473	287751	288019	288171	282751	282809	291284	291403	68212232	142178191	270307390	192203263	298	298	1.63301e-10	5.19136e-09	0.324,0.544,0.548	0.584,0.602,0.597	-0.122
ENSG00000215305	VPS16	chr20	+	2859718	2859807	2860053	2860151	2840702	2840827	2860238	2860367	10,35,19	46,42,64	20,18,39	29,31,51	238	247	0.000417664	0.00351981	0.184,0.464,0.236	0.417,0.376,0.442	-0.117
ENSG00000101216	GMEB2	chr20	-	63604742	63604840	63619266	63619454	63602964	63603092	63626955	63627101	12,40,34	24,9,21	36,33,46	8,9,10	298	247	2.77085e-07	5.48825e-06	0.293,0.786,0.573	0.789,0.752,0.792	-0.227
ENSG00000132669	RIN2	chr20	+	19992167	19992299	19996678	19996842	19990005	19990311	20000612	20001348	52,30,56	101,61,52	27,13,29	23,15,23	281	298	0.00378293	0.0218289	0.353,0.343,0.533	0.555,0.479,0.572	-0.126
ENSG00000087586	AURKA	chr20	-	56388311	56388506	56388686	56388784	56388155	56388202	56390555	56390665	192152195	0,0,1	20,29,34	1,5,12	247	298	1.40108e-11	5.06714e-10	1.0,1.0,0.996	0.96,0.875,0.774	0.129
ENSG00000087586	AURKA	chr20	-	56388686	56388784	56390555	56390665	56388155	56388202	56392153	56392215	52,64,45	62,52,58	44,41,80	3,12,9	259	247	0	0	0.444,0.54,0.425	0.933,0.765,0.894	-0.394
ENSG00000125875	TBC1D20	chr20	-	445049	445130	447888	448074	441856	442043	462335	462516	94167177	115,88,96	45,79,59	25,27,31	298	230	0.00621722	0.0321031	0.387,0.594,0.587	0.581,0.693,0.595	-0.1
ENSG00000088367	EPB41L1	chr20	+	36214356	36214440	36218875	36218962	36212271	36212376	36221863	36221944	0,0,1	4,1,5	9,3,8	30,31,37	233	236	7.99361e-15	4.15156e-13	0.0,0.0,0.168	0.233,0.089,0.18	-0.111
ENSG00000088367	EPB41L1	chr20	+	36214359	36214440	36218875	36218962	36212271	36212376	36221863	36221944	2,2,0	4,1,5	11,4,16	30,31,37	230	236	3.31546e-08	7.5941e-07	0.339,0.672,0.0	0.273,0.117,0.307	0.105
ENSG00000092758	COL9A3	chr20	+	62821506	62821530	62821756	62821810	62821180	62821216	62822110	62822164	0,0,0	1,4,3	196207250	653677715	173	203	0	0	0.0,0.0,0.0	0.26,0.264,0.291	-0.272
ENSG00000184117	NIPSNAP1	chr22	-	29569192	29569287	29570404	29570532	29561791	29561862	29580984	29581113	151295286	177103152	247323295	86104106	277	244	1.09962e-10	3.66528e-09	0.429,0.716,0.624	0.717,0.732,0.71	-0.13
ENSG00000124214	STAU1	chr20	-	49158436	49158497	49158938	49159146	49153932	49154071	49174194	49174263	2,1,1	3,1,2	12,9,11	3,1,2	298	210	2.15494e-13	9.52975e-12	0.32,0.413,0.261	0.738,0.864,0.795	-0.468
ENSG00000149474	KAT14	chr20	+	18150820	18150942	18159083	18159265	18145232	18145351	18161822	18162239	55,38,39	37,18,17	42,41,60	15,11,11	271	298	9.53583e-05	0.00100216	0.62,0.699,0.716	0.755,0.804,0.857	-0.127
ENSG00000088305	DNMT3B	chr20	+	32805337	32805407	32806208	32806327	32802384	32802470	32807761	32809356	1,3,3	4,4,0	2,0,1	2,4,6	219	268	0.00100389	0.00735064	0.234,0.479,1.0	0.55,0.0,0.169	0.331
ENSG00000197183	NOL4L	chr20	-	32456117	32456395	32474600	32474742	32453575	32453761	32483361	32483471	11,35,49	66,96,114	25,36,40	45,49,99	291	298	0.00170517	0.0114701	0.146,0.272,0.306	0.363,0.429,0.293	-0.12
ENSG00000025293	PHF20	chr20	+	35782327	35782609	35800093	35800173	35772025	35772079	35801490	35801605	5,2,3	2,8,7	1,3,1	6,10,13	298	229	0.00164779	0.0111713	0.658,0.161,0.248	0.114,0.187,0.056	0.237
ENSG00000149657	LSM14B	chr20	+	62127584	62127701	62129784	62129952	62126303	62126439	62130218	62130296	89,42,73	255209273	95,104,85	173215220	266	298	7.33881e-09	1.89473e-07	0.281,0.184,0.231	0.381,0.351,0.302	-0.113
ENSG00000154930	ACSS1	chr20	-	25022939	25023092	25023465	25023641	25021388	25021536	25030758	25030958	10,15,20	7,11,17	105,98,138	140163206	298	298	2.9754e-14	1.45242e-12	0.588,0.577,0.541	0.429,0.375,0.401	0.167
ENSG00000101161	PRPF6	chr20	+	64011284	64011503	64016722	64016845	64010199	64010318	64022756	64022878	227231284	226182180	253235289	119128148	298	272	1.16183e-07	2.45357e-06	0.478,0.537,0.59	0.66,0.626,0.641	-0.107
ENSG00000124164	VAPB	chr20	+	58434601	58434705	58438944	58439025	58418210	58418363	58440906	58441083	105103109	95,78,65	68,84,78	89,80,97	253	230	5.91313e-05	0.000668744	0.501,0.546,0.604	0.41,0.488,0.422	0.11
ENSG00000124191	TOX2	chr20	+	44064776	44064857	44065711	44066107	44054298	44054526	44066729	44066857	38,22,15	16,25,40	3,8,7	18,15,12	230	298	0.00863969	0.042197	0.755,0.533,0.327	0.178,0.409,0.43	0.199
ENSG00000101452	DHX35	chr20	+	38972558	38972651	38983698	38983776	38969080	38969214	38988812	38988917	49,31,40	13,5,15	30,38,42	17,11,24	242	227	0.0047533	0.0259665	0.78,0.853,0.714	0.623,0.764,0.621	0.113
ENSG00000089123	TASP1	chr20	-	13600542	13600617	13616856	13617123	13587249	13587370	13623445	13623514	3,1,4	4,0,1	2,1,2	0,0,0	298	224	2.56021e-05	0.000323028	0.361,1.0,0.75	1.0,1.0,1.0	-0.296
ENSG00000088766	CRLS1	chr20	+	6009774	6009912	6031284	6031370	6006122	6006552	6032011	6032080	71127128	197140122	87,74,80	60,49,66	287	235	3.30557e-09	9.05787e-08	0.228,0.426,0.462	0.543,0.553,0.498	-0.159
ENSG00000088812	ATRN	chr20	+	3540221	3540335	3545761	3545890	3535252	3535336	3547283	3547489	16,35,48	65,78,75	59,58,57	87,70,75	263	278	1.4607e-06	2.49016e-05	0.206,0.322,0.404	0.418,0.467,0.445	-0.133
ENSG00000125827	TMX4	chr20	-	7999731	7999822	8001495	8001541	7996025	7996071	8010199	8010315	5,14,16	32,46,49	28,15,21	50,42,52	195	240	0.00193079	0.0126357	0.161,0.273,0.287	0.408,0.305,0.332	-0.108
ENSG00000118276	B4GALT6	chr18	-	31645354	31645479	31657975	31658089	31638643	31638760	31666255	31666372	35,25,29	23,21,17	33,40,55	74,45,55	263	274	0.000260149	0.00238595	0.613,0.554,0.64	0.317,0.481,0.51	0.166
ENSG00000082397	EPB41L3	chr18	-	5395066	5395147	5395608	5395707	5394676	5394793	5396200	5396332	0,0,2	1,1,0	199196245	109138147	248	230	0	0	0.0,0.0,1.0	0.629,0.568,0.607	-0.268
ENSG00000141446	ESCO1	chr18	-	21532472	21532660	21536041	21536185	21529283	21530490	21539919	21540009	36,20,23	19,17,18	40,32,34	44,29,42	293	298	0.00124005	0.00877764	0.658,0.545,0.565	0.48,0.529,0.452	0.102
ENSG00000141446	ESCO1	chr18	-	21540576	21540700	21560858	21560990	21539919	21540009	21564202	21564317	60,45,38	2,1,0	61,47,61	4,12,7	281	273	3.18634e-14	1.54693e-12	0.967,0.978,1.0	0.937,0.792,0.894	0.107
ENSG00000134490	TMEM241	chr18	-	23370215	23370261	23371421	23371470	23368714	23368750	23373711	23373763	7,1,4	10,14,19	25,10,16	16,15,21	198	195	4.35542e-09	1.1719e-07	0.408,0.066,0.172	0.606,0.396,0.429	-0.262
ENSG00000134490	TMEM241	chr18	-	23384989	23385067	23399565	23399647	23377645	23377671	23421366	23421444	6,2,6	17,17,27	12,15,17	17,21,26	231	227	7.51042e-10	2.21191e-08	0.258,0.104,0.179	0.41,0.412,0.391	-0.224
ENSG00000101624	CEP76	chr18	-	12697222	12697408	12698978	12699203	12695253	12695351	12699829	12699905	18,9,18	29,16,19	21,25,39	20,25,18	298	298	0.00304366	0.0184834	0.383,0.36,0.486	0.512,0.5,0.684	-0.156
ENSG00000141447	OSBPL1A	chr18	-	24181144	24181279	24196124	24196200	24179737	24179835	24225041	24225198	28,20,23	53,49,30	30,26,43	86,104,93	225	284	0.00336166	0.0199932	0.4,0.34,0.492	0.306,0.24,0.369	0.106
ENSG00000161955	TNFSF13	chr17	+	7559623	7559702	7559845	7559893	7559067	7559297	7560048	7560167	3,0,4	3,1,1	6,8,13	6,1,1	228	197	0.00689523	0.0349972	0.464,0.0,0.776	0.464,0.874,0.918	-0.339
ENSG00000161955	TNFSF13	chr17	+	7559623	7559702	7559850	7559893	7559067	7559297	7560048	7560167	3,0,4	3,1,1	6,8,13	5,2,1	228	192	0.0043435	0.0242959	0.457,0.0,0.771	0.503,0.771,0.916	-0.321
ENSG00000270647	TAF15	chr17	+	35817715	35817755	35820023	35820075	35809483	35809576	35820331	35820437	1,2,3	4,0,0	3,1,2	0,0,0	189	201	0.00890031	0.0432806	0.21,1.0,1.0	1.0,1.0,1.0	-0.263
ENSG00000030582	GRN	chr17	+	44345530	44345605	44346088	44346228	44345301	44345334	44349157	44349302	23,15,21	0,3,4	6,16,7	7,7,1	224	289	5.84788e-06	8.69203e-05	1.0,0.866,0.871	0.525,0.747,0.9	0.188
ENSG00000185379	RAD51D	chr17	-	35107365	35107447	35116858	35117037	35106440	35106481	35118500	35118619	1,3,0	0,1,7	0,0,0	9,1,5	298	231	0.000737518	0.00566001	1.0,0.699,0.0	0.0,0.0,0.0	0.566
ENSG00000186868	MAPT	chr17	+	45971858	45971945	45978374	45978440	45962320	45962470	45987039	45987095	5,1,2	1,1,0	12,12,7	117144155	236	215	0	0	0.82,0.477,1.0	0.085,0.071,0.04	0.7
ENSG00000078687	TNRC6C	chr17	+	78077184	78077334	78079394	78079541	78075135	78075278	78083046	78083166	14,13,16	14,17,13	20,25,27	12,13,18	298	296	0.00533314	0.0284676	0.498,0.432,0.55	0.623,0.656,0.598	-0.132
ENSG00000078687	TNRC6C	chr17	+	78079394	78079541	78083046	78083166	78077160	78077334	78086502	78086586	8,5,17	12,5,7	7,17,16	5,4,5	296	269	0.00997623	0.047403	0.377,0.476,0.688	0.56,0.794,0.744	-0.186
ENSG00000067191	CACNB1	chr17	-	39184324	39184383	39184783	39184864	39184030	39184140	39186495	39186572	1,1,1	2,10,10	1,11,4	4,6,8	230	208	1.63192e-12	6.42199e-11	0.311,0.083,0.083	0.184,0.624,0.311	-0.214
ENSG00000243678	NME2	chr17	+	51168241	51168343	51169936	51170049	51166826	51166956	51171486	51171744	208738884414	218016211949	379446254779	149414101752	251	262	3.33067e-16	1.91954e-14	0.5,0.715,0.703	0.726,0.774,0.74	-0.107
ENSG00000167889	MGAT5B	chr17	+	76903302	76903376	76905168	76905333	76902554	76902670	76906017	76906187	12,7,19	20,20,8	2,0,6	11,16,9	223	298	0.00240248	0.0152953	0.445,0.319,0.76	0.195,0.0,0.471	0.286
ENSG00000142188	TMEM50B	chr21	-	33465341	33465409	33467009	33467122	33460412	33460505	33468786	33468926	102,108,87	75,81,67	68,66,62	76,75,80	262	217	5.58246e-05	0.000636237	0.53,0.525,0.518	0.426,0.422,0.391	0.111
ENSG00000108439	PNPO	chr17	+	47945558	47945612	47945860	47945989	47944615	47944715	47946322	47946393	20,12,16	72,41,55	18,13,23	41,30,27	203	278	0.00236601	0.0150753	0.276,0.286,0.285	0.375,0.372,0.538	-0.146
ENSG00000118420	UBE3D	chr6	-	83044427	83044659	83054147	83054238	83036025	83038485	83057825	83058022	5,14,8	27,7,17	20,22,21	25,16,24	240	298	0.00396157	0.022677	0.187,0.713,0.369	0.498,0.631,0.521	-0.127
ENSG00000170832	USP32	chr17	-	60271349	60271481	60288522	60288682	60269449	60269557	60294682	60294801	57,35,30	62,52,31	15,16,41	33,41,61	298	281	0.00492075	0.0266892	0.464,0.388,0.477	0.3,0.269,0.388	0.124
ENSG00000115159	GPD2	chr2	+	156476097	156476207	156496043	156496215	156436378	156436513	156510795	156510920	25,19,15	45,35,44	49,52,56	74,51,101	259	298	0.00608703	0.0315586	0.39,0.384,0.282	0.432,0.54,0.389	-0.102
ENSG00000007392	LUC7L	chr16	-	189930	190135	190540	190570	188970	189339	192926	193015	17,14,17	38,26,31	25,27,26	31,31,21	179	298	0.000320124	0.00284261	0.427,0.473,0.477	0.573,0.592,0.673	-0.154
ENSG00000161395	PGAP3	chr17	-	39674616	39674679	39684596	39684749	39673992	39674054	39685921	39686019	12,10,15	0,2,1	8,31,35	4,4,5	298	212	1.67101e-09	4.65021e-08	1.0,0.781,0.914	0.587,0.846,0.833	0.143
ENSG00000141027	NCOR1	chr17	-	16058470	16058599	16061400	16061894	16057906	16058064	16062104	16062270	106109105	178143157	23,37,24	61,76,93	298	278	4.67272e-05	0.000548508	0.357,0.416,0.384	0.26,0.312,0.194	0.13
ENSG00000141027	NCOR1	chr17	-	16158759	16158873	16164978	16165161	16153338	16153395	16171802	16171995	72,58,49	68,71,75	13,17,14	33,31,32	298	263	0.000878595	0.00656228	0.483,0.419,0.366	0.258,0.326,0.279	0.135
ENSG00000108509	CAMTA2	chr17	-	4981677	4981742	4982088	4982160	4981224	4981359	4982756	4982892	7,7,6	7,3,10	0,9,10	12,20,17	221	214	0.00226864	0.0145483	0.492,0.693,0.367	0.0,0.303,0.363	0.295
ENSG00000172831	CES2	chr16	+	66942104	66942249	66942647	66942785	66941767	66941848	66943298	66943371	43,27,33	37,51,43	36,26,27	53,61,75	294	287	0.00213668	0.0138235	0.532,0.341,0.428	0.399,0.294,0.26	0.116
ENSG00000182149	IST1	chr16	+	71923287	71923380	71924772	71924817	71922473	71922680	71927613	71929010	179240224	115110129	81121104	77,109,89	242	194	1.45541e-06	2.48589e-05	0.555,0.636,0.582	0.457,0.471,0.484	0.12
ENSG00000140650	PMM2	chr16	+	8801798	8801910	8804766	8804843	8797841	8797948	8806315	8806407	107150207	88,46,60	127113146	28,26,41	261	226	1.19403e-05	0.000164857	0.513,0.738,0.749	0.797,0.79,0.755	-0.114
ENSG00000166451	CENPN	chr16	+	81014135	81014181	81017325	81017385	81011929	81012110	81017757	81017834	91,69,68	77,76,66	42,51,61	77,60,118	195	209	0.000173836	0.00168975	0.559,0.493,0.525	0.369,0.477,0.357	0.125
ENSG00000175893	ZDHHC21	chr9	-	14680032	14680162	14690336	14690385	14674186	14674385	14693228	14693432	0,0,2	9,2,6	1,3,2	10,7,4	198	279	0.000322464	0.00286055	0.0,0.0,0.32	0.124,0.377,0.413	-0.198
ENSG00000158966	CACHD1	chr1	+	64582155	64582304	64602805	64602912	64550593	64550656	64629354	64629481	2,2,2	10,14,7	3,8,10	8,9,13	298	256	5.32274e-07	9.76345e-06	0.147,0.109,0.197	0.244,0.433,0.398	-0.207
ENSG00000217555	CKLF	chr16	+	66558189	66558348	66563121	66563217	66552568	66552793	66565885	66566072	281334379	555530527	225255336	222219287	298	245	8.21565e-15	4.24222e-13	0.294,0.341,0.372	0.455,0.489,0.49	-0.142
ENSG00000261373	VPS9D1-AS1	chr16	+	89712688	89712818	89716470	89716904	89711855	89712222	89717343	89718165	12,17,25	11,2,4	11,0,1	7,2,5	279	298	0.00197626	0.0129049	0.538,0.901,0.87	0.627,0.0,0.176	0.502
ENSG00000012048	BRCA1	chr17	-	43106455	43106533	43115725	43115779	43104867	43104956	43124016	43124115	13,16,16	16,30,24	8,13,18	8,4,9	203	227	0.000722995	0.00557249	0.476,0.374,0.427	0.528,0.784,0.691	-0.242
ENSG00000169660	HEXD	chr17	+	82440262	82440334	82440472	82440613	82439630	82439713	82440996	82441075	2,0,4	5,1,1	0,1,0	1,2,3	221	290	5.98679e-05	0.000674401	0.344,0.0,0.84	0.0,0.396,0.0	0.263
ENSG00000206053	JPT2	chr16	+	1685438	1685587	1697811	1697860	1678278	1678356	1698810	1699599	274451469	152115150	575537553	119110123	298	198	1.2301e-10	4.02507e-09	0.545,0.723,0.675	0.762,0.764,0.749	-0.111
ENSG00000168137	SETD5	chr3	+	9429826	9430051	9433844	9433950	9428822	9429009	9434333	9434485	25,19,13	63,35,31	28,20,33	28,19,27	298	255	5.60801e-08	1.24618e-06	0.253,0.317,0.264	0.461,0.474,0.511	-0.204
ENSG00000103148	NPRL3	chr16	-	117300	117375	119125	119255	112621	112775	130521	130591	76,75,82	44,39,48	76,92,96	38,29,24	279	224	0.00252074	0.0158627	0.581,0.607,0.578	0.616,0.718,0.763	-0.11
ENSG00000113648	MACROH2A1	chr5	-	135350822	135350913	135352945	135353045	135345967	135346057	135360496	135360607	449415412	328361449	674654769	121129144	249	240	0	0	0.569,0.526,0.469	0.843,0.83,0.837	-0.315
ENSG00000113648	MACROH2A1	chr5	-	135352945	135353045	135360496	135360607	135345967	135346057	135369405	135369603	202151149	181135160	163140173	248255260	260	249	1.17333e-10	3.86766e-09	0.517,0.517,0.471	0.386,0.345,0.389	0.128
ENSG00000168872	DDX19A	chr16	+	70361417	70361510	70364542	70364645	70356111	70356247	70365016	70365131	34,43,41	65,61,52	90104112	89,85,72	242	252	3.49539e-08	7.96539e-07	0.353,0.423,0.451	0.513,0.56,0.618	-0.155
ENSG00000112685	EXOC2	chr6	-	657162	657250	689138	689212	637700	637861	693018	693111	14,12,17	2,0,2	12,2,9	8,10,12	223	237	0	0	0.882,1.0,0.9	0.615,0.175,0.444	0.516
ENSG00000138346	DNA2	chr10	-	68422696	68422890	68430435	68430660	68422514	68422604	68431861	68431971	38,33,25	17,24,29	29,27,23	32,24,36	298	298	0.00948877	0.0455961	0.691,0.579,0.463	0.475,0.529,0.39	0.113
ENSG00000073584	SMARCE1	chr17	-	40642454	40642559	40645575	40645619	40637491	40637572	40645795	40645847	13,24,19	247172184	16,29,38	114112132	193	254	8.94646e-09	2.26399e-07	0.065,0.155,0.12	0.156,0.254,0.275	-0.115
ENSG00000179588	ZFPM1	chr16	+	88514386	88514520	88526813	88526916	88489030	88489153	88528031	88528238	4,6,6	3,7,12	18,17,19	11,10,16	283	252	0.000464255	0.00386226	0.543,0.433,0.308	0.593,0.602,0.514	-0.142
ENSG00000141084	RANBP10	chr16	-	67738012	67738035	67744264	67744455	67734857	67735042	67772033	67772086	20,19,22	6,15,3	21,16,23	4,2,3	298	172	0.00457335	0.0251718	0.658,0.422,0.809	0.752,0.822,0.816	-0.167
ENSG00000198931	APRT	chr16	-	88810422	88810556	88811549	88811656	88810069	88810148	88811819	88811928	205524550	403461515	654710711	533482532	256	283	1.82114e-11	6.48138e-10	0.36,0.557,0.541	0.576,0.62,0.596	-0.111
ENSG00000103091	WDR59	chr16	-	74923925	74924003	74938149	74938266	74921946	74922103	74942737	74942826	73,49,63	50,48,47	78121109	52,33,54	266	227	0.00188315	0.0123601	0.555,0.466,0.534	0.561,0.758,0.633	-0.132
ENSG00000172159	FRMD3	chr9	-	83349678	83349757	83389603	83389708	83343189	83343287	83538084	83538401	15,27,22	36,28,25	16,9,20	8,11,7	254	228	0.0071267	0.0360288	0.272,0.464,0.441	0.642,0.423,0.719	-0.202
ENSG00000183458	PKD1P3	chr16	+	14919244	14919428	14919862	14920083	14918454	14919126	14920271	14920387	2,4,2	7,19,24	0,0,0	13,11,9	298	298	0.000404493	0.00344127	0.222,0.174,0.077	0.0,0.0,0.0	0.158
ENSG00000141699	RETREG3	chr17	-	42586764	42586891	42587833	42587864	42586052	42586137	42592055	42592162	6,6,13	55,55,57	5,13,7	25,20,20	180	276	0.00205571	0.0133651	0.143,0.143,0.259	0.235,0.499,0.349	-0.179
ENSG00000161996	WDR90	chr16	+	662678	662844	665678	665801	662219	662331	665949	666124	0,0,0	15,29,35	6,2,7	42,36,36	298	272	2.20692e-08	5.24321e-07	0.0,0.0,0.0	0.115,0.048,0.151	-0.105
ENSG00000140988	RPS2	chr16	-	1962496	1962656	1963148	1963256	1962057	1962270	1964275	1964365	578546065164	6988926410275	580949446146	159251838120487	257	298	0	0	0.49,0.366,0.368	0.297,0.238,0.258	0.144
ENSG00000128973	CLN6	chr15	-	68211674	68211863	68214289	68214388	68211262	68211318	68218535	68218650	29,47,56	81,88,91	77,55,69	65,82,89	248	298	0.000214354	0.00201985	0.301,0.391,0.425	0.587,0.446,0.482	-0.133
ENSG00000101040	ZMYND8	chr20	-	47238757	47239138	47246007	47246517	47236325	47236516	47249286	47249439	117102125	19,21,19	95,71,102	16,46,44	298	298	0.000202754	0.00192681	0.86,0.829,0.868	0.856,0.607,0.699	0.132
ENSG00000182718	ANXA2	chr15	-	60386027	60386086	60393037	60393440	60364428	60364523	60397942	60397986	6,10,15	30,19,19	1,0,0	2,8,8	298	208	5.09129e-06	7.65665e-05	0.122,0.269,0.355	0.259,0.0,0.0	0.162
ENSG00000182718	ANXA2	chr15	-	60390212	60390317	60393012	60393440	60386027	60386086	60397942	60397986	10,14,17	43,39,25	1,0,0	6,6,2	298	254	1.21354e-05	0.000167034	0.165,0.234,0.367	0.124,0.0,0.0	0.214
ENSG00000182718	ANXA2	chr15	-	60390212	60390317	60393037	60393440	60386027	60386086	60397942	60397986	17,22,19	43,39,25	1,0,0	6,6,2	298	254	1.86152e-06	3.08514e-05	0.252,0.325,0.393	0.124,0.0,0.0	0.282
ENSG00000182718	ANXA2	chr15	-	60393012	60393440	60396150	60396427	60386027	60386086	60397942	60397986	30,47,35	10,14,17	4,1,1	1,0,0	298	298	0.000148782	0.00147511	0.75,0.77,0.673	0.8,1.0,1.0	-0.202
ENSG00000182718	ANXA2	chr15	-	60393012	60393440	60396279	60396427	60386027	60386086	60397942	60397986	25,34,15	10,14,17	1,1,5	1,0,0	297	298	7.85122e-05	0.000848064	0.715,0.709,0.47	0.501,1.0,1.0	-0.202
ENSG00000182718	ANXA2	chr15	-	60393037	60393440	60396150	60396427	60386027	60386086	60397942	60397986	30,47,35	17,22,19	4,1,1	1,0,0	298	298	5.92884e-05	0.000669561	0.638,0.681,0.648	0.8,1.0,1.0	-0.278
ENSG00000182718	ANXA2	chr15	-	60393037	60393440	60396279	60396427	60386027	60386086	60397942	60397986	25,34,15	17,22,19	1,1,5	1,0,0	297	298	3.16888e-05	0.000391044	0.596,0.608,0.442	0.501,1.0,1.0	-0.285
ENSG00000128915	ICE2	chr15	-	60436142	60436227	60442415	60442545	60431933	60431984	60447969	60448145	62,39,35	35,37,45	25,36,36	55,36,55	279	234	0.00355748	0.0209072	0.598,0.469,0.395	0.276,0.456,0.354	0.125
ENSG00000168803	ADAL	chr15	+	43335695	43335826	43336625	43336686	43333310	43333434	43340264	43340352	2,3,5	23,15,9	1,0,0	9,4,15	280	210	0.000137631	0.00138296	0.061,0.13,0.294	0.077,0.0,0.0	0.136
ENSG00000104047	DTWD1	chr15	+	49625112	49625431	49632158	49632302	49621044	49621122	49634535	49634730	47,46,51	131,96,86	68,77,72	60,90,83	298	293	2.10905e-10	6.58746e-09	0.261,0.32,0.368	0.527,0.457,0.46	-0.165
ENSG00000114062	UBE3A	chr15	-	25407066	25407137	25408619	25408684	25405460	25405502	25409087	25409207	3,3,0	5,10,5	6,4,8	3,4,13	214	220	1.6027e-06	2.7013e-05	0.382,0.236,0.0	0.673,0.507,0.387	-0.316
ENSG00000114062	UBE3A	chr15	-	25407066	25407228	25408619	25408684	25405460	25405502	25409087	25409207	3,3,0	12,17,11	6,4,8	12,4,29	214	298	1.12935e-06	1.98202e-05	0.258,0.197,0.0	0.41,0.582,0.278	-0.272
ENSG00000114062	UBE3A	chr15	-	25407066	25407262	25408619	25408684	25405460	25405502	25409087	25409207	3,3,0	14,24,9	6,4,8	16,8,35	214	298	2.27156e-07	4.59091e-06	0.23,0.148,0.0	0.343,0.41,0.241	-0.205
ENSG00000260123	CARMAL	chr15	+	89070090	89070191	89075295	89075384	89041222	89041300	89082490	89082819	6,1,4	2,4,6	5,3,6	0,2,2	250	238	0.0017431	0.011655	0.741,0.192,0.388	1.0,0.588,0.741	-0.336
ENSG00000204852	TCTN1	chr12	+	110641023	110641149	110644966	110645129	110640382	110640517	110647210	110647336	50,34,30	50,36,45	125131153	76,86,120	275	298	4.83052e-08	1.07609e-06	0.52,0.506,0.419	0.641,0.623,0.58	-0.133
ENSG00000204852	TCTN1	chr12	+	110641023	110641149	110644991	110645129	110640382	110640517	110647210	110647336	50,34,30	49,36,41	125131153	74,80,105	275	287	5.86515e-09	1.5547e-07	0.516,0.496,0.433	0.638,0.631,0.603	-0.142
ENSG00000103852	TTC23	chr15	-	99234987	99235080	99241364	99241559	99228532	99228732	99245388	99245510	22,33,24	3,4,6	28,43,32	2,2,0	298	242	0.00202378	0.0131767	0.856,0.87,0.765	0.919,0.946,1.0	-0.125
ENSG00000103852	TTC23	chr15	-	99245388	99245510	99249621	99249799	99228532	99228732	99251154	99251223	1,2,4	6,4,6	0,3,4	4,0,0	298	271	0.00579654	0.0304355	0.132,0.313,0.377	0.0,1.0,1.0	-0.393
ENSG00000008130	NADK	chr1	-	1761951	1762035	1765227	1765446	1756770	1757310	1778288	1778419	71188161	50,43,58	193152250	46,29,57	298	233	5.1681e-07	9.49931e-06	0.526,0.774,0.685	0.766,0.804,0.774	-0.12
ENSG00000156958	GALK2	chr15	+	49225204	49225349	49235624	49235739	49217189	49217313	49235850	49235941	7,7,4	5,0,4	4,8,9	0,0,0	294	264	9.33185e-08	2.00127e-06	0.557,1.0,0.473	1.0,1.0,1.0	-0.323
ENSG00000137814	HAUS2	chr15	+	42559338	42559408	42561269	42561402	42558197	42558290	42563748	42563857	38,31,26	75,82,104	22,14,17	68,85,97	219	282	0.00177752	0.0118321	0.395,0.327,0.244	0.294,0.175,0.184	0.104
ENSG00000183077	AFMID	chr17	+	78190969	78191060	78202498	78202603	78187361	78187433	78202702	78202751	22,29,20	61,49,41	29,36,37	33,40,59	240	254	0.000668623	0.00523471	0.276,0.385,0.34	0.482,0.488,0.399	-0.123
ENSG00000180229	HERC2P3	chr15	-	20466194	20466370	20483402	20483517	20462830	20463001	20505390	20505493	8,19,10	18,16,20	10,11,25	4,10,4	264	298	9.35615e-05	0.000987926	0.334,0.573,0.361	0.738,0.554,0.876	-0.3
ENSG00000224078	SNHG14	chr15	+	25061305	25061413	25061949	25062088	25059456	25059718	25064714	25064855	8,7,6	23,8,28	10,15,16	11,10,5	257	288	1.26972e-06	2.19814e-05	0.28,0.495,0.194	0.505,0.627,0.782	-0.315
ENSG00000224078	SNHG14	chr15	+	25089613	25089866	25089911	25090010	25087466	25087599	25091589	25091719	73,50,49	14,8,26	51,60,47	11,6,5	298	248	0.00252155	0.0158627	0.813,0.839,0.611	0.794,0.893,0.887	-0.104
ENSG00000177879	AP3S1	chr5	+	115866669	115866761	115895086	115895158	115841934	115842106	115902884	115902992	134184190	152,98,159	208223298	111,92,101	241	221	8.54906e-11	2.88508e-09	0.447,0.633,0.523	0.632,0.69,0.73	-0.15
ENSG00000139132	FGD4	chr12	+	32576265	32576449	32581959	32582467	32564136	32564289	32598496	32598586	5,4,2	7,7,4	4,10,7	6,1,3	298	298	0.00582054	0.0305134	0.417,0.364,0.333	0.4,0.909,0.7	-0.298
ENSG00000075413	MARK3	chr14	+	103498501	103498528	103500155	103500200	103491776	103492034	103502881	103503820	82124103	21,17,23	35,37,54	32,22,19	176	194	4.61152e-07	8.58223e-06	0.811,0.889,0.832	0.547,0.65,0.758	0.192
ENSG00000113360	DROSHA	chr5	-	31467938	31468063	31472062	31472232	31466181	31466281	31483553	31483628	118,78,90	137,98,139	39,36,69	71115107	298	274	0.00306849	0.0185836	0.442,0.423,0.373	0.336,0.224,0.372	0.102
ENSG00000100883	SRP54	chr14	+	34999557	34999644	35000935	35001020	34996676	34996787	35007282	35007387	67,54,72	101106112	43,14,26	96,82,81	236	234	9.47891e-05	0.000997351	0.397,0.336,0.389	0.308,0.145,0.241	0.143
ENSG00000100883	SRP54	chr14	+	34999557	34999649	35000935	35001020	34996676	34996787	35007282	35007387	68,64,73	101106112	45,14,28	96,82,81	241	234	8.36293e-05	0.000897909	0.395,0.37,0.388	0.313,0.142,0.251	0.149
ENSG00000100938	GMPR2	chr14	+	24233218	24233340	24233478	24233598	24232421	24232788	24235736	24235820	48,39,50	63,47,55	28,33,30	20,19,26	271	269	0.00270258	0.0167887	0.431,0.452,0.474	0.582,0.633,0.534	-0.131
ENSG00000100938	GMPR2	chr14	+	24233218	24233340	24233478	24233598	24232928	24232977	24235736	24235820	6,8,8	63,46,55	22,9,13	20,22,26	271	269	1.14497e-09	3.27821e-08	0.086,0.147,0.126	0.522,0.289,0.332	-0.261
ENSG00000100578	KIAA0586	chr14	+	58498782	58498960	58508554	58508709	58492143	58492275	58512521	58512627	57,48,45	64,42,71	20,39,35	76,56,68	298	298	0.00167811	0.0113479	0.471,0.533,0.388	0.208,0.411,0.34	0.144
[truncated: 840 more rows]

## Sheet: A3SS
GeneID	geneSymbol	chr	strand	longExonStart_0base	longExonEnd	shortES	shortEE	flankingES	flankingEE	IJC_SAMPLE_1	SJC_SAMPLE_1	IJC_SAMPLE_2	SJC_SAMPLE_2	IncFormLen	SkipFormLen	PValue	FDR	IncLevel1	IncLevel2	IncLevelDifference
[truncated: 513 more rows]

[truncated: 2 more sheets: A5SS, RI]
