# Supplementary material for: Multi-omics landscape of alternative splicing in diffuse midline glioma reveals immune- and neural-driven subtypes with implications for spliceosome-targeted therapy
Source: Front Immunol. 2025 Apr 16;16:1587009. doi: 10.3389/fimmu.2025.1587009 (PMC12040961; doi:10.3389/fimmu.2025.1587009)
Supplement: Supplementary Data Sheet 3 — All events of SF188 and SU-DIPGXVII differential alternative splicing. [file Table3.xlsx]

## Sheet: SE
GeneID	geneSymbol	chr	strand	exonStart_0base	exonEnd	upstreamES	upstreamEE	downstreamES	downstreamEE	IJC_SAMPLE_1	SJC_SAMPLE_1	IJC_SAMPLE_2	SJC_SAMPLE_2	IncFormLen	SkipFormLen	PValue	FDR	IncLevel1	IncLevel2	IncLevelDifference
ENSG00000185437	SH3BGR	chr21	+	39499822	39499915	39475134	39475215	39508997	39509027	24,30,33	3,3,5	23,26,30	0,2,1	242	149	0.00298608	0.0283338	0.831,0.86,0.803	1.0,0.889,0.949	-0.115
ENSG00000197381	ADARB1	chr21	+	45120793	45120959	45074568	45074793	45128401	45128573	12,5,9	8,14,21	0,0,0	13,3,3	298	149	1.56987e-08	4.70548e-07	0.429,0.152,0.176	0.0,0.0,0.0	0.252
ENSG00000197381	ADARB1	chr21	+	45134714	45134832	45128401	45128573	45144630	45144962	24,15,23	2,0,0	8,1,3	1,1,3	267	149	0.00108553	0.0117048	0.87,1.0,1.0	0.817,0.358,0.358	0.446
ENSG00000197381	ADARB1	chr21	+	45144630	45144962	45134714	45134832	45171609	45171759	4,3,5	23,8,14	0,0,0	1,3,10	298	149	0.000166676	0.00222622	0.08,0.158,0.152	0.0,0.0,0.0	0.13
ENSG00000157578	LCA5L	chr21	-	39435419	39435542	39429130	39429211	39444134	39444201	0,6,3	3,0,1	1,1,1	0,0,0	272	149	4.78188e-06	9.05358e-05	0.0,1.0,0.622	1.0,1.0,1.0	-0.459
ENSG00000157578	LCA5L	chr21	-	39435419	39435573	39429130	39429211	39444134	39444201	0,8,3	3,0,1	1,1,1	0,0,0	298	149	4.68734e-06	8.89584e-05	0.0,1.0,0.6	1.0,1.0,1.0	-0.467
ENSG00000186866	POFUT2	chr21	-	45282803	45282938	45282368	45282398	45283382	45283527	4,2,5	5,11,6	8,7,5	3,3,4	284	149	3.47872e-05	0.000546922	0.296,0.087,0.304	0.583,0.55,0.396	-0.281
ENSG00000160226	CFAP410	chr21	-	44334060	44335804	44333032	44333262	44337648	44337667	9,5,19	0,4,3	19,13,11	7,11,5	298	149	1.30339e-05	0.000225034	1.0,0.385,0.76	0.576,0.371,0.524	0.225
ENSG00000160226	CFAP410	chr21	-	44335757	44335804	44333032	44333262	44337648	44337667	16,17,29	0,4,3	23,17,14	7,11,5	196	149	3.78975e-10	1.46879e-08	1.0,0.764,0.88	0.714,0.54,0.68	0.237
ENSG00000205581	HMGN1	chr21	-	39347378	39347483	39345829	39345958	39348291	39348339	32,55,24	25,22,29	34,34,21	37,34,31	254	149	0.00243632	0.0237582	0.429,0.595,0.327	0.35,0.37,0.284	0.116
ENSG00000205581	HMGN1	chr21	-	39347915	39347952	39347378	39347478	39348291	39348339	0,1,0	13,16,18	3,2,10	16,13,13	186	149	1.49943e-10	6.13662e-09	0.0,0.048,0.0	0.131,0.11,0.381	-0.191
ENSG00000160194	NDUFV3	chr21	+	42903181	42904276	42896926	42897047	42908863	42909105	273252335	81116135	210227220	249256234	298	149	0	0	0.628,0.521,0.554	0.297,0.307,0.32	0.26
ENSG00000159128	IFNGR2	chr21	+	33410835	33410892	33403426	33403616	33421479	33421685	0,7,5	2,22,9	0,0,0	8,6,9	206	149	7.08035e-06	0.000129421	0.0,0.187,0.287	0.0,0.0,0.0	0.158
ENSG00000141956	PRDM15	chr21	-	41810752	41810836	41804533	41804614	41815704	41815836	9,6,3	0,0,1	8,9,6	3,2,1	233	149	0.000253537	0.00324389	1.0,1.0,0.657	0.63,0.742,0.793	0.164
ENSG00000157540	DYRK1A	chr21	+	37420298	37420384	37366772	37367628	37472683	37472880	25,36,40	0,0,4	33,65,40	5,7,4	235	149	2.43168e-11	1.10578e-09	1.0,1.0,0.864	0.807,0.855,0.864	0.113
ENSG00000160216	AGPAT3	chr21	+	43903956	43904019	43865222	43865345	43959633	43959859	7,20,30	0,2,1	42,50,32	3,9,12	212	149	0	0	1.0,0.875,0.955	0.908,0.796,0.652	0.158
ENSG00000160298	C21orf58	chr21	-	46314715	46314880	46311455	46311567	46315473	46315547	78,66,72	0,0,1	35,40,46	6,1,1	298	149	0.000870728	0.00963785	1.0,1.0,0.973	0.745,0.952,0.958	0.106
ENSG00000160298	C21orf58	chr21	-	46314715	46315049	46311455	46311567	46315473	46315547	46,51,51	0,0,1	31,30,29	6,1,1	298	149	0.000146949	0.00198555	1.0,1.0,0.962	0.721,0.938,0.935	0.123
ENSG00000160298	C21orf58	chr21	-	46318784	46318961	46318011	46318220	46320636	46320825	9,22,12	5,3,0	11,7,7	2,0,0	298	149	0.00299432	0.0284037	0.474,0.786,1.0	0.733,1.0,1.0	-0.158
ENSG00000166979	EVA1C	chr21	+	32453311	32453508	32412005	32413013	32467695	32467848	1,8,7	3,7,10	3,2,1	1,0,0	298	149	1.90685e-05	0.000316784	0.143,0.364,0.259	0.6,1.0,1.0	-0.611
ENSG00000157538	VPS26C	chr21	-	37233361	37233442	37232376	37232451	37238459	37238609	206173184	24,15,20	132105117	34,32,37	230	149	4.10783e-15	2.95043e-13	0.848,0.882,0.856	0.716,0.68,0.672	0.173
ENSG00000142192	APP	chr21	-	25997359	25997416	25982343	25982477	26000014	26000182	109210111020	455344359	11629891029	1026874843	206	149	0	0	0.634,0.68,0.673	0.45,0.45,0.469	0.206
ENSG00000142192	APP	chr21	-	25997359	25997416	25982343	25982477	26021839	26022042	314273290	56,53,34	372277305	117,84,135	206	149	2.22045e-16	1.8175e-14	0.802,0.788,0.861	0.697,0.705,0.62	0.143
ENSG00000156261	CCT8	chr21	-	29071951	29071988	29070246	29070337	29073505	29073639	6,1,1	0,11,0	2,0,1	7,12,5	186	149	0	0	1.0,0.068,1.0	0.186,0.0,0.138	0.581
ENSG00000281903	LINC02246	chr21	-	14853273	14853431	14825522	14825624	14857541	14857708	2,11,6	5,4,1	2,7,3	1,0,0	298	149	1.50357e-05	0.000255728	0.167,0.579,0.75	0.5,1.0,1.0	-0.335
ENSG00000281903	LINC02246	chr21	-	14853273	14853431	14837181	14837823	14857541	14857708	3,8,6	4,2,4	2,7,3	2,0,0	298	149	0.00130614	0.013836	0.273,0.667,0.429	0.333,1.0,1.0	-0.321
ENSG00000215386	MIR99AHG	chr21	+	16594339	16594454	16487489	16487538	16606993	16607087	2,4,9	9,11,8	15,13,16	18,11,9	264	149	5.84947e-05	0.000872633	0.111,0.17,0.388	0.32,0.4,0.501	-0.184
ENSG00000215386	MIR99AHG	chr21	+	16594339	16594454	16537280	16537439	16606993	16607087	8,9,14	13,14,27	29,17,28	25,20,21	264	149	6.17176e-05	0.000912347	0.258,0.266,0.226	0.396,0.324,0.429	-0.133
ENSG00000100207	TCF20	chr22	-	42168608	42168703	42161097	42161358	42169846	42169896	22,18,13	36,31,44	57,75,65	57,56,52	244	149	6.66134e-16	5.23518e-14	0.272,0.262,0.153	0.379,0.45,0.433	-0.192
ENSG00000100207	TCF20	chr22	-	42168608	42168736	42160012	42161358	42169846	42169896	15,22,18	36,31,44	115,94,90	57,56,52	277	149	0	0	0.183,0.276,0.18	0.52,0.474,0.482	-0.279
ENSG00000099957	P2RX6	chr22	+	21022675	21022751	21017988	21018060	21022941	21023035	2,2,7	4,1,4	0,1,3	1,0,0	225	149	0.000879554	0.00972231	0.249,0.57,0.537	0.0,1.0,1.0	-0.215
ENSG00000100280	AP1B1	chr22	-	29329711	29329720	29327679	29328895	29330377	29330532	33,31,53	70,77,71	40,25,24	128139112	158	149	1.64415e-10	6.69105e-09	0.308,0.275,0.413	0.228,0.145,0.168	0.152
ENSG00000100116	GCAT	chr22	+	37809948	37810157	37807904	37808163	37812886	37812988	60,40,66	0,9,0	71,69,73	16,13,8	298	149	1.83187e-13	1.10171e-11	1.0,0.69,1.0	0.689,0.726,0.82	0.152
ENSG00000100116	GCAT	chr22	+	37810026	37810157	37807933	37808163	37812886	37812988	73,54,81	0,9,0	102,109,80	16,13,8	280	149	5.52891e-13	3.15599e-11	1.0,0.761,1.0	0.772,0.817,0.842	0.11
ENSG00000070413	DGCR2	chr22	-	19041057	19041294	19036281	19039121	19041806	19041959	96,62,133	0,0,0	222178188	15,7,13	298	149	0	0	1.0,1.0,1.0	0.881,0.927,0.879	0.104
ENSG00000100226	GTPBP1	chr22	+	38735173	38735310	38734323	38734397	38736028	38736175	0,0,0	5,6,2	0,5,2	2,6,8	286	149	0.00100719	0.0109674	0.0,0.0,0.0	0.0,0.303,0.115	-0.139
ENSG00000100211	CBY1	chr22	+	38665545	38665685	38656650	38656750	38668016	38668132	53,44,47	44,63,62	28,41,30	81,68,65	289	149	4.67559e-06	8.88302e-05	0.383,0.265,0.281	0.151,0.237,0.192	0.116
ENSG00000100211	CBY1	chr22	+	38665545	38665685	38656955	38657143	38668016	38668132	43,41,37	7,11,1	25,28,25	19,7,6	289	149	0.000931006	0.0102233	0.76,0.658,0.95	0.404,0.673,0.682	0.203
ENSG00000133460	SLC2A11	chr22	+	23877384	23877869	23877041	23877171	23882458	23882646	0,1,0	9,10,6	1,3,3	4,7,9	298	149	0.00197523	0.0197968	0.0,0.048,0.0	0.111,0.176,0.143	-0.127
ENSG00000239282	CASTOR1	chr22	-	30286262	30286376	30286015	30286098	30286824	30286948	7,25,15	4,2,3	33,12,25	2,0,0	263	149	2.63806e-06	5.25779e-05	0.498,0.876,0.739	0.903,1.0,1.0	-0.263
ENSG00000196588	MRTFA	chr22	-	40594673	40594735	40552105	40552367	40636477	40636685	41,50,29	20,17,12	54,54,50	13,5,13	211	149	0.000815148	0.00911336	0.591,0.675,0.631	0.746,0.884,0.731	-0.155
ENSG00000138867	GUCD1	chr22	-	24554948	24555136	24547907	24548073	24555614	24555859	0,2,0	2,0,2	2,2,9	9,5,6	298	149	1.56285e-06	3.28063e-05	0.0,1.0,0.0	0.1,0.167,0.429	0.101
ENSG00000138867	GUCD1	chr22	-	24554948	24555136	24548916	24549001	24555614	24555859	38,44,64	19,33,28	150153127	37,37,45	298	149	2.57889e-08	7.47844e-07	0.5,0.4,0.533	0.67,0.674,0.585	-0.165
ENSG00000100281	HMGXB4	chr22	+	35263981	35264096	35263795	35263874	35264647	35265567	76,66,70	24,31,42	56,69,76	55,43,68	264	149	1.03111e-05	0.000182132	0.641,0.546,0.485	0.365,0.475,0.387	0.148
ENSG00000100429	HDAC10	chr22	-	50248661	50248751	50248224	50248472	50249634	50249703	13,26,14	6,0,0	9,21,12	0,0,0	239	149	0.000607432	0.00705978	0.575,1.0,1.0	1.0,1.0,1.0	-0.142
ENSG00000079974	RABL2B	chr22	-	50783038	50783286	50782233	50782347	50783500	50783636	0,7,7	4,12,12	19,8,9	25,8,12	298	149	0.000885615	0.00978266	0.0,0.226,0.226	0.275,0.333,0.273	-0.143
ENSG00000133422	MORC2	chr22	-	30963224	30963334	30958640	30958694	30967065	30968201	0,0,1	1,1,0	3,2,3	0,0,0	259	149	0.000420923	0.00510544	0.0,0.0,1.0	1.0,1.0,1.0	-0.667
ENSG00000178026	LRRC75B	chr22	-	24588678	24589265	24588213	24588329	24589820	24589949	0,5,4	1,5,5	30,25,27	8,12,6	298	149	1.11022e-15	8.53966e-14	0.0,0.333,0.286	0.652,0.51,0.692	-0.412
ENSG00000133466	C1QTNF6	chr22	-	37195380	37195458	37191671	37191737	37197602	37197748	2,3,1	1,2,0	1,2,0	1,0,4	227	149	0.000229274	0.00295906	0.568,0.496,1.0	0.396,1.0,0.0	0.223
ENSG00000133466	C1QTNF6	chr22	-	37195380	37195512	37191671	37191737	37197602	37197841	2,11,4	1,2,0	2,3,0	1,0,4	281	149	0.00044852	0.00540191	0.515,0.745,1.0	0.515,1.0,0.0	0.248
ENSG00000100379	KCTD17	chr22	+	37060822	37060922	37059312	37059438	37062524	37063390	22,24,19	6,0,0	39,7,11	9,7,10	249	149	5.78537e-13	3.29949e-11	0.687,1.0,1.0	0.722,0.374,0.397	0.398
ENSG00000100379	KCTD17	chr22	+	37061103	37061175	37060822	37060922	37061538	37061629	2,0,1	20,18,16	8,5,9	12,7,17	221	149	5.55112e-16	4.39985e-14	0.063,0.0,0.04	0.31,0.325,0.263	-0.265
ENSG00000100379	KCTD17	chr22	+	37061538	37061629	37059312	37059438	37062524	37063374	11,24,26	6,0,0	19,24,27	9,7,10	240	149	3.21965e-15	2.34354e-13	0.532,1.0,1.0	0.567,0.68,0.626	0.22
ENSG00000100379	KCTD17	chr22	+	37061538	37061629	37060822	37060922	37062524	37063374	30,42,42	0,0,4	29,31,43	9,2,2	240	149	2.94772e-08	8.46127e-07	1.0,1.0,0.867	0.667,0.906,0.93	0.121
ENSG00000196236	XPNPEP3	chr22	+	40860677	40860793	40857096	40857245	40861617	40862770	0,1,0	8,12,6	21,22,23	28,13,5	265	149	0	0	0.0,0.045,0.0	0.297,0.488,0.721	-0.487
ENSG00000100083	GGA1	chr22	+	37613023	37613191	37608959	37609154	37614189	37614274	13,12,14	4,12,23	15,23,29	9,10,10	298	149	0.00162918	0.016764	0.619,0.333,0.233	0.455,0.535,0.592	-0.132
ENSG00000100083	GGA1	chr22	+	37613023	37613191	37609065	37609356	37614189	37614274	13,10,14	0,0,1	14,24,28	1,5,3	298	149	1.18062e-06	2.54057e-05	1.0,1.0,0.875	0.875,0.706,0.824	0.157
ENSG00000100083	GGA1	chr22	+	37613032	37613191	37609039	37609356	37614189	37614274	13,10,14	0,0,1	14,23,28	1,5,3	298	149	1.11459e-06	2.41203e-05	1.0,1.0,0.875	0.875,0.697,0.824	0.16
ENSG00000100083	GGA1	chr22	+	37613032	37613191	37609059	37609154	37614189	37614274	13,10,14	4,12,23	14,23,28	9,10,10	298	149	0.00135192	0.014256	0.619,0.294,0.233	0.437,0.535,0.583	-0.136
ENSG00000100083	GGA1	chr22	+	37613118	37613191	37609065	37609356	37614189	37614195	6,7,7	0,0,1	13,11,8	1,5,3	222	149	2.15229e-07	5.3132e-06	1.0,1.0,0.825	0.897,0.596,0.642	0.23
ENSG00000100083	GGA1	chr22	+	37624968	37625076	37623551	37623633	37629461	37629526	39,32,26	1,5,17	74,63,57	34,24,26	257	149	1.67191e-10	6.79551e-09	0.958,0.788,0.47	0.558,0.603,0.56	0.165
ENSG00000100083	GGA1	chr22	+	37625796	37625949	37623551	37623633	37629461	37629526	49,45,70	1,5,17	99,61,92	34,24,26	298	149	3.60822e-14	2.36692e-12	0.961,0.818,0.673	0.593,0.56,0.639	0.22
ENSG00000100376	FAM118A	chr22	+	45327841	45328063	45323174	45323427	45330602	45330731	44,64,43	0,0,2	39,65,67	9,7,2	298	149	1.21025e-12	6.55199e-11	1.0,1.0,0.915	0.684,0.823,0.944	0.155
ENSG00000100106	TRIOBP	chr22	+	37710426	37710566	37701305	37701479	37713209	37713411	24,20,18	0,7,0	13,23,22	0,0,0	289	149	0.000119952	0.00165689	1.0,0.596,1.0	1.0,1.0,1.0	-0.135
ENSG00000226328	NUP50-DT	chr22	-	45152404	45152623	45138823	45138916	45163576	45163781	4,2,0	4,5,3	0,0,0	1,4,3	298	149	0.000306681	0.0038571	0.333,0.167,0.0	0.0,0.0,0.0	0.167
ENSG00000205643	CDPF1	chr22	-	46247105	46247221	46244050	46245238	46248171	46248285	9,9,12	0,0,0	14,23,19	1,4,5	265	149	3.00146e-06	5.92398e-05	1.0,1.0,1.0	0.887,0.764,0.681	0.223
ENSG00000205643	CDPF1	chr22	-	46247109	46247221	46244012	46245238	46248171	46248284	17,23,20	0,0,0	31,29,28	1,4,5	261	149	1.30735e-06	2.79111e-05	1.0,1.0,1.0	0.947,0.805,0.762	0.162
ENSG00000205643	CDPF1	chr22	-	46247124	46247221	46244010	46245238	46248171	46248285	8,10,13	0,0,0	10,19,14	1,4,5	246	149	1.00427e-06	2.18932e-05	1.0,1.0,1.0	0.858,0.742,0.629	0.257
ENSG00000206195	DUXAP8	chr22	+	15791009	15791152	15790660	15790798	15815475	15815566	2,2,2	0,0,1	12,16,9	5,0,6	292	149	4.14685e-08	1.16767e-06	1.0,1.0,0.505	0.55,1.0,0.434	0.174
ENSG00000182541	LIMK2	chr22	+	31225719	31225819	31212238	31212424	31258290	31258426	5,10,9	0,1,2	71,58,68	10,20,13	249	149	0	0	1.0,0.857,0.729	0.809,0.634,0.758	0.128
ENSG00000182541	LIMK2	chr22	+	31258290	31258426	31225719	31225819	31262133	31262239	4,3,5	0,0,4	43,30,35	0,0,0	285	149	0.00430043	0.0389969	1.0,1.0,0.395	1.0,1.0,1.0	-0.202
ENSG00000184381	PLA2G6	chr22	-	38125638	38125691	38123094	38123258	38126370	38126449	1,3,6	2,7,2	4,0,3	14,10,16	202	149	1.5824e-05	0.000267946	0.269,0.24,0.689	0.174,0.0,0.122	0.301
ENSG00000198089	SFI1	chr22	+	31531057	31531129	31508254	31508376	31546860	31546971	9,9,2	7,5,1	1,4,1	12,6,2	221	149	8.19003e-05	0.00117416	0.464,0.548,0.574	0.053,0.31,0.252	0.324
ENSG00000198089	SFI1	chr22	+	31580271	31580364	31578381	31578452	31583874	31583877	40,29,55	0,4,4	34,32,14	12,4,6	242	149	6.96831e-09	2.21953e-07	1.0,0.817,0.894	0.636,0.831,0.59	0.218
ENSG00000244625	MIATNB	chr22	+	26693680	26693836	26672766	26672987	26717252	26717459	8,6,2	7,5,8	17,27,23	11,10,3	298	149	1.04366e-05	0.000184099	0.364,0.375,0.111	0.436,0.574,0.793	-0.318
ENSG00000235954	TTC28-AS1	chr22	+	27940019	27940171	27935150	27935230	27985691	27986392	0,0,1	5,1,5	16,11,4	18,10,12	298	149	0	0	0.0,0.0,0.091	0.308,0.355,0.143	-0.238
ENSG00000099917	MED15	chr22	+	20575112	20575232	20568520	20568631	20582610	20582747	57,72,53	39,33,52	60,49,32	89,64,79	269	149	8.40135e-11	3.58257e-09	0.447,0.547,0.361	0.272,0.298,0.183	0.201
ENSG00000188283	ZNF383	chr19	+	37219598	37219749	37217925	37218274	37224817	37224879	3,6,12	0,1,1	3,2,4	7,4,0	298	149	1.16853e-07	3.03917e-06	1.0,0.75,0.857	0.176,0.2,1.0	0.41
ENSG00000167491	GATAD2A	chr19	+	19427695	19427992	19386022	19386138	19465339	19465614	2,3,6	11,33,55	9,9,12	34,33,17	298	149	1.98566e-08	5.87066e-07	0.083,0.043,0.052	0.117,0.12,0.261	-0.107
ENSG00000167491	GATAD2A	chr19	+	19436130	19436219	19385825	19386138	19465339	19465577	18,12,8	11,33,55	1,6,7	34,33,17	238	149	0.000677005	0.00775475	0.506,0.185,0.083	0.018,0.102,0.205	0.15
ENSG00000167491	GATAD2A	chr19	+	19436130	19436219	19405837	19406019	19465339	19465577	15,8,9	8,33,14	1,6,5	20,29,28	238	149	8.63016e-08	2.30538e-06	0.54,0.132,0.287	0.03,0.115,0.101	0.238
ENSG00000167491	GATAD2A	chr19	+	19436130	19436219	19427695	19427992	19465339	19465577	22,9,11	2,3,5	3,8,5	9,5,11	238	149	1.07429e-07	2.80753e-06	0.873,0.653,0.579	0.173,0.5,0.222	0.403
ENSG00000167380	ZNF226	chr19	+	44165587	44165613	44165083	44165142	44165756	44165807	0,1,0	20,16,14	8,0,2	10,13,14	175	149	2.17726e-05	0.000356969	0.0,0.051,0.0	0.405,0.0,0.108	-0.154
ENSG00000099331	MYO9B	chr19	+	17177796	17177886	17175662	17175741	17183828	17183868	4,2,3	0,2,3	1,0,1	2,1,0	239	149	0.00316585	0.0298394	1.0,0.384,0.384	0.238,0.0,1.0	0.177
ENSG00000105556	MIER2	chr19	-	336082	336173	334399	334542	344773	344778	23,43,36	1,3,0	25,15,10	6,12,5	240	149	0	0	0.935,0.899,1.0	0.721,0.437,0.554	0.374
ENSG00000011332	DPF1	chr19	-	38216352	38216403	38216139	38216259	38217459	38217591	30,11,23	2,1,9	27,49,33	0,0,4	200	149	6.54423e-05	0.000960858	0.918,0.891,0.656	1.0,1.0,0.86	-0.132
ENSG00000131351	HAUS8	chr19	-	17069030	17069086	17059996	17060092	17073273	17073335	20,23,29	1,0,1	41,11,24	3,3,2	205	149	0.00465725	0.0417555	0.936,1.0,0.955	0.909,0.727,0.897	0.119
ENSG00000127511	SIN3B	chr19	+	16862883	16862979	16862351	16862559	16863679	16863796	5,2,4	24,38,18	16,2,7	24,9,11	245	149	9.31496e-08	2.47106e-06	0.112,0.031,0.119	0.288,0.119,0.279	-0.141
ENSG00000104936	DMPK	chr19	-	45770970	45771056	45769719	45770640	45771567	45771665	6,17,16	8,17,13	19,21,17	3,4,2	235	149	1.38799e-10	5.71594e-09	0.322,0.388,0.438	0.801,0.769,0.843	-0.422
ENSG00000104936	DMPK	chr19	-	45770970	45771060	45769708	45770640	45771567	45771665	6,15,18	8,17,13	19,21,16	3,4,2	239	149	2.27505e-10	9.08249e-09	0.319,0.355,0.463	0.798,0.766,0.833	-0.42
ENSG00000104936	DMPK	chr19	-	45770970	45771396	45769792	45770640	45771567	45771665	17,27,34	8,17,13	40,37,41	3,4,2	298	149	1.89293e-12	1.0039e-10	0.515,0.443,0.567	0.87,0.822,0.911	-0.359
ENSG00000104936	DMPK	chr19	-	45771349	45771396	45769708	45770640	45771567	45771665	12,13,16	8,17,13	21,7,23	3,4,2	196	149	3.01847e-05	0.000481541	0.533,0.368,0.483	0.842,0.571,0.897	-0.309
ENSG00000104936	DMPK	chr19	-	45780322	45780381	45779777	45779869	45782192	45782552	2,4,10	14,17,18	2,1,1	21,22,17	208	149	0.000797675	0.00895105	0.093,0.144,0.285	0.064,0.032,0.04	0.129
ENSG00000064961	HMG20B	chr19	+	3575501	3575660	3574369	3574586	3576552	3576625	1,0,1	2,1,0	1,6,2	0,1,0	298	149	1.79353e-05	0.000300103	0.2,0.0,1.0	1.0,0.75,1.0	-0.517
ENSG00000189144	ZNF573	chr19	-	37773660	37773751	37771563	37771696	37779543	37779553	4,6,0	1,1,2	5,4,1	0,0,0	240	149	1.91706e-07	4.77781e-06	0.713,0.788,0.0	1.0,1.0,1.0	-0.5
ENSG00000075702	WDR62	chr19	+	36101663	36101774	36101213	36101317	36102013	36102151	33,49,28	7,2,3	60,78,80	0,2,2	260	149	1.98309e-06	4.05549e-05	0.73,0.934,0.842	1.0,0.957,0.958	-0.136
ENSG00000075702	WDR62	chr19	+	36102013	36102151	36101213	36101317	36102736	36102851	17,19,26	1,5,0	21,27,42	0,0,0	287	149	6.37751e-05	0.000940412	0.898,0.664,1.0	1.0,1.0,1.0	-0.146
ENSG00000205593	DENND6B	chr22	-	50316565	50316712	50316369	50316475	50317292	50317373	1,5,0	0,0,4	4,5,11	13,6,6	296	149	0	0	1.0,1.0,0.0	0.134,0.296,0.48	0.363
ENSG00000167766	ZNF83	chr19	-	52618935	52619062	52612366	52614797	52635065	52635153	43,37,40	0,0,2	42,33,37	6,1,3	276	149	4.20296e-06	8.06307e-05	1.0,1.0,0.915	0.791,0.947,0.869	0.103
ENSG00000125648	SLC25A23	chr19	-	6452311	6452479	6444150	6444301	6453980	6454009	55,83,66	12,18,9	112,98,110	14,12,6	298	149	0.0010395	0.0112795	0.696,0.697,0.786	0.8,0.803,0.902	-0.109
ENSG00000160953	PWWP3A	chr19	+	1358587	1358693	1358393	1358464	1360135	1360606	58,50,75	48,50,43	62,25,40	74,61,45	255	149	0.000197356	0.00259184	0.414,0.369,0.505	0.329,0.193,0.342	0.141
ENSG00000160953	PWWP3A	chr19	+	1358587	1358700	1357008	1358464	1360135	1360631	74,61,87	48,50,43	63,28,44	74,61,45	262	149	3.89455e-06	7.52464e-05	0.467,0.41,0.535	0.326,0.207,0.357	0.174
ENSG00000071564	TCF3	chr19	-	1631950	1632116	1627358	1627426	1646354	1646427	12,15,23	23,20,20	6,7,10	32,26,22	298	149	1.05088e-05	0.000185121	0.207,0.273,0.365	0.086,0.119,0.185	0.152
ENSG00000130402	ACTN4	chr19	+	38710256	38710342	38709394	38709476	38711275	38711361	602556623	11,12,12	312310315	44,26,23	235	149	0	0	0.972,0.967,0.971	0.818,0.883,0.897	0.104
ENSG00000130402	ACTN4	chr19	+	38727945	38728026	38726956	38727103	38728315	38728381	327313347	7,10,8	201169178	24,18,20	230	149	0	0	0.968,0.953,0.966	0.844,0.859,0.852	0.111
ENSG00000167733	HSD11B1L	chr19	+	5686415	5686527	5684818	5685119	5686899	5686991	0,0,2	1,4,1	7,1,4	0,6,3	261	149	3.89728e-06	7.52768e-05	0.0,0.0,0.533	1.0,0.087,0.432	-0.329
ENSG00000167635	ZNF146	chr19	+	36218121	36218195	36215095	36215155	36228747	36228819	82,88,91	8,2,6	78,96,90	18,13,14	223	149	2.81331e-10	1.1055e-08	0.873,0.967,0.91	0.743,0.831,0.811	0.122
ENSG00000197128	ZNF772	chr19	-	57475659	57475786	57469585	57474421	57476633	57476672	8,5,2	3,0,0	7,4,8	6,1,11	276	149	0	0	0.59,1.0,1.0	0.386,0.683,0.282	0.413
ENSG00000197128	ZNF772	chr19	-	57475659	57475786	57469585	57474421	57477276	57477570	6,4,2	1,0,1	3,0,3	2,4,0	276	149	2.23629e-05	0.000366186	0.764,1.0,0.519	0.447,0.0,1.0	0.279
ENSG00000197128	ZNF772	chr19	-	57476379	57476672	57474360	57474421	57477276	57477520	6,2,2	1,0,1	2,2,3	2,4,0	298	149	2.63632e-05	0.000424636	0.75,1.0,0.5	0.333,0.2,1.0	0.239
ENSG00000197256	KANK2	chr19	-	11195555	11195820	11194474	11194590	11197484	11197548	153146129	8,12,10	21,29,33	9,4,6	298	149	0.000626604	0.00725276	0.905,0.859,0.866	0.538,0.784,0.733	0.192
ENSG00000197256	KANK2	chr19	-	11195555	11195881	11194474	11194590	11197484	11197547	113,64,70	8,12,10	8,16,16	9,4,6	298	149	0.000589222	0.00687387	0.876,0.727,0.778	0.308,0.667,0.571	0.278
ENSG00000197256	KANK2	chr19	-	11195621	11195820	11194474	11194590	11197484	11197545	87128103	8,12,10	19,26,31	9,4,6	298	149	0.00484573	0.0432191	0.845,0.842,0.837	0.514,0.765,0.721	0.175
ENSG00000129351	ILF3	chr19	+	10666491	10666649	10655023	10655123	10670515	10670608	8,12,10	23,24,32	16,14,12	29,17,12	298	149	0.00145677	0.0151893	0.148,0.2,0.135	0.216,0.292,0.333	-0.119
ENSG00000072071	ADGRL1	chr19	-	14160592	14160696	14160111	14160297	14161311	14161626	23,26,22	6,3,4	100,81,87	5,7,4	253	149	3.85538e-05	0.000599764	0.693,0.836,0.764	0.922,0.872,0.928	-0.143
ENSG00000132016	BRME1	chr19	-	13883307	13883400	13882354	13882952	13885960	13886055	2,8,7	3,0,0	6,8,8	6,2,1	242	149	6.34965e-06	0.000116985	0.291,1.0,1.0	0.381,0.711,0.831	0.123
ENSG00000123815	COQ8B	chr19	-	40716586	40716703	40714530	40714635	40716861	40716882	1,1,2	10,4,5	15,11,13	1,2,4	266	149	0	0	0.053,0.123,0.183	0.894,0.755,0.645	-0.645
ENSG00000090006	LTBP4	chr19	+	40616888	40617020	40614191	40614446	40617099	40617225	80,55,69	3,2,5	193188173	21,38,21	281	149	0	0	0.934,0.936,0.88	0.83,0.724,0.814	0.127
ENSG00000090006	LTBP4	chr19	+	40616888	40617020	40614191	40614446	40619346	40619382	51,43,47	8,11,13	114108134	56,53,38	281	149	1.27757e-05	0.000220988	0.772,0.675,0.657	0.519,0.519,0.652	0.138
ENSG00000090006	LTBP4	chr19	+	40616888	40617042	40614179	40614446	40619346	40619493	38,37,32	8,11,13	88,85,106	56,53,38	298	149	0.000125608	0.00172769	0.704,0.627,0.552	0.44,0.445,0.582	0.139
ENSG00000095066	HOOK2	chr19	-	12765828	12765834	12765689	12765724	12765926	12766014	3,3,0	2,5,13	0,0,0	10,8,11	155	149	1.81546e-06	3.74564e-05	0.59,0.366,0.0	0.0,0.0,0.0	0.319
ENSG00000100354	TNRC6B	chr22	+	40270121	40270280	40264687	40267036	40273424	40273600	22,25,19	12,3,6	25,22,26	9,25,17	298	149	0.0017491	0.0178568	0.478,0.806,0.613	0.581,0.306,0.433	0.192
ENSG00000105429	MEGF8	chr19	+	42349498	42349699	42348271	42348472	42350147	42350384	7,17,17	1,5,5	41,57,50	3,0,1	298	149	1.57501e-10	6.42576e-09	0.778,0.63,0.63	0.872,1.0,0.962	-0.265
ENSG00000183597	TANGO2	chr22	+	20053359	20053551	20052464	20052584	20055942	20056013	16,13,19	4,13,7	4,9,10	11,15,19	298	149	6.85213e-09	2.18573e-07	0.667,0.333,0.576	0.154,0.231,0.208	0.328
ENSG00000183597	TANGO2	chr22	+	20053436	20053551	20052464	20052584	20055942	20056013	22,29,46	4,13,7	10,16,21	11,15,19	264	149	1.19069e-10	4.96042e-09	0.756,0.557,0.788	0.339,0.376,0.384	0.334
ENSG00000183597	TANGO2	chr22	+	20053436	20053551	20052464	20052584	20061529	20061681	9,13,21	0,0,2	5,5,9	6,5,5	264	149	0	0	1.0,1.0,0.856	0.32,0.361,0.504	0.557
ENSG00000183597	TANGO2	chr22	+	20053436	20053551	20052464	20052584	20063337	20063442	9,13,22	1,0,1	5,6,9	12,5,0	264	149	3.21698e-08	9.18553e-07	0.836,1.0,0.925	0.19,0.404,1.0	0.389
ENSG00000183597	TANGO2	chr22	+	20055942	20056013	20052464	20052584	20061529	20061576	15,16,16	0,0,2	9,15,19	6,5,5	220	149	1.11022e-16	9.28606e-15	1.0,1.0,0.844	0.504,0.67,0.72	0.317
ENSG00000183597	TANGO2	chr22	+	20055942	20056013	20052464	20052584	20063337	20063442	5,13,8	1,0,1	12,27,17	12,5,0	220	149	5.10703e-08	1.415e-06	0.772,1.0,0.844	0.404,0.785,1.0	0.142
ENSG00000183597	TANGO2	chr22	+	20061529	20061683	20052464	20052584	20063337	20063411	33,17,42	1,0,1	19,18,18	12,5,0	298	149	2.3956e-08	6.98115e-07	0.943,1.0,0.955	0.442,0.643,1.0	0.271
ENSG00000183597	TANGO2	chr22	+	20061529	20061683	20055942	20056013	20063337	20063411	52,32,64	2,5,6	14,19,24	6,17,5	298	149	1.769e-07	4.43868e-06	0.929,0.762,0.842	0.538,0.358,0.706	0.31
ENSG00000183597	TANGO2	chr22	+	20061529	20061706	20055942	20056013	20063337	20063442	19,17,24	2,5,6	2,6,11	6,17,5	298	149	1.07769e-06	2.33683e-05	0.826,0.63,0.667	0.143,0.15,0.524	0.435
ENSG00000183597	TANGO2	chr22	+	20063337	20063442	20055942	20056013	20064541	20064907	25,29,30	0,0,0	18,50,20	3,4,2	254	149	6.985e-05	0.00101914	1.0,1.0,1.0	0.779,0.88,0.854	0.162
ENSG00000126456	IRF3	chr19	-	49664442	49664673	49663342	49663514	49665630	49665705	15,10,12	2,0,3	15,14,22	5,5,7	298	149	5.11422e-09	1.65736e-07	0.789,1.0,0.667	0.6,0.583,0.611	0.221
ENSG00000126456	IRF3	chr19	-	49664552	49664673	49663342	49663514	49665630	49665788	27,27,35	2,0,3	26,16,32	5,5,7	270	149	4.05098e-12	2.04984e-10	0.882,1.0,0.866	0.742,0.638,0.716	0.217
ENSG00000167772	ANGPTL4	chr19	+	8369218	8369332	8366201	8366319	8371055	8371151	9,5,7	0,2,4	22,29,18	0,2,0	263	149	3.57231e-06	6.9412e-05	1.0,0.586,0.498	1.0,0.891,1.0	-0.269
ENSG00000167595	PROSER3	chr19	+	35765033	35765176	35764853	35764936	35766767	35766955	19,22,25	0,0,0	28,10,21	1,0,5	292	149	0.0053107	0.0468143	1.0,1.0,1.0	0.935,1.0,0.682	0.128
ENSG00000167595	PROSER3	chr19	+	35765066	35765176	35764853	35764936	35766767	35768065	8,22,14	0,0,0	9,13,8	1,0,5	259	149	0.0018811	0.0189936	1.0,1.0,1.0	0.838,1.0,0.479	0.228
ENSG00000161265	U2AF1L4	chr19	-	35743154	35743345	35742530	35742803	35743808	35743904	4,2,2	18,17,12	5,4,4	5,2,8	298	149	5.68912e-05	0.000851837	0.1,0.056,0.077	0.333,0.5,0.2	-0.267
ENSG00000161265	U2AF1L4	chr19	-	35744490	35744540	35744322	35744421	35744625	35744692	4,9,7	10,16,6	0,0,0	5,4,6	199	149	1.35794e-07	3.48444e-06	0.23,0.296,0.466	0.0,0.0,0.0	0.331
ENSG00000126246	IGFLR1	chr19	-	35739709	35739769	35739214	35739626	35740379	35740549	4,3,4	6,5,13	14,4,13	7,1,4	209	149	1.05038e-09	3.80363e-08	0.322,0.3,0.18	0.588,0.74,0.699	-0.408
ENSG00000126246	IGFLR1	chr19	-	35739709	35740086	35739256	35739626	35740379	35740564	4,6,8	6,5,13	23,9,11	7,1,4	298	149	5.66858e-07	1.29157e-05	0.25,0.375,0.235	0.622,0.818,0.579	-0.386
ENSG00000213096	ZNF254	chr19	+	24091900	24092015	24087175	24087337	24105939	24106066	3,2,5	9,10,1	0,0,0	21,9,8	264	149	1.97917e-10	7.95495e-09	0.158,0.101,0.738	0.0,0.0,0.0	0.332
ENSG00000131845	ZNF304	chr19	+	57352654	57352735	57351325	57351697	57353724	57353851	0,0,3	2,1,4	0,6,4	5,6,1	230	149	3.02523e-05	0.000482501	0.0,0.0,0.327	0.0,0.393,0.722	-0.263
ENSG00000131845	ZNF304	chr19	+	57355270	57355411	57353724	57353851	57356029	57358780	0,0,0	8,3,13	6,4,0	10,1,8	290	149	0.000179286	0.00237901	0.0,0.0,0.0	0.236,0.673,0.0	-0.303
ENSG00000168661	ZNF30	chr19	+	34942593	34942673	34933627	34933723	34943222	34945168	13,14,16	0,1,3	8,6,3	0,7,6	229	149	4.53248e-08	1.26585e-06	1.0,0.901,0.776	1.0,0.358,0.245	0.358
ENSG00000121413	ZSCAN18	chr19	-	58093227	58093398	58089864	58090386	58098114	58098214	5,2,5	4,6,9	0,0,0	9,9,8	298	149	8.67083e-07	1.90235e-05	0.385,0.143,0.217	0.0,0.0,0.0	0.248
ENSG00000121413	ZSCAN18	chr19	-	58093227	58093398	58089864	58090386	58098173	58098231	5,3,7	11,23,25	0,0,0	10,20,10	298	149	1.3609e-05	0.000233415	0.185,0.061,0.123	0.0,0.0,0.0	0.123
ENSG00000105341	DMAC2	chr19	-	41433271	41433434	41431317	41432408	41433536	41433673	108,84,123	50,57,46	145172187	2,2,4	298	149	0	0	0.519,0.424,0.572	0.973,0.977,0.959	-0.465
ENSG00000159905	ZNF221	chr19	+	43962724	43962807	43951227	43951400	43964949	43965076	7,6,11	0,5,0	7,12,3	0,0,0	232	149	0.00143109	0.0149503	1.0,0.435,1.0	1.0,1.0,1.0	-0.188
ENSG00000178078	STAP2	chr19	-	4328674	4328809	4327315	4327385	4329960	4330061	1,2,4	0,0,0	57,38,41	6,5,3	284	149	6.12656e-05	0.000906282	1.0,1.0,1.0	0.833,0.799,0.878	0.163
ENSG00000269352	PTOV1-AS2	chr19	-	49858553	49858626	49858346	49858427	49858842	49859097	9,4,1	0,2,3	7,9,7	0,1,0	222	149	7.32791e-06	0.000133422	1.0,0.573,0.183	1.0,0.858,1.0	-0.367
ENSG00000121417	ZNF211	chr19	+	57633712	57633905	57633215	57633436	57634628	57634755	6,3,4	0,0,4	0,3,1	1,2,3	298	149	1.70271e-07	4.28796e-06	1.0,1.0,0.333	0.0,0.429,0.143	0.587
ENSG00000121417	ZNF211	chr19	+	57633785	57633905	57633180	57633436	57634628	57634755	8,2,4	0,0,4	0,3,0	1,2,3	269	149	1.50192e-08	4.51848e-07	1.0,1.0,0.356	0.0,0.454,0.0	0.634
ENSG00000121417	ZNF211	chr19	+	57634022	57634061	57633167	57633436	57634628	57634755	4,6,4	0,0,4	6,6,0	1,2,3	188	149	0.000589749	0.00687878	1.0,1.0,0.442	0.826,0.704,0.0	0.304
ENSG00000121417	ZNF211	chr19	+	57639911	57640067	57634628	57634755	57640703	57642279	9,2,7	14,10,20	0,1,0	11,10,3	298	149	3.30818e-06	6.47049e-05	0.243,0.091,0.149	0.0,0.048,0.0	0.145
ENSG00000198538	ZNF28	chr19	-	52805144	52805262	52801309	52801702	52817943	52818031	5,2,11	0,3,0	2,4,2	1,2,2	267	149	0.000585909	0.0068389	1.0,0.271,1.0	0.527,0.527,0.358	0.286
ENSG00000189190	ZNF600	chr19	-	52774574	52774701	52764549	52767772	52778825	52778907	21,14,13	0,0,4	5,9,10	3,4,0	276	149	6.00285e-05	0.000891224	1.0,1.0,0.637	0.474,0.548,1.0	0.205
ENSG00000213020	ZNF611	chr19	-	52707420	52707542	52706653	52706864	52714014	52714141	5,1,3	3,0,2	2,1,0	2,1,5	271	149	0.000143051	0.00193852	0.478,1.0,0.452	0.355,0.355,0.0	0.407
ENSG00000213020	ZNF611	chr19	-	52707468	52707542	52702812	52706864	52714014	52714141	4,1,9	3,0,2	0,2,3	2,1,5	223	149	0.000301894	0.00380499	0.471,1.0,0.75	0.0,0.572,0.286	0.454
ENSG00000128000	ZNF780B	chr19	-	40055415	40055576	40050323	40050377	40056100	40056175	0,0,1	2,7,1	1,2,5	0,4,2	298	149	0.000211625	0.00275587	0.0,0.0,0.333	1.0,0.2,0.556	-0.474
ENSG00000063241	ISOC2	chr19	-	55455635	55455845	55455259	55455330	55456348	55456489	53,49,55	35,35,30	125,91,99	30,20,19	298	149	8.88178e-16	6.93003e-14	0.431,0.412,0.478	0.676,0.695,0.723	-0.258
ENSG00000133247	KMT5C	chr19	+	55343977	55343997	55343679	55343843	55346212	55346349	18,15,5	1,0,1	10,19,12	3,0,5	169	149	0.00331925	0.0311006	0.941,1.0,0.815	0.746,1.0,0.679	0.11
ENSG00000245680	ZNF585B	chr19	-	37198938	37199054	37190023	37190150	37207039	37207254	4,3,1	1,0,2	6,1,5	5,3,4	265	149	1.09912e-14	7.58463e-13	0.692,1.0,0.219	0.403,0.158,0.413	0.312
ENSG00000161671	EMC10	chr19	+	50481860	50481947	50480883	50480977	50482148	50483351	3,2,1	20,41,32	28,35,50	126,95,99	236	149	0	0	0.087,0.03,0.019	0.123,0.189,0.242	-0.139
ENSG00000076928	ARHGEF1	chr19	+	41897945	41898113	41896376	41896482	41898441	41898587	1,2,1	100,82,85	15,16,20	34,59,44	298	149	0	0	0.005,0.012,0.006	0.181,0.119,0.185	-0.154
ENSG00000198521	ZNF43	chr19	-	21850937	21851027	21845391	21845506	21851904	21852017	1,5,8	1,2,5	2,2,2	0,1,0	239	149	8.16861e-05	0.00117134	0.384,0.609,0.499	1.0,0.555,1.0	-0.354
ENSG00000198521	ZNF43	chr19	-	21850937	21851162	21845391	21845506	21851904	21852028	1,6,5	1,2,5	5,1,3	0,1,0	298	149	3.72389e-05	0.000581254	0.333,0.6,0.333	1.0,0.333,1.0	-0.356
ENSG00000198521	ZNF43	chr19	-	21851162	21851360	21845391	21845506	21851904	21852029	1,5,3	1,2,5	2,4,7	0,1,0	298	149	1.10182e-07	2.87486e-06	0.333,0.556,0.231	1.0,0.667,1.0	-0.516
ENSG00000232677	LINC00665	chr19	-	36322129	36322222	36321992	36322030	36330252	36330492	14,7,20	0,1,1	14,13,14	7,8,6	242	149	0	0	1.0,0.812,0.925	0.552,0.5,0.59	0.365
ENSG00000232677	LINC00665	chr19	-	36322129	36322384	36321992	36322030	36330252	36330492	13,6,15	0,1,1	12,9,11	7,8,6	298	149	0	0	1.0,0.75,0.882	0.462,0.36,0.478	0.444
ENSG00000232677	LINC00665	chr19	-	36326052	36327225	36324923	36325887	36330252	36330492	2,5,6	1,1,0	16,7,12	1,4,5	298	149	5.29937e-09	1.71309e-07	0.5,0.714,1.0	0.889,0.467,0.545	0.104
ENSG00000232677	LINC00665	chr19	-	36326996	36327225	36322208	36322225	36330252	36330492	2,5,8	11,7,6	16,7,11	11,7,10	298	149	0.000990928	0.0108084	0.083,0.263,0.4	0.421,0.333,0.355	-0.121
ENSG00000232677	LINC00665	chr19	-	36326996	36327225	36324925	36325764	36330252	36330492	4,7,6	8,21,11	17,7,11	86,61,45	298	149	0.00064113	0.00738543	0.2,0.143,0.214	0.09,0.054,0.109	0.101
ENSG00000232677	LINC00665	chr19	-	36331446	36331453	36330252	36330492	36331687	36331710	1,2,0	1,0,5	3,1,4	0,0,0	156	149	3.9968e-15	2.88022e-13	0.489,1.0,0.0	1.0,1.0,1.0	-0.504
ENSG00000233527	ZNF529-AS1	chr19	+	36594155	36594299	36593845	36593931	36594441	36594694	1,2,2	8,0,0	6,3,0	7,6,2	293	149	2.14051e-13	1.27788e-11	0.06,1.0,1.0	0.304,0.203,0.0	0.518
ENSG00000152454	ZNF256	chr19	-	57943933	57944060	57940832	57942647	57947441	57947706	16,21,19	1,3,0	14,16,3	3,5,7	276	149	5.50671e-14	3.55142e-12	0.896,0.791,1.0	0.716,0.633,0.188	0.383
ENSG00000173480	ZNF417	chr19	-	57915337	57915531	57912059	57912186	57916378	57916577	0,0,5	15,3,2	3,5,2	8,2,2	298	149	2.63839e-05	0.000424864	0.0,0.0,0.556	0.158,0.556,0.333	-0.164
ENSG00000173480	ZNF417	chr19	-	57915337	57915531	57912059	57912189	57916378	57916577	0,0,5	8,4,6	6,6,2	5,7,1	298	149	5.11631e-10	1.94584e-08	0.0,0.0,0.294	0.375,0.3,0.5	-0.294
ENSG00000125733	TRIP10	chr19	+	6746028	6746196	6744799	6744994	6746451	6746561	30,33,30	103,68,94	6,6,7	61,63,60	298	149	2.23376e-09	7.67869e-08	0.127,0.195,0.138	0.047,0.045,0.055	0.104
ENSG00000090924	PLEKHG2	chr19	+	39420948	39420996	39420750	39420852	39421074	39421113	22,23,25	19,15,9	32,29,45	2,6,0	197	149	2.93413e-11	1.32316e-09	0.467,0.537,0.678	0.924,0.785,1.0	-0.342
ENSG00000130669	PAK4	chr19	+	39168229	39168302	39125833	39125919	39169531	39169757	115172177	22,28,18	122143109	63,41,44	222	149	1.02385e-12	5.59403e-11	0.778,0.805,0.868	0.565,0.701,0.624	0.187
ENSG00000130669	PAK4	chr19	+	39168229	39168312	39125797	39125919	39169531	39169757	99158147	22,28,18	110,118,81	63,41,44	232	149	6.42819e-14	4.10502e-12	0.743,0.784,0.84	0.529,0.649,0.542	0.216
ENSG00000105223	PLD3	chr19	+	40365552	40365585	40348583	40348724	40365717	40365930	1,2,3	0,0,1	0,0,1	3,2,2	182	149	4.01901e-14	2.63108e-12	1.0,1.0,0.711	0.0,0.0,0.29	0.807
ENSG00000105223	PLD3	chr19	+	40365552	40365585	40348583	40348724	40366418	40366510	15,4,12	2,7,6	2,1,0	3,3,5	182	149	2.32674e-05	0.000378899	0.86,0.319,0.621	0.353,0.214,0.0	0.411
ENSG00000105223	PLD3	chr19	+	40365552	40365585	40348703	40348768	40366418	40366510	27,7,33	26,36,62	7,4,3	29,21,27	182	149	3.38263e-05	0.000534267	0.46,0.137,0.303	0.165,0.135,0.083	0.172
ENSG00000105223	PLD3	chr19	+	40365717	40365930	40365552	40365585	40366418	40366464	87116130	30,10,42	80,83,53	8,4,0	298	149	4.23106e-08	1.18829e-06	0.592,0.853,0.607	0.833,0.912,1.0	-0.231
ENSG00000188493	C19orf54	chr19	-	40745129	40745198	40744558	40744683	40749480	40749553	28,13,27	2,5,1	31,7,27	0,0,0	218	149	7.28506e-06	0.00013279	0.905,0.64,0.949	1.0,1.0,1.0	-0.169
ENSG00000188785	ZNF548	chr19	+	57390721	57390845	57390004	57390114	57394187	57394223	4,1,0	13,26,33	3,6,5	4,10,21	273	149	1.26293e-09	4.51057e-08	0.144,0.021,0.0	0.29,0.247,0.115	-0.162
ENSG00000188785	ZNF548	chr19	+	57392800	57392948	57389964	57390114	57394187	57394223	2,0,1	13,26,33	13,19,15	4,10,21	297	149	0	0	0.072,0.0,0.015	0.62,0.488,0.264	-0.428
ENSG00000142227	EMP3	chr19	+	48327520	48327561	48326829	48326922	48329351	48329492	240234281	5,21,8	455380378	101,78,81	190	149	0	0	0.974,0.897,0.965	0.779,0.793,0.785	0.16
ENSG00000142227	EMP3	chr19	+	48327520	48327664	48326829	48326922	48329351	48329492	487591684	5,21,8	1066917898	101,78,81	293	149	0	0	0.98,0.935,0.978	0.843,0.857,0.849	0.115
ENSG00000167555	ZNF528	chr19	+	52414203	52414368	52406514	52406643	52415123	52418403	0,1,0	4,1,1	3,7,3	0,0,5	298	149	1.62881e-09	5.72308e-08	0.0,0.333,0.0	1.0,1.0,0.231	-0.633
ENSG00000181666	ZNF875	chr19	+	37325153	37325274	37324795	37324936	37347189	37347316	3,1,1	2,0,2	3,3,1	0,2,0	270	149	0.000202943	0.0026577	0.453,1.0,0.216	1.0,0.453,1.0	-0.261
ENSG00000181666	ZNF875	chr19	+	37357961	37358039	37347562	37347872	37362105	37362174	0,2,0	2,2,7	1,3,2	2,3,0	227	149	0.000373303	0.00458772	0.0,0.396,0.0	0.247,0.396,1.0	-0.416
ENSG00000181666	ZNF875	chr19	+	37359425	37359546	37347776	37347872	37362105	37363864	0,0,0	2,2,7	3,0,3	2,3,0	270	149	0.00236668	0.0231814	0.0,0.0,0.0	0.453,0.0,1.0	-0.484
ENSG00000269834	ZNF528-AS1	chr19	-	52396315	52396499	52393880	52395750	52397461	52397783	6,5,6	1,0,0	3,5,7	1,4,3	298	149	3.7552e-09	1.24294e-07	0.75,1.0,1.0	0.6,0.385,0.538	0.409
ENSG00000269834	ZNF528-AS1	chr19	-	52396609	52396752	52396315	52396499	52397461	52397757	1,4,4	1,4,3	2,0,0	2,3,6	292	149	0.00037265	0.00458142	0.338,0.338,0.405	0.338,0.0,0.0	0.248
ENSG00000188766	SPRED3	chr19	+	38390298	38390479	38388420	38388807	38391945	38392114	14,9,14	3,2,2	14,11,9	1,0,0	298	149	0.000128593	0.00176352	0.7,0.692,0.778	0.875,1.0,1.0	-0.235
ENSG00000130751	NPAS1	chr19	+	47021005	47021169	47019836	47019997	47032277	47032351	2,11,3	0,0,1	9,16,9	3,4,4	298	149	6.80001e-12	3.34465e-10	1.0,1.0,0.6	0.6,0.667,0.529	0.268
ENSG00000167578	RAB4B	chr19	+	40783920	40784075	40778215	40778391	40786664	40786760	35,59,62	9,9,19	65,44,70	1,1,2	298	149	6.52811e-14	4.14847e-12	0.66,0.766,0.62	0.97,0.957,0.946	-0.276
ENSG00000121289	CEP89	chr19	-	32923438	32923542	32918223	32918339	32926189	32926273	44,32,27	0,1,0	40,19,14	0,4,6	253	149	1.55744e-06	3.27137e-05	1.0,0.95,1.0	1.0,0.737,0.579	0.211
ENSG00000105173	CCNE1	chr19	+	29812531	29812578	29811990	29812152	29812688	29812776	8,23,30	1,1,0	17,10,7	3,2,2	196	149	0.00123594	0.0131782	0.859,0.946,1.0	0.812,0.792,0.727	0.158
ENSG00000105173	CCNE1	chr19	+	29821995	29822130	29821721	29821817	29822239	29822351	93,86,102	0,0,0	41,35,35	4,4,0	284	149	0.000456815	0.00548658	1.0,1.0,1.0	0.843,0.821,1.0	0.112
ENSG00000083828	ZNF586	chr19	+	57776542	57776669	57769654	57769878	57790273	57790400	7,5,14	0,1,0	3,5,5	5,1,3	276	149	4.84958e-10	1.84764e-08	1.0,0.73,1.0	0.245,0.73,0.474	0.427
ENSG00000105419	MEIS3	chr19	-	47415050	47415101	47414716	47414815	47416651	47416702	3,1,6	0,0,0	9,20,8	3,1,2	200	149	0.00226143	0.0222798	1.0,1.0,1.0	0.691,0.937,0.749	0.208
ENSG00000204611	ZNF616	chr19	-	52122359	52122457	52114789	52117024	52123922	52124049	2,0,0	5,3,6	7,13,5	12,10,7	247	149	0	0	0.194,0.0,0.0	0.26,0.44,0.301	-0.269
ENSG00000204611	ZNF616	chr19	-	52122407	52122457	52116912	52117024	52123922	52124049	0,0,0	5,3,6	5,5,2	12,10,7	199	149	1.54163e-09	5.44275e-08	0.0,0.0,0.0	0.238,0.272,0.176	-0.229
ENSG00000197808	ZNF461	chr19	-	36643793	36643862	36636617	36640043	36656447	36656543	15,9,18	3,0,1	10,14,14	2,3,5	218	149	7.59807e-09	2.40715e-07	0.774,1.0,0.925	0.774,0.761,0.657	0.169
ENSG00000171574	ZNF584	chr19	+	58409964	58410091	58401570	58401662	58415523	58415646	14,12,16	5,2,1	19,21,11	5,15,10	276	149	5.03955e-06	9.48897e-05	0.602,0.764,0.896	0.672,0.43,0.373	0.262
ENSG00000171574	ZNF584	chr19	+	58415818	58415940	58415523	58415646	58416810	58417091	2,11,7	39,20,20	1,0,1	38,26,21	271	149	1.37853e-08	4.18205e-07	0.027,0.232,0.161	0.014,0.0,0.026	0.127
ENSG00000198453	ZNF568	chr19	+	36925199	36925258	36917578	36917648	36936745	36936872	6,6,2	4,0,1	7,6,3	0,0,1	208	149	0.000823118	0.00918743	0.518,1.0,0.589	1.0,1.0,0.682	-0.192
ENSG00000197619	ZNF615	chr19	-	52000258	52000378	51991337	51994837	52001812	52001908	0,2,7	2,0,2	1,3,4	0,0,0	269	149	6.78095e-07	1.52315e-05	0.0,1.0,0.66	1.0,1.0,1.0	-0.447
ENSG00000197619	ZNF615	chr19	-	52007292	52007330	52003696	52003900	52008140	52008200	4,2,11	3,1,4	3,4,3	7,4,3	187	149	0.00171281	0.0175441	0.515,0.614,0.687	0.255,0.443,0.443	0.225
ENSG00000268895	A1BG-AS1	chr19	+	58353320	58353474	58347750	58347844	58353713	58353857	8,6,6	0,4,5	13,10,7	2,1,0	298	149	0.000954503	0.0104566	1.0,0.429,0.375	0.765,0.833,1.0	-0.265
ENSG00000268895	A1BG-AS1	chr19	+	58353378	58353474	58347752	58347844	58353713	58353857	8,6,6	0,4,5	7,12,11	2,1,0	245	149	0.00118082	0.0126381	1.0,0.477,0.422	0.68,0.879,1.0	-0.22
ENSG00000178904	DPY19L3	chr19	+	32467473	32467626	32464727	32464784	32468730	32468813	22,21,8	28,10,19	6,6,0	23,25,23	298	149	6.07456e-10	2.28491e-08	0.282,0.512,0.174	0.115,0.107,0.0	0.249
ENSG00000105738	SIPA1L3	chr19	+	38029088	38029156	37907207	37907358	38081255	38081448	6,32,48	1,2,4	23,13,23	0,0,1	217	149	0.00421848	0.03835	0.805,0.917,0.892	1.0,1.0,0.94	-0.109
ENSG00000186567	CEACAM19	chr19	+	44678852	44678936	44676270	44676421	44680287	44680334	0,5,8	4,1,0	2,2,6	0,0,0	233	149	3.6721e-06	7.1181e-05	0.0,0.762,1.0	1.0,1.0,1.0	-0.413
ENSG00000073008	PVR	chr19	+	44658741	44658765	44653899	44654017	44661291	44661323	2,1,1	0,1,0	2,2,0	10,3,6	173	149	0	0	1.0,0.463,1.0	0.147,0.365,0.0	0.65
ENSG00000073008	PVR	chr19	+	44658741	44658900	44653899	44654017	44661291	44661323	27,15,24	0,1,0	32,48,16	10,3,6	298	149	5.55112e-16	4.39985e-14	1.0,0.882,1.0	0.615,0.889,0.571	0.269
ENSG00000073008	PVR	chr19	+	44658741	44658900	44657761	44657910	44661291	44661323	77,70,74	15,13,16	87,129,79	6,16,10	298	149	0.0012707	0.0135038	0.72,0.729,0.698	0.879,0.801,0.798	-0.11
ENSG00000167637	ZNF283	chr19	+	43827775	43827940	43827373	43827444	43828201	43828281	7,10,9	3,4,7	7,13,13	0,0,1	298	149	1.04712e-07	2.74093e-06	0.538,0.556,0.391	1.0,1.0,0.867	-0.461
ENSG00000167637	ZNF283	chr19	+	43837052	43837179	43835504	43835592	43846938	43848809	9,12,7	6,1,2	3,4,8	0,1,0	276	149	5.0402e-05	0.000763812	0.447,0.866,0.654	1.0,0.683,1.0	-0.239
ENSG00000064547	LPAR2	chr19	-	19627753	19627969	19627396	19627504	19628091	19628167	3,5,8	0,0,2	5,1,3	0,2,4	298	149	4.80757e-05	0.000732139	1.0,1.0,0.667	1.0,0.2,0.273	0.398
ENSG00000126249	PDCD2L	chr19	+	34404929	34404990	34404398	34404538	34409160	34409510	13,13,9	1,0,2	8,24,7	4,7,2	210	149	9.94649e-13	5.46201e-11	0.902,1.0,0.761	0.587,0.709,0.713	0.218
ENSG00000213999	MEF2B	chr19	-	19146272	19146384	19145566	19146022	19146554	19146648	1,1,5	0,1,5	6,4,2	0,0,2	261	149	7.39509e-05	0.00107057	1.0,0.363,0.363	1.0,1.0,0.363	-0.212
ENSG00000213999	MEF2B	chr19	-	19146272	19146405	19145568	19146022	19146554	19146648	1,0,2	0,1,5	3,4,0	0,0,2	282	149	5.09867e-05	0.000771954	1.0,0.0,0.174	1.0,1.0,0.0	-0.275
ENSG00000269416	LINC01224	chr19	-	23402176	23402512	23399469	23401047	23403205	23403493	3,8,4	1,2,2	10,11,10	9,7,17	298	149	8.38259e-08	2.24477e-06	0.6,0.667,0.5	0.357,0.44,0.227	0.248
ENSG00000269416	LINC01224	chr19	-	23405257	23405335	23403279	23403509	23415893	23416047	0,3,2	2,0,2	1,1,3	0,0,0	227	149	1.00697e-07	2.64754e-06	0.0,1.0,0.396	1.0,1.0,1.0	-0.535
ENSG00000064607	SUGP2	chr19	-	18991339	18991553	18990892	18991149	18993637	18993740	3,5,11	21,25,22	16,12,16	21,10,14	298	149	9.76365e-10	3.55143e-08	0.067,0.091,0.2	0.276,0.375,0.364	-0.219
ENSG00000064607	SUGP2	chr19	-	18991339	18991553	18990892	18991149	18994365	18994486	3,3,11	16,23,22	16,12,15	20,22,32	298	149	8.45365e-06	0.000152299	0.086,0.061,0.2	0.286,0.214,0.19	-0.114
ENSG00000064607	SUGP2	chr19	-	18993637	18993740	18990887	18991149	18994365	18994486	96,111,83	16,23,22	67,62,70	20,22,32	252	149	0.000260793	0.00332691	0.78,0.74,0.69	0.665,0.625,0.564	0.119
ENSG00000064607	SUGP2	chr19	-	18993647	18993740	18990889	18991149	18994365	18995280	89,92,64	16,23,22	61,63,60	20,22,32	242	149	0.00407288	0.0372031	0.774,0.711,0.642	0.653,0.638,0.536	0.1
ENSG00000213988	ZNF90	chr19	+	20104238	20104365	20077993	20078135	20105220	20105316	18,9,38	2,4,4	25,15,15	1,2,0	276	149	0.00233251	0.0228912	0.829,0.548,0.837	0.931,0.802,1.0	-0.173
ENSG00000099330	OCEL1	chr19	+	17227839	17228005	17226692	17227199	17228255	17228309	95,97,103	12,13,13	19,18,16	10,4,7	298	149	0.000602735	0.00701517	0.798,0.789,0.798	0.487,0.692,0.533	0.224
ENSG00000123146	ADGRE5	chr19	+	14396341	14396473	14390923	14391079	14397657	14397804	79,68,84	83,73,105	82,50,78	193151197	281	149	0	0	0.335,0.331,0.298	0.184,0.149,0.174	0.152
ENSG00000123146	ADGRE5	chr19	+	14397076	14397223	14396249	14396473	14397657	14397804	23,22,39	36,43,42	11,14,11	55,24,40	296	149	9.2416e-05	0.00130827	0.243,0.205,0.319	0.091,0.227,0.122	0.109
ENSG00000182087	TMEM259	chr19	-	1010990	1011095	1009647	1010895	1011366	1011499	7,18,22	0,1,0	12,10,9	5,3,2	254	149	6.59277e-10	2.46134e-08	1.0,0.913,1.0	0.585,0.662,0.725	0.314
ENSG00000171105	INSR	chr19	-	7150496	7150532	7142815	7143090	7152725	7152927	2,1,2	1,3,2	1,0,1	20,12,13	185	149	6.52912e-08	1.78142e-06	0.617,0.212,0.446	0.039,0.0,0.058	0.393
ENSG00000105426	PTPRS	chr19	-	5218786	5218798	5218419	5218532	5219309	5219467	71,83,105	25,33,37	78,55,62	85,98,104	161	149	0	0	0.724,0.699,0.724	0.459,0.342,0.356	0.33
ENSG00000141905	NFIC	chr19	+	3453762	3453916	3452481	3452666	3456549	3456635	53,63,37	27,40,52	28,20,29	58,40,55	298	149	8.86021e-11	3.76837e-09	0.495,0.441,0.262	0.194,0.2,0.209	0.198
ENSG00000141905	NFIC	chr19	+	3456549	3456635	3452481	3452666	3462751	3462900	83,91,101	31,45,38	106,82,90	20,22,15	235	149	3.61137e-06	7.01292e-05	0.629,0.562,0.628	0.771,0.703,0.792	-0.149
ENSG00000087460	GNAS	chr20	+	58898940	58898985	58893094	58895684	58903527	58903585	652768837	147516451945	794759747	975916886	194	149	0	0	0.253,0.264,0.248	0.385,0.389,0.393	-0.134
ENSG00000087460	GNAS	chr20	+	58898940	58898985	58893094	58895684	58903530	58903585	170920072184	693833998	197918401943	463374335	194	149	0	0	0.654,0.649,0.627	0.767,0.791,0.817	-0.148
ENSG00000087460	GNAS	chr20	+	58898940	58899162	58895611	58895684	58903530	58903585	408485482	693833998	426415412	463374335	298	149	0	0	0.227,0.225,0.195	0.315,0.357,0.381	-0.135
ENSG00000078699	CBFA2T2	chr20	+	33573973	33574261	33490116	33490301	33606955	33607099	0,1,3	9,14,15	5,0,6	21,9,5	298	149	0.000134471	0.00183489	0.0,0.034,0.091	0.106,0.0,0.375	-0.119
ENSG00000132670	PTPRA	chr20	+	2964271	2964350	2923206	2923285	2986764	2986849	3,9,4	6,5,0	6,6,2	0,0,1	228	149	1.18296e-05	0.000205991	0.246,0.541,1.0	1.0,1.0,0.567	-0.26
ENSG00000080845	DLGAP4	chr20	+	36465264	36465367	36461467	36461510	36496704	36497066	6,2,7	9,15,14	4,0,0	32,30,23	252	149	7.25894e-09	2.30645e-07	0.283,0.073,0.228	0.069,0.0,0.0	0.172
ENSG00000174306	ZHX3	chr20	-	41201285	41201384	41178447	41185201	41202056	41204041	19,11,10	13,23,26	2,0,0	21,17,12	248	149	1.92557e-12	1.02038e-10	0.468,0.223,0.188	0.054,0.0,0.0	0.275
ENSG00000088854	C20orf194	chr20	-	3304439	3304543	3298028	3298175	3315032	3315120	43,36,60	0,0,0	17,17,24	7,0,0	253	149	0.0033737	0.0315419	1.0,1.0,1.0	0.589,1.0,1.0	0.137
ENSG00000088854	C20orf194	chr20	-	3359515	3359593	3348524	3348623	3374047	3374154	39,37,17	0,1,5	16,13,13	0,0,0	227	149	0.00283678	0.027128	1.0,0.96,0.691	1.0,1.0,1.0	-0.116
ENSG00000088833	NSFL1C	chr20	-	1455713	1455719	1454966	1455132	1458199	1458274	168162150	308212221	95122103	91,82,87	155	149	2.37127e-09	8.12136e-08	0.344,0.423,0.395	0.501,0.589,0.532	-0.153
ENSG00000101236	RNF24	chr20	-	3974331	3974400	3963874	3964024	4015436	4015545	15,26,47	21,53,87	30,29,14	12,15,24	218	149	0.00349495	0.0325407	0.328,0.251,0.27	0.631,0.569,0.285	-0.212
ENSG00000173418	NAA20	chr20	+	20022455	20022480	20017309	20017449	20025668	20025767	3,5,10	0,2,1	3,6,0	2,0,4	174	149	0.000343492	0.00426566	1.0,0.682,0.895	0.562,1.0,0.0	0.338
ENSG00000061656	SPAG4	chr20	+	35617519	35617840	35617045	35617240	35619194	35619310	2,7,6	2,0,2	4,4,7	0,1,0	298	149	0.000904339	0.00996748	0.333,1.0,0.6	1.0,0.667,1.0	-0.245
ENSG00000101266	CSNK2A1	chr20	-	527932	528049	505117	505229	543671	543712	22,33,44	12,26,18	51,24,23	14,7,4	266	149	0.000295651	0.00373571	0.507,0.416,0.578	0.671,0.658,0.763	-0.197
ENSG00000125826	RBCK1	chr20	+	420870	421006	419557	419731	422126	422238	42,59,82	10,21,12	10,7,7	7,7,5	285	149	0.000195063	0.00256488	0.687,0.595,0.781	0.428,0.343,0.423	0.29
ENSG00000125826	RBCK1	chr20	+	420870	421031	419557	419731	422126	422238	119183208	10,21,12	28,21,27	7,7,5	298	149	0.000684717	0.00783344	0.856,0.813,0.897	0.667,0.6,0.73	0.19
ENSG00000088367	EPB41L1	chr20	+	36209487	36209898	36197858	36198041	36212271	36212376	13,7,22	4,6,2	94,67,62	9,6,6	298	149	1.24605e-07	3.22019e-06	0.619,0.368,0.846	0.839,0.848,0.838	-0.231
ENSG00000088367	EPB41L1	chr20	+	36214356	36214440	36212271	36212376	36218875	36218962	1,5,3	6,1,5	38,21,26	20,18,15	233	149	4.81281e-08	1.33897e-06	0.096,0.762,0.277	0.549,0.427,0.526	-0.122
ENSG00000101187	SLCO4A1	chr20	+	62668011	62668184	62667744	62667910	62668476	62668541	485544661	7,19,18	261254220	51,40,45	298	149	0	0	0.972,0.935,0.948	0.719,0.76,0.71	0.222
ENSG00000101187	SLCO4A1	chr20	+	62668154	62668184	62667740	62667910	62668476	62668541	51,47,41	7,19,18	17,23,17	51,40,45	179	149	0	0	0.858,0.673,0.655	0.217,0.324,0.239	0.469
ENSG00000101187	SLCO4A1	chr20	+	62668157	62668184	62667869	62667910	62668476	62668541	50,41,42	7,19,18	14,26,12	51,40,45	176	149	0	0	0.858,0.646,0.664	0.189,0.355,0.184	0.48
ENSG00000124214	STAU1	chr20	-	49158436	49158497	49153932	49154071	49158938	49159146	2,1,2	0,0,0	6,12,9	2,5,4	210	149	1.43726e-06	3.04053e-05	1.0,1.0,1.0	0.68,0.63,0.615	0.358
ENSG00000124214	STAU1	chr20	-	49158938	49159146	49153932	49154071	49188115	49188367	0,0,0	8,22,24	4,9,4	14,16,15	298	149	1.39575e-11	6.57204e-10	0.0,0.0,0.0	0.125,0.22,0.118	-0.154
ENSG00000124214	STAU1	chr20	-	49165996	49166285	49153932	49154071	49188115	49188334	21,26,26	8,22,24	37,43,40	14,16,15	298	149	0.000193888	0.00255097	0.568,0.371,0.351	0.569,0.573,0.571	-0.141
ENSG00000124214	STAU1	chr20	-	49165996	49166285	49158938	49159146	49174194	49174269	15,22,11	2,1,1	30,11,31	14,7,11	298	149	0	0	0.789,0.917,0.846	0.517,0.44,0.585	0.337
ENSG00000101333	PLCB4	chr20	+	9373046	9373104	9372302	9372403	9380053	9380162	22,17,17	6,8,0	10,10,21	8,12,13	207	149	5.06859e-08	1.40652e-06	0.725,0.605,1.0	0.474,0.375,0.538	0.314
ENSG00000101333	PLCB4	chr20	+	9405312	9405348	9401489	9401590	9407916	9408058	16,10,8	15,1,4	5,4,2	10,7,9	185	149	8.16796e-07	1.80296e-05	0.462,0.89,0.617	0.287,0.315,0.152	0.405
ENSG00000214078	CPNE1	chr20	-	35632162	35632248	35631944	35632025	35632310	35632385	294227249	34,16,37	184128130	47,22,48	235	149	5.9307e-08	1.62908e-06	0.846,0.9,0.81	0.713,0.787,0.632	0.141
ENSG00000214078	CPNE1	chr20	-	35658929	35659014	35632794	35632923	35664759	35664900	31,39,45	169191186	47,29,38	108,77,71	234	149	8.21163e-09	2.58392e-07	0.105,0.115,0.133	0.217,0.193,0.254	-0.104
ENSG00000234684	SDCBP2-AS1	chr20	+	1350338	1350481	1325420	1325529	1359698	1359820	35,61,42	12,6,8	4,8,10	0,0,0	292	149	7.60067e-07	1.69094e-05	0.598,0.838,0.728	1.0,1.0,1.0	-0.279
ENSG00000234684	SDCBP2-AS1	chr20	+	1350338	1350481	1325420	1325782	1359698	1359820	21,27,18	0,2,4	2,4,6	0,0,0	292	149	0.000782851	0.00880444	1.0,0.873,0.697	1.0,1.0,1.0	-0.143
ENSG00000125877	ITPA	chr20	+	3213168	3213226	3209497	3209617	3213984	3214058	184225237	10,14,6	174122150	55,48,19	207	149	0	0	0.93,0.92,0.966	0.695,0.647,0.85	0.208
ENSG00000125877	ITPA	chr20	+	3213257	3213383	3209500	3209617	3213984	3214058	305246263	10,14,6	164145132	55,48,19	275	149	0	0	0.943,0.905,0.96	0.618,0.621,0.79	0.26
ENSG00000125877	ITPA	chr20	+	3213318	3213383	3209497	3209617	3213984	3214058	291227239	10,14,6	153135124	55,48,19	214	149	0	0	0.953,0.919,0.965	0.66,0.662,0.82	0.232
ENSG00000101084	RAB5IF	chr20	+	36607889	36608000	36607714	36607818	36612009	36612557	19,18,20	3,6,7	18,9,14	12,9,10	260	149	1.80295e-05	0.000301371	0.784,0.632,0.621	0.462,0.364,0.445	0.255
ENSG00000118707	TGIF2	chr20	+	36576214	36576403	36573487	36573652	36578740	36578966	0,0,2	3,4,0	6,2,3	2,4,1	298	149	1.81771e-07	4.55113e-06	0.0,0.0,1.0	0.6,0.2,0.6	-0.133
ENSG00000149636	DSN1	chr20	-	36770872	36770977	36767968	36768042	36771424	36771473	121,87,69	7,18,17	69,51,49	0,0,0	254	149	2.54241e-14	1.69859e-12	0.91,0.739,0.704	1.0,1.0,1.0	-0.216
ENSG00000149636	DSN1	chr20	-	36770872	36771024	36767968	36768042	36771424	36771473	166116108	7,18,17	93,77,70	0,0,0	298	149	2.9643e-14	1.97033e-12	0.922,0.763,0.761	1.0,1.0,1.0	-0.185
ENSG00000149636	DSN1	chr20	-	36770872	36771193	36767968	36768042	36771424	36771473	261203217	7,18,17	152121109	0,0,0	298	149	1.70863e-12	9.1136e-11	0.949,0.849,0.865	1.0,1.0,1.0	-0.112
ENSG00000149636	DSN1	chr20	-	36771424	36771473	36770872	36771024	36773661	36773720	16,22,17	4,2,0	12,8,15	0,0,0	198	149	0.000877961	0.00970977	0.751,0.892,1.0	1.0,1.0,1.0	-0.119
ENSG00000149636	DSN1	chr20	-	36771424	36771473	36770872	36771193	36773661	36773720	103,99,116	13,13,20	65,49,50	35,11,8	198	149	0.00356925	0.0331568	0.856,0.851,0.814	0.583,0.77,0.825	0.114
ENSG00000088305	DNMT3B	chr20	+	32806208	32806327	32805337	32805407	32807761	32809356	4,1,1	0,2,3	2,7,5	0,0,0	268	149	8.05348e-11	3.44779e-09	1.0,0.218,0.156	1.0,1.0,1.0	-0.542
ENSG00000101294	HM13	chr20	+	31566209	31566295	31561633	31561736	31569119	31569174	661729746	27,30,29	363358358	57,63,59	235	149	0	0	0.939,0.939,0.942	0.802,0.783,0.794	0.147
ENSG00000168734	PKIG	chr20	+	44582584	44582731	44531784	44531978	44589796	44589866	97,87,113	48,62,90	197195259	59,40,55	296	149	0	0	0.504,0.414,0.387	0.627,0.71,0.703	-0.245
ENSG00000130590	SAMD10	chr20	-	63978244	63978361	63977224	63977406	63979853	63979984	2,2,0	1,0,4	6,10,5	8,15,9	266	149	3.47446e-05	0.000546384	0.528,1.0,0.0	0.296,0.272,0.237	0.241
ENSG00000130706	ADRM1	chr20	+	62304460	62304577	62303567	62303781	62306196	62306320	831819923	85,62,50	761764716	4,5,8	266	149	0	0	0.846,0.881,0.912	0.991,0.988,0.98	-0.107
ENSG00000213742	ZNF337-AS1	chr20	+	25645530	25645648	25634728	25634827	25673851	25674007	13,14,13	0,3,2	2,10,6	0,0,0	267	149	0.00142213	0.0148733	1.0,0.723,0.784	1.0,1.0,1.0	-0.164
ENSG00000149657	LSM14B	chr20	+	62127584	62127701	62126303	62126439	62129784	62129952	126,79,108	40,56,58	110126100	32,33,41	266	149	0.000809123	0.00905502	0.638,0.441,0.511	0.658,0.681,0.577	-0.109
ENSG00000149657	LSM14B	chr20	+	62127584	62127701	62126303	62126439	62130218	62130296	89,42,73	14,16,32	83,86,74	7,13,15	266	149	0.000115561	0.00160339	0.781,0.595,0.561	0.869,0.787,0.734	-0.151
ENSG00000184402	SS18L1	chr20	+	62154280	62154465	62143794	62143889	62158671	62158942	38,26,45	28,47,33	24,15,14	41,42,32	298	149	2.73554e-06	5.4354e-05	0.404,0.217,0.405	0.226,0.152,0.179	0.156
ENSG00000101407	TTI1	chr20	-	38019004	38019144	38006196	38006397	38033403	38033461	3,2,9	0,1,0	5,0,6	5,2,1	289	149	9.05107e-08	2.40695e-06	1.0,0.508,1.0	0.34,0.0,0.756	0.471
ENSG00000125977	EIF2S2	chr20	-	34093674	34093731	34090516	34090602	34096656	34096805	169812661397	50,30,45	671578653	159124149	206	149	0	0	0.961,0.968,0.957	0.753,0.771,0.76	0.201
ENSG00000197586	ENTPD6	chr20	+	25196153	25196254	25195791	25195867	25207078	25207397	0,0,3	6,4,4	2,8,2	17,1,2	250	149	8.1572e-06	0.000147366	0.0,0.0,0.309	0.066,0.827,0.373	-0.319
ENSG00000197586	ENTPD6	chr20	+	25206521	25206590	25195700	25195867	25207075	25207397	94,81,124	27,45,37	101,96,80	64,68,57	218	149	1.34412e-08	4.08527e-07	0.704,0.552,0.696	0.519,0.491,0.49	0.151
ENSG00000197586	ENTPD6	chr20	+	25207075	25207397	25195692	25195867	25209848	25209925	144186170	42,67,73	214213208	43,34,46	298	149	1.13811e-08	3.49506e-07	0.632,0.581,0.538	0.713,0.758,0.693	-0.138
ENSG00000197586	ENTPD6	chr20	+	25207078	25207397	25195725	25195867	25209848	25209925	123145137	42,67,73	167146153	43,34,46	298	149	3.4123e-06	6.65214e-05	0.594,0.52,0.484	0.66,0.682,0.624	-0.123
ENSG00000197586	ENTPD6	chr20	+	25207078	25207397	25195725	25195867	25213262	25213376	6,4,4	0,0,2	17,3,2	2,0,4	298	149	0.000798226	0.00895501	1.0,1.0,0.5	0.81,1.0,0.2	0.163
ENSG00000197586	ENTPD6	chr20	+	25221231	25221333	25218549	25218614	25222837	25222970	139170167	30,39,34	154144141	23,16,9	251	149	1.5371e-05	0.00026075	0.733,0.721,0.745	0.799,0.842,0.903	-0.115
ENSG00000125812	GZF1	chr20	+	23367002	23367097	23364362	23365747	23368761	23368929	45,25,40	7,3,3	29,29,33	0,1,0	244	149	1.98574e-05	0.000328632	0.797,0.836,0.891	1.0,0.947,1.0	-0.141
ENSG00000182621	PLCB1	chr20	+	8802055	8802173	8790174	8790261	8881621	8883199	0,0,0	1,2,2	18,14,11	12,14,25	267	149	1.51767e-13	9.24716e-12	0.0,0.0,0.0	0.456,0.358,0.197	-0.337
ENSG00000197496	SLC2A10	chr20	+	46729352	46729488	46726863	46726986	46733755	46736347	28,49,53	1,0,2	44,51,57	8,5,5	285	149	4.09493e-10	1.57581e-08	0.936,1.0,0.933	0.742,0.842,0.856	0.143
ENSG00000124191	TOX2	chr20	+	44064776	44064857	44054298	44054526	44065711	44066107	82,48,61	5,6,15	51,48,18	3,0,0	230	149	2.20723e-06	4.46892e-05	0.914,0.838,0.725	0.917,1.0,1.0	-0.147
ENSG00000196839	ADA	chr20	-	44623006	44623078	44622828	44622930	44629046	44629169	28,24,26	2,10,7	33,20,18	0,0,0	221	149	3.23926e-08	9.22892e-07	0.904,0.618,0.715	1.0,1.0,1.0	-0.254
ENSG00000196839	ADA	chr20	-	44626455	44626599	44622828	44622930	44629046	44629169	73,57,58	2,10,7	45,49,32	0,0,0	293	149	7.69012e-09	2.43276e-07	0.949,0.743,0.808	1.0,1.0,1.0	-0.167
ENSG00000171456	ASXL1	chr20	+	32429900	32430053	32429337	32429431	32431320	32431484	131103120	18,12,19	68,48,66	21,33,34	298	149	1.04751e-10	4.40054e-09	0.784,0.811,0.759	0.618,0.421,0.493	0.274
ENSG00000088766	CRLS1	chr20	+	6023379	6023422	6015360	6015490	6026170	6026238	2,3,2	5,0,6	0,2,4	1,0,0	192	149	0.000447465	0.0053942	0.237,1.0,0.206	0.0,1.0,1.0	-0.186
ENSG00000089091	DZANK1	chr20	-	18443346	18443464	18432494	18433765	18448983	18448988	25,18,24	4,2,3	28,13,12	1,0,0	267	149	0.00015932	0.00213585	0.777,0.834,0.817	0.94,1.0,1.0	-0.171
ENSG00000089091	DZANK1	chr20	-	18452614	18452682	18448983	18449069	18453730	18453827	12,15,5	4,1,0	11,10,3	0,0,0	217	149	0.00147639	0.0153791	0.673,0.912,1.0	1.0,1.0,1.0	-0.138
ENSG00000122490	SLC66A2	chr18	-	79930227	79930311	79919183	79919400	79933968	79934022	0,0,0	11,19,6	2,8,6	20,27,30	233	149	2.28941e-09	7.86168e-08	0.0,0.0,0.0	0.06,0.159,0.113	-0.111
ENSG00000122490	SLC66A2	chr18	-	79933968	79934022	79902419	79904183	79943328	79943462	5,0,2	2,3,4	9,12,6	7,7,9	203	149	0.000206231	0.00269533	0.647,0.0,0.268	0.486,0.557,0.329	-0.152
ENSG00000141391	PRELID3A	chr18	+	12420324	12420493	12407895	12408007	12421539	12421629	9,3,11	3,7,2	35,18,18	5,3,4	298	149	1.98913e-05	0.000329025	0.6,0.176,0.733	0.778,0.75,0.692	-0.237
ENSG00000134265	NAPG	chr18	+	10534465	10534496	10526026	10526158	10539761	10539871	7,3,2	1,2,1	3,6,5	3,2,4	180	149	1.36866e-07	3.50365e-06	0.853,0.554,0.623	0.453,0.713,0.509	0.118
ENSG00000074657	ZNF532	chr18	+	58865303	58865385	58863603	58863750	58865469	58865579	28,39,34	2,8,7	22,31,49	0,0,3	231	149	6.50712e-05	0.000956489	0.9,0.759,0.758	1.0,1.0,0.913	-0.165
ENSG00000074657	ZNF532	chr18	+	58865303	58865385	58864408	58864529	58865469	58865579	28,20,25	16,20,9	13,15,24	0,0,3	231	149	5.20365e-10	1.97675e-08	0.53,0.392,0.642	1.0,1.0,0.838	-0.425
ENSG00000074657	ZNF532	chr18	+	58939444	58939621	58918270	58920633	58953517	58953799	10,2,4	1,0,1	5,8,11	3,2,2	298	149	2.96748e-06	5.86403e-05	0.833,1.0,0.667	0.455,0.667,0.733	0.215
ENSG00000173482	PTPRM	chr18	+	8371759	8371810	8370932	8371006	8376045	8376200	0,0,0	8,4,7	5,3,1	22,13,15	200	149	0.000111298	0.00154952	0.0,0.0,0.0	0.145,0.147,0.047	-0.113
ENSG00000153391	INO80C	chr18	-	35478281	35478349	35468332	35468742	35497718	35497960	22,18,28	5,12,5	46,38,32	0,7,5	217	149	0.000281781	0.00357155	0.751,0.507,0.794	1.0,0.788,0.815	-0.184
ENSG00000196628	TCF4	chr18	-	55587044	55587136	55585279	55585352	55589296	55589746	12,22,21	2,4,4	24,23,12	2,0,0	241	149	8.10844e-05	0.00116374	0.788,0.773,0.764	0.881,1.0,1.0	-0.185
ENSG00000186814	ZSCAN30	chr18	-	35267475	35267679	35263944	35264455	35290083	35290232	0,0,0	2,6,8	4,2,1	4,2,5	298	149	0.000234594	0.00301993	0.0,0.0,0.0	0.333,0.333,0.091	-0.252
ENSG00000186814	ZSCAN30	chr18	-	35267475	35267679	35263944	35264455	35290130	35290229	0,0,0	1,2,7	4,2,3	3,3,2	298	149	1.22192e-07	3.16284e-06	0.0,0.0,0.0	0.4,0.25,0.429	-0.36
ENSG00000186814	ZSCAN30	chr18	-	35267475	35267682	35264145	35264455	35290083	35290232	0,2,0	2,6,8	4,2,1	4,2,5	298	149	0.000213145	0.00277233	0.0,0.143,0.0	0.333,0.333,0.091	-0.205
ENSG00000166377	ATP9B	chr18	+	79213961	79214038	79206935	79207012	79253380	79253541	9,8,6	0,0,0	14,21,17	0,3,7	226	149	2.0349e-05	0.000335752	1.0,1.0,1.0	1.0,0.822,0.616	0.187
ENSG00000166377	ATP9B	chr18	+	79348131	79348196	79347769	79347925	79359353	79359462	10,11,12	0,2,4	26,23,24	1,1,0	214	149	0.00048653	0.0057964	1.0,0.793,0.676	0.948,0.941,1.0	-0.14
ENSG00000197563	PIGN	chr18	-	62163530	62163656	62161132	62161385	62186843	62186989	25,16,25	26,21,20	12,13,12	32,23,22	275	149	0.00035329	0.00437232	0.343,0.292,0.404	0.169,0.234,0.228	0.136
ENSG00000134490	TMEM241	chr18	-	23421366	23421444	23399565	23399647	23430630	23430677	16,13,16	0,0,1	11,10,12	4,0,2	227	149	0.00215588	0.0213693	1.0,1.0,0.913	0.644,1.0,0.798	0.157
ENSG00000141759	TXNL4A	chr18	-	79985796	79985866	79977597	79977701	79986601	79986750	0,4,2	13,6,6	4,2,0	48,49,50	219	149	0.00383553	0.0353069	0.0,0.312,0.185	0.054,0.027,0.0	0.139
ENSG00000263753	LINC00667	chr18	+	5240186	5240277	5238080	5239049	5240647	5241255	11,5,1	0,2,2	1,0,6	9,4,11	240	149	0	0	1.0,0.608,0.237	0.065,0.0,0.253	0.509
ENSG00000263753	LINC00667	chr18	+	5240647	5240819	5238099	5239049	5241698	5241889	0,2,2	5,0,3	7,4,11	8,0,11	298	149	0.000132692	0.00181325	0.0,1.0,0.25	0.304,1.0,0.333	-0.129
ENSG00000263753	LINC00667	chr18	+	5240647	5240964	5238911	5239049	5241698	5241889	0,3,2	5,0,3	7,4,11	8,0,11	298	149	0.00289628	0.0276187	0.0,1.0,0.25	0.304,1.0,0.333	-0.129
ENSG00000011304	PTBP1	chr19	+	805491	805569	805012	805187	806407	806556	751784913	73,76,91	764733634	167135158	227	149	0	0	0.871,0.871,0.868	0.75,0.781,0.725	0.118
ENSG00000011304	PTBP1	chr19	+	805512	805569	805012	805187	806407	806556	168197235	73,76,91	176178159	167135158	206	149	0	0	0.625,0.652,0.651	0.433,0.488,0.421	0.195
ENSG00000152240	HAUS1	chr18	+	46122466	46122590	46105193	46105368	46123298	46123364	161137151	1,0,3	142122163	5,16,17	273	149	0	0	0.989,1.0,0.965	0.939,0.806,0.84	0.123
ENSG00000267374	MIR924HG	chr18	-	39388428	39388527	39206916	39208039	39535457	39535523	1,2,2	0,0,2	3,6,4	4,5,1	248	149	4.39744e-11	1.95061e-09	1.0,1.0,0.375	0.311,0.419,0.706	0.313
ENSG00000267374	MIR924HG	chr18	-	39388428	39388527	39348576	39348757	39535457	39535523	1,0,2	0,3,3	3,6,3	0,3,0	248	149	4.68436e-12	2.34662e-10	1.0,0.0,0.286	1.0,0.546,1.0	-0.42
ENSG00000241878	PISD	chr22	-	31628002	31628210	31625762	31626016	31628852	31628981	3,3,6	4,4,8	6,18,21	5,5,4	298	149	5.12414e-05	0.000775301	0.273,0.273,0.273	0.375,0.643,0.724	-0.308
ENSG00000241878	PISD	chr22	-	31628002	31628210	31625762	31626016	31630803	31630824	1,1,2	4,10,3	5,9,14	20,9,6	298	149	1.11022e-16	9.28606e-15	0.111,0.048,0.25	0.111,0.333,0.538	-0.191
ENSG00000168502	MTCL1	chr18	+	8809447	8809561	8806892	8807060	8812978	8813233	47,38,27	11,14,27	0,0,0	15,15,29	263	149	0	0	0.708,0.606,0.362	0.0,0.0,0.0	0.559
ENSG00000073605	GSDMB	chr17	-	39908175	39908214	39906960	39906987	39909755	39909924	7,2,3	10,6,3	0,0,0	2,2,1	188	149	4.79854e-07	1.10729e-05	0.357,0.209,0.442	0.0,0.0,0.0	0.336
ENSG00000072310	SREBF1	chr17	-	17823517	17823607	17820089	17820521	17836726	17836987	26,32,48	107136168	77,79,82	111160140	239	149	1.11022e-16	9.28606e-15	0.132,0.128,0.151	0.302,0.235,0.267	-0.131
ENSG00000172716	SLFN11	chr17	-	35367540	35367700	35366946	35367063	35373473	35373620	3,5,1	0,0,0	29,46,32	4,2,2	298	149	0.000220674	0.00286054	1.0,1.0,1.0	0.784,0.92,0.889	0.136
ENSG00000172716	SLFN11	chr17	-	35367602	35367700	35362738	35363826	35373473	35373695	3,5,1	1,0,0	26,43,33	8,11,6	247	149	0	0	0.644,1.0,1.0	0.662,0.702,0.768	0.171
ENSG00000172716	SLFN11	chr17	-	35367649	35367700	35366946	35367063	35373473	35373620	1,3,1	0,0,0	17,25,18	4,2,2	200	149	0.000103029	0.00144773	1.0,1.0,1.0	0.76,0.903,0.87	0.156
ENSG00000170049	KCNAB3	chr17	-	7923455	7923544	7921858	7923179	7923710	7923831	9,9,7	0,0,0	78,43,27	3,4,3	238	149	6.03472e-05	0.000894934	1.0,1.0,1.0	0.942,0.871,0.849	0.113
ENSG00000258315	C17orf49	chr17	+	7016909	7017014	7016494	7016685	7017256	7017375	84,115,90	24,8,5	92,66,82	17,8,40	254	149	0.00453187	0.040817	0.672,0.894,0.913	0.76,0.829,0.546	0.115
ENSG00000258315	C17orf49	chr17	+	7016949	7017014	7016494	7016685	7017256	7017304	22,18,14	24,8,5	12,13,14	17,8,40	214	149	0.00561564	0.0490045	0.39,0.61,0.661	0.33,0.531,0.196	0.201
ENSG00000108389	MTMR4	chr17	-	58514991	58515083	58512851	58512941	58516579	58516618	0,0,2	3,5,6	2,4,3	9,9,9	241	149	1.12714e-05	0.000197327	0.0,0.0,0.171	0.121,0.216,0.171	-0.112
ENSG00000141560	FN3KRP	chr17	+	82720249	82720363	82718905	82719057	82722803	82722886	20,24,19	0,0,0	22,29,30	9,0,1	263	149	6.49746e-05	0.000955285	1.0,1.0,1.0	0.581,1.0,0.944	0.158
ENSG00000184640	SEPTIN9	chr17	+	77307140	77307197	77281498	77281554	77402058	77402200	32,47,34	0,0,1	14,14,7	3,1,5	206	149	1.03916e-06	2.25931e-05	1.0,1.0,0.961	0.771,0.91,0.503	0.259
ENSG00000177728	TMEM94	chr17	+	75492238	75492337	75491698	75491900	75492473	75492742	1,0,2	24,18,20	13,8,16	47,57,30	248	149	0	0	0.024,0.0,0.057	0.142,0.078,0.243	-0.127
ENSG00000214087	ARL16	chr17	-	81682442	81682675	81682033	81682149	81683012	81683126	14,19,24	32,44,49	18,14,24	122,126,99	298	149	2.63145e-12	1.3677e-10	0.179,0.178,0.197	0.069,0.053,0.108	0.108
ENSG00000214087	ARL16	chr17	-	81682490	81682675	81682033	81682149	81683012	81683126	21,27,35	32,44,49	25,16,24	122,126,99	298	149	0	0	0.247,0.235,0.263	0.093,0.06,0.108	0.161
ENSG00000214087	ARL16	chr17	-	81683012	81683126	81682033	81682675	81683535	81683594	47,62,78	5,0,11	116,95,149	0,0,0	263	149	8.27893e-13	4.61246e-11	0.842,1.0,0.801	1.0,1.0,1.0	-0.119
ENSG00000185379	RAD51D	chr17	-	35106987	35107061	35106385	35106481	35107365	35107447	7,6,4	0,1,0	8,9,8	3,5,7	223	149	0	0	1.0,0.8,1.0	0.641,0.546,0.433	0.393
ENSG00000185379	RAD51D	chr17	-	35106987	35107122	35106185	35106481	35107365	35107447	24,25,24	0,1,0	44,42,33	3,5,7	284	149	7.13869e-11	3.07844e-09	1.0,0.929,1.0	0.885,0.815,0.712	0.172
ENSG00000185379	RAD51D	chr17	-	35107365	35107447	35106127	35106481	35119110	35119172	2,3,1	7,4,7	8,15,13	6,7,6	231	149	0	0	0.156,0.326,0.084	0.462,0.58,0.583	-0.353
ENSG00000185379	RAD51D	chr17	-	35118500	35118619	35107365	35107447	35119110	35119157	15,13,10	6,3,4	20,13,16	9,16,15	268	149	0.000442005	0.00533926	0.582,0.707,0.582	0.553,0.311,0.372	0.212
ENSG00000167695	TLCD3A	chr17	+	737845	738047	732676	733181	741300	742841	18,47,44	0,0,0	64,72,65	6,4,5	298	149	1.09596e-09	3.9577e-08	1.0,1.0,1.0	0.842,0.9,0.867	0.13
ENSG00000064545	TMEM161A	chr19	-	19134783	19134887	19132879	19133210	19138425	19138447	44,81,97	0,0,3	61,54,89	7,2,14	253	149	5.55112e-16	4.39985e-14	1.0,1.0,0.95	0.837,0.941,0.789	0.128
ENSG00000064545	TMEM161A	chr19	-	19134783	19134916	19133129	19133210	19138425	19138467	33,68,85	0,0,3	46,51,75	7,2,14	282	149	9.99201e-15	6.91713e-13	1.0,1.0,0.937	0.776,0.931,0.739	0.164
ENSG00000225663	MCRIP1	chr17	-	81823411	81823513	81822360	81823311	81824286	81824390	203278325	26,30,47	276200217	6,6,9	251	149	3.77476e-15	2.72625e-13	0.823,0.846,0.804	0.965,0.952,0.935	-0.126
ENSG00000186868	MAPT	chr17	+	45971858	45971945	45962320	45962470	45978374	45978425	9,2,2	0,0,0	1,8,9	1,11,4	236	149	5.91486e-10	2.22613e-08	1.0,1.0,1.0	0.387,0.315,0.587	0.57
ENSG00000010244	ZNF207	chr17	+	32366664	32366757	32365329	32365487	32367771	32368014	129132201	279271310	380317376	155158148	242	149	0	0	0.222,0.231,0.285	0.602,0.553,0.61	-0.342
ENSG00000068120	COASY	chr17	+	42562295	42562487	42562150	42562219	42562611	42562919	7,4,5	5,4,3	10,4,6	13,25,24	298	149	5.57103e-06	0.000103994	0.412,0.333,0.455	0.278,0.074,0.111	0.246
ENSG00000108786	HSD17B1	chr17	+	42553793	42553887	42553438	42553618	42554404	42554582	0,2,7	10,3,4	0,1,1	1,0,0	243	149	0.00215914	0.0213983	0.0,0.29,0.518	0.0,1.0,1.0	-0.397
ENSG00000123600	METTL8	chr2	-	171414602	171414726	171360421	171360513	171434673	171434780	2,2,3	2,4,1	9,11,11	5,2,3	273	149	9.25126e-06	0.000165124	0.353,0.214,0.621	0.496,0.75,0.667	-0.242
ENSG00000123600	METTL8	chr2	-	171414602	171414726	171392042	171392197	171434673	171434780	5,5,5	4,2,8	14,9,12	5,2,4	273	149	0.000205323	0.00268508	0.406,0.577,0.254	0.604,0.711,0.621	-0.233
ENSG00000067191	CACNB1	chr17	-	39184783	39184864	39184324	39184383	39186495	39186572	10,2,7	0,5,6	33,23,22	0,1,1	230	149	1.70974e-14	1.16136e-12	1.0,0.206,0.43	1.0,0.937,0.934	-0.412
ENSG00000067191	CACNB1	chr17	-	39185949	39186104	39184783	39184864	39186495	39186572	0,0,0	7,3,2	3,7,7	15,15,18	298	149	4.90051e-11	2.16344e-09	0.0,0.0,0.0	0.091,0.189,0.163	-0.148
ENSG00000182628	SKA2	chr17	-	59119318	59119495	59109856	59112345	59131280	59131367	647559723	250230230	529489459	309258269	298	149	3.65652e-09	1.21275e-07	0.564,0.549,0.611	0.461,0.487,0.46	0.105
ENSG00000245534	RORA-AS1	chr15	+	60488523	60488591	60479151	60479398	60510407	60510533	3,2,4	4,2,0	3,3,2	0,0,0	217	149	8.01881e-07	1.77244e-05	0.34,0.407,1.0	1.0,1.0,1.0	-0.418
ENSG00000167524	RSKR	chr17	-	28611543	28611656	28604949	28605215	28611767	28611795	7,4,14	0,0,0	8,14,16	2,0,4	262	149	0.00159203	0.0164416	1.0,1.0,1.0	0.695,1.0,0.695	0.203
ENSG00000167524	RSKR	chr17	-	28611566	28611656	28604949	28605215	28611767	28611795	7,2,17	0,0,0	10,12,13	2,0,4	239	149	0.00164689	0.0169221	1.0,1.0,1.0	0.757,1.0,0.67	0.191
ENSG00000176809	LRRC37A3	chr17	-	64889680	64889752	64869094	64869166	64892528	64892600	1,0,4	1,8,4	1,1,8	1,0,1	221	149	3.58343e-07	8.4702e-06	0.403,0.0,0.403	0.403,1.0,0.844	-0.48
ENSG00000106603	COA1	chr7	-	43657215	43657269	43650611	43650712	43665657	43665722	0,2,0	7,4,2	0,3,3	5,2,4	203	149	0.00106052	0.0114751	0.0,0.268,0.0	0.0,0.524,0.355	-0.204
ENSG00000106603	COA1	chr7	-	43665657	43665722	43657215	43657269	43729428	43729505	1,4,0	2,0,3	0,5,2	1,0,1	214	149	0.00336362	0.0314575	0.258,1.0,0.0	0.0,1.0,0.582	-0.108
ENSG00000198740	ZNF652	chr17	-	49322384	49322508	49317365	49317983	49361908	49361993	0,1,5	14,10,8	0,0,0	7,9,4	273	149	0.0043312	0.0392377	0.0,0.052,0.254	0.0,0.0,0.0	0.102
ENSG00000166579	NDEL1	chr17	+	8463319	8463354	8460008	8460160	8466929	8467658	57,38,37	14,29,27	29,37,32	31,28,24	184	149	0.00362471	0.0335998	0.767,0.515,0.526	0.431,0.517,0.519	0.114
ENSG00000167107	ACSF2	chr17	+	50464525	50464599	50464217	50464294	50471027	50471135	10,7,7	41,48,47	10,3,8	13,16,9	223	149	0.00144156	0.0150476	0.14,0.089,0.091	0.339,0.111,0.373	-0.168
ENSG00000188878	FBF1	chr17	-	75935631	75935673	75932994	75933088	75937565	75937593	12,12,9	10,5,10	20,15,15	6,6,4	191	149	0.0012624	0.0134339	0.484,0.652,0.412	0.722,0.661,0.745	-0.193
ENSG00000188878	FBF1	chr17	-	75939817	75939882	75938172	75938232	75940847	75941038	8,15,8	11,3,12	5,4,10	9,9,17	214	149	0.00175244	0.0178796	0.336,0.777,0.317	0.279,0.236,0.291	0.208
ENSG00000141569	TRIM65	chr17	-	75892754	75892850	75892266	75892500	75896523	75896558	21,54,76	0,2,1	66,33,39	8,2,5	245	149	3.06477e-09	1.02907e-07	1.0,0.943,0.979	0.834,0.909,0.826	0.118
ENSG00000161526	SAP30BP	chr17	+	75691393	75691531	75690670	75690772	75693439	75693482	9,7,12	2,4,0	6,3,3	0,0,0	287	149	2.06092e-05	0.000339497	0.7,0.476,1.0	1.0,1.0,1.0	-0.275
ENSG00000142188	TMEM50B	chr21	-	33436882	33436992	33432484	33432802	33439213	33439297	16,14,6	14,22,11	5,0,1	6,9,12	259	149	0.00133096	0.0140508	0.397,0.268,0.239	0.324,0.0,0.046	0.178
ENSG00000178927	CYBC1	chr17	-	82447579	82447621	82446622	82446696	82449169	82449292	41,71,58	5,11,7	84,61,51	25,19,14	191	149	1.31017e-07	3.37424e-06	0.865,0.834,0.866	0.724,0.715,0.74	0.129
ENSG00000178927	CYBC1	chr17	-	82447579	82447646	82446622	82446696	82449169	82449320	17,14,14	5,11,7	16,14,9	25,19,14	216	149	8.5287e-08	2.28202e-06	0.701,0.468,0.58	0.306,0.337,0.307	0.266
ENSG00000178927	CYBC1	chr17	-	82449169	82449292	82445250	82445960	82450699	82450717	14,17,16	0,0,2	12,9,13	2,4,0	272	149	0.000925161	0.0101694	1.0,1.0,0.814	0.767,0.552,1.0	0.165
ENSG00000239213	NCK1-DT	chr3	-	136858517	136858603	136846527	136846586	136861746	136862033	4,7,3	21,9,15	4,9,6	57,51,43	235	149	0.0017479	0.0178473	0.108,0.33,0.113	0.043,0.101,0.081	0.109
ENSG00000138688	KIAA1109	chr4	+	122226706	122226835	122224497	122224677	122229120	122229240	16,10,4	1,1,4	21,30,16	0,3,0	278	149	0.000538615	0.00635526	0.896,0.843,0.349	1.0,0.843,1.0	-0.252
ENSG00000287151	C2orf27A	chr2	+	131686063	131686211	131684708	131684819	131686329	131686441	17,16,21	0,0,0	123141114	8,7,9	297	149	1.58762e-14	1.08179e-12	1.0,1.0,1.0	0.885,0.91,0.864	0.114
ENSG00000287151	C2orf27A	chr2	+	131686096	131686211	131684708	131684819	131686329	131686441	8,5,10	0,0,0	60,54,63	8,7,9	264	149	1.17684e-13	7.28642e-12	1.0,1.0,1.0	0.809,0.813,0.798	0.193
ENSG00000178999	AURKB	chr17	-	8209953	8210055	8207737	8207901	8210176	8210254	1,1,1	1,0,0	0,1,4	2,8,0	251	149	0.00015189	0.00204637	0.372,1.0,1.0	0.0,0.069,1.0	0.434
ENSG00000178999	AURKB	chr17	-	8210176	8210249	8207737	8207840	8210529	8210559	129188221	21,63,76	401301330	46,56,49	222	149	1.39733e-10	5.7477e-09	0.805,0.667,0.661	0.854,0.783,0.819	-0.108
ENSG00000108439	PNPO	chr17	+	47945597	47945612	47944615	47944715	47945860	47945989	9,10,8	4,1,0	6,4,4	0,0,0	164	149	0.0024192	0.0236161	0.672,0.901,1.0	1.0,1.0,1.0	-0.142
ENSG00000101096	NFATC2	chr20	-	51398642	51398730	51386962	51391451	51432066	51432756	7,3,4	0,0,2	4,2,3	2,5,3	237	149	4.37872e-13	2.53277e-11	1.0,1.0,0.557	0.557,0.201,0.386	0.471
ENSG00000239697	TNFSF12	chr17	+	7553586	7553825	7550942	7550978	7556777	7556902	19,19,3	41,26,39	0,1,0	7,9,6	298	149	3.35603e-06	6.55226e-05	0.188,0.268,0.037	0.0,0.053,0.0	0.147
ENSG00000108825	PTGES3L-AARSD1	chr17	-	42971606	42971696	42970288	42970342	42979169	42979268	21,10,11	4,2,3	5,9,12	1,0,0	239	149	0.000115683	0.00160406	0.766,0.757,0.696	0.757,1.0,1.0	-0.179
ENSG00000197362	ZNF786	chr7	-	149080590	149080717	149074385	149074538	149090622	149090718	13,8,21	9,18,11	18,32,20	10,7,9	276	149	0.000663417	0.00761117	0.438,0.194,0.508	0.493,0.712,0.545	-0.203
ENSG00000178802	MPI	chr15	+	74897010	74897219	74896151	74896325	74897511	74898044	110,93,119	10,2,5	128125140	16,27,22	298	149	1.9984e-15	1.49302e-13	0.846,0.959,0.922	0.8,0.698,0.761	0.156
ENSG00000087157	PGS1	chr17	+	78396307	78396385	78378648	78378808	78398251	78398268	30,31,47	2,9,0	27,16,19	0,0,0	227	149	1.17302e-05	0.00020448	0.908,0.693,1.0	1.0,1.0,1.0	-0.133
ENSG00000127314	RAP1B	chr12	+	68641037	68641153	68624674	68624873	68648698	68648781	8,4,9	21,27,20	0,0,1	7,25,10	265	149	3.23292e-06	6.33281e-05	0.176,0.077,0.202	0.0,0.0,0.053	0.134
ENSG00000171302	CANT1	chr17	-	78998147	78998286	78997839	78997963	79009663	79009778	28,24,25	58,77,55	1,2,0	78,68,80	288	149	0	0	0.2,0.139,0.19	0.007,0.015,0.0	0.169
ENSG00000171302	CANT1	chr17	-	79000099	79000270	78997392	78997963	79009663	79009764	21,19,17	58,77,55	2,9,1	78,68,80	298	149	4.88498e-14	3.16614e-12	0.153,0.11,0.134	0.013,0.062,0.006	0.105
ENSG00000239382	ALKBH6	chr19	-	36010893	36011045	36010566	36010645	36013020	36013089	6,8,11	2,2,2	5,12,8	0,1,0	298	149	0.000184527	0.00244109	0.6,0.667,0.733	1.0,0.857,1.0	-0.286
ENSG00000239382	ALKBH6	chr19	-	36010893	36011065	36010566	36010683	36011403	36011464	44,46,34	2,9,4	47,27,30	1,1,0	298	149	3.69337e-06	7.15506e-05	0.917,0.719,0.81	0.959,0.931,1.0	-0.148
ENSG00000239382	ALKBH6	chr19	-	36010893	36011077	36010566	36010645	36013020	36013089	5,5,7	2,2,2	5,5,6	0,1,0	298	149	7.35024e-05	0.00106479	0.556,0.556,0.636	1.0,0.714,1.0	-0.322
ENSG00000169738	DCXR	chr17	-	82036413	82036448	82036283	82036308	82036543	82036581	18,26,25	0,0,0	43,35,23	6,6,2	184	149	2.02956e-09	7.02499e-08	1.0,1.0,1.0	0.853,0.825,0.903	0.14
ENSG00000009413	REV3L	chr6	-	111472012	111472140	111416282	111416472	111482749	111482919	2,2,1	0,5,13	12,4,5	21,11,4	277	149	0.00138825	0.0145799	1.0,0.177,0.04	0.235,0.164,0.402	0.139
ENSG00000171298	GAA	chr17	+	80101810	80101890	80101593	80101625	80104554	80105132	7,22,19	6,8,12	89,61,66	22,13,12	229	149	5.83074e-09	1.87555e-07	0.432,0.641,0.507	0.725,0.753,0.782	-0.227
ENSG00000048028	USP28	chr11	-	113874516	113874800	113854257	113854335	113875444	113875536	6,5,4	7,10,10	3,3,8	16,34,18	298	149	0.0043732	0.0395521	0.3,0.2,0.167	0.086,0.042,0.182	0.119
ENSG00000173818	ENDOV	chr17	+	80421827	80421962	80415452	80415821	80422205	80422242	24,28,19	29,43,40	1,2,0	7,9,6	284	149	1.81313e-05	0.000302931	0.303,0.255,0.199	0.07,0.104,0.0	0.194
ENSG00000267080	ASB16-AS1	chr17	-	44182929	44183069	44181622	44181741	44186564	44186625	3,0,4	4,6,2	3,2,2	0,0,1	289	149	7.29271e-07	1.62631e-05	0.279,0.0,0.508	1.0,1.0,0.508	-0.574
ENSG00000267080	ASB16-AS1	chr17	-	44182929	44183093	44181622	44181720	44186564	44186707	30,40,48	8,14,3	11,9,5	10,6,3	298	149	4.28469e-05	0.000660392	0.652,0.588,0.889	0.355,0.429,0.455	0.297
ENSG00000267080	ASB16-AS1	chr17	-	44182929	44183093	44181622	44181741	44186564	44186707	17,32,32	4,6,2	9,4,4	0,0,1	298	149	0.000334305	0.0041619	0.68,0.727,0.889	1.0,1.0,0.667	-0.124
ENSG00000166260	COX11	chr17	-	54953660	54953759	54951905	54952112	54961118	54961265	7,6,2	4,4,8	0,3,1	6,6,4	248	149	0.00122122	0.0130384	0.513,0.474,0.131	0.0,0.231,0.131	0.252
ENSG00000116127	ALMS1	chr2	+	73534823	73534949	73519774	73520016	73550266	73550437	47,66,72	0,0,1	35,43,25	3,1,5	275	149	3.12359e-05	0.000496486	1.0,1.0,0.975	0.863,0.959,0.73	0.141
ENSG00000266173	STRADA	chr17	-	63726637	63726695	63714005	63714108	63728333	63728384	31,39,33	83,65,45	60,53,51	3,12,14	207	149	0	0	0.212,0.302,0.345	0.935,0.761,0.724	-0.52
ENSG00000154217	PITPNC1	chr17	+	67687065	67687184	67675478	67675542	67692571	67693367	261192223	18,19,10	94,91,66	23,10,20	268	149	2.15658e-07	5.32177e-06	0.89,0.849,0.925	0.694,0.835,0.647	0.163
ENSG00000007392	LUC7L	chr16	-	228332	228402	227241	227336	229278	229374	40,54,64	91107115	55,20,47	148164154	219	149	1.35401e-06	2.8794e-05	0.23,0.256,0.275	0.202,0.077,0.172	0.103
ENSG00000108848	LUC7L3	chr17	+	50749218	50749344	50748388	50748416	50750500	50750550	28,22,32	9,8,4	60,45,67	0,1,0	275	149	0	0	0.628,0.598,0.813	1.0,0.961,1.0	-0.307
ENSG00000186566	GPATCH8	chr17	-	44473724	44473759	44467096	44467114	44474828	44474903	0,2,5	1,1,1	2,3,2	2,6,10	184	149	0	0	0.0,0.618,0.802	0.447,0.288,0.139	0.182
ENSG00000177302	TOP3A	chr17	-	18308312	18308424	18306587	18306966	18308881	18308941	26,18,15	1,0,0	14,10,17	7,1,4	261	149	1.14483e-06	2.47007e-05	0.937,1.0,1.0	0.533,0.851,0.708	0.282
ENSG00000069493	CLEC2D	chr12	+	9693033	9693115	9692827	9692931	9694759	9695129	5,0,4	0,2,10	0,3,2	16,8,7	231	149	0.000610656	0.0070934	1.0,0.0,0.205	0.0,0.195,0.156	0.285
ENSG00000069493	CLEC2D	chr12	+	9693824	9693948	9692827	9692931	9694759	9695106	4,4,10	0,2,10	4,7,6	16,8,7	273	149	1.22689e-06	2.63229e-05	1.0,0.522,0.353	0.12,0.323,0.319	0.371
ENSG00000006042	TMEM98	chr17	+	32931326	32931402	32928152	32928237	32931474	32931659	32,52,66	0,0,1	138154135	12,13,14	225	149	0	0	1.0,1.0,0.978	0.884,0.887,0.865	0.114
ENSG00000006042	TMEM98	chr17	+	32931326	32931402	32928152	32928237	32933173	32933305	2,7,9	1,1,0	10,14,22	5,6,3	225	149	3.40283e-13	2.00391e-11	0.57,0.823,1.0	0.57,0.607,0.829	0.129
ENSG00000006042	TMEM98	chr17	+	32931326	32931659	32928044	32928237	32934290	32934324	2,11,15	0,0,2	16,15,32	6,1,3	298	149	1.46821e-07	3.73936e-06	1.0,1.0,0.789	0.571,0.882,0.842	0.165
ENSG00000278540	ACACA	chr17	-	37210466	37210490	37207656	37207800	37221723	37221842	78,98,89	34,39,29	127,94,122	19,30,27	173	149	0.000329915	0.0041159	0.664,0.684,0.726	0.852,0.73,0.796	-0.101
ENSG00000278540	ACACA	chr17	-	37289417	37289528	37284837	37284970	37330172	37330425	10,13,12	56,41,39	23,17,23	49,56,26	260	149	0.000693256	0.00791831	0.093,0.154,0.15	0.212,0.148,0.336	-0.1
ENSG00000141127	PRPSAP2	chr17	+	18859339	18859475	18856341	18856476	18865468	18865564	3,8,10	3,2,8	23,14,13	4,0,0	285	149	1.54664e-07	3.92071e-06	0.343,0.677,0.395	0.75,1.0,1.0	-0.445
ENSG00000141127	PRPSAP2	chr17	+	18859339	18859475	18858103	18858261	18865468	18865564	3,9,18	32,28,41	25,17,22	41,34,25	285	149	1.47617e-06	3.11476e-05	0.047,0.144,0.187	0.242,0.207,0.315	-0.129
ENSG00000006125	AP2B1	chr17	+	35670856	35670898	35657598	35657791	35671753	35671900	101,90,114	217209251	93118130	99,61,93	191	149	1.50169e-12	8.06265e-11	0.266,0.251,0.262	0.423,0.601,0.522	-0.256
ENSG00000196912	ANKRD36B	chr2	-	97580461	97580568	97560831	97560860	97584943	97585117	3,0,2	0,1,0	2,6,2	2,2,1	256	149	0.000314424	0.00394762	1.0,0.0,1.0	0.368,0.636,0.538	0.153
ENSG00000141027	NCOR1	chr17	-	16067893	16068121	16065484	16065694	16070164	16070525	244177186	11,16,14	198153124	0,0,0	298	149	1.9984e-15	1.49302e-13	0.917,0.847,0.869	1.0,1.0,1.0	-0.122
ENSG00000141027	NCOR1	chr17	-	16151589	16151616	16149450	16149517	16151945	16151998	38,29,48	61,58,66	55,44,35	44,42,35	176	149	1.97619e-05	0.000327135	0.345,0.297,0.381	0.514,0.47,0.458	-0.14
ENSG00000186998	EMID1	chr22	+	29254202	29254287	29243444	29243489	29258816	29259597	2,1,5	0,0,0	22,23,26	6,1,2	234	149	1.3109e-05	0.000226091	1.0,1.0,1.0	0.7,0.936,0.892	0.157
ENSG00000108509	CAMTA2	chr17	-	4982088	4982227	4981677	4981742	4982756	4982892	1,1,0	0,2,2	4,2,1	1,0,0	288	149	6.63696e-11	2.87541e-09	1.0,0.206,0.0	0.674,1.0,1.0	-0.489
ENSG00000165322	ARHGAP12	chr10	-	31839636	31839711	31831738	31831800	31843460	31843586	95,93,90	28,24,15	18,19,8	13,21,18	224	149	4.96808e-09	1.61241e-07	0.693,0.72,0.8	0.479,0.376,0.228	0.377
ENSG00000269893	SNHG8	chr4	+	118278933	118279137	118278754	118278792	118279388	118279431	118,111,84	237259251	257151195	177131169	298	149	0	0	0.199,0.176,0.143	0.421,0.366,0.366	-0.212
ENSG00000269893	SNHG8	chr4	+	118278943	118279137	118278754	118278792	118279388	118279431	150156121	237259251	350221237	177131169	298	149	0	0	0.24,0.231,0.194	0.497,0.458,0.412	-0.234
ENSG00000269893	SNHG8	chr4	+	118279106	118279137	118278754	118278792	118279388	118279431	41,43,29	237259251	91,52,59	177131169	180	149	0	0	0.125,0.121,0.087	0.299,0.247,0.224	-0.146
ENSG00000133030	MPRIP	chr17	+	17180606	17180669	17180002	17180088	17184822	17185560	415318386	104,93,78	189164128	160102140	212	149	0	0	0.737,0.706,0.777	0.454,0.531,0.391	0.281
ENSG00000102984	ZNF821	chr16	-	71864902	71865048	71864137	71864242	71867892	71868037	23,10,16	0,0,0	33,21,16	0,4,2	295	149	0.00511135	0.0452532	1.0,1.0,1.0	1.0,0.726,0.802	0.157
ENSG00000102984	ZNF821	chr16	-	71864902	71865048	71864137	71864242	71867911	71868037	30,25,14	0,0,0	36,32,25	6,1,5	295	149	2.04016e-06	4.16304e-05	1.0,1.0,1.0	0.752,0.942,0.716	0.197
ENSG00000102984	ZNF821	chr16	-	71867892	71868037	71864753	71865048	71879906	71880023	31,15,27	1,5,3	32,19,30	2,0,0	294	149	7.24382e-05	0.00105195	0.94,0.603,0.82	0.89,1.0,1.0	-0.176
ENSG00000102984	ZNF821	chr16	-	71867911	71868037	71864898	71865048	71879906	71880023	39,30,25	1,5,3	32,29,34	2,0,0	275	149	0.00133442	0.0140828	0.955,0.765,0.819	0.897,1.0,1.0	-0.119
ENSG00000125124	BBS2	chr16	-	56500853	56500977	56499777	56499907	56501352	56501497	77,76,96	0,6,0	47,35,66	6,3,6	273	149	0.00112376	0.0120711	1.0,0.874,1.0	0.81,0.864,0.857	0.114
ENSG00000103202	NME4	chr16	+	398207	398385	396768	397079	398989	399123	3,5,10	7,2,3	2,1,2	9,10,6	298	149	1.00386e-07	2.64148e-06	0.176,0.556,0.625	0.1,0.048,0.143	0.355
ENSG00000103202	NME4	chr16	+	401946	402043	400218	400294	404955	405024	16,29,30	0,0,1	43,34,35	3,5,3	246	149	6.29293e-07	1.42187e-05	1.0,1.0,0.948	0.897,0.805,0.876	0.123
ENSG00000103202	NME4	chr16	+	406684	406777	406345	406397	407424	407560	3,6,4	28,64,40	15,18,14	33,38,69	242	149	3.69593e-13	2.157e-11	0.062,0.055,0.058	0.219,0.226,0.111	-0.127
ENSG00000005187	ACSM3	chr16	+	20779796	20779907	20777372	20777580	20780713	20780857	2,1,0	1,3,2	6,0,1	9,3,8	260	149	0.00224904	0.0221828	0.534,0.16,0.0	0.276,0.0,0.067	0.117
ENSG00000162039	MEIOB	chr16	-	1837783	1837870	1833985	1834366	1839254	1839438	55,66,73	2,7,4	177159172	32,26,28	236	149	0	0	0.946,0.856,0.92	0.777,0.794,0.795	0.119
ENSG00000103494	RPGRIP1L	chr16	-	53638309	53638411	53637694	53637854	53641032	53641116	10,8,19	33,21,20	49,18,16	23,14,6	251	149	1.20758e-09	4.32952e-08	0.152,0.184,0.361	0.558,0.433,0.613	-0.302
ENSG00000183150	GPR19	chr12	-	12688512	12688932	12684397	12684507	12695458	12695511	0,1,2	8,10,8	13,0,3	8,11,6	298	149	1.67856e-07	4.23041e-06	0.0,0.048,0.111	0.448,0.0,0.2	-0.163
ENSG00000153406	NMRAL1	chr16	-	4471313	4471449	4469629	4469698	4474092	4474166	3,4,3	5,5,1	15,7,17	8,2,5	285	149	1.54868e-05	0.000262577	0.239,0.295,0.611	0.495,0.647,0.64	-0.212
ENSG00000260565	ERVK13-1	chr16	-	2672706	2672976	2671344	2672570	2673282	2673427	4,3,3	4,20,11	4,8,9	6,13,6	298	149	0.000104218	0.00146128	0.333,0.07,0.12	0.25,0.235,0.429	-0.13
ENSG00000180891	CUEDC1	chr17	-	57869121	57869193	57866473	57866544	57871285	57871365	45,47,50	2,4,5	37,51,39	0,0,0	221	149	7.04763e-06	0.000128932	0.938,0.888,0.871	1.0,1.0,1.0	-0.101
ENSG00000204991	SPIRE2	chr16	+	89836214	89836433	89828697	89828794	89845321	89845365	5,3,2	0,2,7	0,2,1	12,15,8	298	149	7.21645e-15	5.05485e-13	1.0,0.429,0.125	0.0,0.062,0.059	0.478
ENSG00000059122	FLYWCH1	chr16	+	2915407	2915476	2914260	2914289	2928823	2928917	1,2,3	2,2,7	0,1,0	1,2,1	218	149	0.00141166	0.0147853	0.255,0.406,0.227	0.0,0.255,0.0	0.211
ENSG00000169180	XPO6	chr16	-	28208986	28209122	28177219	28177332	28211365	28211550	9,5,2	5,0,3	8,6,7	4,15,12	285	149	0.00030327	0.00381863	0.485,1.0,0.258	0.511,0.173,0.234	0.275
ENSG00000185324	CDK10	chr16	+	89687588	89687815	89686971	89687334	89689251	89689324	11,4,14	1,3,1	4,20,11	0,0,0	298	149	1.05442e-05	0.000185594	0.846,0.4,0.875	1.0,1.0,1.0	-0.293
ENSG00000012048	BRCA1	chr17	-	43106477	43106533	43104867	43104956	43115725	43115779	17,17,18	0,1,0	15,15,10	3,8,1	205	149	6.87057e-10	2.55771e-08	1.0,0.925,1.0	0.784,0.577,0.879	0.228
ENSG00000169660	HEXD	chr17	+	82440472	82440613	82439999	82440334	82440996	82441075	5,1,3	3,0,3	6,8,5	10,11,8	290	149	0.00566233	0.0493788	0.461,1.0,0.339	0.236,0.272,0.243	0.35
ENSG00000183495	EP400	chr12	+	131981488	131981596	131979693	131979793	131982092	131982478	25,19,28	15,5,22	39,41,37	12,11,3	257	149	0.000419025	0.00508527	0.491,0.688,0.425	0.653,0.684,0.877	-0.203
ENSG00000149925	ALDOA	chr16	+	30065875	30065927	30064423	30064505	30067233	30067366	480563631	103811271086	968822892	448543414197	201	149	0	0	0.255,0.27,0.301	0.138,0.123,0.136	0.143
ENSG00000149925	ALDOA	chr16	+	30068817	30068990	30067449	30067661	30069305	30069389	3,2,2	0,0,0	7,9,3	5,3,3	298	149	6.39211e-10	2.39605e-08	1.0,1.0,1.0	0.412,0.6,0.333	0.552
ENSG00000214783	POLR2J4	chr7	-	43969731	43969861	43966263	43966395	43972629	43972691	9,4,1	9,6,0	0,0,0	5,3,2	279	149	8.05688e-08	2.162e-06	0.348,0.263,1.0	0.0,0.0,0.0	0.537
ENSG00000168137	SETD5	chr3	+	9429826	9430051	9428822	9429009	9433844	9433950	40,40,36	25,18,18	84,105,89	3,4,7	298	149	0	0	0.444,0.526,0.5	0.933,0.929,0.864	-0.419
ENSG00000168137	SETD5	chr3	+	9433369	9433562	9428822	9429009	9433844	9433878	32,22,36	25,18,18	62,38,47	3,4,7	298	149	3.33067e-16	2.69909e-14	0.39,0.379,0.5	0.912,0.826,0.77	-0.413
ENSG00000168137	SETD5	chr3	+	9434589	9434630	9434333	9434485	9434823	9434882	27,6,15	23,18,27	25,11,16	47,71,62	190	149	0.000104093	0.00145984	0.479,0.207,0.303	0.294,0.108,0.168	0.14
ENSG00000132600	PRMT7	chr16	+	68312041	68312176	68311062	68311111	68315896	68315957	39,28,43	5,8,4	37,24,32	13,8,8	284	149	0.000730655	0.00828904	0.804,0.647,0.849	0.599,0.611,0.677	0.138
ENSG00000132600	PRMT7	chr16	+	68347630	68347678	68346120	68346280	68348341	68348431	23,20,14	6,9,5	20,19,30	4,0,1	197	149	1.72499e-05	0.000289754	0.744,0.627,0.679	0.791,1.0,0.958	-0.233
ENSG00000103148	NPRL3	chr16	-	117300	117375	112621	112775	130521	130591	44,39,48	1,0,11	36,44,34	8,8,9	224	149	1.47717e-06	3.11585e-05	0.967,1.0,0.744	0.75,0.785,0.715	0.154
ENSG00000103148	NPRL3	chr16	-	119125	119255	112621	112775	138149	138345	37,26,50	2,6,4	60,43,43	13,18,7	279	149	6.60648e-06	0.00012151	0.908,0.698,0.87	0.711,0.561,0.766	0.146
ENSG00000103148	NPRL3	chr16	-	123506	123545	119125	119255	124936	125073	1,4,0	6,2,5	0,0,0	6,6,8	188	149	0.000210424	0.00274407	0.117,0.613,0.0	0.0,0.0,0.0	0.243
ENSG00000103148	NPRL3	chr16	-	124936	125073	112621	112775	130521	130591	6,8,5	1,0,11	4,4,3	8,8,9	286	149	1.50346e-12	8.06553e-11	0.758,1.0,0.191	0.207,0.207,0.148	0.462
ENSG00000103148	NPRL3	chr16	-	130521	130591	112621	112775	138149	138334	22,38,55	2,6,4	80,47,39	13,18,7	219	149	5.15606e-06	9.68312e-05	0.882,0.812,0.903	0.807,0.64,0.791	0.12
ENSG00000113648	MACROH2A1	chr5	-	135350822	135350913	135345967	135346057	135352945	135362901	136106175	262215248	88,72,72	385312318	240	149	0	0	0.244,0.234,0.305	0.124,0.125,0.123	0.137
ENSG00000113648	MACROH2A1	chr5	-	135360496	135360607	135345967	135346057	135388921	135389059	2,0,0	7,7,8	1,3,4	8,3,6	260	149	4.37584e-05	0.000672848	0.141,0.0,0.0	0.067,0.364,0.276	-0.189
ENSG00000157349	DDX19B	chr16	+	70315968	70316104	70299141	70299354	70324584	70324687	10,10,16	0,0,0	17,16,11	2,2,2	285	149	0.00115867	0.0124207	1.0,1.0,1.0	0.816,0.807,0.742	0.212
ENSG00000085721	RRN3	chr16	-	15086364	15086454	15086128	15086258	15091314	15091371	150123118	11,9,13	109118105	28,18,16	239	149	4.30569e-07	1.00245e-05	0.895,0.895,0.85	0.708,0.803,0.804	0.108
ENSG00000103145	HCFC1R1	chr16	-	3023473	3023530	3023232	3023361	3023846	3023942	145225315	19,64,100	138,84,98	48,34,44	206	149	0.00011719	0.00162253	0.847,0.718,0.695	0.675,0.641,0.617	0.109
ENSG00000153786	ZDHHC7	chr16	-	84988762	84988873	84981869	84981994	84990303	84990635	49,81,58	73,85,94	9,14,24	68,80,60	260	149	3.32656e-12	1.70717e-10	0.278,0.353,0.261	0.071,0.091,0.186	0.181
ENSG00000169682	SPNS1	chr16	+	28981454	28981615	28979404	28979471	28982856	28982922	2,0,3	0,1,0	2,1,5	1,5,2	298	149	4.22948e-10	1.62088e-08	1.0,0.0,1.0	0.5,0.091,0.556	0.284
ENSG00000169682	SPNS1	chr16	+	28981469	28981615	28977907	28978044	28982856	28982922	0,1,3	1,1,1	2,1,5	4,0,2	295	149	0.00238662	0.0233576	0.0,0.336,0.602	0.202,1.0,0.558	-0.274
ENSG00000196696	PDXDC2P-NPIPB14P	chr16	-	69976810	69978003	69976296	69976732	69978076	69978112	0,6,3	14,7,10	26,17,18	12,8,8	298	149	0	0	0.0,0.3,0.13	0.52,0.515,0.529	-0.378
ENSG00000196696	PDXDC2P-NPIPB14P	chr16	-	69990596	69990683	69986380	69986509	69996068	69996226	33,10,8	0,0,0	11,7,9	5,8,10	236	149	6.45706e-13	3.65692e-11	1.0,1.0,1.0	0.581,0.356,0.362	0.567
ENSG00000196696	PDXDC2P-NPIPB14P	chr16	-	69992910	69993248	69986380	69986509	69996068	69996226	11,10,6	0,0,0	12,20,15	5,8,10	298	149	1.72203e-09	6.02138e-08	1.0,1.0,1.0	0.545,0.556,0.429	0.49
ENSG00000242338	BMS1P4	chr10	-	73722388	73722577	73721361	73721504	73725960	73726040	18,19,14	6,1,2	9,8,18	0,0,2	298	149	0.00188338	0.0190083	0.6,0.905,0.778	1.0,1.0,0.818	-0.178
ENSG00000243943	ZNF512	chr2	+	27583657	27583716	27582968	27583142	27598066	27598254	42,39,37	12,22,12	61,34,42	6,13,6	208	149	0.00542734	0.0476323	0.715,0.559,0.688	0.879,0.652,0.834	-0.134
ENSG00000113558	SKP1	chr5	-	134174461	134174514	134173925	134174022	134176613	134176719	16,13,7	1,0,9	8,5,7	1,0,0	202	149	0.000381751	0.00467917	0.922,1.0,0.365	0.855,1.0,1.0	-0.189
ENSG00000099377	HSD3B7	chr16	+	30985459	30985824	30985206	30985297	30986048	30986204	7,3,8	0,0,0	1,7,4	3,5,1	298	149	3.25385e-09	1.08751e-07	1.0,1.0,1.0	0.143,0.412,0.667	0.593
ENSG00000099377	HSD3B7	chr16	+	30985524	30985824	30985215	30985297	30986048	30986204	7,3,7	0,0,0	1,6,4	3,5,1	298	149	1.89461e-09	6.58238e-08	1.0,1.0,1.0	0.143,0.375,0.667	0.605
ENSG00000099377	HSD3B7	chr16	+	30985652	30985824	30985206	30985297	30986048	30986204	9,6,11	0,0,0	3,8,8	3,5,1	298	149	4.14892e-08	1.16774e-06	1.0,1.0,1.0	0.333,0.444,0.8	0.474
ENSG00000099377	HSD3B7	chr16	+	30985652	30985947	30985214	30985297	30986048	30986204	2,5,4	0,0,0	2,2,5	3,5,1	298	149	9.12323e-10	3.33901e-08	1.0,1.0,1.0	0.25,0.167,0.714	0.623
ENSG00000149927	DOC2A	chr16	-	30010902	30010989	30009960	30010235	30011329	30011421	1,1,9	0,0,0	17,12,26	3,3,3	236	149	1.48149e-06	3.12395e-05	1.0,1.0,1.0	0.782,0.716,0.845	0.219
ENSG00000217930	PAM16	chr16	-	4343482	4343594	4343206	4343291	4345785	4345904	12,7,4	0,1,2	2,0,0	2,2,2	261	149	2.10755e-11	9.67851e-10	1.0,0.8,0.533	0.363,0.0,0.0	0.657
ENSG00000105204	DYRK1B	chr19	-	39826951	39826987	39826671	39826867	39827284	39827425	4,3,1	18,15,19	5,5,1	0,1,14	185	149	0.00105559	0.0114343	0.152,0.139,0.041	1.0,0.801,0.054	-0.508
ENSG00000112685	EXOC2	chr6	-	657162	657250	637700	637861	689138	689212	2,3,1	11,7,14	10,1,2	5,8,4	237	149	0.000253514	0.00324389	0.103,0.212,0.043	0.557,0.073,0.239	-0.17
ENSG00000112685	EXOC2	chr6	-	689138	689212	679142	679514	693018	693108	3,13,6	3,0,0	10,5,2	5,0,5	223	149	2.47387e-05	0.000400952	0.401,1.0,1.0	0.572,1.0,0.211	0.206
ENSG00000112414	ADGRG6	chr6	+	142383759	142383843	142381950	142382019	142390257	142390343	5,5,8	52,19,24	15,13,14	26,19,22	233	149	8.38677e-10	3.08509e-08	0.058,0.144,0.176	0.27,0.304,0.289	-0.162
ENSG00000149761	NUDT22	chr11	+	64227567	64227666	64226634	64227132	64229477	64229539	23,24,38	0,2,0	12,20,27	6,1,0	248	149	0.00147672	0.01538	1.0,0.878,1.0	0.546,0.923,1.0	0.136
ENSG00000263072	ZNF213-AS1	chr16	-	3132849	3133194	3131746	3132103	3134629	3134863	11,10,2	25,37,16	10,15,10	18,20,13	298	149	6.08337e-05	0.000900917	0.18,0.119,0.059	0.217,0.273,0.278	-0.137
ENSG00000139436	GIT2	chr12	-	109945259	109945349	109939164	109939247	109947255	109947504	75,72,64	0,2,1	55,34,54	6,6,0	239	149	1.18753e-06	2.55289e-05	1.0,0.957,0.976	0.851,0.779,1.0	0.101
ENSG00000124831	LRRFIP1	chr2	+	237727875	237727935	237720771	237720822	237748363	237748399	8,4,2	8,3,1	3,4,7	11,10,10	209	149	0.00365722	0.0338722	0.416,0.487,0.588	0.163,0.222,0.333	0.258
ENSG00000124831	LRRFIP1	chr2	+	237751199	237751271	237749198	237749324	237753308	237753479	45,41,34	113,76,99	29,18,36	169144154	221	149	7.84539e-12	3.83564e-10	0.212,0.267,0.188	0.104,0.078,0.136	0.116
ENSG00000124831	LRRFIP1	chr2	+	237757455	237757548	237756094	237756187	237758728	237758821	2,2,3	3,4,2	6,14,8	6,7,3	242	149	6.11502e-05	0.000904781	0.291,0.235,0.48	0.381,0.552,0.621	-0.183
ENSG00000124831	LRRFIP1	chr2	+	237758728	237758821	237757455	237757548	237760063	237760205	4,2,5	3,3,6	6,15,7	5,3,4	242	149	0.00493824	0.0439417	0.451,0.291,0.339	0.425,0.755,0.519	-0.206
ENSG00000124831	LRRFIP1	chr2	+	237772080	237772198	237769942	237769992	237772865	237772945	123,83,86	9,3,16	184170194	3,1,5	267	149	8.98004e-12	4.33179e-10	0.884,0.939,0.75	0.972,0.99,0.956	-0.115
ENSG00000131148	EMC8	chr16	-	85780378	85780473	85778623	85779867	85781210	85781258	315259298	53,44,57	371322331	30,32,26	244	149	9.50725e-10	3.46591e-08	0.784,0.782,0.761	0.883,0.86,0.886	-0.101
ENSG00000141198	TOM1L1	chr17	+	54903707	54903792	54900393	54900923	54912665	54912815	4,8,11	3,3,2	16,8,22	1,3,0	234	149	0.003391	0.0316817	0.459,0.629,0.778	0.911,0.629,1.0	-0.225
ENSG00000167264	DUS2	chr16	+	68025380	68025494	68023264	68023351	68038005	68038149	37,37,30	8,22,14	44,30,47	6,9,9	263	149	0.00179197	0.0182116	0.724,0.488,0.548	0.806,0.654,0.747	-0.149
ENSG00000168268	NT5DC2	chr3	-	52524816	52524881	52524384	52524611	52524962	52525103	224137177	9,16,15	159180172	0,0,0	214	149	1.11022e-16	9.28606e-15	0.945,0.856,0.891	1.0,1.0,1.0	-0.103
ENSG00000106829	TLE4	chr9	+	79706746	79706899	79705888	79705942	79708117	79708162	146224158	40,36,22	104,86,124	3,9,5	298	149	2.51197e-08	7.2974e-07	0.646,0.757,0.782	0.945,0.827,0.925	-0.171
ENSG00000140876	NUDT7	chr16	+	77736649	77736743	77725430	77725584	77741581	77741969	5,9,11	15,10,23	2,0,1	17,10,13	243	149	3.0315e-07	7.26589e-06	0.17,0.356,0.227	0.067,0.0,0.045	0.214
ENSG00000103264	FBXO31	chr16	-	87358410	87358497	87347173	87347250	87360294	87360366	9,15,22	27,38,46	0,0,0	36,25,33	236	149	0	0	0.174,0.2,0.232	0.0,0.0,0.0	0.202
ENSG00000187741	FANCA	chr16	-	89758576	89758705	89752137	89752222	89761948	89762022	56,72,55	6,5,7	44,30,38	14,17,8	278	149	9.88865e-08	2.6052e-06	0.833,0.885,0.808	0.627,0.486,0.718	0.232
ENSG00000172840	PDP2	chr16	+	66883014	66883102	66880518	66880640	66884230	66884594	6,3,4	11,11,11	1,0,0	9,12,20	237	149	4.96191e-06	9.35902e-05	0.255,0.146,0.186	0.065,0.0,0.0	0.174
ENSG00000172840	PDP2	chr16	+	66883014	66883102	66880530	66880756	66884230	66884594	5,2,2	1,2,1	2,2,0	12,0,1	237	149	0.00347224	0.0323571	0.759,0.386,0.557	0.095,1.0,0.0	0.202
ENSG00000172840	PDP2	chr16	+	66883014	66883102	66880548	66880664	66884230	66884594	5,2,2	4,11,5	1,1,0	9,3,2	237	149	0.0009815	0.0107145	0.44,0.103,0.201	0.065,0.173,0.0	0.169
ENSG00000184939	ZFP90	chr16	+	68539757	68539825	68533697	68533855	68557997	68558101	5,9,9	2,3,0	6,3,10	16,14,4	217	149	1.69289e-11	7.89688e-10	0.632,0.673,1.0	0.205,0.128,0.632	0.447
ENSG00000006695	COX10	chr17	+	14210467	14210565	14209508	14209965	14211287	14211508	0,0,0	2,2,3	1,1,1	0,0,1	247	149	0.000146146	0.00197634	0.0,0.0,0.0	1.0,1.0,0.376	-0.792
ENSG00000140545	MFGE8	chr15	-	88903936	88904162	88902182	88902231	88905756	88905901	2,4,2	2,0,0	2,0,2	1,2,1	298	149	0.000178869	0.00237396	0.333,1.0,1.0	0.5,0.0,0.5	0.444
ENSG00000169919	GUSB	chr7	-	65979385	65979541	65975851	65976202	65980223	65980409	20,14,8	4,4,5	9,18,5	0,3,0	298	149	0.000780138	0.00877932	0.714,0.636,0.444	1.0,0.75,1.0	-0.319
ENSG00000169919	GUSB	chr7	-	65979833	65979911	65979398	65979541	65980223	65980409	30,20,32	15,8,4	56,51,44	0,12,2	227	149	2.70209e-05	0.000434228	0.568,0.621,0.84	1.0,0.736,0.935	-0.214
ENSG00000173611	SCAI	chr9	-	124975246	124975389	124971670	124971844	124976113	124976186	0,5,0	1,4,1	0,1,0	8,11,8	292	149	0.00480715	0.0429161	0.0,0.389,0.0	0.0,0.044,0.0	0.115
ENSG00000008311	AASS	chr7	-	122082787	122082891	122081499	122081595	122086011	122086153	19,16,23	79,42,34	7,12,7	48,69,39	253	149	2.37167e-05	0.000385637	0.124,0.183,0.285	0.079,0.093,0.096	0.108
ENSG00000124074	ENKD1	chr16	-	67663656	67663820	67663419	67663556	67666070	67666265	66,91,121	5,7,3	49,73,49	13,3,7	298	149	0.000831735	0.00927407	0.868,0.867,0.953	0.653,0.924,0.778	0.111
ENSG00000124074	ENKD1	chr16	-	67663936	67664062	67663656	67663820	67666070	67666274	55,63,64	2,2,2	32,41,28	10,10,1	275	149	5.49139e-09	1.77253e-07	0.937,0.945,0.945	0.634,0.69,0.938	0.188
ENSG00000124074	ENKD1	chr16	-	67664995	67665168	67663786	67663820	67666070	67666129	61,76,61	2,2,2	39,32,25	10,10,1	298	149	1.72045e-09	6.01909e-08	0.938,0.95,0.938	0.661,0.615,0.926	0.208
ENSG00000171634	BPTF	chr17	+	67875555	67875744	67874816	67875020	67886127	67886316	58,55,62	5,10,7	68,78,85	2,2,2	298	149	7.10386e-05	0.00103379	0.853,0.733,0.816	0.944,0.951,0.955	-0.149
ENSG00000171634	BPTF	chr17	+	67875555	67875744	67874816	67875020	67891843	67892034	45,39,44	3,4,7	47,48,56	1,2,1	298	149	0.00171404	0.0175539	0.882,0.83,0.759	0.959,0.923,0.966	-0.126
ENSG00000171634	BPTF	chr17	+	67886127	67886316	67874919	67875020	67891843	67891962	32,28,19	3,4,7	25,26,15	1,2,1	298	149	0.00309799	0.0292932	0.842,0.778,0.576	0.926,0.867,0.882	-0.16
ENSG00000171634	BPTF	chr17	+	67963332	67963506	67959540	67959875	67964211	67964404	57,60,73	33,41,43	108,108,96	8,21,16	298	149	1.55431e-15	1.17746e-13	0.463,0.423,0.459	0.871,0.72,0.75	-0.332
ENSG00000007545	CRAMP1	chr16	+	1666072	1666177	1665056	1665138	1666421	1666513	15,23,26	12,16,21	24,26,41	12,14,13	254	149	0.00554558	0.0484646	0.423,0.457,0.421	0.54,0.521,0.649	-0.136
ENSG00000108021	TASOR2	chr10	+	5712393	5712539	5684941	5685175	5712822	5712918	56,29,39	6,8,15	27,25,28	17,18,14	295	149	5.27824e-07	1.20898e-05	0.825,0.647,0.568	0.445,0.412,0.503	0.227
ENSG00000108021	TASOR2	chr10	+	5712393	5712539	5709529	5709663	5712822	5712918	99,59,85	3,2,13	38,43,55	8,10,6	295	149	0.000191061	0.00251985	0.943,0.937,0.768	0.706,0.685,0.822	0.145
ENSG00000108021	TASOR2	chr10	+	5712822	5712918	5684837	5685175	5720543	5720611	7,8,18	1,0,0	15,18,11	8,4,2	245	149	1.06026e-13	6.62135e-12	0.81,1.0,1.0	0.533,0.732,0.77	0.258
ENSG00000108021	TASOR2	chr10	+	5714134	5714207	5712822	5712918	5720543	5720668	41,40,50	9,5,9	47,39,46	1,4,3	222	149	0.000457977	0.00549649	0.754,0.843,0.789	0.969,0.867,0.911	-0.12
ENSG00000108021	TASOR2	chr10	+	5717658	5717750	5684837	5685175	5720543	5720611	32,16,17	1,0,0	57,18,23	8,4,2	241	149	8.42336e-10	3.0968e-08	0.952,1.0,1.0	0.815,0.736,0.877	0.175
ENSG00000108021	TASOR2	chr10	+	5717658	5717750	5712822	5712918	5720543	5720611	37,22,24	9,5,9	61,23,24	1,4,3	241	149	9.60046e-05	0.00135399	0.718,0.731,0.622	0.974,0.78,0.832	-0.172
ENSG00000108021	TASOR2	chr10	+	5717658	5717750	5714134	5714207	5720543	5720611	82,49,48	20,27,21	135,71,69	19,14,19	241	149	3.67834e-05	0.000575109	0.717,0.529,0.586	0.815,0.758,0.692	-0.144
ENSG00000103540	CCP110	chr16	+	19524779	19525019	19523938	19524088	19525718	19525861	0,2,0	37,30,36	0,3,10	21,27,13	298	149	1.53332e-05	0.000260313	0.0,0.032,0.0	0.0,0.053,0.278	-0.1
ENSG00000103540	CCP110	chr16	+	19524779	19525224	19523941	19524088	19525718	19525799	0,4,1	37,30,36	2,3,10	21,27,13	298	149	3.10888e-07	7.43491e-06	0.0,0.062,0.014	0.045,0.053,0.278	-0.1
ENSG00000103540	CCP110	chr16	+	19525718	19525861	19523810	19524088	19527866	19528022	51,41,56	13,10,15	27,37,23	26,19,22	292	149	4.69306e-08	1.30733e-06	0.667,0.677,0.656	0.346,0.498,0.348	0.269
ENSG00000161999	JMJD8	chr16	-	682957	683087	681698	682874	683166	683234	50,71,107	5,8,11	187134169	42,31,34	279	149	2.10517e-11	9.67442e-10	0.842,0.826,0.839	0.704,0.698,0.726	0.126
ENSG00000161999	JMJD8	chr16	-	682957	683087	681698	682874	683321	683598	5,6,13	1,2,1	9,5,8	9,6,8	279	149	0	0	0.728,0.616,0.874	0.348,0.308,0.348	0.405
ENSG00000131791	PRKAB2	chr1	-	147160796	147160833	147159218	147159642	147161711	147161780	4,4,1	19,20,29	12,13,10	34,18,40	186	149	1.9974e-09	6.92471e-08	0.144,0.138,0.027	0.22,0.367,0.167	-0.148
ENSG00000174628	IQCK	chr16	+	19763847	19763900	19735352	19735450	19788837	19788922	17,11,11	9,7,6	13,11,12	1,1,1	202	149	2.51168e-05	0.000406169	0.582,0.537,0.575	0.906,0.89,0.898	-0.333
ENSG00000174628	IQCK	chr16	+	19763847	19764112	19735352	19735450	19788837	19788922	49,30,29	9,7,6	37,22,26	1,1,1	298	149	3.07642e-05	0.000489946	0.731,0.682,0.707	0.949,0.917,0.929	-0.225
ENSG00000162066	AMDHD2	chr16	+	2528649	2528718	2528351	2528559	2528993	2529060	36,28,59	1,2,10	40,25,42	6,11,6	218	149	0.00159704	0.0164855	0.961,0.905,0.801	0.82,0.608,0.827	0.137
ENSG00000161533	ACOX1	chr17	-	75960214	75960375	75957420	75957566	75973624	75973785	27,20,28	20,16,20	61,56,43	10,3,15	298	149	3.16781e-07	7.56197e-06	0.403,0.385,0.412	0.753,0.903,0.589	-0.348
ENSG00000161533	ACOX1	chr17	-	75973624	75973785	75960214	75960375	75978533	75978693	27,25,16	25,20,24	16,13,10	38,62,37	298	149	3.36897e-12	1.72757e-10	0.351,0.385,0.25	0.174,0.095,0.119	0.199
ENSG00000183458	PKD1P3	chr16	+	14919862	14920083	14919244	14919428	14920271	14920387	8,26,27	1,4,1	37,14,32	0,0,1	298	149	0.000682264	0.00780812	0.8,0.765,0.931	1.0,1.0,0.941	-0.148
ENSG00000275066	SYNRG	chr17	-	37579131	37579434	37577379	37577613	37584647	37584759	15,10,16	38,28,23	28,35,22	7,11,24	298	149	1.71514e-06	3.56549e-05	0.165,0.152,0.258	0.667,0.614,0.314	-0.34
ENSG00000007376	RPUSD1	chr16	-	787555	787645	787353	787477	788255	788334	29,41,56	2,2,8	50,64,53	10,14,10	239	149	1.3466e-06	2.86646e-05	0.9,0.927,0.814	0.757,0.74,0.768	0.125
ENSG00000005339	CREBBP	chr16	-	3777612	3777657	3774568	3774693	3778010	3778172	43,54,59	10,8,8	99,82,117	4,7,7	194	149	9.67706e-06	0.000172195	0.768,0.838,0.85	0.95,0.9,0.928	-0.107
ENSG00000143374	TARS2	chr1	+	150496481	150496628	150492184	150492489	150497529	150497587	70,68,76	18,21,17	90,91,102	30,48,45	296	149	0.000160758	0.00215335	0.662,0.62,0.692	0.602,0.488,0.533	0.117
ENSG00000180537	RNF182	chr6	+	13974209	13974364	13924951	13925023	13976908	13977158	29,21,31	1,4,9	16,11,11	0,0,1	298	149	1.32877e-05	0.000228931	0.935,0.724,0.633	1.0,1.0,0.846	-0.185
ENSG00000131188	PRR7	chr5	+	177453955	177454040	177446813	177446960	177454828	177455494	6,45,47	24,68,49	4,4,4	38,44,36	234	149	2.0095e-14	1.35648e-12	0.137,0.296,0.379	0.063,0.055,0.066	0.209
ENSG00000104731	KLHDC4	chr16	-	87755193	87755292	87730551	87730644	87761948	87762040	1,5,2	3,1,1	2,8,4	1,0,0	248	149	2.63599e-06	5.25687e-05	0.167,0.75,0.546	0.546,1.0,1.0	-0.361
ENSG00000104731	KLHDC4	chr16	-	87756421	87756477	87755193	87755292	87761948	87762040	17,16,32	2,4,2	19,21,16	4,9,4	205	149	7.15234e-05	0.00104029	0.861,0.744,0.921	0.775,0.629,0.744	0.126
ENSG00000172366	MCRIP2	chr16	+	646471	646608	641845	642043	647416	647544	5,17,14	0,0,2	40,26,42	9,13,11	286	149	0	0	1.0,1.0,0.785	0.698,0.51,0.665	0.304
ENSG00000161996	WDR90	chr16	+	651823	652039	651643	651747	652466	652535	11,13,30	1,2,2	50,44,42	16,23,9	298	149	0	0	0.846,0.765,0.882	0.61,0.489,0.7	0.231
ENSG00000161996	WDR90	chr16	+	651826	652039	651643	651747	652466	652535	8,15,21	1,2,2	45,39,46	16,23,9	298	149	1.78975e-08	5.32044e-07	0.8,0.789,0.84	0.584,0.459,0.719	0.222
ENSG00000161996	WDR90	chr16	+	655028	655147	653745	653803	655306	655468	6,13,16	0,2,0	40,43,28	5,3,8	268	149	1.44917e-12	7.79356e-11	1.0,0.783,1.0	0.816,0.889,0.661	0.139
ENSG00000161996	WDR90	chr16	+	660057	660161	659244	659376	660611	660714	6,6,16	1,1,1	38,47,46	11,16,10	253	149	0	0	0.779,0.779,0.904	0.67,0.634,0.73	0.143
ENSG00000161996	WDR90	chr16	+	662672	663064	662219	662331	665678	665801	5,6,19	0,1,4	20,29,28	0,0,1	298	149	0.000439114	0.00530729	1.0,0.75,0.704	1.0,1.0,0.933	-0.16
ENSG00000161996	WDR90	chr16	+	662678	662844	662219	662331	665678	665801	8,5,10	0,1,4	18,15,17	0,0,1	298	149	0.000150761	0.00203283	1.0,0.714,0.556	1.0,1.0,0.895	-0.208
ENSG00000162076	FLYWCH2	chr16	+	2895219	2895320	2883214	2883366	2896351	2896771	187232306	3,6,10	100,69,100	9,13,7	250	149	1.48373e-09	5.25588e-08	0.974,0.958,0.948	0.869,0.76,0.895	0.119
ENSG00000129007	CALML4	chr15	-	68199540	68199681	68197439	68197628	68205120	68205151	36,15,24	0,0,1	20,24,21	4,4,3	290	149	6.82119e-06	0.000125106	1.0,1.0,0.925	0.72,0.755,0.782	0.223
ENSG00000158062	UBXN11	chr1	-	26300925	26301024	26297961	26298062	26301693	26301722	33,37,53	11,14,18	17,21,8	18,13,22	248	149	4.14892e-05	0.00064068	0.643,0.614,0.639	0.362,0.493,0.179	0.287
ENSG00000158062	UBXN11	chr1	-	26300925	26301053	26297961	26298062	26301693	26301722	13,17,27	11,14,18	8,14,5	18,13,22	277	149	0.000989754	0.0107974	0.389,0.395,0.447	0.193,0.367,0.109	0.187
ENSG00000158062	UBXN11	chr1	-	26302812	26302918	26301693	26301722	26306591	26306609	37,36,51	0,2,3	31,16,28	1,4,6	255	149	1.46649e-05	0.000250142	1.0,0.913,0.909	0.948,0.7,0.732	0.147
ENSG00000166912	MTMR10	chr15	-	30965874	30966040	30960880	30961073	30967919	30968010	2,6,3	19,13,23	3,6,5	8,10,6	298	149	0.00115246	0.0123631	0.05,0.188,0.061	0.158,0.231,0.294	-0.128
ENSG00000198690	FAN1	chr15	+	30905724	30905897	30904511	30904590	30908117	30908258	59,36,49	1,1,4	28,20,25	3,13,1	298	149	1.23574e-05	0.00021432	0.967,0.947,0.86	0.824,0.435,0.926	0.196
ENSG00000198690	FAN1	chr15	+	30910613	30910815	30908117	30908258	30913857	30914091	96,62,81	2,1,3	56,56,50	3,10,5	298	149	2.20582e-08	6.46282e-07	0.96,0.969,0.931	0.903,0.737,0.833	0.129
ENSG00000165802	NSMF	chr9	-	137453730	137453820	137452735	137453180	137454390	137454432	351320354	55,28,34	355330295	18,5,4	239	149	0	0	0.799,0.877,0.867	0.925,0.976,0.979	-0.112
ENSG00000162971	TYW5	chr2	-	199943764	199943834	199938932	199939070	199948336	199948472	7,5,10	0,0,0	10,4,3	1,5,0	219	149	0.00246123	0.0239724	1.0,1.0,1.0	0.872,0.352,1.0	0.259
ENSG00000140157	NIPA2	chr15	+	22839654	22839790	22838644	22838921	22845145	22845267	90113128	17,31,11	97,69,60	21,24,28	285	149	0.000681595	0.00780193	0.735,0.656,0.859	0.707,0.6,0.528	0.138
ENSG00000140157	NIPA2	chr15	+	22839654	22839790	22838644	22838921	22851638	22851661	133144163	89102139	94,75,80	128,86,103	285	149	1.72334e-07	4.33485e-06	0.439,0.425,0.38	0.277,0.313,0.289	0.122
ENSG00000140157	NIPA2	chr15	+	22839654	22839790	22838675	22839174	22845145	22845267	42,38,54	1,0,0	33,29,22	4,2,1	285	149	0.00130604	0.013836	0.956,1.0,1.0	0.812,0.883,0.92	0.114
ENSG00000069956	MAPK6	chr15	+	52027638	52027873	52019237	52019376	52042753	52042833	2,6,0	4,8,4	0,0,1	6,2,4	298	149	0.00112096	0.0120438	0.2,0.273,0.0	0.0,0.0,0.111	0.121
ENSG00000102878	HSF4	chr16	+	67167302	67167402	67167119	67167222	67167474	67167599	6,8,13	10,9,11	8,6,1	25,23,37	249	149	1.8774e-09	6.52958e-08	0.264,0.347,0.414	0.161,0.135,0.016	0.238
ENSG00000102878	HSF4	chr16	+	67167302	67167402	67167119	67167222	67167823	67167947	3,7,12	0,1,0	5,5,1	1,5,3	249	149	1.64896e-09	5.78763e-08	1.0,0.807,1.0	0.749,0.374,0.166	0.506
ENSG00000102878	HSF4	chr16	+	67167460	67167599	67167119	67167222	67167823	67167947	18,14,15	0,1,0	19,19,15	1,5,3	288	149	5.32886e-07	1.21971e-05	1.0,0.879,1.0	0.908,0.663,0.721	0.196
ENSG00000137817	PARP6	chr15	-	72250844	72250954	72250019	72250092	72251206	72251255	59,68,75	29,34,22	89,70,83	14,12,12	259	149	2.47753e-09	8.43202e-08	0.539,0.535,0.662	0.785,0.77,0.799	-0.206
ENSG00000137817	PARP6	chr15	-	72250844	72250957	72250019	72250092	72251206	72251255	38,37,44	29,34,22	73,57,56	14,12,12	262	149	6.11733e-14	3.92577e-12	0.427,0.382,0.532	0.748,0.73,0.726	-0.288
ENSG00000067225	PKM	chr15	-	72221167	72221284	72218943	72219110	72229546	72229722	2,9,1	8,5,7	9,6,13	11,3,6	266	149	0.000148469	0.00200525	0.123,0.502,0.074	0.314,0.528,0.548	-0.23
ENSG00000067225	PKM	chr15	-	72221167	72221284	72218943	72219110	72230899	72231386	2,10,1	18,23,31	9,4,13	10,10,10	266	149	8.80375e-08	2.34597e-06	0.059,0.196,0.018	0.335,0.183,0.421	-0.222
ENSG00000198663	C6orf89	chr6	+	36894503	36894603	36885951	36886028	36899425	36899633	34,30,33	1,13,12	35,21,29	17,10,17	249	149	2.40893e-05	0.000391108	0.953,0.58,0.622	0.552,0.557,0.505	0.18
ENSG00000104067	TJP1	chr15	-	29719776	29720016	29718265	29719138	29720357	29720708	76,81,104	105,49,83	42,31,33	58,55,46	298	149	8.45216e-05	0.00120642	0.266,0.453,0.385	0.266,0.22,0.264	0.118
ENSG00000104064	GABPB1	chr15	-	50346371	50346395	50303965	50304133	50354984	50355202	1,3,8	0,1,0	2,2,4	2,3,1	173	149	2.57228e-05	0.000414836	1.0,0.721,1.0	0.463,0.365,0.775	0.373
ENSG00000128891	CCDC32	chr15	-	40553594	40554127	40531330	40532302	40557215	40557372	51,36,52	7,4,4	49,33,33	2,0,2	298	149	0.00178679	0.0181731	0.785,0.818,0.867	0.925,1.0,0.892	-0.116
ENSG00000062524	LTK	chr15	-	41507513	41507657	41507094	41507290	41508068	41508221	24,9,9	1,0,1	13,12,16	4,7,4	293	149	0	0	0.924,1.0,0.821	0.623,0.466,0.67	0.329
ENSG00000139746	RBM26	chr13	-	79353152	79353224	79344668	79344794	79354438	79354561	30,25,28	18,31,28	34,36,35	60,47,68	221	149	1.90134e-05	0.00031595	0.529,0.352,0.403	0.276,0.341,0.258	0.136
ENSG00000197535	MYO5A	chr15	-	52337809	52337884	52336462	52336556	52340195	52340394	10,5,6	31,22,30	14,18,21	8,15,12	224	149	1.11022e-16	9.28606e-15	0.177,0.131,0.117	0.538,0.444,0.538	-0.365
ENSG00000197535	MYO5A	chr15	-	52348817	52348826	52346360	52346461	52351253	52351481	18,21,8	10,11,16	20,13,12	9,1,0	158	149	9.75304e-05	0.00137521	0.629,0.643,0.32	0.677,0.925,1.0	-0.337
ENSG00000137819	PAQR5	chr15	+	69389653	69389780	69379882	69380010	69397467	69397564	11,17,17	3,0,3	5,6,2	1,2,5	276	149	0.00164345	0.0168948	0.664,1.0,0.754	0.73,0.618,0.178	0.297
ENSG00000182718	ANXA2	chr15	-	60364428	60364523	60357138	60357236	60386027	60386086	17,17,17	0,2,4	9,2,8	0,0,0	244	149	0.000464997	0.00556739	1.0,0.838,0.722	1.0,1.0,1.0	-0.147
ENSG00000182718	ANXA2	chr15	-	60386027	60386086	60364428	60364523	60397942	60397986	30,19,19	3,8,6	12,6,15	0,0,2	208	149	5.92047e-05	0.000880399	0.878,0.63,0.694	1.0,1.0,0.843	-0.214
ENSG00000182718	ANXA2	chr15	-	60390212	60390317	60386027	60386086	60396279	60396427	38,32,19	15,16,5	4,5,4	1,0,1	254	149	0.000843965	0.00938792	0.598,0.54,0.69	0.701,1.0,0.701	-0.191
ENSG00000178971	CTC1	chr17	-	8229141	8229206	8228502	8228629	8229301	8229446	3,2,3	0,0,5	3,5,3	3,4,0	214	149	0.00479481	0.0428236	1.0,1.0,0.295	0.41,0.465,1.0	0.14
ENSG00000157823	AP3S2	chr15	-	89878264	89878300	89877305	89877424	89888520	89888632	6,4,6	6,4,0	0,0,0	6,6,4	185	149	1.41248e-09	5.02264e-08	0.446,0.446,1.0	0.0,0.0,0.0	0.631
ENSG00000157823	AP3S2	chr15	-	89889048	89889136	89871474	89871546	89893880	89894028	5,0,2	0,6,0	3,5,9	0,0,0	237	149	0.000357457	0.00441633	1.0,0.0,1.0	1.0,1.0,1.0	-0.333
ENSG00000051825	MPHOSPH9	chr12	-	123226287	123226351	123223037	123223127	123227462	123227616	8,3,7	20,15,14	4,4,0	29,24,26	213	149	0.00268026	0.0257854	0.219,0.123,0.259	0.088,0.104,0.0	0.136
ENSG00000168970	JMJD7-PLA2G4B	chr15	+	41841516	41841571	41841230	41841273	41841818	41841949	11,2,8	1,1,0	9,7,1	2,2,2	204	149	0.000204461	0.00267489	0.889,0.594,1.0	0.767,0.719,0.268	0.243
ENSG00000168803	ADAL	chr15	+	43334944	43335170	43333310	43333434	43335695	43335826	53,28,36	2,2,5	30,14,16	0,0,0	298	149	0.000198855	0.00260995	0.93,0.875,0.783	1.0,1.0,1.0	-0.137
ENSG00000166803	PCLAF	chr15	-	64376742	64376905	64364303	64366075	64380957	64381038	230321102083	137105139	227720622017	320230284	298	149	0	0	0.894,0.909,0.882	0.781,0.818,0.78	0.102
ENSG00000104047	DTWD1	chr15	+	49631000	49631058	49625112	49625431	49634535	49634730	3,2,3	4,1,5	2,4,1	0,0,0	207	149	2.11177e-10	8.45136e-09	0.351,0.59,0.302	1.0,1.0,1.0	-0.586
ENSG00000114062	UBE3A	chr15	-	25407066	25409207	25405460	25405502	25411907	25411971	36,36,42	5,6,6	50,50,53	2,3,3	298	149	0.000984693	0.0107476	0.783,0.75,0.778	0.926,0.893,0.898	-0.135
ENSG00000117899	MESD	chr15	-	80970461	80970659	80951958	80952296	80978765	80978813	8,11,9	0,0,0	7,0,8	2,3,2	298	149	3.19619e-07	7.62691e-06	1.0,1.0,1.0	0.636,0.0,0.667	0.566
ENSG00000140525	FANCI	chr15	+	89245606	89245708	89245194	89245311	89247628	89247731	3,4,12	12,5,6	23,13,13	15,6,8	251	149	0.000150026	0.00202375	0.129,0.322,0.543	0.477,0.563,0.491	-0.179
ENSG00000140525	FANCI	chr15	+	89245755	89245839	89243989	89244044	89247628	89247731	10,9,8	6,7,15	7,14,4	18,18,24	233	149	0.0020121	0.0201096	0.516,0.451,0.254	0.199,0.332,0.096	0.198
ENSG00000138600	SPPL2A	chr15	-	50726072	50726126	50725220	50725323	50726320	50726377	21,17,16	66,33,44	4,2,1	22,22,17	203	149	5.95874e-05	0.000885685	0.189,0.274,0.211	0.118,0.063,0.041	0.151
ENSG00000213047	DENND1B	chr1	-	197735585	197735796	197715030	197715074	197772867	197772932	2,0,2	2,3,0	17,24,12	7,11,1	298	149	0	0	0.333,0.0,1.0	0.548,0.522,0.857	-0.198
ENSG00000140416	TPM1	chr15	+	63061197	63061273	63060868	63060939	63061712	63061788	1104867918	533418360	55,58,31	5,14,10	225	149	0.000691901	0.0079059	0.578,0.579,0.628	0.879,0.733,0.672	-0.166
ENSG00000140416	TPM1	chr15	+	63064063	63064142	63062575	63062645	63065895	63066091	29,18,31	24,18,11	13,6,6	0,3,0	228	149	0.000122239	0.00168562	0.441,0.395,0.648	1.0,0.567,1.0	-0.361
ENSG00000140416	TPM1	chr15	+	63064063	63064190	63062575	63062645	63065895	63066093	18,9,19	24,18,11	6,4,4	0,3,0	276	149	0.000707168	0.00805206	0.288,0.213,0.483	1.0,0.419,1.0	-0.478
ENSG00000140416	TPM1	chr15	+	63064063	63064982	63062575	63062645	63065895	63066035	22,9,21	24,18,11	6,4,4	0,3,0	298	149	0.00127924	0.0135776	0.314,0.2,0.488	1.0,0.4,1.0	-0.466
ENSG00000166411	IDH3A	chr15	+	78156907	78157162	78155212	78155251	78157547	78157631	5,2,2	1,7,6	9,6,13	3,1,4	298	149	9.03813e-08	2.40449e-06	0.714,0.125,0.143	0.6,0.75,0.619	-0.329
ENSG00000168781	PPIP5K1	chr15	-	43564102	43564165	43558794	43558932	43564866	43564992	4,7,8	0,5,12	2,2,0	1,8,6	212	149	0.000502324	0.00596165	1.0,0.496,0.319	0.584,0.149,0.0	0.361
ENSG00000260123	CARMAL	chr15	+	89070090	89070191	89041222	89041300	89075295	89075384	15,8,16	2,1,2	3,12,1	0,0,0	250	149	0.00184457	0.0186733	0.817,0.827,0.827	1.0,1.0,1.0	-0.176
ENSG00000125970	RALY	chr20	+	34065043	34065160	33993679	33994131	34072065	34072330	27,29,27	13,29,27	7,14,7	19,21,14	266	149	0.000135582	0.00184747	0.538,0.359,0.359	0.171,0.272,0.219	0.198
ENSG00000204852	TCTN1	chr12	+	110634669	110634779	110632471	110632559	110636480	110636501	87,102,78	4,8,6	76,64,71	7,9,18	259	149	2.60437e-05	0.000419802	0.926,0.88,0.882	0.862,0.804,0.694	0.109
ENSG00000204852	TCTN1	chr12	+	110641023	110641149	110640382	110640517	110647195	110647336	44,34,27	0,3,0	71,82,45	4,14,6	275	149	0	0	1.0,0.86,1.0	0.906,0.76,0.803	0.13
ENSG00000204852	TCTN1	chr12	+	110641023	110641149	110640382	110640517	110647210	110647336	50,34,30	3,1,4	73,89,58	31,12,31	275	149	1.66533e-15	1.25717e-13	0.9,0.949,0.803	0.561,0.801,0.503	0.262
ENSG00000204852	TCTN1	chr12	+	110641541	110642389	110641023	110641149	110647210	110647336	40,25,33	6,0,3	53,55,45	4,10,13	298	149	0.000148826	0.00200883	0.769,1.0,0.846	0.869,0.733,0.634	0.126
ENSG00000204852	TCTN1	chr12	+	110644966	110645129	110640382	110640517	110647195	110647336	2,2,2	0,3,0	8,6,0	4,14,6	298	149	0	0	1.0,0.25,1.0	0.5,0.176,0.0	0.525
ENSG00000204852	TCTN1	chr12	+	110644966	110645129	110640382	110640517	110647210	110647336	50,36,45	3,1,4	47,48,58	31,12,31	298	149	0	0	0.893,0.947,0.849	0.431,0.667,0.483	0.369
ENSG00000204852	TCTN1	chr12	+	110644966	110645129	110641023	110641149	110647195	110647336	7,7,10	0,0,0	7,9,8	2,3,0	298	149	0.0044764	0.0403841	1.0,1.0,1.0	0.636,0.6,1.0	0.255
ENSG00000204852	TCTN1	chr12	+	110644966	110645129	110641023	110641149	110647210	110647336	55,41,53	6,0,3	46,51,66	4,10,13	298	149	5.85884e-08	1.61138e-06	0.821,1.0,0.898	0.852,0.718,0.717	0.144
ENSG00000204852	TCTN1	chr12	+	110644991	110645129	110641023	110641149	110647210	110647336	49,38,41	6,0,3	44,44,55	4,10,13	287	149	2.5101e-07	6.12447e-06	0.809,1.0,0.876	0.851,0.696,0.687	0.15
ENSG00000113742	CPEB4	chr5	+	173932449	173932500	173910522	173910604	173944966	173945092	9,3,7	4,8,0	5,1,1	0,0,0	200	149	1.53997e-06	3.23781e-05	0.626,0.218,1.0	1.0,1.0,1.0	-0.385
ENSG00000214367	HAUS3	chr4	-	2241519	2241781	2240846	2241093	2242050	2242121	33,24,33	6,4,5	43,39,38	3,1,1	298	149	9.13153e-05	0.0012947	0.733,0.75,0.767	0.878,0.951,0.95	-0.176
ENSG00000214367	HAUS3	chr4	-	2241519	2241790	2240037	2241093	2242050	2242121	38,32,35	6,4,5	49,46,48	3,1,1	298	149	6.84896e-05	0.00100131	0.76,0.8,0.778	0.891,0.958,0.96	-0.157
ENSG00000214367	HAUS3	chr4	-	2241519	2241837	2240915	2241093	2242050	2242128	33,25,34	6,4,5	42,39,35	3,1,1	298	149	0.000187881	0.00248193	0.733,0.758,0.773	0.875,0.951,0.946	-0.169
ENSG00000103852	TTC23	chr15	-	99139695	99139744	99139136	99139266	99156147	99156297	0,2,1	1,0,3	7,4,6	2,1,0	198	149	0	0	0.0,1.0,0.201	0.725,0.751,1.0	-0.425
ENSG00000103852	TTC23	chr15	-	99234987	99235080	99228532	99228732	99241364	99241559	10,4,10	20,28,19	5,1,2	31,23,23	242	149	5.06266e-05	0.000766859	0.235,0.081,0.245	0.09,0.026,0.051	0.131
ENSG00000103852	TTC23	chr15	-	99241364	99241559	99228532	99228732	99249170	99249581	27,30,21	2,4,4	31,23,25	0,0,3	298	149	0.00172976	0.0176926	0.871,0.789,0.724	1.0,1.0,0.806	-0.141
ENSG00000103852	TTC23	chr15	-	99245388	99245510	99241364	99241559	99249170	99249581	18,10,24	7,2,2	15,6,18	0,0,2	271	149	0.00012582	0.0017295	0.586,0.733,0.868	1.0,1.0,0.832	-0.215
ENSG00000103852	TTC23	chr15	-	99245388	99245510	99241364	99241559	99249416	99249518	8,11,17	4,7,8	38,18,22	3,5,4	271	149	6.99203e-05	0.00101953	0.524,0.464,0.539	0.874,0.664,0.751	-0.254
ENSG00000103852	TTC23	chr15	-	99248187	99248310	99245388	99245510	99249170	99249799	0,2,0	16,6,20	0,3,6	6,1,5	272	149	6.76093e-05	0.000989772	0.0,0.154,0.0	0.0,0.622,0.397	-0.288
ENSG00000103852	TTC23	chr15	-	99248187	99248310	99245388	99245510	99249416	99249558	0,4,2	6,7,13	4,7,10	28,13,10	272	149	2.22837e-06	4.50612e-05	0.0,0.238,0.078	0.073,0.228,0.354	-0.113
ENSG00000008130	NADK	chr1	-	1754050	1754208	1753566	1753649	1754283	1754383	192195249	2,2,7	238169194	30,17,25	298	149	0	0	0.98,0.98,0.947	0.799,0.833,0.795	0.16
ENSG00000185787	MORF4L1	chr15	+	78878212	78878259	78872813	78873057	78886140	78886161	6,7,11	2,2,1	9,6,5	0,0,0	196	149	0.000968301	0.0105935	0.695,0.727,0.893	1.0,1.0,1.0	-0.228
ENSG00000068305	MEF2A	chr15	+	99671322	99671454	99645560	99645764	99671519	99671657	40,23,31	29,19,19	51,65,55	16,25,23	281	149	1.36036e-05	0.000233385	0.422,0.391,0.464	0.628,0.58,0.559	-0.163
ENSG00000074603	DPP8	chr15	-	65454262	65454415	65451959	65452102	65456224	65456371	78,37,75	17,12,9	96,60,51	8,8,2	298	149	0.000332608	0.00414315	0.696,0.607,0.806	0.857,0.789,0.927	-0.155
ENSG00000264538	SUZ12P1	chr17	+	30743300	30743369	30709298	30709811	30759490	30759539	21,14,12	1,0,2	29,10,27	16,9,8	218	149	0	0	0.935,1.0,0.804	0.553,0.432,0.698	0.352
ENSG00000264538	SUZ12P1	chr17	+	30743300	30743369	30735032	30735097	30759490	30759539	35,27,19	2,2,4	47,25,43	6,10,12	218	149	2.73179e-07	6.6207e-06	0.923,0.902,0.765	0.843,0.631,0.71	0.135
ENSG00000188266	HYKK	chr15	+	78518587	78518773	78514967	78515107	78527379	78528801	6,10,15	1,3,5	0,2,0	2,0,2	298	149	0.00138739	0.0145733	0.75,0.625,0.6	0.0,1.0,0.0	0.325
ENSG00000156958	GALK2	chr15	+	49195084	49195214	49170311	49170358	49201161	49201250	1,0,0	9,8,12	5,2,0	4,8,2	279	149	0.00159558	0.0164756	0.056,0.0,0.0	0.4,0.118,0.0	-0.154
ENSG00000259429	UBE2Q2P2	chr15	+	82419207	82419247	82418635	82418792	82419979	82420075	10,2,1	0,1,3	7,2,3	4,3,7	189	149	2.39168e-07	5.85751e-06	1.0,0.612,0.208	0.58,0.345,0.253	0.214
ENSG00000188997	KCTD21	chr11	-	78177738	78177985	78174323	78174583	78188572	78188624	1,3,4	3,18,16	0,0,0	12,6,10	298	149	0.00070249	0.00800437	0.143,0.077,0.111	0.0,0.0,0.0	0.11
ENSG00000138621	PPCDC	chr15	+	75028246	75028453	75023585	75023626	75043440	75043536	15,20,21	0,2,0	13,32,32	5,5,4	298	149	1.80167e-12	9.56281e-11	1.0,0.833,1.0	0.565,0.762,0.8	0.235
ENSG00000102309	PIN4	chrX	+	72186233	72186534	72181352	72181828	72196784	72197101	493548542	1,0,1	157164146	33,32,41	298	149	0	0	0.996,1.0,0.996	0.704,0.719,0.64	0.31
ENSG00000102309	PIN4	chrX	+	72186460	72186534	72181675	72181828	72196784	72196904	122511441176	1,0,1	354340300	33,32,41	223	149	0	0	0.999,1.0,0.999	0.878,0.877,0.83	0.138
ENSG00000157224	CLDN12	chr7	+	90412006	90412049	90405518	90405608	90412643	90415954	6,4,0	42,26,28	8,13,9	35,46,32	192	149	1.90038e-08	5.62875e-07	0.1,0.107,0.0	0.151,0.18,0.179	-0.101
ENSG00000125107	CNOT1	chr16	-	58624652	58624794	58623281	58623409	58629727	58629815	39,16,45	1,6,5	24,27,41	6,7,9	291	149	0.00200557	0.0200566	0.952,0.577,0.822	0.672,0.664,0.7	0.105
ENSG00000125107	CNOT1	chr16	-	58624672	58624794	58623281	58623409	58629727	58629825	28,13,37	1,6,5	15,15,24	6,7,9	271	149	7.5153e-05	0.00108628	0.939,0.544,0.803	0.579,0.541,0.595	0.19
ENSG00000166233	ARIH1	chr15	+	72496790	72496858	72474935	72475014	72544819	72544923	1,2,0	1,5,2	1,7,2	0,1,3	217	149	7.2135e-08	1.95667e-06	0.407,0.215,0.0	1.0,0.828,0.314	-0.507
ENSG00000197756	RPL37A	chr2	+	216520713	216520774	216499948	216500031	216529269	216529451	14,8,8	20,30,10	18,18,8	134127163	210	149	0	0	0.332,0.159,0.362	0.087,0.091,0.034	0.214
ENSG00000137878	GCOM1	chr15	+	57646136	57646669	57639439	57639545	57661449	57661533	1,2,0	0,0,2	0,0,0	5,1,6	298	149	0.00108917	0.0117344	1.0,1.0,0.0	0.0,0.0,0.0	0.667
ENSG00000140299	BNIP2	chr15	-	59668102	59668138	59663378	59664120	59668891	59668949	122112125	155146176	57,56,69	169177156	185	149	4.4309e-13	2.56067e-11	0.388,0.382,0.364	0.214,0.203,0.263	0.151
ENSG00000159433	STARD9	chr15	+	42673924	42673963	42669157	42669337	42674439	42674491	2,0,0	10,8,2	2,3,0	0,2,1	188	149	0.00285479	0.0272669	0.137,0.0,0.0	1.0,0.543,0.0	-0.469
ENSG00000215067	ALOX12-AS1	chr17	-	7009795	7009889	6880909	6881062	7012195	7012317	6,13,14	6,0,0	5,7,10	0,0,0	243	149	0.000780213	0.00877932	0.38,1.0,1.0	1.0,1.0,1.0	-0.207
ENSG00000215067	ALOX12-AS1	chr17	-	7010058	7010137	7009795	7009889	7012195	7012331	0,0,0	9,16,21	2,4,2	7,9,13	228	149	0.000202097	0.00264769	0.0,0.0,0.0	0.157,0.225,0.091	-0.158
ENSG00000198794	SCAMP5	chr15	+	75007587	75007728	74995555	74995673	75011791	75011846	2,4,2	3,14,4	0,1,1	12,4,13	290	149	0.000607437	0.00705978	0.255,0.128,0.204	0.0,0.114,0.038	0.145
ENSG00000183077	AFMID	chr17	+	78204655	78204741	78202702	78202751	78204827	78204852	15,11,12	20,14,17	9,6,10	1,7,1	235	149	0.00529492	0.0467195	0.322,0.333,0.309	0.851,0.352,0.864	-0.368
ENSG00000183077	AFMID	chr17	+	78204827	78204900	78190969	78191060	78205945	78206050	12,8,8	2,2,2	0,5,5	2,5,3	222	149	0.00107561	0.0116113	0.801,0.729,0.729	0.0,0.402,0.528	0.443
ENSG00000183077	AFMID	chr17	+	78204827	78204900	78202702	78202751	78205439	78205518	14,10,9	1,1,1	5,3,0	2,5,1	222	149	0.000577379	0.00675023	0.904,0.87,0.858	0.627,0.287,0.0	0.573
ENSG00000183077	AFMID	chr17	+	78204827	78204900	78202702	78202751	78205945	78206050	31,22,25	46,27,30	1,12,6	56,58,47	222	149	0	0	0.311,0.354,0.359	0.012,0.122,0.079	0.27
ENSG00000183077	AFMID	chr17	+	78205439	78205518	78190969	78191060	78205945	78206050	1,2,0	2,2,2	6,3,4	2,5,3	228	149	9.84768e-13	5.41689e-11	0.246,0.395,0.0	0.662,0.282,0.466	-0.256
ENSG00000183077	AFMID	chr17	+	78205439	78205518	78204827	78204900	78205945	78206050	2,2,0	20,14,19	5,3,4	1,10,8	228	149	1.3234e-06	2.81983e-05	0.061,0.085,0.0	0.766,0.164,0.246	-0.343
ENSG00000183077	AFMID	chr17	+	78205602	78205738	78205439	78205518	78205945	78206050	12,5,11	2,3,0	20,2,8	3,4,5	285	149	0.000822388	0.00918087	0.758,0.466,1.0	0.777,0.207,0.455	0.262
ENSG00000183077	AFMID	chr17	+	78205602	78205753	78205439	78205518	78205945	78206050	13,11,8	2,3,0	14,1,2	3,4,5	298	149	7.75861e-07	1.72156e-05	0.765,0.647,1.0	0.7,0.111,0.167	0.478
ENSG00000183077	AFMID	chr17	+	78205945	78206050	78202702	78202751	78206910	78207052	75,58,65	15,8,11	111113103	10,2,6	254	149	3.24675e-07	7.74188e-06	0.746,0.81,0.776	0.867,0.971,0.91	-0.139
ENSG00000163125	RPRD2	chr1	+	150441880	150441958	150440922	150441023	150443230	150443283	75,45,68	35,15,18	98,90,91	15,18,14	227	149	1.68527e-06	3.51065e-05	0.584,0.663,0.713	0.811,0.766,0.81	-0.142
ENSG00000161692	DBF4B	chr17	+	44709303	44709366	44708607	44708839	44722879	44723022	124,86,90	2,1,2	40,54,48	5,6,7	212	149	3.35475e-06	6.55173e-05	0.978,0.984,0.969	0.849,0.863,0.828	0.13
ENSG00000161692	DBF4B	chr17	+	44741335	44741452	44738378	44738424	44747082	44747191	76,92,70	11,0,2	74,59,48	7,4,12	266	149	0.000208488	0.00272197	0.795,1.0,0.951	0.856,0.892,0.691	0.102
ENSG00000180229	HERC2P3	chr15	-	20461191	20461342	20458231	20458447	20462342	20462446	6,0,1	2,3,5	0,0,0	1,1,4	298	149	0.000191667	0.00252682	0.6,0.0,0.091	0.0,0.0,0.0	0.23
ENSG00000180229	HERC2P3	chr15	-	20476924	20477056	20466194	20466370	20483402	20483517	47,22,16	6,0,8	4,3,7	0,0,1	281	149	0.000315913	0.00396249	0.806,1.0,0.515	1.0,1.0,0.788	-0.156
ENSG00000104081	BMF	chr15	-	40104242	40104340	40091786	40091888	40105794	40106086	11,7,17	0,6,3	5,8,3	2,0,0	247	149	0.00521904	0.0461313	1.0,0.413,0.774	0.601,1.0,1.0	-0.138
ENSG00000224078	SNHG14	chr15	+	24998365	24998486	24981774	24982437	24998969	24999078	11,4,5	1,0,1	4,8,12	2,7,1	270	149	9.69155e-09	3.00886e-07	0.859,1.0,0.734	0.525,0.387,0.869	0.271
ENSG00000224078	SNHG14	chr15	+	25079825	25080079	25078861	25078995	25081090	25081183	11,11,11	25,23,17	18,4,12	8,5,13	298	149	0.00458474	0.0412247	0.18,0.193,0.244	0.529,0.286,0.316	-0.171
ENSG00000224078	SNHG14	chr15	+	25105699	25105824	25103858	25103970	25107471	25107588	9,2,5	0,0,8	1,1,7	0,0,0	274	149	0.000355592	0.00439662	1.0,1.0,0.254	1.0,1.0,1.0	-0.249
ENSG00000177879	AP3S1	chr5	+	115852978	115853014	115841996	115842106	115870016	115870128	0,1,0	3,1,4	4,0,3	3,6,1	185	149	0.000128455	0.001762	0.0,0.446,0.0	0.518,0.0,0.707	-0.26
ENSG00000083223	TUT7	chr9	-	86318957	86319058	86317218	86317276	86319583	86319644	44,36,35	10,1,3	35,48,26	0,1,0	250	149	1.35261e-05	0.000232116	0.724,0.955,0.874	1.0,0.966,1.0	-0.138
ENSG00000072134	EPN2	chr17	+	19279857	19279980	19249370	19249526	19281954	19282077	3,0,7	0,6,0	2,0,0	0,1,1	272	149	0.00279953	0.0268021	1.0,0.0,1.0	1.0,0.0,0.0	0.333
ENSG00000072134	EPN2	chr17	+	19279861	19279980	19249370	19249526	19281954	19282077	3,0,8	0,6,0	2,0,0	0,1,1	268	149	0.00295831	0.0281113	1.0,0.0,1.0	1.0,0.0,0.0	0.333
ENSG00000072134	EPN2	chr17	+	19313104	19313279	19312051	19312144	19328710	19328762	258239282	4,2,0	81,79,104	3,11,5	298	149	7.30171e-12	3.58329e-10	0.97,0.984,1.0	0.931,0.782,0.912	0.11
ENSG00000072134	EPN2	chr17	+	19313122	19313279	19312051	19312144	19328710	19328887	195176207	4,2,0	53,56,80	3,11,5	298	149	1.69087e-13	1.02163e-11	0.961,0.978,1.0	0.898,0.718,0.889	0.145
ENSG00000072134	EPN2	chr17	+	19313125	19313279	19312051	19312144	19328710	19328887	154141167	4,2,0	40,46,75	3,11,5	298	149	5.20362e-13	2.97553e-11	0.951,0.972,1.0	0.87,0.676,0.882	0.165
ENSG00000115641	FHL2	chr2	-	105396646	105396697	105386360	105386540	105438398	105438513	16,24,31	3,5,10	15,16,10	0,0,0	200	149	1.18244e-07	3.07288e-06	0.799,0.781,0.698	1.0,1.0,1.0	-0.241
ENSG00000085224	ATRX	chrX	-	77693823	77693937	77688817	77688924	77696576	77696704	25,33,37	13,13,20	32,47,38	15,4,5	263	149	0.00486304	0.0433616	0.521,0.59,0.512	0.547,0.869,0.812	-0.202
ENSG00000085224	ATRX	chrX	-	77693823	77693937	77688817	77688927	77696576	77696704	47,27,56	18,8,9	56,69,57	7,2,10	263	149	0.000210765	0.00274631	0.597,0.657,0.779	0.819,0.951,0.764	-0.167
ENSG00000165795	NDRG2	chr14	-	21022863	21022905	21022391	21022497	21023240	21023321	3,3,0	0,1,4	53,54,60	94,98,90	191	149	0	0	1.0,0.701,0.0	0.305,0.301,0.342	0.251
ENSG00000165795	NDRG2	chr14	-	21024029	21024096	21022879	21023321	21025028	21025047	2,3,3	0,0,0	58,62,69	13,17,12	216	149	3.33067e-16	2.69909e-14	1.0,1.0,1.0	0.755,0.716,0.799	0.243
ENSG00000165795	NDRG2	chr14	-	21024029	21024139	21023240	21023321	21025028	21025061	2,2,3	0,0,0	38,49,52	13,17,12	259	149	4.4964e-14	2.92302e-12	1.0,1.0,1.0	0.627,0.624,0.714	0.345
ENSG00000105559	PLEKHA4	chr19	-	48857421	48857496	48854216	48854264	48858859	48859139	67,79,77	8,24,16	25,12,18	17,9,9	224	149	4.08878e-06	7.87187e-05	0.848,0.686,0.762	0.494,0.47,0.571	0.254
ENSG00000140043	PTGR2	chr14	+	73876997	73877168	73874022	73874214	73880054	73880176	52,40,13	0,0,0	38,29,41	0,7,2	298	149	6.45918e-05	0.000950695	1.0,1.0,1.0	1.0,0.674,0.911	0.138
ENSG00000133961	NUMB	chr14	-	73316389	73316422	73297210	73297285	73323129	73323204	134,68,107	78,82,115	35,32,27	86,66,64	182	149	1.02274e-12	5.59265e-11	0.584,0.404,0.432	0.25,0.284,0.257	0.21
ENSG00000135740	SLC9A5	chr16	+	67262211	67262289	67259819	67259946	67264351	67264522	6,5,6	3,4,6	3,3,11	0,0,0	227	149	4.12509e-10	1.58554e-08	0.568,0.451,0.396	1.0,1.0,1.0	-0.528
ENSG00000088298	EDEM2	chr20	-	35131641	35131783	35126250	35126375	35137879	35138005	59,55,43	3,12,8	36,25,23	2,0,1	291	149	5.99695e-05	0.000890671	0.91,0.701,0.733	0.902,1.0,0.922	-0.16
ENSG00000088298	EDEM2	chr20	-	35134737	35134949	35126250	35126375	35137879	35138005	111,82,82	3,12,8	68,50,43	2,0,1	298	149	1.86344e-05	0.000310296	0.949,0.774,0.837	0.944,1.0,0.956	-0.113
ENSG00000178150	ZNF114	chr19	+	48281551	48281689	48279730	48279808	48282370	48282405	1,0,0	6,5,4	6,0,2	5,11,3	287	149	0.000252234	0.00322952	0.08,0.0,0.0	0.384,0.0,0.257	-0.187
ENSG00000100813	ACIN1	chr14	-	23071124	23071186	23069475	23069617	23071426	23071538	75,94,96	66,75,88	258244204	166,111,84	211	149	2.73157e-07	6.6207e-06	0.445,0.47,0.435	0.523,0.608,0.632	-0.138
ENSG00000100813	ACIN1	chr14	-	23089981	23090101	23081747	23081836	23090521	23090633	28,28,37	108,70,77	99,69,110	134114101	269	149	1.49226e-10	6.11115e-09	0.126,0.181,0.21	0.29,0.251,0.376	-0.133
ENSG00000186104	CYP2R1	chr11	-	14880135	14880768	14879113	14879207	14885775	14885917	27,20,39	5,1,4	45,23,28	0,1,0	298	149	4.92572e-05	0.000747466	0.73,0.909,0.83	1.0,0.92,1.0	-0.15
ENSG00000205758	CRYZL1	chr21	-	33597279	33597401	33595130	33595528	33599149	33599248	67,43,33	0,0,0	61,58,54	6,3,2	271	149	8.49128e-06	0.00015285	1.0,1.0,1.0	0.848,0.914,0.937	0.1
ENSG00000166716	ZNF592	chr15	+	84764706	84764815	84748591	84748664	84782656	84784895	9,24,59	0,2,0	15,16,10	7,0,4	258	149	5.20973e-08	1.44077e-06	1.0,0.874,1.0	0.553,1.0,0.591	0.243
ENSG00000166716	ZNF592	chr15	+	84778182	84778312	84748591	84748664	84782656	84784895	43,72,47	0,2,0	44,35,30	7,0,4	279	149	6.21783e-07	1.40637e-05	1.0,0.951,1.0	0.77,1.0,0.8	0.127
ENSG00000100490	CDKL1	chr14	-	50332261	50332432	50326264	50330181	50338946	50339029	4,2,2	0,0,0	27,27,24	5,0,3	298	149	7.31923e-05	0.00106148	1.0,1.0,1.0	0.73,1.0,0.8	0.157
ENSG00000165819	METTL3	chr14	-	21500912	21501129	21499763	21499802	21503172	21503577	1,4,2	0,1,0	3,6,4	6,2,8	298	149	0	0	1.0,0.667,1.0	0.2,0.6,0.2	0.556
ENSG00000075413	MARK3	chr14	+	103438024	103438333	103428386	103428440	103451917	103451983	4,0,0	3,2,4	1,7,3	12,3,9	298	149	6.42754e-05	0.000946931	0.4,0.0,0.0	0.04,0.538,0.143	-0.107
ENSG00000075413	MARK3	chr14	+	103498501	103498528	103491538	103492034	103502881	103503172	82124103	19,15,28	128106121	77,71,75	176	149	0	0	0.785,0.875,0.757	0.585,0.558,0.577	0.232
ENSG00000075413	MARK3	chr14	+	103500155	103500200	103487180	103492034	103502881	103503071	21,17,23	19,15,28	41,40,49	77,71,75	194	149	2.83015e-05	0.000453166	0.459,0.465,0.387	0.29,0.302,0.334	0.128
ENSG00000075413	MARK3	chr14	+	103500155	103500200	103498501	103498528	103502881	103503071	82,62,80	58,97,86	132147126	106,84,88	194	149	8.79242e-06	0.000157878	0.521,0.329,0.417	0.489,0.573,0.524	-0.106
ENSG00000051341	POLQ	chr3	-	121473349	121473487	121471989	121472164	121476539	121476733	43,25,19	1,0,0	28,39,31	4,5,4	287	149	4.02346e-10	1.55474e-08	0.957,1.0,1.0	0.784,0.802,0.801	0.19
ENSG00000051341	POLQ	chr3	-	121540094	121540198	121539432	121539589	121541348	121541479	1,6,0	4,2,3	0,0,3	8,25,13	253	149	0.000180558	0.00239296	0.128,0.639,0.0	0.0,0.0,0.12	0.216
ENSG00000150433	TMEM218	chr11	-	125110490	125110549	125102733	125102809	125111586	125111616	0,2,3	4,5,5	8,2,2	4,4,2	208	149	2.7122e-06	5.39067e-05	0.0,0.223,0.301	0.589,0.264,0.417	-0.249
ENSG00000150433	TMEM218	chr11	-	125110643	125110746	125110490	125110549	125111538	125111579	3,4,4	2,1,0	5,9,6	4,2,4	252	149	9.70189e-11	4.09832e-09	0.47,0.703,1.0	0.425,0.727,0.47	0.184
ENSG00000139974	SLC38A6	chr14	+	61048150	61048297	61046106	61046167	61051786	61051931	4,0,3	0,2,0	3,2,7	0,3,6	296	149	0.0001746	0.002323	1.0,0.0,1.0	1.0,0.251,0.37	0.126
ENSG00000139974	SLC38A6	chr14	+	61052348	61052985	61052040	61052135	61078809	61078927	17,11,6	0,3,5	6,13,18	0,0,0	298	149	1.40546e-07	3.59078e-06	1.0,0.647,0.375	1.0,1.0,1.0	-0.326
ENSG00000140153	WDR20	chr14	+	102194937	102195120	102139843	102140172	102208602	102208683	44,63,49	1,0,0	70,79,60	4,1,9	298	149	5.48746e-08	1.51564e-06	0.957,1.0,1.0	0.897,0.975,0.769	0.105
ENSG00000100711	ZFYVE21	chr14	+	103726791	103726842	103715729	103715979	103728907	103728983	10,52,45	0,2,5	34,34,42	4,8,6	200	149	7.05098e-07	1.57565e-05	1.0,0.951,0.87	0.864,0.76,0.839	0.119
ENSG00000100938	GMPR2	chr14	+	24234106	24234241	24233478	24233598	24235736	24235820	3,1,2	85,58,70	19,16,24	75,45,64	284	149	0	0	0.018,0.009,0.015	0.117,0.157,0.164	-0.132
ENSG00000100578	KIAA0586	chr14	+	58459842	58459909	58458472	58458545	58460985	58461160	20,11,8	3,7,0	28,17,27	9,9,14	216	149	3.5471e-05	0.000556731	0.821,0.52,1.0	0.682,0.566,0.571	0.174
ENSG00000100578	KIAA0586	chr14	+	58540070	58540136	58512521	58512627	58547780	58548036	61,46,40	15,3,3	85,108,77	30,16,21	215	149	5.74059e-05	0.000858555	0.738,0.914,0.902	0.663,0.824,0.718	0.116
ENSG00000161642	ZNF385A	chr12	-	54371472	54371642	54370926	54371096	54373972	54374135	29,23,34	1,2,11	52,52,56	7,0,1	298	149	0.00403205	0.0368818	0.935,0.852,0.607	0.788,1.0,0.966	-0.12
ENSG00000054654	SYNE2	chr14	+	64215285	64215354	64214143	64214470	64216247	64216387	15,17,10	5,4,0	39,61,57	14,20,16	218	149	2.70397e-06	5.37597e-05	0.672,0.744,1.0	0.656,0.676,0.709	0.125
ENSG00000203485	INF2	chr14	+	104715283	104715340	104714202	104714856	104718794	104719603	71,73,65	40,36,42	60,25,41	133,70,87	206	149	0	0	0.562,0.595,0.528	0.246,0.205,0.254	0.327
ENSG00000165533	TTC8	chr14	+	88841424	88841514	88841036	88841196	88843805	88843850	42,39,19	17,14,7	32,33,34	26,19,29	239	149	5.3964e-05	0.00081193	0.606,0.635,0.629	0.434,0.52,0.422	0.165
ENSG00000100722	ZC3H14	chr14	+	88601923	88602083	88577984	88578140	88607242	88607363	8,12,11	22,20,12	10,12,8	35,34,31	298	149	0.00355523	0.0330358	0.154,0.231,0.314	0.125,0.15,0.114	0.103
ENSG00000100722	ZC3H14	chr14	+	88602827	88603045	88596733	88596808	88607242	88607363	6,11,15	27,19,29	6,3,6	49,38,36	298	149	3.63523e-07	8.58464e-06	0.1,0.224,0.205	0.058,0.038,0.077	0.119
ENSG00000126214	KLC1	chr14	+	103684985	103685036	103679308	103679518	103687080	103687211	9,4,2	23,10,21	28,18,13	40,26,30	200	149	6.76924e-08	1.8423e-06	0.226,0.23,0.066	0.343,0.34,0.244	-0.135
ENSG00000126214	KLC1	chr14	+	103684985	103685036	103679308	103679518	103693552	103693953	8,4,2	0,0,0	26,16,9	3,3,2	200	149	4.52681e-05	0.000694093	1.0,1.0,1.0	0.866,0.799,0.77	0.188
ENSG00000126214	KLC1	chr14	+	103684985	103685036	103679383	103679545	103687080	103687211	6,6,13	62,45,50	20,31,19	34,60,54	200	149	2.06479e-12	1.08972e-10	0.067,0.09,0.162	0.305,0.278,0.208	-0.157
ENSG00000126214	KLC1	chr14	+	103684985	103685036	103679383	103679545	103693552	103693953	5,6,13	0,0,1	18,29,15	0,1,7	200	149	0.000690913	0.00789599	1.0,1.0,0.906	1.0,0.956,0.615	0.112
ENSG00000126214	KLC1	chr14	+	103687080	103687211	103679383	103679518	103693552	103693688	25,10,19	0,0,0	38,32,31	3,3,2	280	149	0.000503513	0.00597375	1.0,1.0,1.0	0.871,0.85,0.892	0.129
ENSG00000126214	KLC1	chr14	+	103687080	103687211	103679383	103679518	103700654	103700727	50,34,43	15,8,18	77,52,66	40,24,35	280	149	0.000470156	0.00561984	0.639,0.693,0.56	0.506,0.536,0.501	0.116
ENSG00000126214	KLC1	chr14	+	103692358	103692425	103679383	103679518	103693552	103693634	27,19,19	0,0,0	31,15,27	3,3,2	216	149	0.000305943	0.00384857	1.0,1.0,1.0	0.877,0.775,0.903	0.148
ENSG00000126214	KLC1	chr14	+	103692358	103692425	103679397	103679545	103693552	103693634	29,21,24	0,0,1	30,15,27	0,1,7	216	149	0.000368038	0.00453071	1.0,1.0,0.943	1.0,0.912,0.727	0.101
ENSG00000126214	KLC1	chr14	+	103692359	103692425	103679383	103679518	103693552	103693837	27,19,19	0,0,0	30,15,27	3,3,2	215	149	0.000294644	0.00372444	1.0,1.0,1.0	0.874,0.776,0.903	0.149
ENSG00000198431	TXNRD1	chr12	+	104289465	104289542	104288894	104289040	104290992	104291104	8,4,10	36,34,24	1,1,1	13,21,26	226	149	2.2289e-05	0.000365066	0.128,0.072,0.216	0.048,0.03,0.025	0.104
ENSG00000092094	OSGEP	chr14	-	20451256	20451452	20449221	20449266	20451994	20452149	3,3,3	0,0,0	3,5,10	4,1,2	298	149	1.61414e-06	3.38175e-05	1.0,1.0,1.0	0.273,0.714,0.714	0.433
ENSG00000174652	ZNF266	chr19	-	9418761	9418895	9418504	9418631	9419050	9419299	20,9,13	15,8,2	2,4,1	0,1,0	283	149	4.47586e-05	0.000686766	0.412,0.372,0.774	1.0,0.678,1.0	-0.373
ENSG00000174652	ZNF266	chr19	-	9418765	9418895	9418504	9418631	9419216	9419299	13,7,11	1,4,5	1,0,7	22,18,21	279	149	0	0	0.874,0.483,0.54	0.024,0.0,0.151	0.574
ENSG00000174652	ZNF266	chr19	-	9433667	9433786	9420064	9420218	9434797	9434859	7,15,21	0,0,0	6,7,2	2,1,3	268	149	3.42721e-05	0.000540127	1.0,1.0,1.0	0.625,0.796,0.27	0.436
ENSG00000174652	ZNF266	chr19	-	9434064	9434235	9420064	9420218	9434797	9434859	2,3,5	0,0,0	10,4,10	2,1,3	298	149	7.33083e-05	0.00106245	1.0,1.0,1.0	0.714,0.667,0.625	0.331
ENSG00000174652	ZNF266	chr19	-	9434074	9434235	9420064	9420218	9434797	9434859	2,6,5	0,0,0	13,4,10	2,1,3	298	149	0.000142635	0.00193328	1.0,1.0,1.0	0.765,0.667,0.625	0.314
ENSG00000166801	FAM111A	chr11	+	59144537	59144896	59143496	59143695	59145826	59145856	14,16,20	0,8,7	16,8,20	0,0,2	298	149	1.24836e-05	0.00021628	1.0,0.5,0.588	1.0,1.0,0.833	-0.248
ENSG00000166801	FAM111A	chr11	+	59144808	59144896	59143496	59143695	59145826	59145856	13,13,18	0,8,7	14,8,19	0,0,2	237	149	7.27468e-06	0.000132675	1.0,0.505,0.618	1.0,1.0,0.857	-0.245
ENSG00000166801	FAM111A	chr11	+	59145826	59145856	59144537	59144896	59148835	59148953	6,10,19	0,0,0	5,4,14	3,7,5	179	149	1.80769e-09	6.30057e-08	1.0,1.0,1.0	0.581,0.322,0.7	0.466
ENSG00000088179	PTPN4	chr2	+	119881785	119881830	119877442	119877542	119882096	119882146	17,7,8	1,0,0	12,33,14	2,5,1	194	149	0.00117273	0.0125577	0.929,1.0,1.0	0.822,0.835,0.915	0.119
ENSG00000119684	MLH3	chr14	-	75039910	75040015	75038339	75038412	75041614	75041700	29,39,40	0,5,8	49,34,55	12,17,25	254	149	9.81748e-12	4.70437e-10	1.0,0.821,0.746	0.705,0.54,0.563	0.253
ENSG00000119630	PGF	chr14	-	74946212	74946275	74941833	74942733	74946378	74946408	13,21,39	27,35,34	26,28,17	10,11,18	212	149	0.000979703	0.0106967	0.253,0.297,0.446	0.646,0.641,0.399	-0.23
ENSG00000143258	USP21	chr1	+	161160328	161160506	161159520	161159678	161160619	161160992	22,26,39	6,33,26	39,24,51	79,80,62	298	149	5.78066e-11	2.53481e-09	0.647,0.283,0.429	0.198,0.13,0.291	0.247
ENSG00000143258	USP21	chr1	+	161160365	161160506	161159449	161159678	161160619	161161240	25,29,43	6,33,26	45,37,71	79,80,62	290	149	2.28511e-07	5.61551e-06	0.682,0.311,0.459	0.226,0.192,0.37	0.221
ENSG00000204116	CHIC1	chrX	+	73679653	73679713	73679325	73679382	73680954	73681116	30,18,30	2,8,0	16,5,13	0,0,0	209	149	3.20347e-05	0.000508393	0.914,0.616,1.0	1.0,1.0,1.0	-0.157
ENSG00000070371	CLTCL1	chr22	-	19187557	19187728	19183389	19183611	19191303	19191435	3,6,6	0,0,1	7,8,7	1,3,2	298	149	7.11647e-05	0.0010353	1.0,1.0,0.75	0.778,0.571,0.636	0.255
ENSG00000070371	CLTCL1	chr22	-	19187980	19188091	19183389	19183611	19191303	19191435	5,4,8	0,0,1	11,3,12	1,3,2	260	149	0.000330139	0.00411791	1.0,1.0,0.821	0.863,0.364,0.775	0.273
ENSG00000070371	CLTCL1	chr22	-	19235695	19235869	19234508	19234706	19239274	19239388	19,18,14	0,0,0	16,28,21	6,0,1	298	149	0.000969097	0.0106004	1.0,1.0,1.0	0.571,1.0,0.913	0.172
ENSG00000056998	GYG2	chrX	+	2843212	2843354	2830060	2830195	2853979	2854154	10,24,21	0,1,1	53,39,49	8,6,14	291	149	0	0	1.0,0.925,0.915	0.772,0.769,0.642	0.219
ENSG00000056998	GYG2	chrX	+	2875809	2875914	2861521	2861722	2881051	2881091	10,16,16	0,0,0	49,43,41	2,10,2	254	149	2.26409e-05	0.000370086	1.0,1.0,1.0	0.935,0.716,0.923	0.142
ENSG00000056998	GYG2	chrX	+	2877199	2877307	2861521	2861722	2881051	2882818	19,16,17	0,0,0	30,44,25	2,10,2	257	149	2.63753e-06	5.25779e-05	1.0,1.0,1.0	0.897,0.718,0.879	0.169
ENSG00000183963	SMTN	chr22	+	31099064	31099179	31098666	31098840	31099744	31099896	32,42,60	5,5,4	81,72,49	4,1,1	264	149	0.00472526	0.0423011	0.783,0.826,0.894	0.92,0.976,0.965	-0.119
ENSG00000106723	SPIN1	chr9	+	88416643	88416766	88389370	88389410	88418777	88418951	4,4,1	2,0,4	2,7,4	0,0,0	272	149	4.59946e-08	1.2829e-06	0.523,1.0,0.12	1.0,1.0,1.0	-0.452
ENSG00000106723	SPIN1	chr9	+	88416643	88416766	88415606	88415699	88418849	88418951	5,3,4	4,0,2	3,2,0	2,4,3	272	149	0.000560841	0.00659123	0.406,1.0,0.523	0.451,0.215,0.0	0.421
ENSG00000106723	SPIN1	chr9	+	88418777	88418951	88415606	88415699	88426381	88426591	29,29,42	0,1,0	16,22,22	7,1,3	298	149	1.71644e-08	5.11654e-07	1.0,0.935,1.0	0.533,0.917,0.786	0.233
ENSG00000106723	SPIN1	chr9	+	88418849	88418951	88415606	88415699	88426381	88426591	18,19,29	0,1,0	12,21,18	7,1,3	251	149	3.55692e-08	1.00766e-06	1.0,0.919,1.0	0.504,0.926,0.781	0.236
ENSG00000106723	SPIN1	chr9	+	88448940	88448989	88388429	88388538	88468371	88468605	5,7,0	0,3,1	2,4,6	0,0,0	198	149	0.00459232	0.0412814	1.0,0.637,0.0	1.0,1.0,1.0	-0.454
ENSG00000115137	DNAJC27	chr2	-	24951393	24951554	24943641	24947748	24957042	24957165	8,9,10	0,1,0	7,2,2	4,6,2	298	149	0	0	1.0,0.818,1.0	0.467,0.143,0.333	0.625
ENSG00000140025	EFCAB11	chr14	-	89950096	89950138	89932525	89932627	89953905	89954001	17,6,13	0,0,0	20,18,13	3,7,6	191	149	8.61102e-08	2.30121e-06	1.0,1.0,1.0	0.839,0.667,0.628	0.289
ENSG00000126777	KTN1	chr14	+	55601756	55601880	55580253	55580354	55612018	55612571	62,94,82	22,66,80	106,73,46	173120182	273	149	0	0	0.606,0.437,0.359	0.251,0.249,0.121	0.26
ENSG00000126777	KTN1	chr14	+	55663954	55664041	55661273	55661612	55667240	55667330	242171201	236140188	508457480	194166143	236	149	0	0	0.393,0.435,0.403	0.623,0.635,0.679	-0.235
ENSG00000126777	KTN1	chr14	+	55673171	55673255	55672928	55673012	55675834	55675918	413327301	246157214	388311278	533454467	233	149	0	0	0.518,0.571,0.474	0.318,0.305,0.276	0.221
ENSG00000203875	SNHG5	chr6	-	85677790	85677875	85677423	85677492	85677953	85678032	87,65,86	9,5,3	440379346	88,66,67	234	149	0	0	0.86,0.892,0.948	0.761,0.785,0.767	0.129
ENSG00000203875	SNHG5	chr6	-	85677794	85677868	85677423	85677492	85677953	85678032	61,41,28	9,5,3	202155127	88,66,67	223	149	0	0	0.819,0.846,0.862	0.605,0.611,0.559	0.251
ENSG00000203875	SNHG5	chr6	-	85677794	85677899	85677423	85677492	85677953	85678032	71,42,30	9,5,3	207158135	88,66,67	254	149	0	0	0.822,0.831,0.854	0.58,0.584,0.542	0.267
ENSG00000176261	ZBTB8OS	chr1	-	32631826	32631879	32627507	32627544	32633644	32633727	131,82,96	39,23,41	94,57,64	37,45,44	202	149	0.000698531	0.00796348	0.712,0.725,0.633	0.652,0.483,0.518	0.139
ENSG00000176261	ZBTB8OS	chr1	-	32631826	32631879	32627507	32627544	32634767	32634792	38,27,27	9,5,4	27,22,29	28,19,14	202	149	1.91259e-11	8.85193e-10	0.757,0.799,0.833	0.416,0.461,0.604	0.303
ENSG00000176261	ZBTB8OS	chr1	-	32631826	32631879	32627507	32627544	32650432	32650525	37,27,30	2,4,4	26,23,26	8,4,8	202	149	3.77373e-05	0.000588047	0.932,0.833,0.847	0.706,0.809,0.706	0.13
ENSG00000176261	ZBTB8OS	chr1	-	32633950	32634072	32627507	32627544	32634767	32634792	175186167	9,5,4	137119141	28,19,14	271	149	0	0	0.914,0.953,0.958	0.729,0.775,0.847	0.158
ENSG00000176261	ZBTB8OS	chr1	-	32633950	32634072	32627507	32627544	32650428	32650554	2,2,9	0,1,0	1,3,2	3,1,1	271	149	3.47002e-05	0.000545949	1.0,0.524,1.0	0.155,0.623,0.524	0.407
ENSG00000176261	ZBTB8OS	chr1	-	32633950	32634110	32627507	32627544	32634767	32634792	45,74,68	9,5,4	68,50,32	28,19,14	298	149	0	0	0.714,0.881,0.895	0.548,0.568,0.533	0.28
ENSG00000176261	ZBTB8OS	chr1	-	32634701	32634792	32627507	32627544	32650432	32650525	15,12,17	2,4,4	7,9,6	8,4,8	240	149	1.31403e-05	0.00022645	0.823,0.651,0.725	0.352,0.583,0.318	0.315
ENSG00000176261	ZBTB8OS	chr1	-	32634701	32634792	32633950	32634072	32650432	32650525	31,24,45	7,3,10	23,20,17	6,14,8	240	149	0.00172578	0.0176557	0.733,0.832,0.736	0.704,0.47,0.569	0.186
ENSG00000176261	ZBTB8OS	chr1	-	32634701	32634792	32633950	32634110	32650432	32650525	22,15,20	12,16,21	9,14,6	24,15,23	240	149	0.000727389	0.00825486	0.532,0.368,0.372	0.189,0.367,0.139	0.192
ENSG00000100600	LGMN	chr14	-	92704639	92704707	92703808	92704361	92709671	92709872	55,56,62	5,3,0	84,79,88	7,12,15	217	149	5.00489e-13	2.87198e-11	0.883,0.928,1.0	0.892,0.819,0.801	0.1
ENSG00000140105	WARS1	chr14	-	100374135	100374179	100369086	100369258	100375282	100375347	0,1,0	80,103,94	12,14,14	57,44,30	193	149	0	0	0.0,0.007,0.0	0.14,0.197,0.265	-0.198
ENSG00000140105	WARS1	chr14	-	100374135	100374220	100369086	100369258	100375282	100375344	0,1,0	80,103,94	30,27,27	57,44,30	234	149	0	0	0.0,0.006,0.0	0.251,0.281,0.364	-0.297
ENSG00000140105	WARS1	chr14	-	100374135	100374244	100361707	100361921	100375282	100375347	0,0,0	17,21,22	42,15,18	13,11,14	258	149	0	0	0.0,0.0,0.0	0.651,0.441,0.426	-0.506
ENSG00000140105	WARS1	chr14	-	100374135	100374244	100369086	100369258	100375282	100375347	0,1,0	80,103,94	77,57,53	57,44,30	258	149	0	0	0.0,0.006,0.0	0.438,0.428,0.505	-0.455
ENSG00000140105	WARS1	chr14	-	100374135	100374244	100369086	100369258	100376259	100376334	0,1,0	58,77,84	36,42,35	75,65,63	258	149	0	0	0.0,0.007,0.0	0.217,0.272,0.243	-0.242
ENSG00000140105	WARS1	chr14	-	100374135	100374265	100361707	100361921	100375282	100375333	0,0,0	17,21,22	19,30,14	13,11,14	279	149	0	0	0.0,0.0,0.0	0.438,0.593,0.348	-0.46
ENSG00000140105	WARS1	chr14	-	100374135	100374265	100369086	100369258	100375282	100375333	0,1,0	80,103,94	67,75,58	57,44,30	279	149	0	0	0.0,0.005,0.0	0.386,0.477,0.508	-0.455
ENSG00000140105	WARS1	chr14	-	100374135	100374265	100369086	100369258	100376259	100376285	0,1,0	58,77,84	53,42,41	75,65,63	279	149	0	0	0.0,0.007,0.0	0.274,0.257,0.258	-0.261
ENSG00000140105	WARS1	chr14	-	100375282	100375350	100361707	100361921	100376259	100376307	8,13,15	16,20,18	10,3,7	30,37,29	217	149	1.87613e-06	3.86345e-05	0.256,0.309,0.364	0.186,0.053,0.142	0.183
ENSG00000140105	WARS1	chr14	-	100375282	100375350	100369086	100369258	100375510	100376251	46,58,67	0,0,1	26,18,16	4,1,5	217	149	4.99946e-07	1.14836e-05	1.0,1.0,0.979	0.817,0.925,0.687	0.183
ENSG00000140105	WARS1	chr14	-	100375282	100375350	100369086	100369258	100376259	100376307	46,58,67	58,77,84	26,18,16	75,65,63	217	149	3.48378e-11	1.56129e-09	0.353,0.341,0.354	0.192,0.16,0.148	0.183
ENSG00000140105	WARS1	chr14	-	100375282	100375403	100369086	100369258	100376259	100376311	78,93,92	58,77,84	50,36,27	75,65,63	270	149	1.10687e-09	3.99042e-08	0.426,0.4,0.377	0.269,0.234,0.191	0.17
ENSG00000140105	WARS1	chr14	-	100375282	100375406	100361707	100361921	100376259	100376285	16,19,24	16,20,18	19,14,21	30,37,29	273	149	0.000515088	0.0061009	0.353,0.341,0.421	0.257,0.171,0.283	0.135
ENSG00000140105	WARS1	chr14	-	100375282	100375406	100369086	100369258	100375510	100375744	78,91,92	0,0,1	52,43,27	4,1,5	273	149	9.18795e-06	0.000164255	1.0,1.0,0.98	0.876,0.959,0.747	0.133
ENSG00000140105	WARS1	chr14	-	100375282	100375406	100369086	100369258	100376259	100376285	78,96,94	58,77,84	61,46,37	75,65,63	273	149	5.77424e-06	0.000107112	0.423,0.405,0.379	0.307,0.279,0.243	0.126
ENSG00000070269	TMEM260	chr14	+	56617182	56617297	56615450	56616027	56618593	56618763	22,8,8	0,0,0	32,27,15	3,1,6	264	149	1.6621e-05	0.000279767	1.0,1.0,1.0	0.858,0.938,0.585	0.206
ENSG00000070269	TMEM260	chr14	+	56618593	56618763	56615943	56616027	56625381	56625530	5,1,5	0,6,0	7,1,15	0,0,0	298	149	0.000675438	0.00773953	1.0,0.077,1.0	1.0,1.0,1.0	-0.308
ENSG00000165948	IFI27L1	chr14	+	94097494	94097678	94096855	94096965	94101813	94101975	9,2,10	0,0,0	0,2,1	6,1,2	298	149	1.21791e-13	7.51217e-12	1.0,1.0,1.0	0.0,0.5,0.2	0.767
ENSG00000165948	IFI27L1	chr14	+	94100738	94100771	94096840	94096965	94101813	94101975	109,88,110	0,0,0	33,24,25	6,1,2	182	149	0.000103363	0.00145116	1.0,1.0,1.0	0.818,0.952,0.911	0.106
ENSG00000165948	IFI27L1	chr14	+	94100738	94100771	94096840	94096965	94102476	94102709	28,29,29	1,0,2	10,6,10	4,1,5	182	149	1.13849e-07	2.96696e-06	0.958,1.0,0.922	0.672,0.831,0.621	0.252
ENSG00000165948	IFI27L1	chr14	+	94101813	94101975	94096840	94096965	94102476	94102536	29,31,43	1,0,2	44,26,19	4,1,5	298	149	9.69566e-06	0.000172478	0.935,1.0,0.915	0.846,0.929,0.655	0.14
ENSG00000165948	IFI27L1	chr14	+	94101813	94102059	94096886	94096965	94102476	94102641	18,6,9	1,0,2	6,1,4	4,1,5	298	149	3.28626e-14	2.16663e-12	0.9,1.0,0.692	0.429,0.333,0.286	0.515
ENSG00000080823	MOK	chr14	-	102265822	102265912	102251916	102251995	102283477	102283592	4,4,6	3,2,5	5,4,0	6,9,7	239	149	0.00244699	0.023848	0.454,0.555,0.428	0.342,0.217,0.0	0.293
ENSG00000080823	MOK	chr14	-	102265822	102265912	102263545	102263616	102283477	102283592	12,20,12	7,7,0	9,9,10	8,15,4	239	149	0.000162794	0.00217749	0.517,0.64,1.0	0.412,0.272,0.609	0.288
ENSG00000080823	MOK	chr14	-	102278605	102278694	102251916	102251995	102283477	102283592	2,0,0	3,2,5	7,5,4	6,9,7	238	149	8.65974e-15	6.03335e-13	0.294,0.0,0.0	0.422,0.258,0.263	-0.216
ENSG00000080823	MOK	chr14	-	102278605	102278694	102265822	102265912	102283477	102283592	1,2,0	4,8,9	7,5,4	7,5,1	238	149	5.44009e-15	3.86045e-13	0.135,0.135,0.0	0.385,0.385,0.715	-0.405
ENSG00000197568	HHLA3	chr1	+	70366932	70366984	70366443	70366537	70367616	70367723	9,17,11	25,16,24	9,7,1	26,18,21	201	149	0.00513998	0.0454943	0.211,0.441,0.254	0.204,0.224,0.034	0.148
ENSG00000170889	RPS9	chr19	+	54206552	54206724	54201486	54201609	54207397	54207522	24,23,27	31,30,24	18,19,13	62,48,43	298	149	2.59561e-09	8.7971e-08	0.279,0.277,0.36	0.127,0.165,0.131	0.164
ENSG00000198668	CALM1	chr14	+	90398990	90399087	90397055	90397154	90400064	90400095	12,3,4	1,0,1	7,7,8	3,9,3	246	149	0	0	0.879,1.0,0.708	0.586,0.32,0.618	0.354
ENSG00000198668	CALM1	chr14	+	90398990	90399087	90398261	90398488	90400064	90400095	12,5,5	0,2,1	7,7,9	2,2,4	246	149	1.38222e-07	3.53419e-06	1.0,0.602,0.752	0.679,0.679,0.577	0.14
ENSG00000130349	MTRES1	chr6	+	107030024	107030107	107028198	107028271	107039748	107040230	7,9,10	31,23,32	2,11,1	40,52,35	232	149	0.000149356	0.00201515	0.127,0.201,0.167	0.031,0.12,0.018	0.109
ENSG00000187790	FANCM	chr14	+	45140631	45140709	45137068	45137241	45148836	45148995	7,9,11	1,0,0	11,6,14	3,2,2	227	149	0.000352427	0.00436246	0.821,1.0,1.0	0.706,0.663,0.821	0.21
ENSG00000214530	STARD10	chr11	-	72757766	72757884	72755700	72755753	72758529	72758633	109,68,80	1,0,1	49,62,38	4,13,2	267	149	5.12923e-14	3.31454e-12	0.984,1.0,0.978	0.872,0.727,0.914	0.15
ENSG00000119661	DNAL1	chr14	+	73651166	73651327	73645016	73645042	73653169	73653215	2,0,0	10,3,5	4,5,7	8,6,4	298	149	3.61933e-13	2.11548e-11	0.091,0.0,0.0	0.2,0.294,0.467	-0.29
ENSG00000081177	EXD2	chr14	+	69203916	69204000	69191528	69191591	69209423	69209803	20,16,24	1,0,2	54,36,40	7,5,5	233	149	0.00445124	0.0401853	0.927,1.0,0.885	0.831,0.822,0.836	0.108
ENSG00000081177	EXD2	chr14	+	69203916	69204000	69191765	69192039	69209423	69209803	6,8,12	0,0,0	46,24,26	2,6,6	233	149	6.76532e-06	0.000124151	1.0,1.0,1.0	0.936,0.719,0.735	0.203
ENSG00000127990	SGCE	chr7	-	94621848	94621995	94618757	94618956	94622545	94622626	5,4,1	3,2,2	0,0,0	2,4,2	296	149	3.6511e-07	8.61419e-06	0.456,0.502,0.201	0.0,0.0,0.0	0.386
ENSG00000196295	GARS1-DT	chr7	-	30551317	30551479	30548358	30550781	30561465	30562128	0,0,0	1,3,3	5,4,0	0,3,5	298	149	0.000404846	0.00493251	0.0,0.0,0.0	1.0,0.4,0.0	-0.467
ENSG00000196295	GARS1-DT	chr7	-	30561465	30562128	30550635	30550781	30563730	30563998	23,14,9	3,3,1	2,14,8	0,0,0	298	149	0.000106785	0.00149244	0.793,0.7,0.818	1.0,1.0,1.0	-0.23
ENSG00000196295	GARS1-DT	chr7	-	30563730	30563998	30550635	30550781	30568832	30568989	22,13,15	2,3,0	16,16,19	0,0,0	298	149	0.00104209	0.0113057	0.846,0.684,1.0	1.0,1.0,1.0	-0.157
ENSG00000196295	GARS1-DT	chr7	-	30579005	30579128	30566421	30568989	30579230	30579314	0,0,3	4,1,0	14,9,5	0,1,0	272	149	0	0	0.0,0.0,1.0	1.0,0.831,1.0	-0.61
ENSG00000196295	GARS1-DT	chr7	-	30579005	30579128	30576563	30578091	30579230	30579314	3,3,6	5,4,9	26,18,9	8,12,7	272	149	1.87529e-05	0.000312099	0.247,0.291,0.268	0.64,0.451,0.413	-0.233
ENSG00000196295	GARS1-DT	chr7	-	30579230	30579314	30566421	30568989	30585329	30585456	5,10,5	1,0,0	13,8,10	4,5,4	233	149	3.07532e-14	2.04204e-12	0.762,1.0,1.0	0.675,0.506,0.615	0.322
ENSG00000196295	GARS1-DT	chr7	-	30584710	30584808	30568801	30568989	30585329	30585459	3,9,1	1,0,0	7,12,8	4,5,4	247	149	1.9984e-15	1.49302e-13	0.644,1.0,1.0	0.514,0.591,0.547	0.331
ENSG00000172775	PSME3IP1	chr16	-	57174168	57174286	57173727	57173869	57185544	57185822	24,25,19	4,2,3	19,12,13	6,9,4	267	149	1.33699e-05	0.000230043	0.77,0.875,0.779	0.639,0.427,0.645	0.238
ENSG00000172775	PSME3IP1	chr16	-	57174619	57174688	57173727	57173869	57178501	57178852	8,3,5	11,6,13	1,2,0	5,10,4	218	149	0.00217146	0.0215074	0.332,0.255,0.208	0.12,0.12,0.0	0.185
ENSG00000172775	PSME3IP1	chr16	-	57174619	57174688	57173727	57173869	57185544	57185822	6,3,8	4,2,3	1,2,0	6,9,4	218	149	9.97219e-10	3.62121e-08	0.506,0.506,0.646	0.102,0.132,0.0	0.475
ENSG00000172775	PSME3IP1	chr16	-	57174619	57174688	57173727	57173869	57186030	57186116	8,4,8	27,37,32	1,2,0	28,25,23	218	149	7.3051e-05	0.0010599	0.168,0.069,0.146	0.024,0.052,0.0	0.102
ENSG00000172775	PSME3IP1	chr16	-	57175538	57175700	57174168	57174286	57185820	57186039	10,6,2	10,13,8	0,0,0	13,9,12	298	149	3.83404e-10	1.48419e-08	0.333,0.188,0.111	0.0,0.0,0.0	0.211
ENSG00000172775	PSME3IP1	chr16	-	57175538	57175700	57174619	57174688	57185820	57186039	3,4,3	6,0,3	0,0,0	3,1,1	298	149	1.33122e-07	3.42261e-06	0.2,1.0,0.333	0.0,0.0,0.0	0.511
ENSG00000172775	PSME3IP1	chr16	-	57178501	57178852	57174619	57174688	57186030	57186064	2,0,0	2,3,3	1,1,1	0,0,0	298	149	2.77556e-15	2.04083e-13	0.333,0.0,0.0	1.0,1.0,1.0	-0.889
ENSG00000172775	PSME3IP1	chr16	-	57178501	57178852	57175538	57175700	57185820	57186039	8,10,14	3,4,2	6,8,11	0,0,0	298	149	2.25714e-07	5.55307e-06	0.571,0.556,0.778	1.0,1.0,1.0	-0.365
ENSG00000172775	PSME3IP1	chr16	-	57178709	57178852	57175538	57175700	57185820	57186039	7,10,13	3,4,2	6,8,11	0,0,0	292	149	1.7536e-07	4.40248e-06	0.544,0.561,0.768	1.0,1.0,1.0	-0.376
ENSG00000119725	ZNF410	chr14	+	73922065	73922206	73920145	73921105	73923394	73923522	94,75,78	34,25,25	148195169	18,22,21	290	149	5.10703e-15	3.62805e-13	0.587,0.607,0.616	0.809,0.82,0.805	-0.208
ENSG00000089775	ZBTB25	chr14	-	64499440	64499563	64490360	64490540	64502900	64503127	1,3,11	7,0,0	3,10,11	4,3,3	272	149	5.12496e-05	0.000775301	0.073,1.0,1.0	0.291,0.646,0.668	0.156
ENSG00000186469	GNG2	chr14	+	51913008	51913128	51860641	51860790	51950649	51950765	4,1,11	16,30,40	6,10,8	15,4,12	269	149	7.43467e-05	0.00107558	0.122,0.018,0.132	0.181,0.581,0.27	-0.253
ENSG00000005893	LAMP2	chrX	-	120439075	120439293	120431247	120431462	120441729	120441894	550352332	561481521	134131162	107,84,108	298	149	1.15128e-10	4.80854e-09	0.329,0.268,0.242	0.385,0.438,0.429	-0.138
ENSG00000165501	LRR1	chr14	+	49601541	49601649	49600411	49600697	49602369	49602468	5,0,1	1,1,1	0,0,1	4,3,7	257	149	1.61373e-05	0.000272684	0.744,0.0,0.367	0.0,0.0,0.076	0.345
ENSG00000165501	LRR1	chr14	+	49607399	49608121	49602369	49602468	49614255	49614671	144105159	144122133	140114126	191220230	298	149	4.11341e-10	1.58198e-08	0.333,0.301,0.374	0.268,0.206,0.215	0.106
ENSG00000180822	PSMG4	chr6	+	3264208	3264325	3263683	3263759	3267590	3267781	28,43,64	73111122	16,9,12	102,84,84	266	149	6.82898e-13	3.8508e-11	0.177,0.178,0.227	0.081,0.057,0.074	0.123
ENSG00000100890	PRORP	chr14	+	35123504	35124231	35122758	35122910	35126734	35126782	78,56,65	0,4,3	101,89,108	10,22,13	298	149	0	0	1.0,0.875,0.915	0.835,0.669,0.806	0.16
ENSG00000100890	PRORP	chr14	+	35126734	35126782	35122721	35122910	35127478	35127611	27,38,34	1,2,4	66,56,73	11,18,11	197	149	5.18252e-13	2.96607e-11	0.953,0.935,0.865	0.819,0.702,0.834	0.133
ENSG00000188501	LCTL	chr15	-	66557981	66558036	66557721	66557883	66561005	66561101	17,15,18	0,0,0	33,18,21	1,5,1	204	149	0.00267081	0.0257249	1.0,1.0,1.0	0.96,0.724,0.939	0.126
ENSG00000188501	LCTL	chr15	-	66561005	66561101	66557981	66558036	66561186	66561315	23,17,13	0,4,2	37,25,15	0,0,0	245	149	5.58745e-05	0.000838543	1.0,0.721,0.798	1.0,1.0,1.0	-0.16
ENSG00000244306	DUXAP10	chr14	-	19331834	19331972	19307020	19307111	19333701	19333813	3,0,1	1,2,0	4,4,8	0,0,0	287	149	0.000230781	0.00297556	0.609,0.0,1.0	1.0,1.0,1.0	-0.464
ENSG00000244306	DUXAP10	chr14	-	19333701	19333813	19307020	19307111	19337579	19337672	1,3,3	0,2,1	3,4,3	4,0,3	261	149	8.42993e-06	0.000151956	1.0,0.461,0.631	0.3,1.0,0.363	0.143
ENSG00000244306	DUXAP10	chr14	-	19333933	19334081	19333701	19333813	19337579	19337669	1,1,2	1,3,3	13,23,14	6,7,4	297	149	0	0	0.334,0.143,0.251	0.521,0.622,0.637	-0.351
ENSG00000156170	NDUFAF6	chr8	+	94980854	94980973	94957994	94958179	95031994	95032098	1,2,3	1,0,1	0,2,5	4,2,0	268	149	1.93264e-05	0.000320512	0.357,1.0,0.625	0.0,0.357,1.0	0.208
ENSG00000215883	CYB5RL	chr1	-	54190737	54190896	54187651	54187739	54195418	54195436	5,6,4	2,1,1	7,15,3	8,4,5	298	149	9.39836e-07	2.05573e-05	0.556,0.75,0.667	0.304,0.652,0.231	0.262
ENSG00000215883	CYB5RL	chr1	-	54190747	54190896	54187651	54187739	54195418	54195681	8,12,13	2,1,1	11,19,10	8,4,5	298	149	3.33067e-16	2.69909e-14	0.667,0.857,0.867	0.407,0.704,0.5	0.26
ENSG00000118894	EEF2KMT	chr16	-	5090083	5090349	5089106	5089256	5090431	5090565	79,60,49	0,0,0	109,92,86	5,3,8	298	149	7.47343e-09	2.36882e-07	1.0,1.0,1.0	0.916,0.939,0.843	0.101
ENSG00000118894	EEF2KMT	chr16	-	5097279	5097353	5095451	5095514	5097643	5097766	11,11,2	51,73,69	39,24,27	58,72,108	223	149	3.28948e-12	1.68947e-10	0.126,0.091,0.019	0.31,0.182,0.143	-0.133
ENSG00000005810	MYCBP2	chr13	-	77118339	77118495	77097369	77099013	77121372	77121495	9,12,6	16,13,16	27,22,24	18,32,17	298	149	0.000951185	0.0104255	0.22,0.316,0.158	0.429,0.256,0.414	-0.135
ENSG00000005810	MYCBP2	chr13	-	77126317	77126542	77125335	77125468	77139195	77139336	43,30,34	0,1,3	47,47,45	6,6,5	298	149	0.00270486	0.0260067	1.0,0.938,0.85	0.797,0.797,0.818	0.125
ENSG00000005810	MYCBP2	chr13	-	77233155	77233263	77225434	77225554	77243058	77243160	22,18,29	3,1,0	23,24,20	2,7,6	257	149	1.45994e-13	8.90374e-12	0.81,0.913,1.0	0.87,0.665,0.659	0.176
ENSG00000136098	NEK3	chr13	-	52141019	52141069	52136799	52136902	52143915	52143987	2,6,9	0,0,0	3,3,8	27,18,13	199	149	0	0	1.0,1.0,1.0	0.077,0.111,0.315	0.832
ENSG00000172915	NBEA	chr13	+	35168986	35168995	35164355	35164509	35171271	35171452	2,0,0	3,5,5	1,1,6	3,5,4	158	149	4.5904e-06	8.72914e-05	0.386,0.0,0.0	0.239,0.159,0.586	-0.199
ENSG00000139618	BRCA2	chr13	+	32344557	32344653	32336264	32341196	32346826	32346896	19,12,7	2,2,0	26,27,23	9,6,3	245	149	0	0	0.852,0.785,1.0	0.637,0.732,0.823	0.148
ENSG00000244754	N4BP2L2	chr13	-	32527457	32527532	32522181	32522270	32537005	32537027	6,2,4	0,0,6	2,3,1	0,0,0	224	149	0.000802086	0.00898969	1.0,1.0,0.307	1.0,1.0,1.0	-0.231
ENSG00000244754	N4BP2L2	chr13	-	32536932	32537027	32527407	32527532	32538682	32538729	19,27,27	3,3,0	14,28,14	10,3,2	244	149	1.92752e-05	0.000319892	0.795,0.846,1.0	0.461,0.851,0.81	0.173
ENSG00000138606	SHF	chr15	-	45171882	45172002	45167213	45168133	45175218	45175425	2,2,3	1,0,0	3,9,6	5,6,2	269	149	6.66134e-16	5.23518e-14	0.526,1.0,1.0	0.249,0.454,0.624	0.4
ENSG00000138606	SHF	chr15	-	45171882	45172078	45167833	45168133	45175218	45175326	2,4,3	1,0,0	5,9,6	5,6,2	298	149	1.11022e-16	9.28606e-15	0.5,1.0,1.0	0.333,0.429,0.6	0.379
ENSG00000137941	TTLL7	chr1	-	83952186	83952387	83951844	83951976	83998930	83999092	15,10,17	6,3,5	19,22,17	1,1,3	298	149	0.000363969	0.00448486	0.556,0.625,0.63	0.905,0.917,0.739	-0.25
ENSG00000032742	IFT88	chr13	+	20589810	20589867	20582956	20583019	20590966	20591020	29,7,23	4,7,4	30,34,17	4,3,2	206	149	0.00293609	0.0279444	0.84,0.42,0.806	0.844,0.891,0.86	-0.176
ENSG00000032742	IFT88	chr13	+	20615792	20615879	20605034	20605105	20625749	20625849	53,27,42	1,2,0	13,24,19	9,5,6	236	149	0	0	0.971,0.895,1.0	0.477,0.752,0.667	0.323
ENSG00000133104	SPART	chr13	-	36336286	36336358	36335020	36335832	36346224	36346394	14,3,5	24,47,61	28,14,26	25,18,17	221	149	0	0	0.282,0.041,0.052	0.43,0.344,0.508	-0.302
ENSG00000133104	SPART	chr13	-	36336286	36336358	36335020	36335832	36346313	36346493	14,3,3	1,8,0	21,13,20	0,0,0	221	149	9.66628e-08	2.55282e-06	0.904,0.202,1.0	1.0,1.0,1.0	-0.298
ENSG00000133104	SPART	chr13	-	36336286	36336358	36335020	36335832	36346581	36346797	17,13,7	53,55,75	50,33,35	34,23,43	221	149	0	0	0.178,0.137,0.059	0.498,0.492,0.354	-0.323
ENSG00000174405	LIG4	chr13	-	108214537	108214610	108207441	108211296	108218161	108218368	8,11,6	1,1,2	20,18,5	10,5,5	222	149	0	0	0.843,0.881,0.668	0.573,0.707,0.402	0.237
ENSG00000170919	TPT1-AS1	chr13	+	45351896	45352014	45344304	45344446	45369958	45370182	0,6,0	2,3,10	0,0,0	8,4,5	267	149	0.00208393	0.0207414	0.0,0.527,0.0	0.0,0.0,0.0	0.176
ENSG00000170919	TPT1-AS1	chr13	+	45369958	45370182	45344303	45344446	45377060	45377154	9,5,17	3,0,0	13,10,18	0,8,2	298	149	3.4629e-05	0.000545078	0.6,1.0,1.0	1.0,0.385,0.818	0.132
ENSG00000170919	TPT1-AS1	chr13	+	45370079	45370182	45344328	45344446	45377060	45377215	10,8,10	3,0,0	7,8,15	0,8,2	252	149	2.48517e-05	0.000402382	0.663,1.0,1.0	1.0,0.372,0.816	0.158
ENSG00000170919	TPT1-AS1	chr13	+	45383759	45383838	45383090	45383169	45389734	45389747	6,0,7	2,1,2	4,2,5	0,0,0	228	149	3.65229e-07	8.61419e-06	0.662,0.0,0.696	1.0,1.0,1.0	-0.547
ENSG00000147862	NFIB	chr9	-	14102421	14102510	14081842	14088326	14112998	14113081	10,6,20	3,0,0	8,17,5	9,3,6	238	149	1.11022e-16	9.28606e-15	0.676,1.0,1.0	0.358,0.78,0.343	0.398
ENSG00000147862	NFIB	chr9	-	14112998	14113081	14102421	14102510	14120439	14120624	3,2,6	1,2,0	2,4,0	2,4,5	232	149	2.9976e-15	2.19666e-13	0.658,0.391,1.0	0.391,0.391,0.0	0.422
ENSG00000134897	BIVM	chr13	+	102805306	102805390	102799118	102799521	102807145	102807400	30,23,8	2,3,1	17,18,15	0,0,0	233	149	0.00137371	0.0144529	0.906,0.831,0.836	1.0,1.0,1.0	-0.142
ENSG00000134897	BIVM	chr13	+	102805306	102805390	102801690	102801767	102807145	102807400	20,18,8	1,4,1	10,14,8	0,0,0	233	149	0.000279776	0.00355098	0.927,0.742,0.836	1.0,1.0,1.0	-0.165
ENSG00000123191	ATP7B	chr13	-	51946283	51946478	51944108	51944291	51949661	51949796	3,2,1	5,1,0	20,27,17	0,0,0	298	149	0	0	0.231,0.5,1.0	1.0,1.0,1.0	-0.423
ENSG00000123191	ATP7B	chr13	-	51958310	51958400	51957515	51957607	51960147	51960322	4,0,1	4,2,2	3,8,5	0,0,0	239	149	1.05882e-10	4.44233e-09	0.384,0.0,0.238	1.0,1.0,1.0	-0.793
ENSG00000123191	ATP7B	chr13	-	51958310	51958544	51957515	51957607	51960147	51960322	4,1,2	4,2,2	13,17,11	0,0,0	298	149	3.74548e-10	1.4525e-08	0.333,0.2,0.333	1.0,1.0,1.0	-0.711
ENSG00000123191	ATP7B	chr13	-	51958310	51958544	51957515	51957607	51964871	51965033	4,0,2	1,5,3	9,11,10	2,1,2	298	149	9.99201e-16	7.73139e-14	0.667,0.0,0.25	0.692,0.846,0.714	-0.445
ENSG00000164241	C5orf63	chr5	-	127056396	127056506	127052612	127052669	127058881	127059002	10,9,10	24,7,34	13,13,22	16,11,18	259	149	0.000146891	0.00198517	0.193,0.425,0.145	0.319,0.405,0.413	-0.125
ENSG00000136104	RNASEH2B	chr13	+	50912994	50913131	50910142	50910438	50927406	50927478	0,0,0	1,2,3	2,1,4	2,5,3	286	149	0.000160798	0.00215345	0.0,0.0,0.0	0.343,0.094,0.41	-0.282
ENSG00000123179	EBPL	chr13	-	49663056	49663195	49660673	49661208	49691253	49691438	188159159	2,9,16	145152127	28,30,15	288	149	3.21965e-15	2.34354e-13	0.98,0.901,0.837	0.728,0.724,0.814	0.151
ENSG00000123179	EBPL	chr13	-	49669776	49669846	49660722	49661208	49691253	49691463	45109152	2,9,16	131124104	28,30,15	219	149	1.05185e-09	3.80685e-08	0.939,0.892,0.866	0.761,0.738,0.825	0.124
ENSG00000108883	EFTUD2	chr17	-	44895825	44895989	44894416	44894525	44898974	44899049	1,1,3	2,0,3	0,6,8	2,0,0	298	149	0.000849387	0.00943694	0.2,1.0,0.333	0.0,1.0,1.0	-0.156
ENSG00000150401	DCUN1D2	chr13	-	113462739	113462891	113461053	113461136	113474123	113474254	18,20,22	4,3,5	53,54,49	18,33,14	298	149	1.41205e-05	0.000241743	0.692,0.769,0.688	0.596,0.45,0.636	0.156
ENSG00000132950	ZMYM5	chr13	-	19838699	19838985	19837464	19837821	19851354	19851448	37,29,29	1,2,0	49,36,44	8,2,6	298	149	9.98979e-13	5.48116e-11	0.949,0.879,1.0	0.754,0.9,0.786	0.129
ENSG00000132950	ZMYM5	chr13	-	19862398	19862466	19851354	19852190	19863449	19863508	31,25,25	0,0,2	43,42,21	4,3,4	217	149	1.24926e-06	2.67587e-05	1.0,1.0,0.896	0.881,0.906,0.783	0.109
ENSG00000131149	GSE1	chr16	+	85633913	85634132	85357462	85357643	85648551	85648751	12,27,34	3,5,9	47,41,35	4,0,5	298	149	0.000648448	0.0074618	0.667,0.73,0.654	0.855,1.0,0.778	-0.194
ENSG00000131149	GSE1	chr16	+	85633913	85634132	85613321	85613398	85648551	85648751	10,22,21	0,0,0	48,57,46	9,4,3	298	149	4.32392e-06	8.27317e-05	1.0,1.0,1.0	0.727,0.877,0.885	0.17
ENSG00000125257	ABCC4	chr13	-	95269309	95269422	95266111	95266264	95301240	95301335	3,2,6	0,2,1	2,0,0	3,1,5	262	149	0	0	1.0,0.363,0.773	0.275,0.0,0.0	0.62
ENSG00000157470	FAM81A	chr15	+	59439954	59440123	59438204	59438282	59458549	59458646	6,4,4	5,14,9	3,2,3	9,23,13	298	149	0.00439297	0.0396978	0.375,0.125,0.182	0.143,0.042,0.103	0.131
ENSG00000104728	ARHGEF10	chr8	+	1880047	1880164	1876570	1876734	1882634	1882749	11,22,16	83,36,56	68,43,36	36,24,41	266	149	1.11022e-16	9.28606e-15	0.069,0.255,0.138	0.514,0.501,0.33	-0.294
ENSG00000240038	AMY2B	chr1	+	103577489	103577608	103575440	103575540	103577719	103577845	3,2,10	1,0,0	11,4,8	2,0,8	268	149	4.23112e-06	8.11012e-05	0.625,1.0,1.0	0.754,1.0,0.357	0.171
ENSG00000134853	PDGFRA	chr4	+	54240037	54240115	54230321	54230606	54258756	54258817	4,8,3	0,0,0	15,7,6	8,4,8	227	149	3.90423e-09	1.28834e-07	1.0,1.0,1.0	0.552,0.535,0.33	0.528
ENSG00000243406	MRPS31P5	chr13	-	52183975	52184114	52180581	52180654	52186682	52186823	24,8,12	3,0,0	7,23,15	6,1,1	288	149	7.79776e-05	0.00112386	0.805,1.0,1.0	0.376,0.922,0.886	0.207
ENSG00000083535	PIBF1	chr13	+	72783422	72783721	72782132	72782349	72792446	72792547	74,57,62	0,2,0	62,68,79	14,3,9	298	149	0	0	1.0,0.934,1.0	0.689,0.919,0.814	0.171
ENSG00000023516	AKAP11	chr13	+	42297047	42297182	42295694	42295742	42298532	42298797	30,18,14	0,2,0	23,13,16	0,6,1	284	149	0.000735056	0.00832635	1.0,0.825,1.0	1.0,0.532,0.894	0.133
ENSG00000023516	AKAP11	chr13	+	42313046	42313130	42308453	42308609	42313893	42313940	22,11,24	49,50,58	27,19,31	28,20,20	233	149	2.02841e-09	7.02475e-08	0.223,0.123,0.209	0.381,0.378,0.498	-0.234
ENSG00000164615	CAMLG	chr5	+	134743986	134744052	134738582	134738792	134750758	134751377	95,68,69	11,20,30	84,71,82	39,27,41	215	149	1.27152e-05	0.000219999	0.857,0.702,0.614	0.599,0.646,0.581	0.116
ENSG00000106133	NSUN5P2	chr7	-	72952151	72952295	72950057	72950196	72953325	72953430	23,22,32	1,4,3	11,15,9	0,0,0	293	149	0.000183604	0.00242987	0.921,0.737,0.844	1.0,1.0,1.0	-0.166
ENSG00000106133	NSUN5P2	chr7	-	72952151	72952295	72950057	72950196	72954624	72954720	10,13,15	4,7,10	8,11,5	22,18,9	293	149	4.53639e-08	1.26639e-06	0.56,0.486,0.433	0.156,0.237,0.22	0.289
ENSG00000141258	SGSM2	chr17	+	2367270	2367405	2365214	2365341	2371261	2371415	19,34,20	14,18,22	51,36,26	56,82,67	284	149	1.93809e-07	4.82284e-06	0.416,0.498,0.323	0.323,0.187,0.169	0.186
ENSG00000165480	SKA3	chr13	-	21157921	21158125	21155692	21155811	21176374	21176547	71,41,65	0,2,0	68,72,58	9,3,7	298	149	6.4837e-14	4.12428e-12	1.0,0.911,1.0	0.791,0.923,0.806	0.13
ENSG00000165480	SKA3	chr13	-	21159901	21159987	21157921	21158125	21176374	21176547	40,27,38	0,0,0	36,41,47	3,1,6	235	149	2.30626e-05	0.000376129	1.0,1.0,1.0	0.884,0.963,0.832	0.107
ENSG00000165480	SKA3	chr13	-	21167987	21168399	21159901	21159987	21176374	21176547	1,1,1	0,0,0	0,0,1	1,2,2	298	149	2.27487e-11	1.03955e-09	1.0,1.0,1.0	0.0,0.0,0.2	0.933
ENSG00000165480	SKA3	chr13	-	21172338	21172504	21159901	21159987	21176374	21176548	4,1,11	0,0,0	5,8,10	1,2,2	298	149	0.00290902	0.0277198	1.0,1.0,1.0	0.714,0.667,0.714	0.302
ENSG00000123106	CCDC91	chr12	+	28226139	28226199	28225794	28225861	28257201	28257245	0,2,0	4,2,2	1,2,5	5,6,1	209	149	6.99709e-05	0.00101953	0.0,0.416,0.0	0.125,0.192,0.781	-0.227
ENSG00000090975	PITPNM2	chr12	-	122989786	122989948	122988723	122988872	122990544	122990709	18,23,19	7,7,5	12,7,0	13,11,10	298	149	8.71315e-08	2.32468e-06	0.562,0.622,0.655	0.316,0.241,0.0	0.427
ENSG00000090975	PITPNM2	chr12	-	122991754	122991898	122990544	122990709	122992498	122992669	13,8,15	0,3,0	8,8,6	6,5,1	293	149	9.56346e-13	5.2784e-11	1.0,0.576,1.0	0.404,0.449,0.753	0.323
ENSG00000111554	MDM1	chr12	-	68316580	68316610	68316077	68316253	68321346	68321446	9,9,9	11,6,4	22,21,21	1,4,1	179	149	1.1254e-10	4.7035e-09	0.405,0.555,0.652	0.948,0.814,0.946	-0.365
ENSG00000111554	MDM1	chr12	-	68325440	68325575	68323072	68323240	68326656	68327021	24,8,9	0,0,2	13,13,19	6,3,9	284	149	0	0	1.0,1.0,0.702	0.532,0.695,0.526	0.316
ENSG00000213185	FAM24B	chr10	-	122850423	122850520	122849095	122849439	122855644	122855786	32,27,24	2,2,0	16,28,24	6,2,2	246	149	8.4419e-06	0.00015213	0.906,0.891,1.0	0.618,0.895,0.879	0.135
ENSG00000128513	POT1	chr7	-	124870910	124871041	124863349	124863640	124892265	124892380	78,56,83	2,9,4	98,85,90	22,22,11	280	149	8.17522e-11	3.49301e-09	0.954,0.768,0.917	0.703,0.673,0.813	0.15
ENSG00000058600	POLR3E	chr16	+	22298952	22299036	22297419	22297537	22305155	22305206	0,2,0	2,6,2	7,0,2	3,6,4	233	149	7.91981e-05	0.00113969	0.0,0.176,0.0	0.599,0.0,0.242	-0.222
ENSG00000170473	PYM1	chr12	-	55914275	55914366	55903386	55903480	55927075	55927111	5,9,2	33,40,34	9,15,21	43,49,31	240	149	1.13612e-06	2.45373e-05	0.086,0.123,0.035	0.115,0.16,0.296	-0.109
ENSG00000120798	NR2C1	chr12	-	95028386	95028509	95025149	95025255	95031348	95031488	87,33,79	3,0,2	54,31,36	6,4,1	272	149	5.26451e-05	0.000793738	0.941,1.0,0.956	0.831,0.809,0.952	0.102
ENSG00000087470	DNM1L	chr12	+	32710928	32711015	32707366	32707413	32718642	32718763	2,1,2	0,0,0	1,0,4	0,2,2	236	149	0.00212481	0.0210903	1.0,1.0,1.0	1.0,0.0,0.558	0.481
ENSG00000087470	DNM1L	chr12	+	32737864	32737942	32737104	32737161	32738263	32738296	28,19,30	39,14,25	121,79,81	26,27,37	227	149	1.05058e-11	5.01942e-10	0.32,0.471,0.441	0.753,0.658,0.59	-0.256
ENSG00000087470	DNM1L	chr12	+	32737864	32737942	32737104	32737161	32740063	32740240	27,26,44	70,51,60	104,83,77	51,35,37	227	149	0	0	0.202,0.251,0.325	0.572,0.609,0.577	-0.327
ENSG00000087470	DNM1L	chr12	+	32738263	32738296	32737104	32737161	32740063	32740240	56,20,44	70,51,60	63,51,51	51,35,37	182	149	1.03713e-08	3.21071e-07	0.396,0.243,0.375	0.503,0.544,0.53	-0.188
ENSG00000135392	DNAJC14	chr12	-	55829488	55829636	55827251	55828714	55830695	55830781	32,29,37	0,0,1	48,42,40	6,5,2	297	149	2.57982e-09	8.75725e-08	1.0,1.0,0.949	0.801,0.808,0.909	0.144
ENSG00000081760	AACS	chr12	+	125136661	125136864	125134793	125134852	125142091	125142177	82,85,78	2,7,4	72,50,50	3,12,13	298	149	1.61302e-05	0.000272633	0.953,0.859,0.907	0.923,0.676,0.658	0.154
ENSG00000111711	GOLT1B	chr12	+	21507943	21508109	21506884	21506976	21508382	21508561	7,4,12	111100112	18,11,21	50,44,39	298	149	0	0	0.031,0.02,0.051	0.153,0.111,0.212	-0.125
ENSG00000170581	STAT2	chr12	-	56348923	56349059	56348751	56348804	56349425	56349509	67,75,57	0,2,0	52,25,42	0,8,2	285	149	3.20485e-05	0.000508408	1.0,0.951,1.0	1.0,0.62,0.917	0.138
ENSG00000092841	MYL6	chr12	+	56159586	56159622	56158683	56158711	56159974	56160148	77,51,65	154134113	26,16,32	90,110,98	185	149	5.68842e-06	0.000105731	0.287,0.235,0.317	0.189,0.105,0.208	0.112
ENSG00000111540	RAB5B	chr12	+	55979371	55979474	55974083	55974139	55986868	55987123	15,9,14	4,12,7	11,8,1	13,16,15	252	149	1.84089e-05	0.000307238	0.689,0.307,0.542	0.333,0.228,0.038	0.313
ENSG00000227124	ZNF717	chr3	-	75784914	75785002	75783305	75783364	75785383	75785583	0,0,0	4,10,1	1,1,5	7,11,7	237	149	0.00160096	0.0165207	0.0,0.0,0.0	0.082,0.054,0.31	-0.149
ENSG00000089127	OAS1	chr12	+	112918596	112918617	112917546	112917700	112919388	112919903	7,6,10	0,0,0	0,0,0	2,2,3	170	149	1.11022e-16	9.28606e-15	1.0,1.0,1.0	0.0,0.0,0.0	1
ENSG00000188917	TRMT2B	chrX	-	101051250	101051366	101042041	101042312	101051816	101052054	19,14,14	6,6,5	1,7,3	0,0,0	265	149	2.45487e-07	5.99872e-06	0.64,0.567,0.612	1.0,1.0,1.0	-0.394
ENSG00000188917	TRMT2B	chrX	-	101051250	101051733	101042041	101042312	101051816	101052111	22,25,24	6,6,5	6,14,9	0,0,0	298	149	1.5284e-07	3.88505e-06	0.647,0.676,0.706	1.0,1.0,1.0	-0.324
ENSG00000188917	TRMT2B	chrX	-	101051643	101051733	101042041	101042312	101051816	101052054	4,8,13	6,6,5	4,9,5	0,0,0	239	149	1.19691e-09	4.29602e-08	0.294,0.454,0.618	1.0,1.0,1.0	-0.545
ENSG00000184271	POU6F1	chr12	-	51206788	51206947	51204320	51204368	51217641	51217708	1,2,4	0,0,2	3,8,8	3,1,4	298	149	7.79999e-08	2.09826e-06	1.0,1.0,0.5	0.333,0.8,0.5	0.289
ENSG00000149923	PPP4C	chr16	+	30081199	30081310	30076314	30076475	30082483	30082534	165124149	26,15,28	142118111	43,45,34	260	149	7.37086e-10	2.73457e-08	0.784,0.826,0.753	0.654,0.6,0.652	0.152
ENSG00000139211	AMIGO2	chr12	-	47079141	47079248	47076446	47079065	47079461	47079959	97,124,83	31,50,43	7,9,12	18,18,16	256	149	1.58709e-10	6.46692e-09	0.646,0.591,0.529	0.185,0.225,0.304	0.351
ENSG00000139211	AMIGO2	chr12	-	47079146	47079248	47076599	47079065	47079461	47079951	51,66,55	31,50,43	5,7,6	18,18,16	251	149	1.62389e-08	4.8607e-07	0.494,0.439,0.432	0.142,0.188,0.182	0.284
ENSG00000134283	PPHLN1	chr12	+	42351884	42352049	42335882	42335974	42355160	42355222	324287388	94132171	368297380	274213282	298	149	0	0	0.633,0.521,0.532	0.402,0.411,0.403	0.157
ENSG00000134283	PPHLN1	chr12	+	42384939	42384996	42374862	42375074	42387455	42387535	233169186	32,27,26	226223187	76,50,74	206	149	6.16739e-11	2.69349e-09	0.84,0.819,0.838	0.683,0.763,0.646	0.135
ENSG00000015153	YAF2	chr12	-	42199135	42199235	42161612	42161765	42210354	42210454	0,0,0	11,5,8	3,1,2	4,4,6	249	149	0.0023281	0.022857	0.0,0.0,0.0	0.31,0.13,0.166	-0.202
ENSG00000015153	YAF2	chr12	-	42210354	42210454	42161612	42161765	42210547	42210619	12,12,8	0,0,3	11,7,7	1,3,2	249	149	0.000470994	0.0056278	1.0,1.0,0.615	0.868,0.583,0.677	0.162
ENSG00000015153	YAF2	chr12	-	42210547	42210619	42199135	42199235	42237598	42237724	0,1,1	1,0,6	6,3,8	0,0,0	221	149	0	0	0.0,1.0,0.101	1.0,1.0,1.0	-0.633
ENSG00000111412	SPRING1	chr12	-	116719762	116719876	116710170	116717893	116737789	116738069	27,33,21	0,2,1	26,37,26	2,2,7	263	149	8.15671e-07	1.80109e-05	1.0,0.903,0.922	0.88,0.913,0.678	0.118
ENSG00000123358	NR4A1	chr12	+	52052473	52052645	52051458	52051568	52054326	52054882	1,1,0	0,2,4	7,7,11	82,55,72	298	149	4.02505e-09	1.32217e-07	1.0,0.2,0.0	0.041,0.06,0.071	0.343
ENSG00000123358	NR4A1	chr12	+	52052495	52052645	52051401	52051568	52054326	52054673	1,1,0	0,2,4	16,11,14	82,55,72	298	149	0	0	1.0,0.2,0.0	0.089,0.091,0.089	0.31
ENSG00000138614	INTS14	chr15	-	65607158	65607442	65599773	65599929	65610795	65611136	11,13,10	0,0,0	18,20,18	0,5,3	298	149	2.06506e-05	0.000339943	1.0,1.0,1.0	1.0,0.667,0.75	0.194
ENSG00000135503	ACVR1B	chr12	+	51960055	51960187	51951705	51951834	51975264	51975504	1,6,0	2,7,18	0,1,1	18,20,16	281	149	0.000526612	0.00622606	0.21,0.312,0.0	0.0,0.026,0.032	0.155
ENSG00000127603	MACF1	chr1	+	39378460	39378523	39372478	39372596	39379202	39379444	60,46,47	10,3,2	48,41,49	29,21,21	212	149	0	0	0.808,0.915,0.943	0.538,0.578,0.621	0.31
ENSG00000205707	ETFRF1	chr12	+	25203724	25203832	25195215	25195341	25203919	25204007	1,2,4	4,9,1	2,1,2	6,10,21	257	149	0.00559532	0.0488468	0.127,0.114,0.699	0.162,0.055,0.052	0.224
ENSG00000175265	GOLGA8A	chr15	-	34435382	34435471	34407523	34407735	34437397	34437466	33,70,38	7,12,23	57,55,36	1,0,0	238	149	0	0	0.747,0.785,0.508	0.973,1.0,1.0	-0.311
ENSG00000139116	KIF21A	chr12	-	39315931	39315970	39311416	39311553	39318072	39318201	0,0,0	2,1,4	19,13,17	20,9,29	188	149	1.22125e-15	9.36044e-14	0.0,0.0,0.0	0.43,0.534,0.317	-0.427
ENSG00000139116	KIF21A	chr12	-	39315931	39315970	39311416	39311553	39319905	39320013	1,0,0	13,11,5	12,11,13	62,62,54	188	149	0	0	0.057,0.0,0.0	0.133,0.123,0.16	-0.12
ENSG00000139116	KIF21A	chr12	-	39318072	39318201	39315931	39315970	39319905	39320013	6,2,4	1,0,0	63,37,62	7,7,10	278	149	0	0	0.763,1.0,1.0	0.828,0.739,0.769	0.142
ENSG00000174989	FBXW8	chr12	+	116949617	116949706	116945363	116945528	116964696	116964854	38,25,31	1,5,7	47,66,61	4,2,2	238	149	0.00126429	0.0134474	0.96,0.758,0.735	0.88,0.954,0.95	-0.11
ENSG00000174989	FBXW8	chr12	+	117010322	117010450	116988662	116988869	117024146	117024320	51,35,26	4,0,4	71,55,79	0,0,2	277	149	0.0017642	0.017988	0.873,1.0,0.778	1.0,1.0,0.955	-0.101
ENSG00000166888	STAT6	chr12	-	57107658	57107743	57107230	57107314	57108162	57108299	8,7,8	3,0,1	11,22,8	7,3,1	234	149	1.138e-08	3.49506e-07	0.629,1.0,0.836	0.5,0.824,0.836	0.102
ENSG00000257815	PRANCR	chr12	-	70243065	70243204	70242796	70242893	70243311	70243349	1,2,4	2,8,3	12,7,19	9,8,9	288	149	6.21791e-09	1.99319e-07	0.206,0.115,0.408	0.408,0.312,0.522	-0.171
ENSG00000182796	TMEM198B	chr12	+	55831256	55831349	55829959	55831083	55832958	55833014	4,5,1	1,2,0	9,19,12	9,14,8	242	149	0	0	0.711,0.606,1.0	0.381,0.455,0.48	0.334
ENSG00000137842	TMEM62	chr15	+	43178606	43178711	43169592	43169677	43181180	43181299	55,35,41	4,1,1	24,39,29	7,12,8	254	149	2.22045e-15	1.65322e-13	0.89,0.954,0.96	0.668,0.656,0.68	0.267
ENSG00000245937	LINC01184	chr5	-	128076946	128077093	127965884	127966928	128081972	128082194	2,7,6	0,1,1	4,6,22	2,0,5	296	149	0.000159759	0.00214129	1.0,0.779,0.751	0.502,1.0,0.689	0.113
ENSG00000245937	LINC01184	chr5	-	128076946	128077093	127965884	127966928	128082734	128082881	8,5,5	0,0,1	3,7,10	4,4,2	296	149	3.56943e-11	1.59748e-09	1.0,1.0,0.716	0.274,0.468,0.716	0.419
ENSG00000245937	LINC01184	chr5	-	128076946	128077093	128061143	128061244	128081972	128082194	9,14,18	12,5,11	13,11,37	42,21,44	296	149	1.23413e-06	2.64696e-05	0.274,0.585,0.452	0.135,0.209,0.297	0.223
ENSG00000245937	LINC01184	chr5	-	128081972	128082191	127965887	127966928	128082734	128082974	3,2,8	0,0,1	8,7,7	4,4,2	298	149	1.17757e-11	5.5892e-10	1.0,1.0,0.8	0.5,0.467,0.636	0.399
ENSG00000245937	LINC01184	chr5	-	128081972	128082191	128061143	128061244	128082734	128082974	15,6,18	31,21,30	48,28,46	37,36,30	298	149	2.58932e-08	7.50533e-07	0.195,0.125,0.231	0.393,0.28,0.434	-0.185
ENSG00000245937	LINC01184	chr5	-	128081972	128082191	128061143	128061244	128082969	128083097	12,6,14	7,11,16	42,21,48	18,19,8	298	149	0.00222387	0.0219763	0.462,0.214,0.304	0.538,0.356,0.75	-0.221
ENSG00000245937	LINC01184	chr5	-	128081972	128082194	127966767	127966928	128082734	128082960	1,1,9	0,0,1	8,9,16	4,4,2	298	149	6.4414e-10	2.41174e-08	1.0,1.0,0.818	0.5,0.529,0.8	0.33
ENSG00000245937	LINC01184	chr5	-	128081972	128082194	128061143	128061244	128082734	128082960	13,5,19	31,21,30	48,30,55	37,36,30	298	149	1.41617e-09	5.03302e-08	0.173,0.106,0.241	0.393,0.294,0.478	-0.215
ENSG00000245937	LINC01184	chr5	-	128081972	128082194	128061143	128061244	128082969	128083097	12,6,13	7,11,16	42,23,46	18,19,8	298	149	0.000735095	0.00832635	0.462,0.214,0.289	0.538,0.377,0.742	-0.231
ENSG00000245937	LINC01184	chr5	-	128081972	128082194	128076946	128077093	128082734	128082960	3,6,13	8,4,4	10,13,32	3,5,9	298	149	0.000100728	0.00141815	0.158,0.429,0.619	0.625,0.565,0.64	-0.208
ENSG00000010626	LRRC23	chr12	+	6905844	6905954	6905584	6905759	6906408	6906455	21,20,21	16,11,1	48,25,51	24,31,27	259	149	0.00248756	0.0241963	0.43,0.511,0.924	0.535,0.317,0.521	0.164
ENSG00000010626	LRRC23	chr12	+	6909889	6910026	6907314	6907445	6913890	6914228	14,13,16	1,1,8	21,10,40	11,14,10	286	149	0.000243429	0.00312562	0.879,0.871,0.51	0.499,0.271,0.676	0.271
ENSG00000010626	LRRC23	chr12	+	6912729	6913027	6907314	6907445	6913890	6914194	22,20,20	1,1,8	23,16,11	11,14,10	298	149	5.89417e-13	3.35272e-11	0.917,0.909,0.556	0.511,0.364,0.355	0.384
ENSG00000010626	LRRC23	chr12	+	6912729	6913027	6909889	6910026	6913890	6914194	29,27,31	1,5,4	26,27,23	5,3,12	298	149	0.00392167	0.0359987	0.935,0.73,0.795	0.722,0.818,0.489	0.144
ENSG00000088986	DYNLL1	chr12	+	120488116	120488177	120469856	120470104	120496415	120496547	1,0,0	0,4,7	5,12,7	17,26,25	210	149	0	0	1.0,0.0,0.0	0.173,0.247,0.166	0.138
ENSG00000088986	DYNLL1	chr12	+	120493802	120493925	120469856	120470104	120496415	120496547	6,3,0	0,4,7	2,0,6	17,26,25	272	149	4.41015e-08	1.23433e-06	1.0,0.291,0.0	0.061,0.0,0.116	0.371
ENSG00000139197	PEX5	chr12	+	7190021	7190216	7189162	7189531	7190361	7190524	11,8,10	0,6,0	25,23,31	0,1,0	298	149	0.000481068	0.00573763	1.0,0.4,1.0	1.0,0.92,1.0	-0.173
ENSG00000139197	PEX5	chr12	+	7190021	7190216	7189696	7189750	7190361	7190524	11,9,11	9,15,18	25,24,33	16,18,24	298	149	4.55742e-05	0.000698293	0.379,0.231,0.234	0.439,0.4,0.407	-0.134
ENSG00000111206	FOXM1	chr12	-	2865354	2865399	2864682	2864752	2866392	2866521	224226243	14,19,12	364311360	68,85,80	194	149	0	0	0.925,0.901,0.94	0.804,0.738,0.776	0.149
ENSG00000139620	KANSL2	chr12	-	48681857	48682065	48681381	48681641	48682186	48682238	6,8,15	5,6,3	18,12,10	29,16,18	298	149	1.30914e-08	3.98455e-07	0.375,0.4,0.714	0.237,0.273,0.217	0.254
ENSG00000006468	ETV1	chr7	-	13989267	13989464	13989007	13989139	13989562	13989666	81,76,70	57,62,68	87,100,80	167131159	298	149	1.34004e-13	8.19552e-12	0.415,0.38,0.34	0.207,0.276,0.201	0.15
ENSG00000012983	MAP4K5	chr14	-	50438091	50438094	50437893	50438008	50440012	50440073	66,71,82	21,20,15	145,90,119	11,20,6	152	149	4.61256e-06	8.76871e-05	0.755,0.777,0.843	0.928,0.815,0.951	-0.106
ENSG00000166130	IKBIP	chr12	-	98634295	98634413	98613404	98614340	98644522	98644788	199178213	33,23,26	158155124	67,59,64	267	149	0	0	0.771,0.812,0.821	0.568,0.594,0.52	0.241
ENSG00000166747	AP1G1	chr16	-	71808504	71808677	71807800	71808150	71808762	71808813	1,1,3	3,2,2	6,9,8	0,2,2	298	149	9.02611e-14	5.66946e-12	0.143,0.2,0.429	1.0,0.692,0.667	-0.529
ENSG00000135446	CDK4	chr12	-	57750441	57750563	57749453	57749504	57750922	57751090	5,4,4	26,15,14	0,0,0	3,3,2	271	149	0.000256304	0.00327542	0.096,0.128,0.136	0.0,0.0,0.0	0.12
ENSG00000135452	TSPAN31	chr12	+	57745744	57745873	57745022	57745217	57746588	57748205	525753764	65,76,89	37,30,30	0,0,1	278	149	6.5477e-08	1.78574e-06	0.812,0.842,0.821	1.0,1.0,0.941	-0.155
ENSG00000178498	DTX3	chr12	+	57605570	57605731	57604823	57604858	57605988	57606252	3,7,6	0,0,0	5,5,11	2,3,2	298	149	1.39828e-06	2.96191e-05	1.0,1.0,1.0	0.556,0.455,0.733	0.419
ENSG00000178498	DTX3	chr12	+	57605988	57606029	57604622	57604858	57606189	57606252	0,0,0	4,1,2	1,6,3	6,5,1	190	149	2.03319e-06	4.15142e-05	0.0,0.0,0.0	0.116,0.485,0.702	-0.434
ENSG00000184083	FAM120C	chrX	-	54087754	54087964	54081321	54081460	54091311	54091426	11,8,15	5,6,1	3,6,3	0,1,1	298	149	0.00210857	0.0209419	0.524,0.4,0.882	1.0,0.75,0.6	-0.181
ENSG00000111752	PHC1	chr12	+	8921600	8921750	8920984	8921065	8922632	8922656	37,65,50	0,0,1	106,74,90	2,9,10	298	149	1.21014e-13	7.47131e-12	1.0,1.0,0.962	0.964,0.804,0.818	0.125
ENSG00000111752	PHC1	chr12	+	8922656	8922788	8920984	8921065	8930434	8930544	29,30,15	0,0,0	37,43,43	2,2,4	281	149	0.000974066	0.0106476	1.0,1.0,1.0	0.907,0.919,0.851	0.108
ENSG00000139354	GAS2L3	chr12	+	100592373	100592449	100591735	100591856	100594874	100594922	28,23,26	0,0,0	22,51,38	1,6,3	225	149	1.3851e-05	0.000237378	1.0,1.0,1.0	0.936,0.849,0.893	0.107
ENSG00000196739	COL27A1	chr9	+	114269240	114269294	114267503	114267557	114270727	114270781	25,14,16	0,2,0	66,51,60	8,9,7	203	149	0	0	1.0,0.837,1.0	0.858,0.806,0.863	0.103
ENSG00000181038	METTL23	chr17	+	76729689	76729794	76726829	76726879	76732977	76733215	43,53,49	7,1,10	25,18,25	7,15,3	254	149	0.00472658	0.0423013	0.783,0.969,0.742	0.677,0.413,0.83	0.191
ENSG00000181038	METTL23	chr17	+	76729689	76729794	76726829	76727213	76732977	76733215	45,53,46	15,9,9	24,19,29	26,13,18	254	149	1.15334e-09	4.14877e-08	0.638,0.776,0.75	0.351,0.462,0.486	0.288
ENSG00000181038	METTL23	chr17	+	76729689	76729794	76726838	76727178	76732977	76733215	57,55,46	8,15,8	35,24,26	28,27,19	254	149	0	0	0.807,0.683,0.771	0.423,0.343,0.445	0.35
ENSG00000181038	METTL23	chr17	+	76729689	76729794	76726869	76727357	76732977	76733215	37,49,40	0,1,2	22,18,23	13,2,3	254	149	1.26844e-10	5.25071e-09	1.0,0.966,0.921	0.498,0.841,0.818	0.243
ENSG00000114956	DGUOK	chr2	+	73938909	73939022	73926825	73927052	73957124	73957240	69,85,101	15,15,7	111107113	6,7,9	262	149	0.000151279	0.00203855	0.723,0.763,0.891	0.913,0.897,0.877	-0.103
ENSG00000114956	DGUOK	chr2	+	73938909	73939022	73926825	73927052	73958145	73958245	66,85,99	50,41,39	110108113	38,25,35	262	149	8.88083e-06	0.000159377	0.429,0.541,0.591	0.622,0.711,0.647	-0.14
ENSG00000114956	DGUOK	chr2	+	73950584	73950732	73926825	73927052	73957124	73957240	170,84,100	15,15,7	167181195	6,7,9	297	149	1.82592e-06	3.76482e-05	0.85,0.737,0.878	0.933,0.928,0.916	-0.104
ENSG00000114956	DGUOK	chr2	+	73957124	73957240	73926825	73927052	73958145	73958245	146113116	50,41,39	175149192	38,25,35	265	149	4.24198e-07	9.89739e-06	0.621,0.608,0.626	0.721,0.77,0.755	-0.13
ENSG00000114956	DGUOK	chr2	+	73957124	73957240	73946718	73946906	73958145	73958245	135,98,112	134,84,87	170144183	64,72,56	265	149	8.95384e-12	4.32235e-10	0.362,0.396,0.42	0.599,0.529,0.648	-0.199
ENSG00000090615	GOLGA3	chr12	-	132827606	132827713	132822271	132822311	132828326	132828869	10,2,6	3,0,0	3,5,4	2,6,3	256	149	1.08802e-14	7.51599e-13	0.66,1.0,1.0	0.466,0.327,0.437	0.477
ENSG00000090615	GOLGA3	chr12	-	132827606	132827713	132822271	132822311	132829018	132829078	8,2,6	1,0,1	3,6,4	2,2,1	256	149	0.00437519	0.0395646	0.823,1.0,0.777	0.466,0.636,0.7	0.266
ENSG00000186815	TPCN1	chr12	+	113280150	113280195	113278771	113278835	113284580	113284637	32,44,36	7,1,7	33,28,32	0,2,0	194	149	6.91477e-06	0.000126696	0.778,0.971,0.798	1.0,0.915,1.0	-0.123
ENSG00000196632	WNK3	chrX	-	54228713	54228743	54201990	54202193	54232808	54233020	0,0,0	4,5,5	4,1,1	6,8,7	179	149	0.00272929	0.0262068	0.0,0.0,0.0	0.357,0.094,0.106	-0.186
ENSG00000123200	ZC3H13	chr13	-	46051931	46051989	46045390	46045513	46052403	46052685	4,2,2	3,3,2	0,2,0	2,3,1	207	149	0.00140051	0.014678	0.49,0.324,0.419	0.0,0.324,0.0	0.303
ENSG00000123200	ZC3H13	chr13	-	46051931	46051989	46045390	46045516	46052403	46052685	9,4,7	4,1,2	0,2,1	11,7,9	207	149	0	0	0.618,0.742,0.716	0.0,0.171,0.074	0.61
ENSG00000225210	DUXAP9	chr14	+	19064582	19064693	19062315	19062466	19065967	19066115	7,7,7	0,4,12	78,73,58	5,3,0	260	149	0	0	1.0,0.501,0.251	0.899,0.933,1.0	-0.36
ENSG00000225210	DUXAP9	chr14	+	19064582	19064693	19062315	19062466	19066000	19066115	0,3,0	2,5,1	10,8,5	15,6,8	260	149	0	0	0.0,0.256,0.0	0.276,0.433,0.264	-0.239
ENSG00000225210	DUXAP9	chr14	+	19068076	19068214	19066235	19066347	19130635	19131167	2,4,0	1,5,2	5,4,9	3,4,0	287	149	0.000200165	0.00262608	0.509,0.293,0.0	0.464,0.342,1.0	-0.335
ENSG00000225210	DUXAP9	chr14	+	19092915	19093006	19066235	19066347	19130635	19131167	2,11,7	1,5,2	34,24,16	3,4,0	240	149	0.000338485	0.00421072	0.554,0.577,0.685	0.876,0.788,1.0	-0.283
ENSG00000225210	DUXAP9	chr14	+	19092915	19093006	19068432	19068568	19130635	19131167	2,12,8	6,10,1	38,27,21	13,11,12	240	149	0.00405527	0.0370578	0.171,0.427,0.832	0.645,0.604,0.521	-0.113
ENSG00000135678	CPM	chr12	-	68870214	68870399	68869324	68869495	68871783	68871956	5,7,2	4,0,0	64,44,71	0,0,0	298	149	0.0020765	0.0206742	0.385,1.0,1.0	1.0,1.0,1.0	-0.205
ENSG00000187239	FNBP1	chr9	-	129915965	129915980	129908889	129908999	129923843	129923939	6,6,5	23,5,16	4,6,4	51,34,58	164	149	1.26883e-08	3.87093e-07	0.192,0.522,0.221	0.067,0.138,0.059	0.224
ENSG00000047849	MAP4	chr3	-	47867245	47867338	47857430	47857512	47870812	47871105	257228186	49,19,32	145102121	36,45,31	242	149	1.81121e-06	3.73805e-05	0.764,0.881,0.782	0.713,0.583,0.706	0.142
ENSG00000173588	CEP83	chr12	-	94328204	94328308	94312913	94313017	94331699	94331829	4,6,6	38,16,12	1,3,0	29,22,19	253	149	6.84298e-05	0.0010007	0.058,0.181,0.227	0.02,0.074,0.0	0.124
ENSG00000179195	ZNF664	chr12	+	123988042	123988138	123973122	123974020	124011380	124011441	84164196	12,30,27	349281347	12,8,13	245	149	0	0	0.81,0.769,0.815	0.946,0.955,0.942	-0.15
ENSG00000179195	ZNF664	chr12	+	123988045	123988138	123973885	123974020	124011380	124011441	88110119	12,30,27	233185191	12,8,13	242	149	0	0	0.819,0.693,0.731	0.923,0.934,0.9	-0.171
ENSG00000179195	ZNF664	chr12	+	124004877	124004935	123973122	123974020	124011380	124011441	15,19,18	12,30,27	20,22,28	12,8,13	207	149	1.99302e-06	4.07323e-05	0.474,0.313,0.324	0.545,0.664,0.608	-0.235
ENSG00000187778	MCRS1	chr12	-	49567646	49567749	49565528	49565667	49568047	49568101	0,2,1	1,0,2	6,3,7	1,2,5	252	149	5.84199e-12	2.89092e-10	0.0,1.0,0.228	0.78,0.47,0.453	-0.158
ENSG00000148481	MINDY3	chr10	-	15838227	15838279	15837203	15837318	15841425	15841599	65,40,65	36,29,15	50,52,53	5,8,9	201	149	4.02465e-09	1.32217e-07	0.572,0.506,0.763	0.881,0.828,0.814	-0.227
ENSG00000158023	CFAP251	chr12	+	121951479	121951530	121948983	121949061	121954119	121954334	10,15,6	0,0,11	2,1,0	2,0,3	200	149	0.00326661	0.0306692	1.0,1.0,0.289	0.427,1.0,0.0	0.287
ENSG00000263001	GTF2I	chr7	+	74744138	74744250	74743448	74743520	74744757	74744941	13,17,14	2,1,0	6,10,15	3,3,0	261	149	0.000628378	0.00726995	0.788,0.907,1.0	0.533,0.656,1.0	0.169
ENSG00000138778	CENPE	chr4	-	103163478	103163553	103161334	103161457	103174735	103174903	3,2,4	0,2,3	13,11,12	2,1,1	224	149	0.003792	0.0349712	1.0,0.399,0.47	0.812,0.88,0.889	-0.237
ENSG00000138778	CENPE	chr4	-	103163478	103163553	103163136	103163256	103174735	103174903	13,11,16	28,39,20	53,49,49	34,40,32	224	149	0	0	0.236,0.158,0.347	0.509,0.449,0.505	-0.241
ENSG00000186951	PPARA	chr22	+	46176752	46176836	46151883	46151970	46198341	46198410	2,4,8	0,3,1	1,2,2	4,2,8	233	149	2.22045e-16	1.8175e-14	1.0,0.46,0.836	0.138,0.39,0.138	0.543
ENSG00000186951	PPARA	chr22	+	46188722	46188822	46176752	46176836	46198341	46198591	1,2,2	2,2,6	2,1,2	0,0,2	249	149	0.00108717	0.0117186	0.23,0.374,0.166	1.0,1.0,0.374	-0.535
ENSG00000186951	PPARA	chr22	+	46219811	46220014	46218262	46218401	46231791	46232239	14,11,16	5,0,0	8,8,9	11,2,2	298	149	1.10908e-07	2.89262e-06	0.583,1.0,1.0	0.267,0.667,0.692	0.319
ENSG00000111144	LTA4H	chr12	-	96003837	96003920	96002959	96003064	96006313	96006409	287172279	40,46,49	273298291	96,94,109	232	149	1.48648e-12	7.98758e-11	0.822,0.706,0.785	0.646,0.671,0.632	0.121
ENSG00000111144	LTA4H	chr12	-	96003837	96003981	96002989	96003064	96006313	96006409	121,82,134	40,46,49	137151142	96,94,109	293	149	1.16343e-08	3.56824e-07	0.606,0.475,0.582	0.421,0.45,0.398	0.131
ENSG00000231721	LINC-PINT	chr7	-	131002196	131002320	130984052	130984109	131052424	131052555	3,2,2	11,4,6	0,0,0	2,7,8	273	149	0.000641659	0.00739021	0.13,0.214,0.154	0.0,0.0,0.0	0.166
ENSG00000028203	VEZT	chr12	+	95256549	95256622	95251939	95252071	95257149	95257181	63,67,65	62,45,53	33,33,44	54,59,47	222	149	0.000131787	0.00180277	0.405,0.5,0.451	0.291,0.273,0.386	0.135
ENSG00000028203	VEZT	chr12	+	95256549	95256622	95251939	95252071	95266356	95266633	24,22,38	0,2,0	14,16,26	3,2,2	222	149	0.0030698	0.0290435	1.0,0.881,1.0	0.758,0.843,0.897	0.128
ENSG00000028203	VEZT	chr12	+	95257153	95257239	95251939	95252071	95266356	95266632	2,1,2	0,2,0	0,2,3	3,2,2	235	149	9.35192e-09	2.91176e-07	1.0,0.241,1.0	0.0,0.388,0.487	0.455
ENSG00000049130	KITLG	chr12	-	88515533	88515617	88507027	88507137	88516333	88516490	90,60,91	14,8,20	8,9,17	0,0,2	233	149	0.000262847	0.00335114	0.804,0.827,0.744	1.0,1.0,0.845	-0.157
ENSG00000089159	PXN	chr12	-	120224642	120224727	120224150	120224377	120226361	120226844	2,3,3	8,9,8	14,6,12	11,1,7	234	149	2.45829e-07	6.00483e-06	0.137,0.175,0.193	0.448,0.793,0.522	-0.419
ENSG00000089159	PXN	chr12	-	120224642	120224727	120224150	120224377	120226838	120227117	2,1,2	3,4,3	13,6,13	0,2,1	234	149	0	0	0.298,0.137,0.298	1.0,0.656,0.892	-0.605
ENSG00000089159	PXN	chr12	-	120226838	120227117	120224642	120224727	120265616	120265692	31,43,66	3,2,3	13,13,18	19,13,5	298	149	8.88178e-16	6.93003e-14	0.838,0.915,0.917	0.255,0.333,0.643	0.48
ENSG00000139323	POC1B	chr12	-	89497038	89497342	89492074	89492115	89525119	89525204	17,21,10	23,15,44	12,11,15	4,2,10	298	149	8.31603e-05	0.00118882	0.27,0.412,0.102	0.6,0.733,0.429	-0.326
ENSG00000139323	POC1B	chr12	-	89497170	89497342	89491935	89492115	89525119	89525204	36,41,18	23,15,44	30,29,45	4,2,10	298	149	6.31309e-11	2.74607e-09	0.439,0.577,0.17	0.789,0.879,0.692	-0.391
ENSG00000151233	GXYLT1	chr12	-	42129758	42129851	42118999	42119171	42144425	42144874	0,15,7	8,2,14	33,25,20	6,17,13	242	149	5.79184e-06	0.000107377	0.0,0.822,0.235	0.772,0.475,0.486	-0.225
ENSG00000136044	APPL2	chr12	-	105176875	105177016	105176034	105176082	105177225	105177262	118105106	13,14,9	162133132	6,2,4	290	149	1.16621e-05	0.000203455	0.823,0.794,0.858	0.933,0.972,0.944	-0.125
ENSG00000136813	ECPAS	chr9	-	111472896	111473000	111451424	111451555	111483503	111483679	21,17,17	5,9,5	21,23,25	13,24,11	253	149	0.00217349	0.0215242	0.712,0.527,0.667	0.488,0.361,0.572	0.162
ENSG00000136813	ECPAS	chr9	-	111472896	111473000	111451424	111451555	111484115	111484383	28,22,20	25,19,23	21,37,34	63,54,45	253	149	0.00055769	0.00655893	0.397,0.405,0.339	0.164,0.288,0.308	0.127
ENSG00000067798	NAV3	chr12	+	78176438	78176459	78175305	78175427	78177140	78177313	3,3,2	13,14,12	0,0,0	1,2,4	170	149	0.000536282	0.00633003	0.168,0.158,0.127	0.0,0.0,0.0	0.151
ENSG00000151702	FLI1	chr11	+	128807179	128807239	128781957	128782023	128809156	128809204	30,41,22	1,7,6	1,1,2	0,0,0	209	149	3.46252e-05	0.000545078	0.955,0.807,0.723	1.0,1.0,1.0	-0.172
ENSG00000161800	RACGAP1	chr12	-	50018515	50018589	50016630	50016715	50025397	50025451	0,0,1	1,7,7	7,0,4	10,12,7	223	149	6.02166e-07	1.36567e-05	0.0,0.0,0.087	0.319,0.0,0.276	-0.169
ENSG00000058272	PPP1R12A	chr12	-	79806165	79806333	79805591	79805768	79807225	79807330	154150146	61,37,44	96,92,142	16,24,22	298	149	0.00116124	0.0124429	0.558,0.67,0.624	0.75,0.657,0.763	-0.106
ENSG00000151612	ZNF827	chr4	-	145763089	145763122	145757626	145761598	145764978	145765165	1,5,3	2,3,0	3,1,4	4,5,3	182	149	0.000437821	0.00529363	0.29,0.577,1.0	0.38,0.141,0.522	0.275
ENSG00000151612	ZNF827	chr4	-	145763089	145763122	145757626	145761598	145764987	145765165	5,9,14	5,3,8	2,15,2	15,11,7	182	149	0.00104425	0.0113273	0.45,0.711,0.589	0.098,0.527,0.19	0.312
ENSG00000177990	DPY19L2	chr12	-	63580661	63580836	63570757	63570857	63582405	63582525	38,26,19	0,0,0	17,26,18	5,4,0	298	149	2.98637e-06	5.89957e-05	1.0,1.0,1.0	0.63,0.765,1.0	0.202
ENSG00000214783	POLR2J4	chr7	-	43986600	43986677	43973209	43973323	43987677	43987888	8,8,18	0,5,0	10,14,17	0,0,0	226	149	0.00154456	0.0160148	1.0,0.513,1.0	1.0,1.0,1.0	-0.162
ENSG00000174718	RESF1	chr12	+	31980877	31985957	31970188	31970356	31987238	31987322	124,91,97	0,0,0	30,35,43	2,2,3	298	149	0.000820541	0.00916653	1.0,1.0,1.0	0.882,0.897,0.878	0.114
ENSG00000174718	RESF1	chr12	+	31980877	31985957	31970188	31970356	31992377	31993107	58,39,36	0,0,0	13,21,14	0,6,3	298	149	1.40294e-06	2.97082e-05	1.0,1.0,1.0	1.0,0.636,0.7	0.221
ENSG00000174718	RESF1	chr12	+	31987238	31987322	31970188	31970356	31992377	31992941	82,51,43	0,0,0	37,25,33	0,6,3	233	149	7.10448e-05	0.00103379	1.0,1.0,1.0	1.0,0.727,0.876	0.132
ENSG00000152556	PFKM	chr12	+	48118481	48118577	48108071	48108194	48122766	48122841	0,0,0	1,1,2	1,4,2	0,5,1	245	149	0.000115683	0.00160406	0.0,0.0,0.0	1.0,0.327,0.549	-0.625
ENSG00000152556	PFKM	chr12	+	48135290	48135383	48134942	48135038	48137720	48137815	241216251	22,21,15	574505565	8,5,1	242	149	0	0	0.871,0.864,0.912	0.978,0.984,0.997	-0.104
ENSG00000100483	VCPKMT	chr14	-	50112614	50112719	50108632	50109713	50114284	50114404	35,42,35	10,4,7	33,19,39	21,13,15	254	149	9.84124e-08	2.59376e-06	0.672,0.86,0.746	0.48,0.462,0.604	0.244
ENSG00000135148	TRAFD1	chr12	+	112126084	112126149	112125562	112125618	112130510	112130569	3,0,3	51,51,64	4,12,4	46,27,30	214	149	1.20136e-10	5.00167e-09	0.039,0.0,0.032	0.057,0.236,0.085	-0.102
ENSG00000228315	GUSBP11	chr22	-	23640307	23640423	23638486	23638942	23659864	23660000	8,7,0	4,3,8	3,1,0	7,10,6	265	149	0.000135311	0.00184516	0.529,0.567,0.0	0.194,0.053,0.0	0.283
ENSG00000228315	GUSBP11	chr22	-	23659864	23660000	23638486	23638942	23683724	23683867	12,6,12	2,0,4	27,25,23	0,2,0	285	149	0.00258334	0.024986	0.758,1.0,0.611	1.0,0.867,1.0	-0.166
ENSG00000228315	GUSBP11	chr22	-	23683724	23683867	23659864	23660000	23690231	23690293	11,10,15	2,4,0	33,35,29	0,0,0	292	149	1.53372e-07	3.89706e-06	0.737,0.561,1.0	1.0,1.0,1.0	-0.234
ENSG00000228315	GUSBP11	chr22	-	23686837	23686995	23659864	23660000	23690231	23690293	8,0,3	2,4,0	1,1,2	0,0,0	298	149	1.67421e-06	3.49185e-05	0.667,0.0,1.0	1.0,1.0,1.0	-0.444
ENSG00000132436	FIGNL1	chr7	-	50449117	50449723	50448180	50448289	50450300	50450350	17,5,20	2,3,9	29,19,17	18,13,7	298	149	0.00391449	0.035948	0.81,0.455,0.526	0.446,0.422,0.548	0.125
ENSG00000132436	FIGNL1	chr7	-	50449499	50449723	50448180	50448289	50450300	50450336	11,6,19	2,3,9	25,17,9	18,13,7	298	149	0.000904146	0.00996705	0.733,0.5,0.514	0.41,0.395,0.391	0.184
ENSG00000132436	FIGNL1	chr7	-	50449544	50449723	50448180	50448289	50450300	50450336	13,3,16	2,3,9	18,13,10	18,13,7	298	149	0.000803688	0.00900609	0.765,0.333,0.471	0.333,0.333,0.417	0.162
ENSG00000132436	FIGNL1	chr7	-	50449555	50449723	50448180	50448289	50450300	50450324	10,4,15	2,3,9	16,13,11	18,13,7	298	149	0.00332975	0.0311855	0.714,0.4,0.455	0.308,0.333,0.44	0.163
ENSG00000132436	FIGNL1	chr7	-	50449562	50449723	50448180	50448289	50450300	50450350	20,7,19	2,3,9	26,28,14	18,13,7	298	149	0.000891623	0.00984078	0.833,0.538,0.514	0.419,0.519,0.5	0.149
ENSG00000013573	DDX11	chr12	+	31077944	31078288	31074263	31074327	31078389	31078537	10,6,8	3,0,7	18,15,21	14,16,18	298	149	2.42347e-09	8.27401e-08	0.625,1.0,0.364	0.391,0.319,0.368	0.304
ENSG00000154889	MPPE1	chr18	-	11886712	11886778	11886498	11886621	11886916	11887025	8,6,11	0,1,0	7,1,6	2,6,1	215	149	6.0314e-07	1.36702e-05	1.0,0.806,1.0	0.708,0.104,0.806	0.396
ENSG00000154889	MPPE1	chr18	-	11886712	11886781	11886114	11886621	11886916	11887025	5,4,4	0,1,0	10,1,1	2,6,1	218	149	3.21978e-08	9.18951e-07	1.0,0.732,1.0	0.774,0.102,0.406	0.483
ENSG00000154889	MPPE1	chr18	-	11905737	11905953	11897525	11897620	11906202	11906309	17,5,10	4,5,4	13,11,19	3,0,1	298	149	0.000171869	0.00228994	0.68,0.333,0.556	0.684,1.0,0.905	-0.34
ENSG00000154889	MPPE1	chr18	-	11905911	11905953	11897058	11897356	11906202	11906309	1,1,1	13,16,4	1,5,5	17,3,6	191	149	2.26366e-07	5.56702e-06	0.057,0.046,0.163	0.044,0.565,0.394	-0.246
ENSG00000154889	MPPE1	chr18	-	11905911	11905953	11897525	11897620	11906202	11906309	1,1,2	4,5,4	1,4,5	3,0,1	191	149	4.28278e-06	8.2017e-05	0.163,0.135,0.281	0.206,1.0,0.796	-0.474
ENSG00000111186	WNT5B	chr12	+	1639683	1639976	1632657	1632905	1645793	1645933	33,19,26	0,6,2	21,5,13	0,0,0	298	149	3.42214e-05	0.00053946	1.0,0.613,0.867	1.0,1.0,1.0	-0.173
ENSG00000166783	MARF1	chr16	-	15625371	15625800	15625015	15625173	15630331	15630504	43,56,68	8,3,2	92,52,73	0,1,1	298	149	4.80104e-05	0.000731486	0.729,0.903,0.944	1.0,0.963,0.973	-0.12
ENSG00000130038	CRACR2A	chr12	-	3732941	3733210	3713236	3713317	3753014	3753097	11,20,11	5,0,0	12,15,10	0,0,0	298	149	0.00136511	0.0143834	0.524,1.0,1.0	1.0,1.0,1.0	-0.159
ENSG00000029153	ARNTL2	chr12	+	27387227	27387320	27385480	27385560	27389178	27389296	119,100,97	3,1,3	45,63,46	11,7,9	242	149	0	0	0.961,0.984,0.952	0.716,0.847,0.759	0.192
ENSG00000258643	BCL2L2-PABPN1	chr14	+	23319734	23319830	23307759	23308199	23322180	23322295	46,29,46	3,6,3	9,9,6	2,6,2	245	149	0.00210153	0.0208846	0.903,0.746,0.903	0.732,0.477,0.646	0.232
ENSG00000256223	ZNF10	chr12	+	133139198	133139249	133130836	133131014	133144433	133144525	3,2,2	0,0,7	3,0,2	7,2,3	200	149	4.98539e-11	2.19793e-09	1.0,1.0,0.176	0.242,0.0,0.332	0.534
ENSG00000152219	ARL14EP	chr11	+	30330885	30331374	30323103	30323202	30332865	30332993	102,122,98	7,7,0	34,42,35	14,20,2	298	149	6.6108e-08	1.80126e-06	0.879,0.897,1.0	0.548,0.512,0.897	0.273
ENSG00000235437	LINC01278	chrX	-	63509943	63510079	63432363	63432491	63516909	63517082	11,0,1	19,14,22	13,8,9	12,17,15	285	149	3.32705e-08	9.47075e-07	0.232,0.0,0.023	0.362,0.197,0.239	-0.181
ENSG00000235437	LINC01278	chrX	-	63509943	63510079	63432363	63432491	63560831	63560948	11,2,0	51,38,30	9,8,9	23,21,19	285	149	6.13795e-09	1.96853e-07	0.101,0.027,0.0	0.17,0.166,0.198	-0.135
ENSG00000008394	MGST1	chr12	+	16354230	16354270	16347644	16347710	16357604	16357699	1,13,6	4,3,6	14,13,15	26,27,19	189	149	0.000369958	0.0045509	0.165,0.774,0.441	0.298,0.275,0.384	0.141
ENSG00000008394	MGST1	chr12	+	16354230	16354270	16347644	16347710	16363794	16363999	1,2,4	0,0,0	1,3,2	7,5,3	189	149	1.34259e-12	7.22635e-11	1.0,1.0,1.0	0.101,0.321,0.345	0.744
ENSG00000008394	MGST1	chr12	+	16367324	16367465	16357604	16357699	16383506	16383604	11,6,8	5,0,1	8,11,10	7,2,4	290	149	0.00159059	0.0164293	0.531,1.0,0.804	0.37,0.739,0.562	0.221
ENSG00000110888	CAPRIN2	chr12	-	30719078	30720915	30714958	30716676	30723258	30723314	76,70,63	13,33,30	114116171	32,19,29	298	149	0.000209229	0.00273067	0.745,0.515,0.512	0.64,0.753,0.747	-0.123
ENSG00000110888	CAPRIN2	chr12	-	30720810	30720915	30716507	30716676	30723258	30723314	21,18,8	13,33,30	30,37,35	32,19,29	254	149	0.000126745	0.00174075	0.487,0.242,0.135	0.355,0.533,0.415	-0.146
ENSG00000110888	CAPRIN2	chr12	-	30720810	30720915	30719078	30719225	30723258	30723314	43,32,17	7,11,17	68,65,78	11,9,9	254	149	1.69146e-08	5.0467e-07	0.783,0.631,0.37	0.784,0.809,0.836	-0.215
ENSG00000110888	CAPRIN2	chr12	-	30733628	30733711	30731342	30731510	30734967	30735014	26,15,15	42,30,44	56,45,50	53,47,46	232	149	4.5058e-10	1.72373e-08	0.284,0.243,0.18	0.404,0.381,0.411	-0.163
ENSG00000060138	YBX3	chr12	-	10709907	10710114	10704022	10704148	10713210	10713333	393298436	93,87,97	115910551052	132153151	298	149	6.66134e-16	5.23518e-14	0.679,0.631,0.692	0.814,0.775,0.777	-0.121
ENSG00000073614	KDM5A	chr12	-	286125	286207	285455	285662	292758	292925	51,26,39	67,60,60	22,27,25	79,102,66	231	149	2.60871e-07	6.35078e-06	0.329,0.218,0.295	0.152,0.146,0.196	0.116
ENSG00000114867	EIF4G1	chr3	+	184315488	184315545	184314501	184314674	184320629	184320722	22,42,28	6,4,8	103,75,70	7,1,13	206	149	0.00228694	0.0225039	0.726,0.884,0.717	0.914,0.982,0.796	-0.122
ENSG00000114867	EIF4G1	chr3	+	184315762	184315856	184314494	184314674	184317320	184317431	6,4,9	14,24,22	16,22,20	25,16,27	243	149	2.75042e-07	6.65594e-06	0.208,0.093,0.201	0.282,0.457,0.312	-0.183
ENSG00000114867	EIF4G1	chr3	+	184315762	184315856	184314494	184314674	184317716	184317773	2,0,0	2,4,6	12,11,10	3,14,9	243	149	0	0	0.38,0.0,0.0	0.71,0.325,0.405	-0.353
ENSG00000114867	EIF4G1	chr3	+	184316131	184316218	184315165	184315545	184317716	184317816	2,3,2	0,0,0	2,4,5	2,3,3	236	149	2.29918e-09	7.88691e-08	1.0,1.0,1.0	0.387,0.457,0.513	0.548
ENSG00000114867	EIF4G1	chr3	+	184317320	184317431	184315762	184315856	184317716	184317816	4,8,9	0,0,0	12,24,25	4,6,7	260	149	2.61181e-07	6.35595e-06	1.0,1.0,1.0	0.632,0.696,0.672	0.333
ENSG00000185684	EP400P1	chr12	+	132090848	132090943	132084282	132084399	132103996	132104170	1,13,7	0,1,3	7,3,4	0,3,2	244	149	0.00126833	0.0134859	1.0,0.888,0.588	1.0,0.379,0.55	0.182
ENSG00000185684	EP400P1	chr12	+	132090848	132090943	132084479	132085316	132103996	132104170	10,29,20	3,1,0	17,18,14	4,7,2	244	149	8.17302e-12	3.97788e-10	0.671,0.947,1.0	0.722,0.611,0.81	0.158
ENSG00000185684	EP400P1	chr12	+	132091394	132091516	132090848	132090943	132103996	132104170	2,2,1	2,13,10	5,5,5	8,7,7	271	149	1.34034e-09	4.77395e-08	0.355,0.078,0.052	0.256,0.282,0.282	-0.112
ENSG00000108001	EBF3	chr10	-	129840843	129841032	129840244	129840334	129842115	129842293	4,0,1	1,2,1	2,7,2	0,1,0	298	149	1.26006e-10	5.226e-09	0.667,0.0,0.333	1.0,0.778,1.0	-0.593
ENSG00000189042	ZNF567	chr19	+	36694801	36694876	36689396	36689497	36712385	36712512	26,9,14	8,6,1	8,6,16	10,6,7	224	149	0.0013892	0.0145877	0.684,0.499,0.903	0.347,0.399,0.603	0.246
ENSG00000122376	SHLD2	chr10	+	87175888	87176095	87170839	87170974	87180074	87180303	149106120	38,32,55	141146147	27,23,27	298	149	1.24806e-06	2.67419e-05	0.662,0.624,0.522	0.723,0.76,0.731	-0.135
ENSG00000065809	FAM107B	chr10	-	14553321	14553387	14530331	14530515	14604239	14604418	36,72,94	19100147	31,18,15	59,31,30	215	149	0.0010767	0.0116212	0.568,0.333,0.307	0.267,0.287,0.257	0.132
ENSG00000069275	NUCKS1	chr1	-	205729571	205729621	205723925	205723981	205749956	205750182	3,5,3	3,3,1	4,11,7	0,2,2	199	149	0.00436829	0.0395186	0.428,0.555,0.692	1.0,0.805,0.724	-0.285
ENSG00000154222	CC2D1B	chr1	-	52354364	52354454	52353517	52353647	52354607	52354698	13,2,7	54,37,49	7,18,11	32,23,48	239	149	0.000574997	0.00673085	0.13,0.033,0.082	0.12,0.328,0.125	-0.109
ENSG00000075826	SEC31B	chr10	-	100490007	100490322	100489702	100489761	100490705	100490883	8,10,5	1,3,2	14,20,26	0,1,0	298	149	3.7257e-07	8.76825e-06	0.8,0.625,0.556	1.0,0.909,1.0	-0.309
ENSG00000075826	SEC31B	chr10	-	100498704	100498804	100498028	100498207	100499159	100499258	4,1,0	2,5,1	19,10,7	12,11,7	249	149	5.55112e-16	4.39985e-14	0.545,0.107,0.0	0.487,0.352,0.374	-0.187
ENSG00000075826	SEC31B	chr10	-	100500109	100500159	100499523	100499598	100502253	100502484	6,2,3	1,3,0	6,4,10	11,12,9	199	149	0	0	0.818,0.333,1.0	0.29,0.2,0.454	0.402
ENSG00000178440	TIMM23B-AGAP6	chr10	+	49943234	49943358	49942056	49942300	49945031	49945090	9,8,7	20,31,23	26,28,14	23,30,20	273	149	3.88494e-10	1.503e-08	0.197,0.123,0.142	0.382,0.337,0.276	-0.178
ENSG00000204152	TIMM23B	chr10	+	49945031	49945090	49942052	49942300	49952125	49952219	30,54,43	0,0,2	37,47,32	10,8,4	208	149	0	0	1.0,1.0,0.939	0.726,0.808,0.851	0.185
ENSG00000178440	TIMM23B-AGAP6	chr10	+	49981188	49981281	49972834	49973142	49987164	49987234	13,5,9	3,4,2	2,4,0	13,12,15	242	149	0	0	0.727,0.435,0.735	0.087,0.17,0.0	0.547
ENSG00000148660	CAMK2G	chr10	-	73824039	73824084	73821681	73821730	73837467	73837511	31,31,18	0,0,0	39,27,26	0,4,4	194	149	0.00120929	0.0129215	1.0,1.0,1.0	1.0,0.838,0.833	0.11
ENSG00000148660	CAMK2G	chr10	-	73839538	73839601	73837467	73837511	73842168	73842211	28,18,17	17,39,39	9,8,11	27,29,20	212	149	0.0051785	0.0458041	0.537,0.245,0.235	0.19,0.162,0.279	0.129
ENSG00000225484	NUTM2B-AS1	chr10	-	79808758	79808832	79804484	79804527	79814612	79814716	4,10,9	3,0,3	20,13,19	0,0,0	223	149	1.51865e-07	3.8633e-06	0.471,1.0,0.667	1.0,1.0,1.0	-0.287
ENSG00000225484	NUTM2B-AS1	chr10	-	79808758	79808832	79806038	79806122	79814612	79814716	49,50,69	8,7,21	97,81,95	11,3,8	223	149	5.50834e-06	0.000102942	0.804,0.827,0.687	0.855,0.947,0.888	-0.124
ENSG00000225484	NUTM2B-AS1	chr10	-	79808758	79808963	79806038	79806122	79814612	79814716	36,32,43	8,7,21	61,62,76	11,3,8	298	149	1.23343e-05	0.000213978	0.692,0.696,0.506	0.735,0.912,0.826	-0.193
ENSG00000166295	ANAPC16	chr10	+	72220053	72220379	72215999	72216138	72230365	72230440	31,51,34	6,11,14	64,48,57	32,21,20	298	149	0.000979566	0.0106967	0.721,0.699,0.548	0.5,0.533,0.588	0.116
ENSG00000166295	ANAPC16	chr10	+	72220053	72220379	72216028	72216072	72230365	72230440	8,12,23	0,4,3	20,12,32	12,10,13	298	149	5.72065e-12	2.83951e-10	1.0,0.6,0.793	0.455,0.375,0.552	0.337
ENSG00000078403	MLLT10	chr10	+	21688490	21688538	21682224	21682257	21713771	21713950	10,4,8	22,19,19	10,14,9	9,17,15	197	149	0.000740496	0.00837732	0.256,0.137,0.242	0.457,0.384,0.312	-0.173
ENSG00000196793	ZNF239	chr10	-	43567898	43568021	43556343	43558171	43574539	43574618	18,21,15	0,1,3	25,13,15	13,5,13	272	149	0	0	1.0,0.92,0.733	0.513,0.588,0.387	0.388
ENSG00000136754	ABI1	chr10	-	26771074	26771089	26770244	26770345	26777064	26777241	28,12,23	181166235	40,25,27	100,140,94	164	149	6.12406e-10	2.3022e-08	0.123,0.062,0.082	0.267,0.14,0.207	-0.116
ENSG00000141756	FKBP10	chr17	+	41819840	41820023	41819254	41819399	41820268	41820461	17,8,29	12,6,7	42,33,28	1,3,0	298	149	6.4726e-14	4.12428e-12	0.415,0.4,0.674	0.955,0.846,1.0	-0.437
ENSG00000198718	TOGARAM1	chr14	+	45008912	45009145	45006007	45006267	45011974	45012075	31,27,38	1,0,0	31,41,37	4,4,1	298	149	2.30364e-05	0.000375795	0.939,1.0,1.0	0.795,0.837,0.949	0.119
ENSG00000171097	KYAT1	chr9	-	128846679	128846859	128845352	128845411	128847432	128847643	11,9,13	0,0,0	10,5,9	5,1,3	298	149	4.26521e-08	1.19737e-06	1.0,1.0,1.0	0.5,0.714,0.6	0.395
ENSG00000171097	KYAT1	chr9	-	128847432	128847643	128845352	128845411	128881896	128881931	0,2,3	22,27,26	12,2,5	12,5,18	298	149	5.22385e-11	2.29529e-09	0.0,0.036,0.055	0.333,0.167,0.122	-0.177
ENSG00000117010	ZNF684	chr1	+	40533142	40533181	40531636	40531787	40540585	40540712	16,12,9	4,2,5	8,2,11	0,0,0	188	149	8.13335e-07	1.79654e-05	0.76,0.826,0.588	1.0,1.0,1.0	-0.275
ENSG00000128805	ARHGAP22	chr10	-	48479587	48479764	48455001	48455134	48555462	48555550	14,13,9	0,0,0	51,41,27	7,2,0	298	149	6.99605e-05	0.00101953	1.0,1.0,1.0	0.785,0.911,1.0	0.101
ENSG00000128805	ARHGAP22	chr10	-	48479635	48479764	48455001	48455134	48524052	48524236	1,1,1	0,0,0	12,6,3	4,0,2	278	149	0.000471776	0.00563611	1.0,1.0,1.0	0.617,1.0,0.446	0.312
ENSG00000128805	ARHGAP22	chr10	-	48479635	48479764	48455001	48455134	48555462	48555550	13,13,9	0,0,0	48,40,28	7,2,0	278	149	8.88873e-05	0.00126319	1.0,1.0,1.0	0.786,0.915,1.0	0.1
ENSG00000128805	ARHGAP22	chr10	-	48479635	48479764	48459683	48459891	48524052	48524236	6,5,10	0,1,1	30,33,19	3,6,6	278	149	2.9432e-13	1.74588e-11	1.0,0.728,0.843	0.843,0.747,0.629	0.117
ENSG00000080822	CLDND1	chr3	-	98521652	98521696	98521132	98521442	98522541	98522606	11,2,1	1,0,2	4,1,5	0,3,7	193	149	1.93273e-05	0.000320512	0.895,1.0,0.279	1.0,0.205,0.355	0.205
ENSG00000080822	CLDND1	chr3	-	98521652	98521703	98521132	98521442	98522541	98522605	11,4,1	1,0,2	4,2,3	0,3,7	200	149	9.66427e-06	0.000172014	0.891,1.0,0.271	1.0,0.332,0.242	0.196
ENSG00000080822	CLDND1	chr3	-	98521652	98521718	98521132	98521437	98522848	98522922	0,2,1	4,0,0	0,1,0	6,5,5	215	149	0.00179962	0.0182751	0.0,1.0,1.0	0.0,0.122,0.0	0.626
ENSG00000080822	CLDND1	chr3	-	98521652	98521718	98521132	98521442	98522541	98522602	11,4,3	1,0,2	4,1,4	0,3,7	215	149	1.62642e-06	3.40528e-05	0.884,1.0,0.51	1.0,0.188,0.284	0.307
ENSG00000185246	PRPF39	chr14	+	45109893	45109993	45109615	45109780	45110093	45110176	65,33,37	45,19,22	55,42,39	40,57,59	249	149	0.00090826	0.0100087	0.464,0.51,0.502	0.451,0.306,0.283	0.145
ENSG00000187079	TEAD1	chr11	+	12675408	12675561	12674420	12674834	12764178	12764434	82,68,78	22,21,14	140101123	15,21,18	298	149	0.00199017	0.019924	0.651,0.618,0.736	0.824,0.706,0.774	-0.1
ENSG00000204815	ODAD4	chr17	+	41935216	41935348	41930616	41930837	41935598	41935749	10,10,13	0,0,0	16,18,5	3,2,3	281	149	2.34596e-06	4.72774e-05	1.0,1.0,1.0	0.739,0.827,0.469	0.322
ENSG00000107890	ANKRD26	chr10	-	27005616	27005723	26982692	26982813	27006916	27006962	11,26,16	7,0,2	10,25,19	1,0,0	256	149	1.73635e-05	0.000291435	0.478,1.0,0.823	0.853,1.0,1.0	-0.184
ENSG00000107890	ANKRD26	chr10	-	27080031	27080153	27079088	27079161	27082802	27082833	0,10,2	16,16,5	0,0,2	11,9,15	271	149	0.000110338	0.00153748	0.0,0.256,0.18	0.0,0.0,0.068	0.123
ENSG00000172731	LRRC20	chr10	-	70376451	70376596	70340552	70340702	70382548	70382625	34,41,38	3,1,5	65,71,41	4,13,17	294	149	5.24977e-05	0.00079245	0.852,0.954,0.794	0.892,0.735,0.55	0.141
ENSG00000138311	ZNF365	chr10	+	62398739	62398777	62388395	62388576	62459740	62459797	3,6,10	1,2,2	3,3,4	0,0,1	187	149	0.0024649	0.0239974	0.705,0.705,0.799	1.0,1.0,0.761	-0.184
ENSG00000165949	IFI27	chr14	+	94111624	94111773	94110748	94110797	94114850	94114880	117310651143	131142153	2,6,5	0,0,0	298	149	9.62152e-06	0.000171347	0.817,0.789,0.789	1.0,1.0,1.0	-0.202
ENSG00000165949	IFI27	chr14	+	94111658	94111773	94110677	94110797	94114850	94114880	125710741153	131142153	5,4,6	0,0,0	264	149	1.08798e-05	0.00019114	0.844,0.81,0.81	1.0,1.0,1.0	-0.179
ENSG00000196873	CBWD3	chr9	+	68269599	68269722	68268933	68268978	68270301	68270385	5,15,2	0,0,0	2,3,10	1,2,2	272	149	0.00103083	0.0111929	1.0,1.0,1.0	0.523,0.451,0.733	0.431
ENSG00000113761	ZNF346	chr5	+	177044388	177044533	177041777	177041870	177062057	177062151	53,37,33	4,4,4	17,14,12	0,1,0	294	149	0.000212996	0.00277095	0.87,0.824,0.807	1.0,0.876,1.0	-0.125
ENSG00000135597	REPS1	chr6	-	138907494	138907600	138903492	138905132	138908667	138908816	168125133	6,7,0	160116101	15,13,17	255	149	1.11022e-16	9.28606e-15	0.942,0.913,1.0	0.862,0.839,0.776	0.126
ENSG00000135597	REPS1	chr6	-	138926400	138926478	138921036	138921124	138929976	138929997	30,21,16	26,24,52	31,45,55	25,29,22	227	149	7.53436e-07	1.67676e-05	0.431,0.365,0.168	0.449,0.505,0.621	-0.204
ENSG00000135597	REPS1	chr6	-	138926400	138926481	138921036	138921124	138929976	138930098	61,47,33	26,24,52	72,92,92	25,29,22	230	149	1.96502e-10	7.90294e-09	0.603,0.559,0.291	0.651,0.673,0.73	-0.2
ENSG00000140479	PCSK6	chr15	-	101431319	101431463	101429152	101430063	101431989	101432100	16,11,19	3,8,5	142151160	2,4,4	293	149	0	0	0.731,0.411,0.659	0.973,0.95,0.953	-0.358
ENSG00000162972	MAIP1	chr2	+	199961780	199961928	199959753	199959880	199963732	199964108	209145124	2,10,1	242230199	25,11,27	297	149	0	0	0.981,0.879,0.984	0.829,0.913,0.787	0.105
ENSG00000148908	RGS10	chr10	-	119515382	119515455	119500079	119500259	119526031	119526094	3,3,2	0,1,0	0,2,0	2,2,1	222	149	1.46822e-08	4.42938e-07	1.0,0.668,1.0	0.0,0.402,0.0	0.755
ENSG00000203780	FANK1	chr10	+	125989429	125989447	125988550	125988675	125995416	125995498	2,9,24	43,39,22	0,0,2	3,2,5	167	149	0.00316421	0.0298282	0.04,0.171,0.493	0.0,0.0,0.263	0.147
ENSG00000171311	EXOSC1	chr10	-	97438662	97438703	97437699	97437750	97441170	97441259	83,33,42	0,0,1	44,23,25	7,1,10	190	149	1.51978e-12	8.14637e-11	1.0,1.0,0.971	0.831,0.947,0.662	0.177
ENSG00000241852	C8orf58	chr8	+	22602536	22602643	22602199	22602312	22603194	22603288	19,17,18	6,8,3	28,37,20	23,12,16	256	149	0.00388361	0.0356946	0.648,0.553,0.777	0.415,0.642,0.421	0.167
ENSG00000241852	C8orf58	chr8	+	22602560	22602643	22602199	22602312	22603194	22604133	13,15,11	6,8,3	21,19,17	23,12,16	232	149	0.000287809	0.00364228	0.582,0.546,0.702	0.37,0.504,0.406	0.183
ENSG00000183605	SFXN4	chr10	-	119161054	119161081	119160914	119160969	119162339	119162414	96,77,98	0,2,0	105,99,106	41,18,47	176	149	0	0	1.0,0.97,1.0	0.684,0.823,0.656	0.269
ENSG00000171307	ZDHHC16	chr10	+	97450356	97450536	97446174	97446353	97451670	97451918	33,24,35	19,51,79	26,30,21	76,64,49	298	149	0.000332543	0.00414313	0.465,0.19,0.181	0.146,0.19,0.176	0.108
ENSG00000186470	BTN3A2	chr6	+	26368182	26368267	26367974	26368050	26368564	26368912	25,18,22	14,19,19	11,21,12	4,7,4	234	149	0.00196488	0.0197042	0.532,0.376,0.424	0.637,0.656,0.656	-0.206
ENSG00000186312	CA5BP1	chrX	+	15681000	15681047	15675714	15675778	15688660	15688858	4,0,1	14,38,43	8,8,14	38,29,28	196	149	0	0	0.178,0.0,0.017	0.138,0.173,0.275	-0.13
ENSG00000117151	CTBS	chr1	-	84569930	84570139	84565840	84566012	84570581	84570720	38,44,49	27,22,16	26,37,39	7,8,6	298	149	0.000132235	0.00180814	0.413,0.5,0.605	0.65,0.698,0.765	-0.198
ENSG00000138162	TACC2	chr10	+	122132608	122132734	122113038	122113233	122195039	122195176	19,15,25	0,3,5	10,14,12	4,6,4	275	149	8.52806e-05	0.00121672	1.0,0.73,0.73	0.575,0.558,0.619	0.236
ENSG00000138629	UBL7	chr15	-	74460667	74460778	74458683	74458896	74461107	74461182	39,21,26	58,49,65	6,10,16	55,53,54	260	149	5.1254e-07	1.17604e-05	0.278,0.197,0.186	0.059,0.098,0.145	0.12
ENSG00000223482	NUTM2A-AS1	chr10	-	87241181	87245855	87208185	87208512	87246114	87246212	12,26,20	9,3,6	57,44,44	6,7,4	298	149	4.41998e-05	0.000678992	0.4,0.812,0.625	0.826,0.759,0.846	-0.198
ENSG00000223482	NUTM2A-AS1	chr10	-	87333825	87334814	87330891	87331096	87336785	87336829	7,8,14	4,10,6	9,17,10	20,25,35	298	149	7.78755e-08	2.09578e-06	0.467,0.286,0.538	0.184,0.254,0.125	0.243
ENSG00000141376	BCAS3	chr17	+	61380505	61380571	61368326	61368494	61391976	61392182	8,1,8	5,11,2	2,2,0	4,5,5	215	149	0.003196	0.0300713	0.526,0.059,0.735	0.257,0.217,0.0	0.282
ENSG00000141376	BCAS3	chr17	+	61388617	61388708	61380505	61380571	61391976	61392273	5,4,9	4,0,2	2,3,2	0,0,0	240	149	1.729e-05	0.000290351	0.437,1.0,0.736	1.0,1.0,1.0	-0.276
ENSG00000140987	ZSCAN32	chr16	-	3393648	3393814	3384820	3384941	3397191	3397744	20,7,18	4,0,3	8,12,6	5,3,2	298	149	0.00298958	0.0283628	0.714,1.0,0.75	0.444,0.667,0.6	0.251
ENSG00000166169	POLL	chr10	-	101584601	101584919	101580247	101580416	101587245	101587406	4,1,3	2,1,3	0,1,0	1,2,1	298	149	0.000139882	0.00189992	0.5,0.333,0.333	0.0,0.2,0.0	0.322
ENSG00000166169	POLL	chr10	-	101585315	101585478	101584601	101584919	101587245	101587382	10,12,8	7,1,4	30,18,24	0,0,2	298	149	1.78425e-10	7.22054e-09	0.417,0.857,0.5	1.0,1.0,0.857	-0.361
ENSG00000166169	POLL	chr10	-	101585861	101586156	101584610	101584919	101587245	101587382	20,20,23	7,1,4	26,26,23	0,0,2	298	149	2.51778e-06	5.04432e-05	0.588,0.909,0.742	1.0,1.0,0.852	-0.204
ENSG00000251503	CENPS-CORT	chr1	+	10434656	10434690	10430803	10431401	10440346	10440413	25,13,22	2,0,0	32,43,31	12,2,4	183	149	7.92622e-12	3.87224e-10	0.911,1.0,1.0	0.685,0.946,0.863	0.139
ENSG00000119929	CUTC	chr10	+	99750368	99750396	99747256	99747390	99754528	99754550	67,66,52	9,8,16	55,53,66	28,28,21	177	149	8.65765e-09	2.71377e-07	0.862,0.874,0.732	0.623,0.614,0.726	0.168
ENSG00000165644	COMTD1	chr10	-	75235059	75235178	75234937	75234992	75235834	75235925	5,22,8	0,0,0	13,5,18	4,6,0	268	149	1.14813e-06	2.47474e-05	1.0,1.0,1.0	0.644,0.317,1.0	0.346
ENSG00000165644	COMTD1	chr10	-	75235266	75235372	75235059	75235178	75235834	75235925	3,18,11	0,0,0	6,9,16	5,0,1	255	149	0.00323183	0.0303689	1.0,1.0,1.0	0.412,1.0,0.903	0.228
ENSG00000077713	SLC25A43	chrX	+	119410189	119410362	119399408	119399678	119452008	119452143	35,30,37	7,11,11	84,43,44	1,0,0	298	149	0	0	0.714,0.577,0.627	0.977,1.0,1.0	-0.353
ENSG00000077713	SLC25A43	chrX	+	119410189	119410362	119406459	119406701	119452008	119452143	68,61,66	5,0,17	149,116,95	1,0,2	298	149	9.36018e-12	4.49185e-10	0.872,1.0,0.66	0.987,1.0,0.96	-0.138
ENSG00000077713	SLC25A43	chrX	+	119426181	119426354	119410189	119410362	119452008	119452143	13,3,8	35,29,39	0,0,0	78,41,44	298	149	9.76996e-15	6.77783e-13	0.157,0.049,0.093	0.0,0.0,0.0	0.1
ENSG00000103275	UBE2I	chr16	+	1312346	1312558	1309677	1309773	1314019	1314096	202298275	424525496	221121140	834710786	298	149	0	0	0.192,0.221,0.217	0.117,0.079,0.082	0.117
ENSG00000103275	UBE2I	chr16	+	1312346	1312667	1308879	1309419	1314019	1314096	3,1,2	0,0,5	0,1,4	3,1,3	298	149	1.58524e-07	4.01543e-06	1.0,1.0,0.167	0.0,0.333,0.4	0.478
ENSG00000103275	UBE2I	chr16	+	1312346	1312667	1309152	1309271	1314019	1314096	4,5,7	1,5,2	1,2,4	9,7,2	298	149	0.000475293	0.00567604	0.667,0.333,0.636	0.053,0.125,0.5	0.319
ENSG00000150093	ITGB1	chr10	-	32953592	32953809	32935491	32935558	32957758	32957894	35,38,41	45,52,54	18,10,6	0,8,2	298	149	0.00293125	0.0279072	0.28,0.268,0.275	1.0,0.385,0.6	-0.387
ENSG00000229043	ZFAND2A-DT	chr7	+	1162351	1162543	1160590	1160623	1163451	1163495	4,3,15	1,3,2	6,1,1	12,4,14	298	149	2.22045e-16	1.8175e-14	0.667,0.333,0.789	0.2,0.111,0.034	0.481
ENSG00000229043	ZFAND2A-DT	chr7	+	1162961	1163207	1160595	1160623	1163451	1163495	2,6,4	1,3,2	3,2,8	12,4,14	298	149	0.000257292	0.00328547	0.5,0.5,0.5	0.111,0.2,0.222	0.322
ENSG00000229043	ZFAND2A-DT	chr7	+	1162961	1163217	1160431	1160623	1163451	1163495	2,11,9	1,3,2	6,7,15	12,4,14	298	149	1.24576e-08	3.80767e-07	0.5,0.647,0.692	0.2,0.467,0.349	0.274
ENSG00000229043	ZFAND2A-DT	chr7	+	1162961	1163217	1162351	1162543	1163451	1163495	1,7,7	1,1,4	3,5,7	0,0,0	298	149	2.08162e-07	5.15636e-06	0.333,0.778,0.467	1.0,1.0,1.0	-0.474
ENSG00000075407	ZNF37A	chr10	+	38094930	38095224	38094333	38094490	38095537	38095559	20,15,19	0,8,6	19,21,25	7,14,10	298	149	0.000314611	0.00394921	1.0,0.484,0.613	0.576,0.429,0.556	0.179
ENSG00000143952	VPS54	chr2	-	63981645	63981851	63972165	63972244	63983863	63984019	46,40,46	0,0,0	35,54,49	1,7,3	298	149	9.69114e-07	2.11763e-05	1.0,1.0,1.0	0.946,0.794,0.891	0.123
ENSG00000143952	VPS54	chr2	-	63981645	63981887	63972165	63972244	63983863	63984019	58,33,38	0,0,0	28,50,42	1,7,3	298	149	3.33862e-07	7.94638e-06	1.0,1.0,1.0	0.933,0.781,0.875	0.137
ENSG00000181396	OGFOD3	chr17	-	82394330	82394543	82392009	82392534	82398195	82398319	43,44,38	23,23,11	41,28,39	73,60,46	298	149	0	0	0.483,0.489,0.633	0.219,0.189,0.298	0.3
ENSG00000213390	ARHGAP19	chr10	-	97256317	97256404	97246271	97246337	97259401	97259628	49,22,30	0,0,2	30,27,43	3,9,1	236	149	2.91827e-08	8.39156e-07	1.0,1.0,0.904	0.863,0.654,0.964	0.141
ENSG00000184719	RNLS	chr10	-	88581566	88581709	88572902	88573061	88583072	88583190	1,6,3	4,0,0	8,1,2	0,0,0	292	149	0.00231118	0.0227047	0.113,1.0,1.0	1.0,1.0,1.0	-0.296
ENSG00000184719	RNLS	chr10	-	88582201	88582307	88572902	88573061	88583072	88583190	1,7,4	4,0,0	1,1,9	0,0,0	255	149	0.00283986	0.0271443	0.127,1.0,1.0	1.0,1.0,1.0	-0.291
ENSG00000002016	RAD52	chr12	-	926795	926946	925449	925525	927144	927263	5,10,12	8,7,8	6,2,12	14,22,38	298	149	1.01724e-08	3.15365e-07	0.238,0.417,0.429	0.176,0.043,0.136	0.243
ENSG00000002016	RAD52	chr12	-	936806	936882	932974	933076	949601	949641	1,4,1	4,5,3	1,1,0	12,7,4	225	149	0.00178543	0.0181698	0.142,0.346,0.181	0.052,0.086,0.0	0.177
ENSG00000138326	RPS24	chr10	+	78040203	78040225	78037193	78037304	78040614	78040696	746672725	934735833	259521222166	563506502	171	149	0	0	0.41,0.443,0.431	0.801,0.785,0.79	-0.364
ENSG00000151150	ANK3	chr10	-	60200128	60200227	60198339	60198537	60203001	60203100	92,68,68	10,5,2	19,11,33	0,0,0	248	149	3.93311e-05	0.000610834	0.847,0.891,0.953	1.0,1.0,1.0	-0.103
ENSG00000151150	ANK3	chr10	-	60200128	60200263	60198339	60198537	60203001	60203100	36,33,31	10,5,2	12,8,17	0,0,0	284	149	9.85587e-07	2.15002e-05	0.654,0.776,0.89	1.0,1.0,1.0	-0.227
ENSG00000145979	TBC1D7	chr6	-	13325093	13325174	13320831	13321095	13326786	13326906	66,52,93	13,12,10	111,73,96	35,31,32	230	149	3.936e-09	1.29619e-07	0.767,0.737,0.858	0.673,0.604,0.66	0.142
ENSG00000138303	ASCC1	chr10	-	72102849	72102967	72096521	72097450	72152868	72152988	6,4,8	0,1,0	9,17,6	3,4,0	267	149	6.2093e-05	0.000917271	1.0,0.691,1.0	0.626,0.703,1.0	0.121
ENSG00000261740	BOLA2-SMG1P6	chr16	-	29450111	29450276	29446801	29446922	29452108	29454113	2,1,3	1,0,4	3,2,6	0,0,0	298	149	8.91837e-10	3.26587e-08	0.5,1.0,0.273	1.0,1.0,1.0	-0.409
ENSG00000261740	BOLA2-SMG1P6	chr16	-	29450111	29450276	29446801	29447026	29452108	29454113	9,7,12	3,0,1	10,9,10	2,1,5	298	149	5.09063e-07	1.16848e-05	0.6,1.0,0.857	0.714,0.818,0.5	0.142
ENSG00000130714	POMT1	chr9	+	131504188	131504340	131502788	131503073	131506113	131506220	25,41,70	19,12,23	100,68,82	14,25,12	298	149	0.00155163	0.0160804	0.397,0.631,0.603	0.781,0.576,0.774	-0.167
ENSG00000130714	POMT1	chr9	+	131504188	131504340	131502788	131503073	131506402	131506453	12,18,31	0,10,5	47,27,36	0,0,0	298	149	4.82234e-07	1.1112e-05	1.0,0.474,0.756	1.0,1.0,1.0	-0.257
ENSG00000130714	POMT1	chr9	+	131504188	131504649	131503009	131503073	131506402	131506453	12,19,31	0,10,5	47,25,36	0,0,0	298	149	4.45348e-07	1.03353e-05	1.0,0.487,0.756	1.0,1.0,1.0	-0.252
ENSG00000130714	POMT1	chr9	+	131506113	131506220	131502894	131503073	131506402	131506453	49,36,49	0,10,5	49,61,48	0,0,0	256	149	1.62218e-09	5.70287e-08	1.0,0.677,0.851	1.0,1.0,1.0	-0.157
ENSG00000139546	TARBP2	chr12	+	53502019	53502184	53501365	53501461	53503712	53503808	5,9,5	1,2,0	4,10,4	5,3,5	298	149	1.11022e-16	9.28606e-15	0.714,0.692,1.0	0.286,0.625,0.286	0.403
ENSG00000172671	ZFAND4	chr10	-	45624582	45624637	45618139	45618260	45625950	45627105	7,2,11	2,0,0	12,0,14	1,7,5	204	149	3.55365e-07	8.40285e-06	0.719,1.0,1.0	0.898,0.0,0.672	0.383
ENSG00000172671	ZFAND4	chr10	-	45625950	45627105	45618139	45618260	45639815	45639963	10,8,5	0,0,0	13,21,19	4,2,2	298	149	6.65088e-06	0.000122218	1.0,1.0,1.0	0.619,0.84,0.826	0.238
ENSG00000172671	ZFAND4	chr10	-	45651965	45652033	45648293	45648534	45663541	45663842	6,2,2	2,1,0	15,5,7	8,7,6	217	149	0	0	0.673,0.579,1.0	0.563,0.329,0.445	0.305
ENSG00000172671	ZFAND4	chr10	-	45652983	45653059	45651965	45652033	45663541	45663842	13,7,3	1,0,0	37,24,33	5,3,7	225	149	5.74796e-12	2.84872e-10	0.896,1.0,1.0	0.831,0.841,0.757	0.156
ENSG00000228409	CCT6P1	chr7	+	65752163	65752310	65751141	65751278	65754526	65754661	4,6,7	1,3,0	10,4,9	5,6,0	296	149	0.00034732	0.00430745	0.668,0.502,1.0	0.502,0.251,1.0	0.139
ENSG00000228409	CCT6P1	chr7	+	65759859	65759998	65756468	65756574	65760423	65760556	30,24,20	0,6,0	25,22,22	0,0,0	288	149	0.000629002	0.00727275	1.0,0.674,1.0	1.0,1.0,1.0	-0.109
ENSG00000197321	SVIL	chr10	-	29532001	29532172	29531253	29531288	29535988	29536069	49,36,40	7,7,6	7,6,2	1,0,0	298	149	0.000181817	0.00240817	0.778,0.72,0.769	0.778,1.0,1.0	-0.17
ENSG00000197321	SVIL	chr10	-	29535988	29536069	29531253	29531288	29550596	29551263	30,35,20	30,24,34	4,2,1	33,37,28	230	149	0	0	0.393,0.486,0.276	0.073,0.034,0.023	0.342
ENSG00000169126	ODAD2	chr10	-	27944221	27944431	27940562	27940805	27944815	27944962	32,21,11	5,2,0	5,2,7	0,0,0	298	149	0.000662658	0.00760514	0.762,0.84,1.0	1.0,1.0,1.0	-0.133
ENSG00000134864	GGACT	chr13	-	100533562	100533774	100530182	100532601	100583824	100583997	1,0,6	16,8,7	0,0,0	5,4,1	298	149	0.00194464	0.0195313	0.03,0.0,0.3	0.0,0.0,0.0	0.11
ENSG00000160781	PAQR6	chr1	-	156245781	156245987	156245141	156245238	156246122	156246250	9,13,10	4,0,1	10,19,7	4,8,2	298	149	9.56637e-07	2.09107e-05	0.529,1.0,0.833	0.556,0.543,0.636	0.209
ENSG00000137497	NUMA1	chr11	-	72012400	72012442	72010785	72010854	72012894	72016260	117,110,89	42,23,32	145119111	106,91,85	191	149	0	0	0.685,0.789,0.685	0.516,0.505,0.505	0.211
ENSG00000107614	TRDMT1	chr10	-	17161482	17161548	17160304	17160374	17168840	17168917	17,16,23	0,1,4	12,14,19	4,9,5	215	149	4.52971e-14	2.94173e-12	1.0,0.917,0.799	0.675,0.519,0.725	0.266
ENSG00000107614	TRDMT1	chr10	-	17161482	17161548	17160304	17160374	17174550	17174660	17,16,21	3,1,1	12,14,17	1,6,4	215	149	1.22913e-05	0.000213346	0.797,0.917,0.936	0.893,0.618,0.747	0.131
ENSG00000107614	TRDMT1	chr10	-	17162165	17162237	17160304	17160374	17168840	17168917	19,16,14	0,1,4	17,17,12	4,9,5	221	149	6.36713e-13	3.60913e-11	1.0,0.915,0.702	0.741,0.56,0.618	0.233
ENSG00000107614	TRDMT1	chr10	-	17162165	17162237	17160304	17160374	17174550	17174660	5,2,6	3,1,1	2,6,6	1,6,4	221	149	0.00110554	0.011897	0.529,0.574,0.802	0.574,0.403,0.503	0.142
ENSG00000197889	MEIG1	chr10	+	14966439	14966606	14959387	14959557	14972512	14972857	12,16,25	0,0,1	3,4,1	2,1,2	298	149	4.32465e-05	0.000665605	1.0,1.0,0.926	0.429,0.667,0.2	0.543
ENSG00000123240	OPTN	chr10	+	13108961	13109015	13108137	13108289	13109111	13109288	26,20,25	9,11,15	8,5,7	11,9,5	203	149	0.00430343	0.0390133	0.68,0.572,0.55	0.348,0.29,0.507	0.219
ENSG00000102312	PORCN	chrX	+	48509423	48509577	48509029	48509103	48509783	48509956	10,14,26	0,28,17	5,7,9	6,17,11	298	149	4.91226e-06	9.27614e-05	1.0,0.2,0.433	0.294,0.171,0.29	0.293
ENSG00000102312	PORCN	chrX	+	48509423	48509707	48508965	48509103	48509783	48509956	7,12,25	0,28,17	5,4,9	6,17,11	298	149	3.20397e-05	0.000508393	1.0,0.176,0.424	0.294,0.105,0.29	0.304
ENSG00000102312	PORCN	chrX	+	48509423	48509707	48508965	48509103	48511365	48511487	6,13,24	2,1,6	5,4,9	0,0,0	298	149	2.507e-06	5.02892e-05	0.6,0.867,0.667	1.0,1.0,1.0	-0.289
ENSG00000102312	PORCN	chrX	+	48509567	48509956	48508993	48509103	48511365	48511487	15,20,24	2,1,6	2,12,9	0,0,0	298	149	9.86845e-06	0.000175173	0.789,0.909,0.667	1.0,1.0,1.0	-0.212
ENSG00000102312	PORCN	chrX	+	48509783	48509956	48508958	48509103	48511365	48511487	15,48,41	2,1,6	8,29,20	0,0,0	298	149	0.000143345	0.0019417	0.789,0.96,0.774	1.0,1.0,1.0	-0.159
ENSG00000090857	PDPR	chr16	+	70114820	70114930	70114331	70114440	70120460	70120719	4,2,3	14,17,28	9,11,4	19,18,24	259	149	4.18209e-06	8.03168e-05	0.141,0.063,0.058	0.214,0.26,0.087	-0.1
ENSG00000090857	PDPR	chr16	+	70130422	70130544	70128783	70129122	70132150	70132300	18,8,13	8,6,7	38,37,30	2,2,0	271	149	1.11022e-16	9.28606e-15	0.553,0.423,0.505	0.913,0.91,1.0	-0.447
ENSG00000090857	PDPR	chr16	+	70131301	70131419	70128958	70129122	70132150	70132300	21,8,23	8,6,7	38,29,31	2,2,0	267	149	4.47653e-12	2.25038e-10	0.594,0.427,0.647	0.914,0.89,1.0	-0.379
ENSG00000090857	PDPR	chr16	+	70131301	70131419	70130422	70130544	70132150	70132300	48,30,42	0,1,0	74,67,70	4,8,5	267	149	6.04603e-11	2.64582e-09	1.0,0.944,1.0	0.912,0.824,0.887	0.107
ENSG00000110011	DNAJC4	chr11	+	64232429	64232614	64231870	64231964	64233893	64233980	33,45,36	1,6,5	19,19,32	0,0,0	298	149	5.64245e-06	0.000104936	0.943,0.789,0.783	1.0,1.0,1.0	-0.162
ENSG00000166435	XRRA1	chr11	-	74851087	74851203	74848114	74848462	74862980	74863021	5,4,3	0,0,0	19,17,17	2,6,6	265	149	3.50043e-07	8.28606e-06	1.0,1.0,1.0	0.842,0.614,0.614	0.31
ENSG00000166435	XRRA1	chr11	-	74851087	74851203	74848114	74848462	74906238	74906456	6,5,3	1,0,0	23,23,25	4,3,8	265	149	7.59393e-14	4.80233e-12	0.771,1.0,1.0	0.764,0.812,0.637	0.186
ENSG00000166435	XRRA1	chr11	-	74851988	74852082	74850869	74851203	74906238	74906352	5,4,8	1,1,0	5,4,18	4,8,9	243	149	0	0	0.754,0.71,1.0	0.434,0.235,0.551	0.415
ENSG00000166435	XRRA1	chr11	-	74862980	74863021	74851087	74851203	74906238	74906456	0,0,1	1,1,0	0,3,5	4,8,9	190	149	3.59504e-05	0.000563167	0.0,0.0,1.0	0.0,0.227,0.303	0.157
ENSG00000166435	XRRA1	chr11	-	74862980	74863021	74851988	74852082	74906238	74906456	0,0,1	4,2,3	8,1,6	5,3,13	190	149	1.57696e-12	8.43201e-11	0.0,0.0,0.207	0.556,0.207,0.266	-0.274
ENSG00000166435	XRRA1	chr11	-	74940784	74940882	74936883	74937068	74945017	74945085	4,0,0	8,5,1	8,5,8	17,23,9	247	149	3.10862e-15	2.2678e-13	0.232,0.0,0.0	0.221,0.116,0.349	-0.151
ENSG00000166435	XRRA1	chr11	-	74945017	74945085	74936883	74937068	74948927	74949075	15,22,9	1,5,2	58,47,30	27,14,25	217	149	2.31295e-11	1.05547e-09	0.912,0.751,0.755	0.596,0.697,0.452	0.224
ENSG00000149554	CHEK1	chr11	+	125627606	125627830	125626315	125626833	125629231	125629296	335217252	24,11,19	303300279	62,51,29	298	149	4.47842e-12	2.25038e-10	0.875,0.908,0.869	0.71,0.746,0.828	0.123
ENSG00000149554	CHEK1	chr11	+	125656205	125656335	125655224	125655347	125675927	125676041	24,12,39	10,7,5	36,26,27	25,27,16	279	149	7.85009e-07	1.74107e-05	0.562,0.478,0.806	0.435,0.34,0.474	0.199
ENSG00000166199	ALKBH3	chr11	+	43897194	43897354	43889724	43889828	43901515	43901725	4,0,6	9,9,7	2,0,0	8,6,7	298	149	0.000573398	0.00671455	0.182,0.0,0.3	0.111,0.0,0.0	0.124
ENSG00000111906	HDDC2	chr6	-	125298713	125298816	125292840	125292909	125300537	125300659	229241293	75,62,78	565535563	371307305	252	149	0	0	0.644,0.697,0.69	0.474,0.507,0.522	0.176
ENSG00000074319	TSG101	chr11	-	18516098	18516164	18509541	18509665	18526774	18526821	9,3,4	5,3,6	10,4,5	1,1,2	215	149	0.00058422	0.00682041	0.555,0.409,0.316	0.874,0.735,0.634	-0.321
ENSG00000198561	CTNND1	chr11	+	57789036	57789155	57761788	57762046	57791384	57791673	232232300	26,19,34	348326252	6,2,2	268	149	0	0	0.832,0.872,0.831	0.97,0.989,0.986	-0.137
ENSG00000198561	CTNND1	chr11	+	57789036	57789155	57761788	57762046	57794009	57794081	151144192	67,69,71	216185166	27,20,12	268	149	0	0	0.556,0.537,0.601	0.816,0.837,0.885	-0.281
ENSG00000198561	CTNND1	chr11	+	57791384	57791673	57761796	57762046	57794009	57794081	135120146	67,69,71	132,92,101	27,20,12	298	149	2.20287e-11	1.00807e-09	0.502,0.465,0.507	0.71,0.697,0.808	-0.247
ENSG00000198561	CTNND1	chr11	+	57791384	57791673	57761796	57762119	57795576	57795729	17,15,11	3,1,2	19,18,11	0,0,0	298	149	5.60924e-05	0.000841425	0.739,0.882,0.733	1.0,1.0,1.0	-0.215
ENSG00000198561	CTNND1	chr11	+	57791391	57791673	57761788	57762046	57794009	57794081	109101114	67,69,71	126,90,99	27,20,12	298	149	6.88338e-15	4.83196e-13	0.449,0.423,0.445	0.7,0.692,0.805	-0.293
ENSG00000198561	CTNND1	chr11	+	57791491	57791673	57761800	57762046	57794009	57794081	109101112	67,69,71	127,90,99	27,20,12	298	149	3.66374e-15	2.649e-13	0.449,0.423,0.441	0.702,0.692,0.805	-0.295
ENSG00000198561	CTNND1	chr11	+	57791493	57791673	57761796	57762046	57794009	57794081	109101112	67,69,71	126,90,99	27,20,12	298	149	4.996e-15	3.55306e-13	0.449,0.423,0.441	0.7,0.692,0.805	-0.295
ENSG00000158636	EMSY	chr11	+	76454748	76454790	76453313	76453388	76458182	76458358	5,3,14	11,20,25	5,10,2	34,37,31	191	149	0.00259743	0.0251074	0.262,0.105,0.304	0.103,0.174,0.048	0.115
ENSG00000158636	EMSY	chr11	+	76459932	76460085	76458182	76458358	76463820	76464080	42,30,35	7,3,6	74,58,38	0,5,3	298	149	0.00060463	0.0070347	0.75,0.833,0.745	1.0,0.853,0.864	-0.13
ENSG00000158636	EMSY	chr11	+	76459935	76460085	76458182	76458358	76463820	76464080	27,14,13	7,3,6	35,31,14	0,5,3	298	149	0.004464	0.0402893	0.659,0.7,0.52	1.0,0.756,0.7	-0.192
ENSG00000137492	THAP12	chr11	-	76364337	76364432	76355617	76355654	76365851	76365972	14,5,5	0,6,0	25,19,23	0,0,1	244	149	0.000927467	0.0101879	1.0,0.337,1.0	1.0,1.0,0.934	-0.199
ENSG00000172890	NADSYN1	chr11	+	71476032	71477438	71474394	71474526	71478394	71478469	2,5,2	53,29,49	19,8,7	24,27,20	298	149	0	0	0.019,0.079,0.02	0.284,0.129,0.149	-0.148
ENSG00000172890	NADSYN1	chr11	+	71477344	71477438	71474394	71474526	71478394	71478469	2,6,2	53,29,49	8,8,8	24,27,20	243	149	1.2731e-10	5.26333e-09	0.023,0.113,0.024	0.17,0.154,0.197	-0.12
ENSG00000110711	AIP	chr11	+	67489266	67489455	67483067	67483257	67490037	67490214	131140167	2,1,0	147134108	9,13,9	298	149	0	0	0.97,0.986,1.0	0.891,0.838,0.857	0.123
ENSG00000128656	CHN1	chr2	-	174875787	174875865	174846879	174846957	174915057	174915171	1,0,2	3,13,0	5,1,2	3,6,6	227	149	0.00241956	0.0236161	0.18,0.0,1.0	0.522,0.099,0.18	0.126
ENSG00000128656	CHN1	chr2	-	174940815	174940894	174918533	174918565	174944887	174944943	8,9,7	18,27,15	3,4,9	36,37,35	228	149	0.000180502	0.00239274	0.225,0.179,0.234	0.052,0.066,0.144	0.125
ENSG00000134909	ARHGAP32	chr11	-	129040927	129041009	128998318	128998468	129062279	129062357	19,19,18	4,0,5	42,40,53	3,0,0	231	149	4.35419e-06	8.31886e-05	0.754,1.0,0.699	0.9,1.0,1.0	-0.149
ENSG00000173914	RBM4B	chr11	-	66666271	66666493	66665547	66665578	66668614	66668685	1,1,9	49,41,65	2,12,6	28,18,13	298	149	1.18858e-07	3.08761e-06	0.01,0.012,0.065	0.034,0.25,0.188	-0.128
ENSG00000070081	NUCB2	chr11	+	17291239	17291365	17286633	17286713	17295323	17295441	3,2,5	5,5,8	5,8,5	0,0,1	275	149	1.37463e-11	6.4867e-10	0.245,0.178,0.253	1.0,1.0,0.73	-0.685
ENSG00000132256	TRIM5	chr11	-	5665168	5665395	5664057	5664173	5665655	5665682	146118169	38,31,29	25,18,27	4,0,0	298	149	0.000101231	0.0014243	0.658,0.656,0.744	0.758,1.0,1.0	-0.233
ENSG00000006837	CDKL3	chr5	-	134359896	134360091	134321790	134321903	134366976	134367070	5,10,2	0,0,0	1,4,0	1,1,4	298	149	1.14113e-07	2.97264e-06	1.0,1.0,1.0	0.333,0.667,0.0	0.667
ENSG00000006837	CDKL3	chr5	-	134359896	134360091	134321790	134321903	134370997	134371041	1,0,2	5,1,1	3,4,0	0,3,2	298	149	0.00222861	0.0220084	0.091,0.0,0.5	1.0,0.4,0.0	-0.27
ENSG00000006837	CDKL3	chr5	-	134359896	134360091	134350248	134350427	134370997	134371041	8,4,3	0,3,3	6,5,10	0,1,1	298	149	0.000236208	0.0030401	1.0,0.4,0.333	1.0,0.714,0.833	-0.271
ENSG00000144451	SPAG16	chr2	+	213350527	213350645	213340162	213340270	213364075	213364145	22,8,39	0,1,4	1,8,3	2,5,2	267	149	4.07795e-09	1.3382e-07	1.0,0.817,0.845	0.218,0.472,0.456	0.505
ENSG00000149428	HYOU1	chr11	-	119056278	119056418	119056069	119056167	119057074	119057142	0,0,0	2,8,8	20,3,16	7,8,5	289	149	1.88787e-09	6.56246e-08	0.0,0.0,0.0	0.596,0.162,0.623	-0.46
ENSG00000166352	IFTAP	chr11	+	36633283	36633438	36594498	36594641	36648015	36648155	2,3,4	1,2,0	2,7,2	0,7,3	298	149	9.82697e-07	2.14443e-05	0.5,0.429,1.0	1.0,0.333,0.25	0.115
ENSG00000275052	PPP4R3B	chr2	-	55578246	55578342	55577314	55577356	55579678	55579781	131,92,127	41,36,31	138131107	85,95,98	245	149	3.33067e-16	2.69909e-14	0.66,0.608,0.714	0.497,0.456,0.399	0.21
ENSG00000168003	SLC3A2	chr11	+	62870744	62870837	62856101	62856381	62871576	62871669	10,8,6	215242294	39,46,52	182176154	242	149	0	0	0.028,0.02,0.012	0.117,0.139,0.172	-0.123
ENSG00000168003	SLC3A2	chr11	+	62876783	62876879	62856110	62856381	62881018	62881447	64,34,65	16,30,25	30,37,25	23,24,33	245	149	0.000601636	0.00700363	0.709,0.408,0.613	0.442,0.484,0.315	0.163
ENSG00000168003	SLC3A2	chr11	+	62876783	62876879	62871576	62871669	62881018	62881447	137,70,127	89,97,104	57,78,52	134,90,109	245	149	1.64925e-06	3.44974e-05	0.484,0.305,0.426	0.206,0.345,0.225	0.146
ENSG00000168003	SLC3A2	chr11	+	62876786	62876879	62856108	62856381	62881018	62881447	62,35,65	16,30,25	28,36,25	23,24,33	242	149	0.000258444	0.00329824	0.705,0.418,0.616	0.428,0.48,0.318	0.171
ENSG00000168003	SLC3A2	chr11	+	62876786	62876879	62871576	62871669	62881018	62881447	94,64,90	89,97,104	46,55,38	134,90,109	242	149	3.8565e-08	1.08968e-06	0.394,0.289,0.348	0.174,0.273,0.177	0.136
ENSG00000196678	ERI2	chr16	-	20805714	20805945	20803602	20803670	20806407	20806446	19,12,24	6,8,3	42,39,37	22,16,19	298	149	0.00399567	0.0365799	0.613,0.429,0.8	0.488,0.549,0.493	0.104
ENSG00000184014	DENND5A	chr11	-	9140188	9140248	9138848	9139854	9141973	9142108	4,6,13	11,6,7	0,0,4	10,10,7	209	149	1.09333e-05	0.000191966	0.206,0.416,0.57	0.0,0.0,0.289	0.301
ENSG00000158163	DZIP1L	chr3	-	138084112	138084253	138081733	138081764	138086960	138087023	21,16,28	3,3,0	22,33,24	0,0,1	290	149	0.000628924	0.00727275	0.782,0.733,1.0	1.0,1.0,0.925	-0.137
ENSG00000168014	C2CD3	chr11	-	74161398	74161556	74139604	74139828	74168343	74168613	41,37,40	7,2,0	36,36,40	8,5,7	298	149	1.73767e-05	0.000291581	0.745,0.902,1.0	0.692,0.783,0.741	0.144
ENSG00000159063	ALG8	chr11	-	78109441	78109581	78104355	78104453	78124020	78124092	0,2,2	2,3,1	6,1,8	0,1,0	289	149	8.92619e-14	5.61212e-12	0.0,0.256,0.508	1.0,0.34,1.0	-0.525
ENSG00000159063	ALG8	chr11	-	78137241	78137645	78127357	78127436	78138709	78139626	0,0,6	13,5,5	1,0,0	12,14,14	298	149	0.0042567	0.0386596	0.0,0.0,0.375	0.04,0.0,0.0	0.112
ENSG00000132275	RRP8	chr11	-	6600925	6601602	6600668	6600775	6603403	6603604	24,32,28	5,0,3	26,28,32	1,0,0	298	149	0.000601064	0.00699822	0.706,1.0,0.824	0.929,1.0,1.0	-0.133
ENSG00000171204	TMEM126B	chr11	+	85631144	85631316	85628572	85628688	85631686	85631791	164156182	173177232	329283283	164144171	298	149	0	0	0.322,0.306,0.282	0.501,0.496,0.453	-0.18
ENSG00000171204	TMEM126B	chr11	+	85631144	85631316	85629131	85629262	85631686	85631791	111,83,82	16,14,9	155144156	11,10,8	298	149	2.05402e-05	0.00033864	0.776,0.748,0.82	0.876,0.878,0.907	-0.106
ENSG00000166261	ZNF202	chr11	-	123727475	123727595	123723913	123726991	123728132	123728262	35,39,40	3,0,3	60,47,43	9,7,8	269	149	1.08646e-12	5.91628e-11	0.866,1.0,0.881	0.787,0.788,0.749	0.141
ENSG00000166261	ZNF202	chr11	-	123740116	123740189	123730751	123730985	123740416	123740536	7,1,5	2,0,0	10,19,15	1,3,5	222	149	8.23047e-07	1.81553e-05	0.701,1.0,1.0	0.87,0.81,0.668	0.118
ENSG00000166261	ZNF202	chr11	-	123740116	123740192	123730486	123730985	123740416	123740536	7,3,5	2,0,0	10,21,13	1,3,5	225	149	9.15148e-07	2.00442e-05	0.699,1.0,1.0	0.869,0.823,0.633	0.125
ENSG00000166261	ZNF202	chr11	-	123740392	123740536	123730486	123730985	123741548	123741614	10,5,4	0,1,1	4,7,10	5,5,4	293	149	0	0	1.0,0.718,0.67	0.289,0.416,0.56	0.374
ENSG00000166261	ZNF202	chr11	-	123740416	123740536	123730486	123730985	123741548	123741660	10,4,4	0,1,1	5,4,8	5,5,4	269	149	0	0	1.0,0.689,0.689	0.356,0.307,0.526	0.396
ENSG00000090060	PAPOLA	chr14	+	96560648	96560711	96556174	96556413	96562818	96562893	374334392	11,11,4	484420407	57,49,54	212	149	0	0	0.96,0.955,0.986	0.856,0.858,0.841	0.115
ENSG00000090060	PAPOLA	chr14	+	96560648	96560711	96556174	96556413	96564954	96564988	92,71,96	34,40,35	110,91,86	125,75,113	212	149	8.88178e-16	6.93003e-14	0.655,0.555,0.658	0.382,0.46,0.348	0.226
ENSG00000090060	PAPOLA	chr14	+	96562818	96562893	96556174	96556413	96564954	96564988	176206156	34,40,35	345291263	125,75,113	224	149	3.68217e-07	8.67838e-06	0.775,0.774,0.748	0.647,0.721,0.608	0.107
ENSG00000165490	DDIAS	chr11	+	82913956	82914170	82901697	82901822	82914722	82914851	5,4,4	4,0,0	9,5,11	3,3,3	298	149	9.189e-07	2.01196e-05	0.385,1.0,1.0	0.6,0.455,0.647	0.228
ENSG00000107862	GBF1	chr10	+	102360183	102360395	102358505	102358729	102361021	102361120	45,41,33	0,0,0	52,32,42	5,2,2	298	149	0.000153751	0.00206814	1.0,1.0,1.0	0.839,0.889,0.913	0.12
ENSG00000148985	PGAP2	chr11	+	3811249	3811424	3808558	3808651	3823882	3824135	18,20,33	2,0,4	28,31,21	8,3,5	298	149	2.03399e-06	4.15175e-05	0.818,1.0,0.805	0.636,0.838,0.677	0.157
ENSG00000148985	PGAP2	chr11	+	3817352	3817535	3808559	3808651	3823882	3824135	1,1,4	2,0,4	0,0,0	8,3,5	298	149	2.78757e-06	5.53204e-05	0.2,1.0,0.333	0.0,0.0,0.0	0.511
ENSG00000148985	PGAP2	chr11	+	3823612	3823740	3808293	3808315	3824269	3824343	2,4,0	2,2,2	0,0,0	7,3,2	277	149	4.88037e-06	9.22127e-05	0.35,0.518,0.0	0.0,0.0,0.0	0.289
ENSG00000148985	PGAP2	chr11	+	3823612	3823740	3808593	3808651	3823882	3824135	1,6,8	2,0,4	1,2,6	8,3,5	277	149	1.81322e-05	0.000302931	0.212,1.0,0.518	0.063,0.264,0.392	0.337
ENSG00000148985	PGAP2	chr11	+	3823612	3823740	3811249	3811424	3824269	3824343	2,2,2	1,0,0	3,0,1	3,3,1	277	149	9.52303e-11	4.03183e-09	0.518,1.0,1.0	0.35,0.0,0.35	0.606
ENSG00000110713	NUP98	chr11	-	3685972	3686194	3683199	3683441	3691346	3691489	219246215	16,15,29	242190190	7,0,5	298	149	1.35028e-11	6.37638e-10	0.873,0.891,0.788	0.945,1.0,0.95	-0.114
ENSG00000110713	NUP98	chr11	-	3686063	3686194	3683199	3683441	3691346	3691489	100,106,93	16,15,29	110,89,94	7,0,5	280	149	3.55497e-11	1.5921e-09	0.769,0.79,0.631	0.893,1.0,0.909	-0.204
ENSG00000163568	AIM2	chr1	-	159073237	159073519	159068567	159068701	159076632	159076766	16,5,9	3,0,0	18,14,23	0,4,4	298	149	2.64604e-05	0.000425991	0.727,1.0,1.0	1.0,0.636,0.742	0.116
ENSG00000184465	WDR27	chr6	-	169638538	169638660	169634427	169634525	169643696	169643786	19,22,17	6,8,0	0,0,1	3,1,0	271	149	6.06963e-05	0.000899358	0.635,0.602,1.0	0.0,0.0,1.0	0.412
ENSG00000184465	WDR27	chr6	-	169663562	169663649	169662303	169662424	169664165	169664286	23,31,16	5,2,1	15,10,27	9,4,3	236	149	0.000358122	0.00442371	0.744,0.907,0.91	0.513,0.612,0.85	0.195
ENSG00000184465	WDR27	chr6	-	169663562	169663706	169662303	169662424	169664165	169664632	18,26,23	5,2,1	9,9,12	9,4,3	293	149	8.29399e-06	0.00014963	0.647,0.869,0.921	0.337,0.534,0.67	0.299
ENSG00000184465	WDR27	chr6	-	169663562	169663878	169662303	169662424	169664165	169664286	24,25,20	5,2,1	10,10,15	9,4,3	298	149	2.49576e-05	0.000403997	0.706,0.862,0.909	0.357,0.556,0.714	0.283
ENSG00000184465	WDR27	chr6	-	169667135	169668776	169664165	169664286	169670568	169670693	4,4,4	0,0,0	9,5,7	2,3,0	298	149	0.00322453	0.030309	1.0,1.0,1.0	0.692,0.455,1.0	0.284
ENSG00000184465	WDR27	chr6	-	169670878	169670957	169670568	169670693	169672254	169672396	6,1,9	25,18,17	1,1,1	19,32,20	228	149	2.45819e-06	4.94167e-05	0.136,0.035,0.257	0.033,0.02,0.032	0.114
ENSG00000184465	WDR27	chr6	-	169689126	169689308	169688816	169689012	169701550	169701930	24,38,38	11,4,9	35,30,40	2,2,5	298	149	0.000405729	0.00494049	0.522,0.826,0.679	0.897,0.882,0.8	-0.184
ENSG00000108523	RNF167	chr17	+	4940486	4940726	4940007	4940230	4941076	4941157	7,11,14	2,0,0	19,9,17	3,5,3	298	149	2.58238e-10	1.02154e-08	0.636,1.0,1.0	0.76,0.474,0.739	0.221
ENSG00000026508	CD44	chr11	+	35198120	35198246	35189834	35190065	35204511	35204640	16,7,7	14,12,9	3,3,2	0,1,1	275	149	0.000654978	0.00753158	0.382,0.24,0.296	1.0,0.619,0.52	-0.407
ENSG00000213593	TMX2	chr11	+	57737835	57738026	57737607	57737668	57738663	57738770	9,18,13	2,2,6	20,26,12	0,1,3	298	149	0.00347675	0.0323944	0.692,0.818,0.52	1.0,0.929,0.667	-0.189
ENSG00000149150	SLC43A1	chr11	-	57493992	57494171	57489250	57489392	57500778	57500855	1,3,1	0,0,1	5,6,3	0,3,3	298	149	6.53769e-05	0.000960331	1.0,1.0,0.333	1.0,0.5,0.333	0.167
ENSG00000149150	SLC43A1	chr11	-	57496030	57496164	57489250	57489392	57500778	57500855	3,1,2	0,0,1	2,4,0	0,3,3	283	149	1.01767e-05	0.000180087	1.0,1.0,0.513	1.0,0.412,0.0	0.367
ENSG00000149150	SLC43A1	chr11	-	57496030	57496164	57493992	57494171	57500778	57500855	32,28,37	0,3,1	33,37,21	4,6,3	283	149	9.18512e-11	3.89891e-09	1.0,0.831,0.951	0.813,0.765,0.787	0.139
ENSG00000149150	SLC43A1	chr11	-	57497752	57497845	57493992	57494171	57500778	57500855	8,21,21	0,3,1	8,7,10	4,6,3	242	149	6.43929e-15	4.52999e-13	1.0,0.812,0.928	0.552,0.418,0.672	0.366
ENSG00000148090	AUH	chr9	-	91216058	91216106	91213814	91214425	91217276	91217327	41,19,24	0,0,1	31,36,33	7,1,5	197	149	2.62912e-08	7.60714e-07	1.0,1.0,0.948	0.77,0.965,0.833	0.127
ENSG00000171202	TMEM126A	chr11	+	85650311	85650341	85648020	85648089	85654062	85654256	38,37,43	4,3,8	46,35,40	14,18,12	179	149	3.45536e-09	1.14896e-07	0.888,0.911,0.817	0.732,0.618,0.735	0.177
ENSG00000174516	PELI3	chr11	+	66468832	66468904	66468127	66468280	66471241	66471371	16,11,27	1,4,15	30,24,20	14,19,14	221	149	0.000127119	0.00174516	0.915,0.65,0.548	0.591,0.46,0.491	0.19
ENSG00000160193	WDR4	chr21	-	42863439	42863596	42859661	42859722	42873550	42873691	62,57,112	2,2,4	68,62,42	9,7,8	298	149	4.18072e-10	1.60408e-08	0.939,0.934,0.933	0.791,0.816,0.724	0.158
ENSG00000178202	POGLUT3	chr11	-	108481179	108481376	108477606	108477711	108486156	108486440	4,5,1	3,0,0	15,5,13	2,3,3	298	149	7.28415e-06	0.00013279	0.4,1.0,1.0	0.789,0.455,0.684	0.157
ENSG00000167283	ATP5MG	chr11	+	118405656	118405709	118403923	118403985	118406936	118407097	4,0,1	10,4,14	14,10,2	20,9,4	202	149	0	0	0.228,0.0,0.05	0.341,0.45,0.269	-0.261
ENSG00000007372	PAX6	chr11	-	31801870	31801912	31800690	31801776	31802703	31802834	13,11,7	23,30,42	8,15,15	17,20,6	191	149	0.0040146	0.0367377	0.306,0.222,0.115	0.269,0.369,0.661	-0.219
ENSG00000007372	PAX6	chr11	-	31801870	31801912	31800690	31801776	31806401	31806411	1,3,3	1,1,1	3,0,1	2,3,1	191	149	5.6901e-07	1.29602e-05	0.438,0.701,0.701	0.539,0.0,0.438	0.288
ENSG00000149743	TRPT1	chr11	-	64224099	64224162	64223829	64223967	64224284	64224341	10,7,4	0,0,1	9,12,6	25,12,6	212	149	0	0	1.0,1.0,0.738	0.202,0.413,0.413	0.57
ENSG00000149743	TRPT1	chr11	-	64224099	64224210	64223798	64223967	64224284	64224341	57,56,70	0,0,1	43,46,32	25,12,6	260	149	0	0	1.0,1.0,0.976	0.496,0.687,0.753	0.347
ENSG00000175832	ETV4	chr17	-	43545557	43545668	43545273	43545367	43546184	43546340	84139154	20,46,36	176150148	23,14,11	260	149	1.62738e-11	7.6131e-10	0.706,0.634,0.71	0.814,0.86,0.885	-0.17
ENSG00000175634	RPS6KB2	chr11	+	67428912	67429022	67428493	67428623	67429119	67429240	18,32,22	1,1,2	30,40,13	6,13,2	259	149	3.39852e-10	1.32426e-08	0.912,0.948,0.864	0.742,0.639,0.789	0.185
ENSG00000175581	MRPL48	chr11	+	73817822	73817947	73787876	73787992	73825707	73825796	9,9,7	3,0,2	17,18,8	5,5,7	274	149	1.34502e-05	0.000231065	0.62,1.0,0.656	0.649,0.662,0.383	0.194
ENSG00000175581	MRPL48	chr11	+	73843246	73843367	73808312	73808350	73844806	73844934	2,9,2	3,2,0	0,2,10	8,2,3	270	149	0.00132896	0.014032	0.269,0.713,1.0	0.0,0.356,0.648	0.326
ENSG00000101003	GINS1	chr20	+	25417103	25417202	25407672	25407895	25425210	25425327	2,6,4	16,19,28	4,12,11	13,10,12	248	149	7.89862e-07	1.75004e-05	0.07,0.159,0.079	0.156,0.419,0.355	-0.207
ENSG00000101003	GINS1	chr20	+	25417103	25417202	25407672	25407895	25441701	25441776	1,4,1	6,5,6	5,12,7	4,15,5	248	149	4.97661e-10	1.89493e-08	0.091,0.325,0.091	0.429,0.325,0.457	-0.235
ENSG00000255717	SNHG1	chr11	-	62854017	62854064	62853551	62853833	62854518	62854551	177131137	2,3,0	332317372	58,45,62	196	149	0	0	0.985,0.971,1.0	0.813,0.843,0.82	0.16
ENSG00000255717	SNHG1	chr11	-	62854887	62854938	62853551	62854551	62855132	62855174	191141163	23,19,5	379356350	121,83,106	200	149	0	0	0.861,0.847,0.96	0.7,0.762,0.711	0.165
ENSG00000120029	ARMH3	chr10	-	101939862	101939938	101889411	101889490	101956596	101956723	52,63,54	9,0,5	55,77,62	1,0,0	225	149	1.78026e-07	4.46425e-06	0.793,1.0,0.877	0.973,1.0,1.0	-0.101
ENSG00000188070	C11orf95	chr11	-	63764037	63764598	63759891	63763869	63764867	63765254	6,5,18	8,7,0	31,19,18	0,0,0	298	149	1.33227e-15	1.01635e-13	0.273,0.263,1.0	1.0,1.0,1.0	-0.488
ENSG00000188070	C11orf95	chr11	-	63764867	63765254	63759891	63763869	63765806	63766304	13,12,4	23,7,16	8,10,8	34,35,28	298	149	0.000142448	0.00193115	0.22,0.462,0.111	0.105,0.125,0.125	0.146
ENSG00000188070	C11orf95	chr11	-	63764867	63765254	63764037	63764598	63765806	63766304	7,8,13	0,0,0	25,14,15	1,2,3	298	149	0.00180526	0.0183266	1.0,1.0,1.0	0.926,0.778,0.714	0.194
ENSG00000074266	EED	chr11	+	86264171	86264263	86256386	86256512	86276979	86277138	6,2,1	0,0,0	6,5,2	1,2,2	241	149	0.00106455	0.0115072	1.0,1.0,1.0	0.788,0.607,0.382	0.408
ENSG00000060749	QSER1	chr11	+	32927961	32928123	32926708	32927269	32931742	32931837	46,68,77	0,0,2	29,34,40	7,3,2	298	149	1.12873e-08	3.47118e-07	1.0,1.0,0.951	0.674,0.85,0.909	0.173
ENSG00000158483	FAM86C1P	chr11	+	71791735	71791819	71789782	71789845	71796016	71796166	25,15,20	9,6,10	11,17,6	17,11,24	233	149	6.08713e-05	0.00090127	0.64,0.615,0.561	0.293,0.497,0.138	0.296
ENSG00000158483	FAM86C1P	chr11	+	71791738	71791819	71789782	71789845	71796016	71796166	10,8,6	9,6,10	6,5,1	17,11,24	230	149	9.14295e-06	0.00016354	0.419,0.463,0.28	0.186,0.227,0.026	0.241
ENSG00000158483	FAM86C1P	chr11	+	71793379	71793481	71789782	71789845	71796016	71796166	1,5,5	9,6,10	0,0,3	17,11,24	251	149	1.74568e-06	3.61773e-05	0.062,0.331,0.229	0.0,0.0,0.069	0.184
ENSG00000132740	IGHMBP2	chr11	+	68929733	68930434	68929182	68929357	68933298	68933481	1,2,5	6,5,0	2,0,4	13,17,7	298	149	8.25714e-05	0.00118118	0.077,0.167,1.0	0.071,0.0,0.222	0.317
ENSG00000132740	IGHMBP2	chr11	+	68930322	68930434	68929182	68929357	68933298	68933381	10,2,5	6,5,0	1,0,2	13,17,7	261	149	0	0	0.488,0.186,1.0	0.042,0.0,0.14	0.497
ENSG00000196458	ZNF605	chr12	-	132932712	132932805	132921461	132927162	132933034	132933155	5,2,2	10,7,16	10,5,12	11,9,13	242	149	7.9494e-08	2.1358e-06	0.235,0.15,0.071	0.359,0.255,0.362	-0.173
ENSG00000162341	TPCN2	chr11	+	69079833	69079883	69078891	69079020	69081399	69081499	11,12,7	1,5,2	14,17,13	4,5,17	199	149	0.00545738	0.0478472	0.892,0.642,0.724	0.724,0.718,0.364	0.151
ENSG00000162341	TPCN2	chr11	+	69067502	69067605	69063894	69063967	69070429	69070495	10,22,16	0,0,0	28,28,26	2,4,2	252	149	0.000343342	0.00426535	1.0,1.0,1.0	0.892,0.805,0.885	0.139
ENSG00000177311	ZBTB38	chr3	+	141438242	141438365	141403926	141404031	141442388	141442670	14,11,5	23,16,21	1,2,1	9,10,10	272	149	0.000307453	0.00386531	0.25,0.274,0.115	0.057,0.099,0.052	0.144
ENSG00000021762	OSBPL5	chr11	-	3120420	3120624	3119546	3119631	3121996	3122098	93,73,112	18,3,6	78,59,79	1,1,1	298	149	7.36618e-08	1.99642e-06	0.721,0.924,0.903	0.975,0.967,0.975	-0.123
ENSG00000021762	OSBPL5	chr11	-	3120543	3120624	3119546	3119631	3121996	3122098	55,25,34	18,3,6	36,23,39	1,1,1	230	149	3.05452e-08	8.74468e-07	0.664,0.844,0.786	0.959,0.937,0.962	-0.188
ENSG00000251503	CENPS-CORT	chr1	+	10440346	10440413	10430101	10430568	10451376	10451659	0,0,1	2,1,2	4,2,4	0,1,0	216	149	2.22045e-16	1.8175e-14	0.0,0.0,0.256	1.0,0.58,1.0	-0.775
ENSG00000087077	TRIP6	chr7	+	100867910	100867988	100867386	100867606	100868107	100868233	83109118	12,9,10	5,11,5	0,0,0	227	149	3.76075e-05	0.000586445	0.819,0.888,0.886	1.0,1.0,1.0	-0.136
ENSG00000149485	FADS1	chr11	-	61813454	61813568	61813256	61813353	61815785	61816148	0,1,0	1,0,2	2,4,2	0,0,0	263	149	9.99201e-16	7.73139e-14	0.0,1.0,0.0	1.0,1.0,1.0	-0.667
ENSG00000167196	FBXO22	chr15	+	75904490	75904629	75903875	75904103	75913202	75913290	161189225	11,11,23	220162178	35,38,37	288	149	1.33227e-14	9.13537e-13	0.883,0.899,0.835	0.765,0.688,0.713	0.15
ENSG00000135365	PHF21A	chr11	-	46117921	46118114	46092182	46092223	46118741	46118800	3,2,3	0,0,0	3,6,0	0,3,2	298	149	0.000466149	0.00557707	1.0,1.0,1.0	1.0,0.5,0.0	0.5
ENSG00000135365	PHF21A	chr11	-	46117921	46118145	46092182	46092223	46118741	46118800	3,4,3	0,0,0	3,5,0	0,3,2	298	149	0.000297502	0.00375472	1.0,1.0,1.0	1.0,0.455,0.0	0.515
ENSG00000139624	CERS5	chr12	-	50144768	50144969	50143951	50144057	50167100	50167303	21,18,13	36,41,20	12,7,12	67,45,44	298	149	1.95306e-07	4.85452e-06	0.226,0.18,0.245	0.082,0.072,0.12	0.126
ENSG00000073060	SCARB1	chr12	-	124782682	124782811	124776855	124778586	124786356	124786503	307259356	8,9,5	150614271482	152137139	278	149	0	0	0.954,0.939,0.974	0.842,0.848,0.851	0.109
ENSG00000133678	TMEM254	chr10	+	80081639	80081734	80079272	80079307	80081840	80081944	9,4,4	3,1,2	6,4,7	11,7,2	244	149	0.000953981	0.0104527	0.647,0.71,0.55	0.25,0.259,0.681	0.239
ENSG00000133678	TMEM254	chr10	+	80086230	80086258	80082144	80082204	80090379	80090412	5,3,1	1,0,0	1,4,0	2,1,3	177	149	2.16662e-06	4.39353e-05	0.808,1.0,1.0	0.296,0.771,0.0	0.58
ENSG00000132613	MTSS2	chr16	-	70679314	70679323	70678251	70678409	70679629	70679704	25,16,21	78,61,50	35,32,37	57,49,52	158	149	3.14085e-07	7.50586e-06	0.232,0.198,0.284	0.367,0.381,0.402	-0.145
ENSG00000150787	PTS	chr11	+	112230207	112230230	112228593	112228673	112230625	112230682	141136158	17,11,8	102,109,82	71,51,34	172	149	0	0	0.878,0.915,0.945	0.554,0.649,0.676	0.286
ENSG00000094975	SUCO	chr1	+	172577538	172577559	172575517	172575623	172577763	172577819	28,27,23	44,31,33	75,51,55	28,30,17	170	149	4.91274e-13	2.82409e-11	0.358,0.433,0.379	0.701,0.598,0.739	-0.289
ENSG00000170417	TMEM182	chr2	+	102758388	102758473	102736910	102737013	102762586	102762686	1,0,0	3,7,11	11,5,8	14,22,21	234	149	0	0	0.175,0.0,0.0	0.333,0.126,0.195	-0.16
ENSG00000111445	RFC5	chr12	+	118017994	118018053	118017689	118017815	118019071	118019136	1,2,2	3,3,1	4,1,6	2,2,2	208	149	0.00179963	0.0182751	0.193,0.323,0.589	0.589,0.264,0.682	-0.143
ENSG00000189057	FAM111B	chr11	+	59109539	59109706	59108667	59108712	59124178	59127412	61,39,44	1,0,2	62,55,64	14,5,8	298	149	0	0	0.968,1.0,0.917	0.689,0.846,0.8	0.183
ENSG00000175105	ZNF654	chr3	+	88128808	88129011	88113114	88113196	88129686	88129826	4,7,5	2,2,3	13,8,4	0,1,1	298	149	4.42336e-05	0.000679352	0.5,0.636,0.455	1.0,0.8,0.667	-0.292
ENSG00000142856	ITGB3BP	chr1	-	63447564	63447614	63446805	63446856	63453917	63453974	22,13,20	123,89,100	68,68,86	87,64,87	199	149	0	0	0.118,0.099,0.13	0.369,0.443,0.425	-0.297
ENSG00000174446	SNAPC5	chr15	-	66495329	66495419	66493467	66494552	66497641	66497750	145,97,105	13,16,9	123,116,82	35,13,28	239	149	9.42292e-05	0.00133155	0.874,0.791,0.879	0.687,0.848,0.646	0.121
ENSG00000280670	CCDC163	chr1	-	45497298	45497383	45496210	45496623	45499344	45499440	2,3,3	0,0,0	0,11,9	4,0,7	234	149	4.40931e-06	8.40934e-05	1.0,1.0,1.0	0.0,1.0,0.45	0.517
ENSG00000234420	ZNF37BP	chr10	-	42525539	42525660	42523611	42523738	42550556	42552808	0,0,0	6,9,5	15,8,10	14,13,21	270	149	0	0	0.0,0.0,0.0	0.372,0.254,0.208	-0.278
ENSG00000197912	SPG7	chr16	+	89526757	89527023	89526328	89526468	89529134	89529524	2,3,7	7,2,7	14,10,10	0,3,0	298	149	4.06073e-10	1.56494e-08	0.125,0.429,0.333	1.0,0.625,1.0	-0.579
ENSG00000197912	SPG7	chr16	+	89546131	89546181	89545871	89546030	89546657	89546760	6,7,4	3,0,7	2,5,4	0,0,0	199	149	6.53899e-07	1.47389e-05	0.6,1.0,0.3	1.0,1.0,1.0	-0.367
ENSG00000088448	ANKRD10	chr13	-	110900529	110900661	110892956	110893263	110906032	110906124	10,3,8	50,36,31	58,47,43	90,66,71	281	149	0	0	0.096,0.042,0.12	0.255,0.274,0.243	-0.171
ENSG00000088448	ANKRD10	chr13	-	110900529	110900694	110893196	110893263	110906032	110906124	10,4,8	50,36,31	67,54,53	90,66,71	298	149	0	0	0.091,0.053,0.114	0.271,0.29,0.272	-0.192
ENSG00000126432	PRDX5	chr11	+	64320660	64320792	64318120	64318386	64320864	64320903	559491542	27,30,37	714651592	96,90,88	281	149	0	0	0.917,0.897,0.886	0.798,0.793,0.781	0.109
ENSG00000140939	NOL3	chr16	+	67174007	67174046	67170496	67170574	67174161	67174464	5,14,9	1,10,5	36,29,44	4,4,1	188	149	6.58924e-11	2.85664e-09	0.798,0.526,0.588	0.877,0.852,0.972	-0.263
ENSG00000123415	SMUG1	chr12	-	54187818	54187902	54183653	54183959	54188514	54188957	16,21,13	4,1,0	10,5,13	2,13,3	233	149	1.26383e-07	3.26354e-06	0.719,0.931,1.0	0.762,0.197,0.735	0.319
ENSG00000123415	SMUG1	chr12	-	54187818	54187902	54183653	54183959	54188950	54188985	18,21,12	23,13,17	11,8,11	20,26,16	233	149	0.00363596	0.0336849	0.334,0.508,0.311	0.26,0.164,0.305	0.141
ENSG00000123415	SMUG1	chr12	-	54187818	54187905	54183655	54183959	54188514	54188596	18,17,12	4,1,0	10,7,13	2,13,3	236	149	4.45447e-08	1.24566e-06	0.74,0.915,1.0	0.759,0.254,0.732	0.303
ENSG00000146966	DENND2A	chr7	-	140605704	140605806	140601402	140602542	140640503	140640813	19,25,35	0,4,4	17,12,10	4,6,1	251	149	0.00311898	0.0294702	1.0,0.788,0.839	0.716,0.543,0.856	0.171
ENSG00000165495	PKNOX2	chr11	+	125239615	125239728	125235044	125235115	125331818	125331925	4,12,5	11,16,20	0,0,0	48,25,35	262	149	0	0	0.171,0.299,0.124	0.0,0.0,0.0	0.198
ENSG00000165495	PKNOX2	chr11	+	125239615	125239728	125235044	125235115	125351283	125351392	2,9,5	3,7,11	0,0,0	5,5,1	262	149	3.64993e-07	8.61419e-06	0.275,0.422,0.205	0.0,0.0,0.0	0.301
ENSG00000165495	PKNOX2	chr11	+	125331818	125331925	125235044	125235115	125351283	125351392	24,24,38	3,7,11	80,56,76	5,5,1	256	149	6.86808e-09	2.18974e-07	0.823,0.666,0.668	0.903,0.867,0.978	-0.197
ENSG00000151491	EPS8	chr12	-	15713265	15713325	15684196	15684302	15789160	15789383	1,0,2	4,1,0	4,9,3	0,0,0	209	149	0	0	0.151,0.0,1.0	1.0,1.0,1.0	-0.616
ENSG00000255248	MIR100HG	chr11	-	122116132	122116323	122091544	122091740	122155550	122155632	6,2,0	9,8,11	0,0,0	6,3,5	298	149	0.00137811	0.0144852	0.25,0.111,0.0	0.0,0.0,0.0	0.12
ENSG00000255248	MIR100HG	chr11	-	122116132	122116323	122091612	122091719	122155550	122155632	7,2,1	5,5,5	0,0,0	5,1,3	298	149	1.62896e-05	0.000274828	0.412,0.167,0.091	0.0,0.0,0.0	0.223
ENSG00000019144	PHLDB1	chr11	+	118613293	118613450	118607614	118607699	118613815	118613896	9,9,5	3,11,13	11,14,10	62,48,78	298	149	0	0	0.6,0.29,0.161	0.081,0.127,0.06	0.261
ENSG00000149548	CCDC15	chr11	+	124991460	124991583	124987126	124988134	124992579	124992687	10,17,5	5,0,2	15,12,9	11,8,2	272	149	0.000190974	0.0025192	0.523,1.0,0.578	0.428,0.451,0.711	0.17
ENSG00000170734	POLH	chr6	+	43582315	43582456	43576184	43576440	43583006	43583141	65,50,65	15,15,14	119,90,101	1,5,0	290	149	0	0	0.69,0.631,0.705	0.984,0.902,1.0	-0.287
ENSG00000135124	P2RX4	chr12	+	121222946	121222962	121222093	121222166	121228532	121228613	3,11,5	4,0,0	3,5,1	4,6,2	165	149	7.9925e-13	4.46051e-11	0.404,1.0,1.0	0.404,0.429,0.311	0.42
ENSG00000135124	P2RX4	chr12	+	121222946	121223043	121222093	121222166	121228532	121228613	52,52,51	4,0,0	35,22,29	4,6,2	246	149	1.38944e-08	4.20928e-07	0.887,1.0,1.0	0.841,0.69,0.898	0.153
ENSG00000107331	ABCA2	chr9	-	137023837	137023840	137022940	137023052	137024142	137024236	0,1,4	5,5,2	21,10,17	10,11,8	152	149	0	0	0.0,0.164,0.662	0.673,0.471,0.676	-0.331
ENSG00000169592	INO80E	chr16	+	30001464	30001530	30000928	30001040	30005220	30005577	13,17,25	47,27,34	28,33,46	42,37,36	215	149	0.000384199	0.00470739	0.161,0.304,0.338	0.316,0.382,0.47	-0.122
ENSG00000169592	INO80E	chr16	+	30002435	30003013	30001413	30001530	30003435	30003526	5,4,4	0,0,0	12,9,13	4,6,1	298	149	1.31033e-07	3.37424e-06	1.0,1.0,1.0	0.6,0.429,0.867	0.368
ENSG00000146963	LUC7L2	chr7	+	139375508	139375583	139371411	139371463	139376061	139376156	0,1,2	4,1,0	5,4,0	1,0,4	224	149	0.00076369	0.00861127	0.0,0.399,1.0	0.769,1.0,0.0	-0.123
ENSG00000154144	TBRG1	chr11	+	124626472	124626609	124625670	124625903	124626903	124627050	34,22,41	22,34,16	54,62,66	20,24,25	286	149	4.07396e-06	7.84798e-05	0.446,0.252,0.572	0.584,0.574,0.579	-0.156
ENSG00000136068	FLNB	chr3	+	58141857	58141896	58138281	58138529	58142649	58142752	37,44,35	174132116	0,0,0	143122127	188	149	0	0	0.144,0.209,0.193	0.0,0.0,0.0	0.182
ENSG00000136068	FLNB	chr3	+	58141857	58141929	58138281	58138529	58142649	58142752	113,104,96	174132116	9,10,4	143122127	221	149	0	0	0.305,0.347,0.358	0.041,0.052,0.021	0.299
ENSG00000166900	STX3	chr11	+	59795371	59795482	59793379	59793514	59797282	59797396	70,48,71	3,2,0	53,24,40	5,9,2	260	149	1.3543e-07	3.47784e-06	0.93,0.932,1.0	0.859,0.604,0.92	0.16
ENSG00000072210	ALDH3A2	chr17	+	19673150	19673275	19671720	19671956	19675495	19675499	32,29,19	0,0,1	15,13,22	42,27,50	274	149	0	0	1.0,1.0,0.912	0.163,0.207,0.193	0.783
ENSG00000113916	BCL6	chr3	-	187726730	187726898	187725498	187725629	187728359	187728544	27,37,51	10,3,5	85,69,86	0,1,4	298	149	1.81348e-10	7.32973e-09	0.574,0.86,0.836	1.0,0.972,0.915	-0.206
ENSG00000134759	ELP2	chr18	+	36139418	36139613	36138269	36138426	36141136	36141201	3,1,0	1,2,2	2,6,13	4,0,2	298	149	9.01835e-09	2.81869e-07	0.6,0.2,0.0	0.2,1.0,0.765	-0.388
ENSG00000116198	CEP104	chr1	-	3836494	3836692	3834924	3835092	3837287	3837519	47,22,72	0,6,0	38,40,43	0,0,0	298	149	0.00221009	0.0218534	1.0,0.647,1.0	1.0,1.0,1.0	-0.118
ENSG00000116198	CEP104	chr1	-	3836494	3836692	3834924	3835092	3837291	3837345	90,46,88	6,6,5	59,105,66	0,2,0	298	149	7.08795e-06	0.000129487	0.882,0.793,0.898	1.0,0.963,1.0	-0.13
ENSG00000245060	LINC00847	chr5	+	180832672	180832860	180831648	180831806	180834311	180835002	0,2,2	2,5,0	0,0,0	8,8,14	298	149	0.000446475	0.00538327	0.0,0.167,1.0	0.0,0.0,0.0	0.389
ENSG00000138658	ZGRF1	chr4	-	112547284	112547408	112541091	112541268	112553834	112553982	20,11,26	0,0,0	39,26,30	6,3,4	273	149	2.40999e-10	9.59175e-09	1.0,1.0,1.0	0.78,0.825,0.804	0.197
ENSG00000138658	ZGRF1	chr4	-	112548252	112548380	112547284	112547408	112553834	112553982	39,41,30	1,0,0	40,34,38	12,10,14	277	149	0	0	0.955,1.0,1.0	0.642,0.647,0.594	0.357
ENSG00000107263	RAPGEF1	chr9	-	131650128	131650242	131643238	131643417	131650809	131650949	27,22,17	13,16,15	30,41,46	42,50,47	263	149	3.37795e-05	0.000533657	0.541,0.438,0.391	0.288,0.317,0.357	0.136
ENSG00000121749	TBC1D15	chr12	+	71841100	71841231	71839706	71839811	71872069	71872168	0,1,0	47,38,34	14,10,11	42,48,57	280	149	0	0	0.0,0.014,0.0	0.151,0.1,0.093	-0.11
ENSG00000250479	CHCHD10	chr22	-	23767373	23767540	23766127	23766275	23767833	23767920	26,62,90	0,0,0	142120110	6,6,10	298	149	4.03677e-13	2.3454e-11	1.0,1.0,1.0	0.922,0.909,0.846	0.108
ENSG00000137486	ARRB1	chr11	-	75271700	75271724	75268888	75268959	75272894	75272978	2,2,2	15,20,16	24,31,14	39,56,64	173	149	6.66134e-16	5.23518e-14	0.103,0.079,0.097	0.346,0.323,0.159	-0.183
ENSG00000235109	ZSCAN31	chr6	-	28329302	28329714	28327382	28327533	28336081	28336198	34,12,27	0,0,1	5,2,2	1,2,4	298	149	3.98936e-08	1.12576e-06	1.0,1.0,0.931	0.714,0.333,0.2	0.561
ENSG00000235109	ZSCAN31	chr6	-	28329302	28329714	28327382	28327533	28336789	28336943	41,25,32	0,6,2	5,2,2	0,0,0	298	149	0.000857411	0.00951646	1.0,0.676,0.889	1.0,1.0,1.0	-0.145
ENSG00000235109	ZSCAN31	chr6	-	28329302	28329714	28327382	28327533	28353861	28353952	34,11,31	3,2,2	5,2,2	0,0,0	298	149	0.000781414	0.0087898	0.85,0.733,0.886	1.0,1.0,1.0	-0.177
ENSG00000235109	ZSCAN31	chr6	-	28329302	28329778	28327382	28327533	28336081	28336148	34,11,27	0,0,1	6,2,5	1,2,4	298	149	2.75947e-07	6.67534e-06	1.0,1.0,0.931	0.75,0.333,0.385	0.488
ENSG00000116922	C1orf109	chr1	-	37691458	37691581	37690333	37690438	37692029	37692216	2,1,3	4,1,3	10,1,5	2,1,2	272	149	5.69298e-05	0.000852219	0.215,0.354,0.354	0.733,0.354,0.578	-0.247
ENSG00000073921	PICALM	chr11	-	85978069	85978093	85976622	85976682	85981128	85981228	293289352	67,76,69	62,66,66	157150178	173	149	0	0	0.79,0.766,0.815	0.254,0.275,0.242	0.533
ENSG00000073921	PICALM	chr11	-	86026291	86026367	86014869	86014963	86068650	86068733	1,1,0	4,0,2	1,4,4	3,5,6	225	149	2.67337e-07	6.48878e-06	0.142,1.0,0.0	0.181,0.346,0.306	0.103
ENSG00000107779	BMPR1A	chr10	+	86843405	86843510	86756618	86756919	86875866	86876085	19,6,10	0,0,1	5,6,10	2,3,1	254	149	0.000286581	0.00362885	1.0,1.0,0.854	0.595,0.54,0.854	0.288
ENSG00000107779	BMPR1A	chr10	+	86843405	86843510	86838938	86838979	86875866	86876085	30,9,12	46,12,37	7,12,11	52,48,77	254	149	1.13761e-09	4.09899e-08	0.277,0.306,0.16	0.073,0.128,0.077	0.155
ENSG00000110025	SNX15	chr11	+	65032167	65032271	65027471	65027636	65032430	65032551	13,8,18	2,4,1	8,14,9	1,0,0	253	149	0.000103874	0.00145717	0.793,0.541,0.914	0.825,1.0,1.0	-0.192
ENSG00000168061	SAC3D1	chr11	+	65043024	65043164	65041244	65041866	65044224	65044673	7,24,31	11,23,21	14,8,23	42,58,38	289	149	4.88369e-09	1.5874e-07	0.247,0.35,0.432	0.147,0.066,0.238	0.193
ENSG00000166444	DENND2B	chr11	-	8831555	8831688	8811246	8811335	8871333	8871367	12,9,8	1,2,2	3,2,2	0,0,0	282	149	0.000788426	0.00886101	0.864,0.704,0.679	1.0,1.0,1.0	-0.251
ENSG00000110717	NDUFS8	chr11	+	68032285	68032523	68030683	68030733	68032922	68033012	3,2,2	2,4,5	5,2,7	3,2,1	298	149	0.00104587	0.011343	0.429,0.2,0.167	0.455,0.333,0.778	-0.257
ENSG00000138835	RGS3	chr9	+	113565514	113565730	113565056	113565360	113583449	113584427	2,0,4	2,2,0	4,5,5	8,0,0	298	149	0.00449448	0.040498	0.333,0.0,1.0	0.2,1.0,1.0	-0.289
ENSG00000085063	CD59	chr11	-	33731423	33731468	33722378	33722463	33736381	33736423	406533494	796697785	50,53,48	195143162	194	149	3.58313e-12	1.83162e-10	0.281,0.37,0.326	0.165,0.222,0.185	0.135
ENSG00000132359	RAP1GAP2	chr17	+	3005340	3005440	2998220	2998376	3005954	3006041	6,8,3	0,0,0	26,17,17	3,1,3	249	149	0.000628537	0.00726995	1.0,1.0,1.0	0.838,0.91,0.772	0.16
ENSG00000135362	PRR5L	chr11	+	36393845	36394011	36376380	36376704	36400996	36401264	6,6,7	0,1,3	11,8,3	5,0,6	298	149	4.235e-05	0.000653043	1.0,0.75,0.538	0.524,1.0,0.2	0.188
ENSG00000184432	COPB2	chr3	-	139385003	139385200	139383297	139383435	139389468	139389648	32,35,46	2,4,3	19,26,31	9,6,7	298	149	2.88737e-07	6.95631e-06	0.889,0.814,0.885	0.514,0.684,0.689	0.234
ENSG00000172965	MIR4435-2HG	chr2	-	111208755	111208936	111207773	111208661	111248147	111248241	11,15,6	5,1,3	13,2,10	0,0,1	298	149	6.07061e-06	0.000112193	0.524,0.882,0.5	1.0,1.0,0.833	-0.309
ENSG00000172965	MIR4435-2HG	chr2	-	111208755	111208977	111207775	111208661	111248147	111248241	11,13,6	5,1,3	13,2,10	0,0,1	298	149	4.46345e-06	8.5037e-05	0.524,0.867,0.5	1.0,1.0,0.833	-0.314
ENSG00000172965	MIR4435-2HG	chr2	-	111233627	111233739	111208755	111208977	111344060	111344237	4,8,3	0,1,4	8,2,7	0,0,0	261	149	1.8635e-05	0.000310296	1.0,0.82,0.3	1.0,1.0,1.0	-0.293
ENSG00000172965	MIR4435-2HG	chr2	-	111248147	111248241	111208755	111208977	111344060	111344237	21,9,12	0,1,4	17,2,6	0,0,0	243	149	0.00152466	0.0158312	1.0,0.847,0.648	1.0,1.0,1.0	-0.168
ENSG00000172965	MIR4435-2HG	chr2	-	111447211	111447349	111429317	111429620	111479906	111480061	4,6,2	5,2,3	0,1,0	3,7,15	287	149	5.77698e-11	2.53481e-09	0.293,0.609,0.257	0.0,0.069,0.0	0.363
ENSG00000172965	MIR4435-2HG	chr2	-	111469786	111469987	111429308	111429620	111479906	111480061	13,11,13	5,2,3	7,7,3	3,7,15	298	149	3.93852e-05	0.000611528	0.565,0.733,0.684	0.538,0.333,0.091	0.34
ENSG00000172965	MIR4435-2HG	chr2	-	111471988	111472097	111469271	111469987	111494884	111495034	0,0,3	11,12,11	1,4,2	7,2,4	258	149	0.000302856	0.00381563	0.0,0.0,0.136	0.076,0.536,0.224	-0.233
ENSG00000172965	MIR4435-2HG	chr2	-	111479906	111480061	111469786	111469987	111494884	111495029	10,5,2	11,12,11	3,9,15	7,2,4	298	149	0.00398887	0.0365434	0.312,0.172,0.083	0.176,0.692,0.652	-0.318
ENSG00000025434	NR1H3	chr11	+	47259179	47259259	47248955	47248999	47259790	47259979	2,6,1	7,5,4	0,0,1	3,3,8	229	149	2.67279e-05	0.000429873	0.157,0.438,0.14	0.0,0.0,0.075	0.22
ENSG00000245573	BDNF-AS	chr11	+	27658237	27658462	27639844	27640005	27659170	27659190	4,1,0	1,2,1	5,5,3	2,0,3	298	149	9.59719e-05	0.00135382	0.667,0.2,0.0	0.556,1.0,0.333	-0.341
ENSG00000245573	BDNF-AS	chr11	+	27658240	27658462	27639844	27640005	27659170	27659228	2,1,0	1,2,1	1,2,3	2,0,3	298	149	0.00181974	0.0184564	0.5,0.2,0.0	0.2,1.0,0.333	-0.278
ENSG00000174456	C12orf76	chr12	-	110044419	110044533	110042280	110042459	110048362	110048565	4,3,4	6,9,9	1,7,6	36,36,29	263	149	0.000992792	0.0108251	0.274,0.159,0.201	0.015,0.099,0.105	0.138
ENSG00000110514	MADD	chr11	+	47288967	47289027	47286432	47286534	47289390	47289493	20,8,24	45,27,39	14,11,7	52,59,33	209	149	0.000149165	0.00201298	0.241,0.174,0.305	0.161,0.117,0.131	0.104
ENSG00000122359	ANXA11	chr10	-	80180940	80181136	80176106	80176155	80205342	80205572	37,25,40	56,82,111	2,1,4	93,58,79	298	149	0	0	0.248,0.132,0.153	0.011,0.009,0.025	0.163
ENSG00000122359	ANXA11	chr10	-	80180940	80181455	80176106	80176155	80205342	80205522	40,42,63	56,82,111	2,4,5	93,58,79	298	149	0	0	0.263,0.204,0.221	0.011,0.033,0.031	0.204
ENSG00000129158	SERGEF	chr11	-	17959469	17959636	17878207	17878244	17988596	17988755	51,18,42	9,5,19	54,38,63	6,6,10	298	149	0.000819526	0.00915677	0.739,0.643,0.525	0.818,0.76,0.759	-0.143
ENSG00000129158	SERGEF	chr11	-	17999493	17999572	17995795	17995909	18000496	18000557	2,3,2	21,34,22	11,13,7	29,23,36	228	149	2.03144e-11	9.36868e-10	0.059,0.055,0.056	0.199,0.27,0.113	-0.137
ENSG00000167333	TRIM68	chr11	-	4605078	4605561	4603240	4603340	4608026	4608138	20,33,35	10,7,4	14,12,20	0,1,0	298	149	1.33876e-07	3.44064e-06	0.5,0.702,0.814	1.0,0.857,1.0	-0.28
ENSG00000213024	NUP62	chr19	-	49927693	49927815	49906824	49909884	49929325	49929429	136152174	106104135	85,56,66	132133170	271	149	0	0	0.414,0.446,0.415	0.261,0.188,0.176	0.217
ENSG00000213024	NUP62	chr19	-	49927693	49927815	49906824	49909884	49929349	49929763	110104143	9,29,8	64,41,59	22,17,21	271	149	6.39407e-11	2.77573e-09	0.87,0.663,0.908	0.615,0.57,0.607	0.216
ENSG00000213024	NUP62	chr19	-	49927693	49927848	49908104	49909884	49929325	49929435	174176180	106104135	86,61,72	132133170	298	149	0	0	0.451,0.458,0.4	0.246,0.187,0.175	0.234
ENSG00000213024	NUP62	chr19	-	49927693	49927848	49908104	49909884	49929349	49929763	122104130	9,29,8	63,47,60	22,17,21	298	149	1.53613e-10	6.28288e-09	0.871,0.642,0.89	0.589,0.58,0.588	0.215
ENSG00000110768	GTF2H1	chr11	+	18324235	18324296	18322546	18322740	18325946	18326153	5,2,9	5,5,8	4,7,5	1,1,2	210	149	0.00032796	0.00409465	0.415,0.221,0.444	0.739,0.832,0.639	-0.377
ENSG00000149050	ZNF214	chr11	-	7019682	7019745	7002708	7002851	7020072	7020235	6,3,1	0,0,0	4,1,0	0,7,1	212	149	0.000189051	0.00249637	1.0,1.0,1.0	1.0,0.091,0.0	0.636
ENSG00000111358	GTF2H3	chr12	+	123639293	123639343	123633828	123633872	123645454	123645561	47,45,38	0,1,3	34,36,42	2,12,4	199	149	3.27385e-11	1.47025e-09	1.0,0.971,0.905	0.927,0.692,0.887	0.123
ENSG00000149054	ZNF215	chr11	+	6943082	6943215	6941570	6941653	6943545	6943641	73,24,40	2,0,1	29,23,25	11,4,7	282	149	0	0	0.951,1.0,0.955	0.582,0.752,0.654	0.306
ENSG00000149054	ZNF215	chr11	+	6943545	6943641	6941570	6941653	6955689	6955782	32,18,15	2,1,2	31,14,28	6,5,6	245	149	9.22158e-08	2.44829e-06	0.907,0.916,0.82	0.759,0.63,0.739	0.172
ENSG00000083799	CYLD	chr16	+	50744729	50744866	50742761	50742841	50749548	50750202	10,10,8	4,6,4	4,7,1	0,2,0	286	149	0.000781282	0.0087898	0.566,0.465,0.51	1.0,0.646,1.0	-0.368
ENSG00000125740	FOSB	chr19	+	45471193	45471301	45469875	45470949	45472550	45472553	4,6,3	0,0,0	22,3,11	7,6,2	257	149	5.50779e-08	1.51932e-06	1.0,1.0,1.0	0.646,0.225,0.761	0.456
ENSG00000231527	FAM27C	chr9	+	61920281	61920435	61917467	61917607	61972189	61973358	2,2,1	0,0,1	1,0,2	8,1,2	298	149	0	0	1.0,1.0,0.333	0.059,0.0,0.333	0.647
ENSG00000231527	FAM27C	chr9	+	61920302	61920435	61917467	61917607	61972189	61974053	3,2,2	0,0,1	5,3,3	8,1,2	282	149	7.56062e-14	4.78592e-12	1.0,1.0,0.514	0.248,0.613,0.442	0.404
ENSG00000004534	RBM6	chr3	+	49967197	49968748	49962575	49962685	49972058	49972148	120,86,94	14,10,17	166118106	9,9,5	298	149	2.76502e-05	0.000443611	0.811,0.811,0.734	0.902,0.868,0.914	-0.109
ENSG00000004534	RBM6	chr3	+	49999439	49999513	49975322	49975392	50048244	50048319	94,67,75	29,18,27	133108103	10,9,26	223	149	1.46475e-05	0.000249975	0.684,0.713,0.65	0.899,0.889,0.726	-0.156
ENSG00000160408	ST6GALNAC6	chr9	-	127897825	127898010	127896241	127896332	127899502	127899535	10,12,11	10,20,37	7,8,10	41,44,44	298	149	5.3345e-06	9.9894e-05	0.333,0.231,0.129	0.079,0.083,0.102	0.143
ENSG00000160408	ST6GALNAC6	chr9	-	127897955	127898010	127896241	127896332	127899502	127899574	47,95,104	10,20,37	83,106,99	41,44,44	204	149	1.02698e-05	0.0001816	0.774,0.776,0.672	0.597,0.638,0.622	0.122
ENSG00000148120	AOPEP	chr9	+	95082574	95082719	95080693	95080780	95086681	95086918	82,84,87	25,13,9	71,96,83	33,32,41	294	149	5.29658e-10	2.00736e-08	0.624,0.766,0.83	0.522,0.603,0.506	0.196
ENSG00000155970	MICU3	chr8	+	17098457	17098553	17090545	17090584	17104390	17104491	13,6,10	1,1,0	5,4,24	7,8,5	245	149	0	0	0.888,0.785,1.0	0.303,0.233,0.745	0.464
ENSG00000088727	KIF9	chr3	-	47280951	47281195	47277281	47277379	47282139	47282198	9,8,13	9,5,14	6,3,1	11,13,12	298	149	3.14935e-05	0.000500458	0.333,0.444,0.317	0.214,0.103,0.04	0.246
ENSG00000198648	STK39	chr2	-	168065318	168065381	168063499	168063570	168074981	168075011	40,30,33	35,14,11	168147143	35,29,35	212	149	6.55032e-15	4.60312e-13	0.445,0.601,0.678	0.771,0.781,0.742	-0.19
ENSG00000119397	CNTRL	chr9	+	121080305	121080478	121074954	121075067	121088295	121088543	5,1,9	1,2,0	10,14,5	6,4,3	298	149	3.75477e-13	2.18546e-11	0.714,0.2,1.0	0.455,0.636,0.455	0.123
ENSG00000119397	CNTRL	chr9	+	121094887	121095018	121090274	121090405	121096421	121096563	6,3,6	0,0,0	5,7,9	5,0,5	280	149	1.79608e-06	3.71272e-05	1.0,1.0,1.0	0.347,1.0,0.489	0.388
ENSG00000137145	DENND4C	chr9	+	19336685	19336832	19336269	19336414	19340991	19341114	63,24,48	17,9,10	34,13,19	1,3,0	296	149	0.000200419	0.00262782	0.651,0.573,0.707	0.945,0.686,1.0	-0.233
ENSG00000197694	SPTAN1	chr9	+	128592982	128593042	128591476	128591625	128594174	128594373	98,90,112	101103101	172161165	59,53,56	209	149	0	0	0.409,0.384,0.442	0.675,0.684,0.677	-0.267
ENSG00000197694	SPTAN1	chr9	+	128609650	128609665	128609121	128609284	128611713	128611845	4,8,2	220193193	60,57,66	112133175	164	149	0	0	0.016,0.036,0.009	0.327,0.28,0.255	-0.267
ENSG00000172785	CBWD1	chr9	-	146101	146158	134978	135030	152033	152078	15,14,25	7,3,3	37,38,33	1,3,2	206	149	1.99992e-05	0.000330643	0.608,0.771,0.858	0.964,0.902,0.923	-0.184
ENSG00000165219	GAPVD1	chr9	+	125263550	125263700	125261830	125261959	125287761	125287883	3,6,12	0,2,0	5,6,6	5,2,0	298	149	2.66617e-05	0.000429019	1.0,0.6,1.0	0.333,0.6,1.0	0.222
ENSG00000165219	GAPVD1	chr9	+	125268935	125268984	125261809	125261959	125287761	125287883	14,15,5	0,2,0	8,13,5	5,2,0	198	149	0.000183808	0.00243207	1.0,0.849,1.0	0.546,0.83,1.0	0.158
ENSG00000136933	RABEPK	chr9	+	125213369	125213522	125207563	125207721	125227909	125228059	64,57,49	16,10,2	96,82,80	36,15,31	298	149	4.52191e-05	0.000693505	0.667,0.74,0.925	0.571,0.732,0.563	0.155
ENSG00000136933	RABEPK	chr9	+	125220538	125220700	125207563	125207721	125227909	125228059	104,79,82	16,10,2	146116129	36,15,31	298	149	1.29399e-06	2.76622e-05	0.765,0.798,0.953	0.67,0.795,0.675	0.125
ENSG00000160326	SLC2A6	chr9	-	133473414	133473600	133473104	133473250	133473979	133474088	26,36,37	8,6,11	48,72,74	10,7,2	298	149	0.000959306	0.0105057	0.619,0.75,0.627	0.706,0.837,0.949	-0.165
ENSG00000160323	ADAMTS13	chr9	+	133438245	133438366	133437748	133437897	133439365	133439446	2,6,2	0,0,0	9,12,9	3,1,2	270	149	0.000375759	0.00461441	1.0,1.0,1.0	0.623,0.869,0.713	0.265
ENSG00000160323	ADAMTS13	chr9	+	133457909	133458094	133456542	133456719	133458973	133459386	0,3,4	3,2,2	15,16,10	3,1,3	298	149	8.16724e-12	3.97788e-10	0.0,0.429,0.5	0.714,0.889,0.625	-0.433
ENSG00000109083	IFT20	chr17	-	28332145	28332181	28331602	28331987	28335339	28335439	8,7,26	22,55,74	3,3,7	52,45,53	185	149	5.02822e-06	9.47037e-05	0.227,0.093,0.221	0.044,0.051,0.096	0.117
ENSG00000082641	NFE2L1	chr17	+	48057031	48057121	48056385	48056598	48057343	48057502	126148169	151152159	120,88,138	281244243	239	149	0	0	0.342,0.378,0.399	0.21,0.184,0.261	0.155
ENSG00000130731	METTL26	chr16	-	634888	634956	634718	634797	636093	636305	48,89,93	27,64,64	171134155	36,37,41	217	149	0	0	0.55,0.488,0.499	0.765,0.713,0.722	-0.221
ENSG00000130731	METTL26	chr16	-	634888	635063	634718	634797	636093	636239	66109117	27,64,64	226191209	36,37,41	298	149	0	0	0.55,0.46,0.478	0.758,0.721,0.718	-0.236
ENSG00000130731	METTL26	chr16	-	635280	635340	634663	634797	635611	635774	19,39,49	9,21,14	68,69,76	12,25,11	209	149	0.00257043	0.0248727	0.601,0.57,0.714	0.802,0.663,0.831	-0.137
ENSG00000130731	METTL26	chr16	-	635280	635340	634663	634797	636093	636278	35,45,82	27,64,64	103,79,93	36,37,41	209	149	3.45102e-12	1.76825e-10	0.48,0.334,0.477	0.671,0.604,0.618	-0.201
ENSG00000130731	METTL26	chr16	-	635517	635774	634736	634797	636093	636260	39134135	27,64,64	266256208	36,37,41	298	149	0	0	0.419,0.511,0.513	0.787,0.776,0.717	-0.279
ENSG00000130731	METTL26	chr16	-	635517	635774	635280	635340	636093	636260	43132134	41,55,96	276269210	118104106	298	149	5.90564e-06	0.000109331	0.344,0.545,0.411	0.539,0.564,0.498	-0.1
ENSG00000130731	METTL26	chr16	-	635611	635774	634718	634797	636093	636235	48153147	27,64,64	277278219	36,37,41	298	149	0	0	0.471,0.544,0.535	0.794,0.79,0.728	-0.254
ENSG00000130731	METTL26	chr16	-	635611	635774	635280	635340	636093	636235	62175191	41,55,96	367360325	118104106	298	149	3.30687e-06	6.46988e-05	0.431,0.614,0.499	0.609,0.634,0.605	-0.101
ENSG00000142208	AKT1	chr14	-	104793126	104793210	104792597	104792722	104795010	104795044	30,36,20	3,1,2	69,57,52	9,14,14	233	149	6.21725e-15	4.39278e-13	0.865,0.958,0.865	0.831,0.723,0.704	0.143
ENSG00000142208	AKT1	chr14	-	104793126	104794261	104792597	104792722	104795010	104795044	41,49,32	3,1,2	100,84,78	9,14,14	298	149	1.14464e-13	7.10059e-12	0.872,0.961,0.889	0.847,0.75,0.736	0.13
ENSG00000134905	CARS2	chr13	-	110650636	110651100	110645966	110647239	110663450	110663530	70,39,53	1,0,0	125106120	11,6,20	298	149	0	0	0.972,1.0,1.0	0.85,0.898,0.75	0.158
ENSG00000148180	GSN	chr9	+	121283318	121283392	121282438	121282550	121301962	121302149	0,1,1	1,2,0	5,3,2	0,1,4	223	149	6.62038e-09	2.11595e-07	0.0,0.25,1.0	1.0,0.667,0.25	-0.222
ENSG00000148180	GSN	chr9	+	121300055	121300126	121283318	121283392	121301962	121302149	8,15,13	0,1,0	44,43,46	12,8,5	220	149	0	0	1.0,0.91,1.0	0.713,0.784,0.862	0.184
ENSG00000148180	GSN	chr9	+	121300055	121300126	121286591	121286761	121301962	121302149	8,15,14	15,11,8	43,42,45	5,2,0	220	149	0	0	0.265,0.48,0.542	0.853,0.934,1.0	-0.5
ENSG00000107186	MPDZ	chr9	-	13143465	13143564	13139986	13140149	13147547	13147658	3,4,9	24,10,17	3,0,1	20,13,19	248	149	0.000189437	0.00250045	0.07,0.194,0.241	0.083,0.0,0.031	0.13
ENSG00000107186	MPDZ	chr9	-	13147547	13147658	13139986	13140149	13150510	13150688	35,18,27	33,22,39	34,21,37	23,14,20	260	149	0.00017735	0.00235718	0.378,0.319,0.284	0.459,0.462,0.515	-0.152
ENSG00000176454	LPCAT4	chr15	-	34361399	34361532	34359588	34360209	34362195	34362321	197162137	4,4,8	100,75,73	8,14,12	282	149	9.21341e-12	4.42795e-10	0.963,0.955,0.9	0.869,0.739,0.763	0.149
ENSG00000165275	TRMT10B	chr9	+	37763628	37763753	37761902	37762117	37768075	37768228	9,14,16	0,0,4	5,15,6	0,3,5	274	149	1.46877e-05	0.000250388	1.0,1.0,0.685	1.0,0.731,0.395	0.186
ENSG00000147905	ZCCHC7	chr9	+	37302187	37302231	37126311	37126942	37305543	37305714	11,8,6	1,0,0	15,12,15	0,7,6	193	149	3.87003e-09	1.2777e-07	0.895,1.0,1.0	1.0,0.57,0.659	0.222
ENSG00000106701	FSD1L	chr9	+	105484380	105484502	105471903	105472005	105506398	105506475	6,12,8	2,0,0	5,13,9	2,0,4	271	149	0.000490792	0.00583864	0.623,1.0,1.0	0.579,1.0,0.553	0.164
ENSG00000165689	ENTR1	chr9	-	136408998	136409067	136407825	136407938	136410089	136410239	39,46,34	26,48,32	42,63,54	78,78,63	218	149	0.000743293	0.00840165	0.506,0.396,0.421	0.269,0.356,0.369	0.11
ENSG00000165689	ENTR1	chr9	-	136408998	136409067	136407825	136407938	136410327	136410593	28,42,29	7,39,46	50,59,50	91,74,64	218	149	2.98627e-07	7.16803e-06	0.732,0.424,0.301	0.273,0.353,0.348	0.161
ENSG00000165689	ENTR1	chr9	-	136410089	136410239	136407825	136407938	136410327	136410609	35,90,76	7,39,46	129114113	91,74,64	298	149	1.54847e-05	0.000262577	0.714,0.536,0.452	0.415,0.435,0.469	0.128
ENSG00000115317	HTRA2	chr2	+	74532618	74532714	74531855	74531925	74532819	74533152	132118133	6,4,7	175149206	25,17,28	245	149	1.11022e-16	9.28606e-15	0.93,0.947,0.92	0.81,0.842,0.817	0.109
ENSG00000100325	ASCC2	chr22	-	29833540	29833614	29832244	29832342	29834441	29834550	3,4,2	0,1,2	4,5,0	0,5,2	223	149	0.000210542	0.00274507	1.0,0.728,0.401	1.0,0.401,0.0	0.243
ENSG00000162994	CLHC1	chr2	-	55181569	55181744	55180509	55180712	55206269	55206376	13,5,11	0,2,0	12,9,13	5,2,0	298	149	7.22381e-05	0.00104974	1.0,0.556,1.0	0.545,0.692,1.0	0.106
ENSG00000162994	CLHC1	chr2	-	55206817	55206940	55206269	55206376	55209629	55209831	8,5,1	0,0,4	2,3,2	1,6,5	272	149	5.95257e-12	2.9434e-10	1.0,1.0,0.12	0.523,0.215,0.18	0.401
ENSG00000162994	CLHC1	chr2	-	55208625	55208710	55206269	55206376	55209403	55209516	1,2,2	3,2,1	4,1,3	0,0,2	234	149	1.30825e-05	0.000225757	0.175,0.389,0.56	1.0,1.0,0.489	-0.455
ENSG00000162994	CLHC1	chr2	-	55209403	55209516	55206269	55206376	55209629	55209652	8,3,4	0,0,4	2,1,5	1,6,5	262	149	5.96856e-13	3.38911e-11	1.0,1.0,0.363	0.532,0.087,0.363	0.46
ENSG00000162994	CLHC1	chr2	-	55228031	55228204	55222234	55222493	55232235	55232354	4,1,4	4,3,4	3,2,0	0,0,1	298	149	0.000610857	0.00709446	0.333,0.143,0.333	1.0,1.0,0.0	-0.397
ENSG00000119328	ABITRAM	chr9	+	108936307	108936437	108935637	108935689	108939195	108939272	57,61,43	1,0,0	91,116,83	8,11,4	279	149	1.44329e-15	1.09719e-13	0.968,1.0,1.0	0.859,0.849,0.917	0.114
ENSG00000120868	APAF1	chr12	+	98703370	98703499	98699407	98699569	98706484	98706610	42,47,74	10,12,11	52,64,45	27,20,17	278	149	6.40877e-05	0.000944379	0.692,0.677,0.783	0.508,0.632,0.587	0.142
ENSG00000175611	LINC00476	chr9	-	95850226	95850292	95813169	95813922	95874979	95875587	1,2,4	1,2,2	2,0,1	3,4,8	215	149	5.32978e-05	0.000802665	0.409,0.409,0.581	0.316,0.0,0.08	0.334
ENSG00000148019	CEP78	chr9	+	78265858	78265906	78265371	78265543	78266441	78266564	92,84,106	66,66,65	33,42,30	82,73,49	197	149	1.96509e-14	1.33064e-12	0.513,0.49,0.552	0.233,0.303,0.317	0.234
ENSG00000154529	CNTNAP3B	chr9	-	41964537	41964644	41960772	41960892	41986167	41986311	3,1,4	10,4,11	0,0,0	5,2,3	256	149	0.000431925	0.00523206	0.149,0.127,0.175	0.0,0.0,0.0	0.15
ENSG00000182141	ZNF708	chr19	-	21306817	21306941	21294542	21294739	21309245	21309341	7,2,2	7,3,6	2,0,1	11,12,1	273	149	0.00042398	0.00514156	0.353,0.267,0.154	0.09,0.0,0.353	0.11
ENSG00000148399	DPH7	chr9	-	137574751	137574846	137574207	137574380	137576079	137576167	17,26,25	0,0,0	42,26,35	8,2,0	244	149	1.33369e-05	0.000229595	1.0,1.0,1.0	0.762,0.888,1.0	0.117
ENSG00000148399	DPH7	chr9	-	137576308	137576402	137575708	137576167	137578509	137578540	18,7,6	0,1,0	20,19,4	3,2,3	243	149	1.20203e-05	0.000209031	1.0,0.811,1.0	0.803,0.853,0.45	0.235
ENSG00000148399	DPH7	chr9	-	137577469	137577603	137576079	137576167	137578509	137578549	12,14,4	0,1,0	29,20,13	3,2,3	283	149	1.76697e-05	0.000295888	1.0,0.881,1.0	0.836,0.84,0.695	0.17
ENSG00000198467	TPM2	chr9	-	35684731	35684807	35684487	35684550	35685063	35685139	501302320	1091858857	102,93,70	12,17,8	225	149	0	0	0.233,0.189,0.198	0.849,0.784,0.853	-0.622
ENSG00000198467	TPM2	chr9	-	35685063	35685139	35684731	35684807	35685268	35685339	617597650	125111531331	108,102,75	57,61,67	225	149	5.55112e-16	4.39985e-14	0.246,0.255,0.244	0.556,0.525,0.426	-0.254
ENSG00000123352	SPATS2	chr12	+	49371227	49371290	49366904	49367587	49460769	49461037	23,37,37	26,41,43	50,41,48	41,18,18	212	149	0.000180946	0.00239713	0.383,0.388,0.377	0.462,0.616,0.652	-0.194
ENSG00000235257	ITGA9-AS1	chr3	-	37851423	37851492	37834678	37834767	37861700	37861732	1,2,0	2,0,1	4,7,0	14,4,9	218	149	0.00301475	0.0285767	0.255,1.0,0.0	0.163,0.545,0.0	0.182
ENSG00000176014	TUBB6	chr18	+	12320535	12320744	12310942	12311053	12324808	12325763	8,10,4	6,8,8	0,1,0	13,4,9	298	149	1.38112e-10	5.6918e-09	0.4,0.385,0.2	0.0,0.111,0.0	0.291
ENSG00000167110	GOLGA2	chr9	-	128267193	128267274	128265969	128266020	128267457	128267517	21,13,10	1,4,0	9,9,7	0,0,0	230	149	0.00378346	0.0349024	0.932,0.678,1.0	1.0,1.0,1.0	-0.13
ENSG00000161558	TMEM143	chr19	-	48360071	48360176	48345159	48345354	48363290	48363531	14,13,16	3,0,13	15,6,7	5,6,6	254	149	0.00399156	0.0365529	0.732,1.0,0.419	0.638,0.37,0.406	0.246
ENSG00000204628	RACK1	chr5	-	181237224	181237319	181236928	181237042	181238098	181238239	1,2,1	0,0,0	2,5,9	30,34,40	244	149	5.89874e-08	1.62167e-06	1.0,1.0,1.0	0.039,0.082,0.121	0.919
ENSG00000140463	BBS4	chr15	+	72686461	72686564	72686206	72686251	72695176	72695228	5,5,5	38,38,44	7,10,8	19,14,17	252	149	7.47658e-08	2.02297e-06	0.072,0.072,0.063	0.179,0.297,0.218	-0.162
ENSG00000125485	DDX31	chr9	-	132618329	132618441	132612086	132612255	132630263	132630403	44,27,31	1,2,0	39,48,42	3,13,4	261	149	1.33227e-15	1.01635e-13	0.962,0.885,1.0	0.881,0.678,0.857	0.144
ENSG00000181090	EHMT1	chr9	+	137710966	137711030	137618991	137619049	137716625	137716953	26,31,40	2,5,11	53,37,35	2,1,4	213	149	0.00032292	0.00404026	0.901,0.813,0.718	0.949,0.963,0.86	-0.113
ENSG00000130559	CAMSAP1	chr9	-	135881632	135881794	135866378	135866536	135906999	135907228	49,44,42	2,7,8	46,65,69	3,2,0	298	149	1.03174e-05	0.000182193	0.925,0.759,0.724	0.885,0.942,1.0	-0.14
ENSG00000119487	MAPKAP1	chr9	-	125506309	125506417	125484442	125484583	125543058	125543168	167148168	94,87,87	217224188	81,75,62	257	149	8.02965e-07	1.77424e-05	0.507,0.497,0.528	0.608,0.634,0.637	-0.116
ENSG00000167081	PBX3	chr9	+	125915685	125915927	125748181	125748623	125929654	125929845	76,71,71	15,7,13	236201169	8,7,10	298	149	1.01585e-13	6.35011e-12	0.717,0.835,0.732	0.937,0.935,0.894	-0.161
ENSG00000196914	ARHGEF12	chr11	+	120409393	120409450	120407737	120407823	120420752	120420851	46,29,55	29,25,24	27,36,26	37,28,38	206	149	0.000552571	0.00650343	0.534,0.456,0.624	0.345,0.482,0.331	0.152
ENSG00000010361	FUZ	chr19	-	49812446	49812736	49812250	49812335	49812995	49813299	13,21,30	3,4,2	43,32,42	11,12,7	298	149	0.00022461	0.00290809	0.684,0.724,0.882	0.662,0.571,0.75	0.102
ENSG00000119509	INVS	chr9	+	100214924	100215040	100126382	100126549	100215400	100215488	1,7,1	9,2,2	6,9,7	0,1,0	265	149	4.88498e-15	3.4779e-13	0.059,0.663,0.219	1.0,0.835,1.0	-0.631
ENSG00000196312	MFSD14C	chr9	-	96972852	96972948	96958834	96958897	97013258	97013366	18,34,11	4,0,4	34,62,76	2,0,5	245	149	0.00504399	0.044736	0.732,1.0,0.626	0.912,1.0,0.902	-0.152
ENSG00000198920	KIAA0753	chr17	-	6624754	6624861	6623508	6623571	6628116	6628487	47,34,57	1,2,1	42,42,23	6,3,3	256	149	0.00418165	0.0380774	0.965,0.908,0.971	0.803,0.891,0.817	0.111
ENSG00000283486	FAM95C	chr9	-	38541288	38541562	38540682	38540849	38542311	38543156	7,8,14	4,3,9	7,1,2	0,1,0	298	149	8.58066e-05	0.00122342	0.467,0.571,0.437	1.0,0.333,1.0	-0.286
ENSG00000283486	FAM95C	chr9	-	38541455	38541562	38540568	38540849	38542311	38542589	22,18,31	4,3,9	20,8,8	0,1,0	256	149	1.00149e-05	0.000177575	0.762,0.777,0.667	1.0,0.823,1.0	-0.206
ENSG00000283486	FAM95C	chr9	-	38573083	38573129	38572005	38572059	38575475	38575698	1,5,4	2,2,8	3,3,5	0,0,0	195	149	8.21277e-10	3.0245e-08	0.276,0.656,0.276	1.0,1.0,1.0	-0.597
ENSG00000146067	FAM193B	chr5	-	177547167	177547228	177538904	177539147	177553167	177553266	5,11,9	20,19,26	16,26,16	19,19,20	210	149	9.75525e-07	2.1295e-05	0.151,0.291,0.197	0.374,0.493,0.362	-0.197
ENSG00000146067	FAM193B	chr5	-	177547167	177547228	177538904	177539147	177554248	177554458	4,6,0	1,15,11	11,7,9	4,1,10	210	149	5.14505e-06	9.66523e-05	0.739,0.221,0.0	0.661,0.832,0.39	-0.308
ENSG00000144935	TRPC1	chr3	+	142743484	142743586	142736378	142736533	142748257	142748460	11,4,5	15,9,12	0,2,1	8,9,14	251	149	6.03031e-05	0.000894485	0.303,0.209,0.198	0.0,0.117,0.041	0.184
ENSG00000144935	TRPC1	chr3	+	142784703	142785040	142748257	142748460	142802168	142802344	2,1,0	1,0,6	1,2,1	1,0,0	298	149	1.61015e-05	0.000272219	0.5,1.0,0.0	0.333,1.0,1.0	-0.278
ENSG00000144935	TRPC1	chr3	+	142792823	142792967	142791018	142791158	142802168	142802344	54,60,50	9,10,6	28,17,28	2,1,0	293	149	0.000337451	0.00419945	0.753,0.753,0.809	0.877,0.896,1.0	-0.153
ENSG00000188647	PTAR1	chr9	-	69750780	69750950	69741515	69741858	69759852	69759955	50,54,74	1,2,0	49,51,49	3,7,15	298	149	1.9984e-15	1.49302e-13	0.962,0.931,1.0	0.891,0.785,0.62	0.199
ENSG00000215126	CBWD6	chr9	-	41161600	41161723	41156382	41156439	41162332	41162377	8,3,3	21,8,17	3,13,6	2,8,5	272	149	0.000336242	0.0041852	0.173,0.17,0.088	0.451,0.471,0.397	-0.296
ENSG00000157654	PALM2AKAP2	chr9	+	109931926	109932028	109925060	109925082	109942685	109942773	27,18,35	0,1,2	31,46,23	10,4,5	251	149	7.64278e-13	4.28371e-11	1.0,0.914,0.912	0.648,0.872,0.732	0.191
ENSG00000157654	PALM2AKAP2	chr9	+	110156318	110156497	110136126	110138539	110168398	110168406	135132151	62,37,66	186171120	30,39,16	298	149	4.25252e-09	1.39267e-07	0.521,0.641,0.534	0.756,0.687,0.789	-0.179
ENSG00000112234	FBXL4	chr6	-	98880552	98880624	98875414	98875727	98899267	98899481	18,39,9	4,1,1	31,59,38	19,10,5	221	149	7.343e-10	2.72579e-08	0.752,0.963,0.859	0.524,0.799,0.837	0.138
ENSG00000162572	SCNN1D	chr1	+	1290270	1290388	1287938	1288037	1290476	1290555	2,6,5	0,0,0	14,7,11	0,7,2	267	149	1.76614e-05	0.000295825	1.0,1.0,1.0	1.0,0.358,0.754	0.296
ENSG00000276291	FRG1HP	chr9	+	40993252	40993434	40992248	40992479	40994632	40994699	28,48,20	0,2,3	20,15,7	5,1,2	298	149	2.24526e-05	0.00036747	1.0,0.923,0.769	0.667,0.882,0.636	0.169
ENSG00000162814	SPATA17	chr1	+	217669032	217669083	217651096	217651178	217683257	217683361	21,6,8	1,2,4	5,7,10	0,0,0	200	149	1.29639e-05	0.000223975	0.94,0.691,0.598	1.0,1.0,1.0	-0.257
ENSG00000135018	UBQLN1	chr9	-	83666349	83666394	83665029	83665145	83669184	83669291	124,91,101	41,43,48	141116120	15,10,13	194	149	0	0	0.699,0.619,0.618	0.878,0.899,0.876	-0.239
ENSG00000197965	MPZL1	chr1	+	167773235	167773368	167721981	167722242	167787819	167787844	39,17,22	0,12,2	77,76,66	0,0,0	282	149	7.30749e-13	4.1135e-11	1.0,0.428,0.853	1.0,1.0,1.0	-0.24
ENSG00000197965	MPZL1	chr1	+	167773235	167773368	167765582	167765749	167787819	167787844	39,17,19	11,15,21	77,76,66	12,11,8	282	149	0	0	0.652,0.375,0.323	0.772,0.785,0.813	-0.34
ENSG00000197965	MPZL1	chr1	+	167776063	167776166	167773235	167773368	167787819	167788012	405357384	42,18,19	292288250	89,88,71	252	149	0	0	0.851,0.921,0.923	0.66,0.659,0.676	0.233
ENSG00000158079	PTPDC1	chr9	+	94057117	94057179	94031026	94031127	94064733	94064821	4,0,2	1,4,2	2,0,0	9,6,24	211	149	3.76216e-07	8.84447e-06	0.739,0.0,0.414	0.136,0.0,0.0	0.339
ENSG00000051108	HERPUD1	chr16	+	56940176	56940245	56939248	56939359	56943125	56943297	0,1,0	1,0,2	1,1,5	4,0,0	218	149	2.50355e-05	0.000405055	0.0,1.0,0.0	0.146,1.0,1.0	-0.382
ENSG00000108669	CYTH1	chr17	-	78696006	78696009	78692416	78692493	78698268	78698380	65,39,42	38,33,21	55,25,43	14,14,9	152	149	0.001604	0.0165468	0.626,0.537,0.662	0.794,0.636,0.824	-0.143
ENSG00000196792	STRN3	chr14	-	30918965	30919106	30912006	30912182	30935162	30935304	8,5,2	3,0,5	7,4,8	0,1,0	290	149	4.44568e-06	8.47622e-05	0.578,1.0,0.17	1.0,0.673,1.0	-0.308
ENSG00000196792	STRN3	chr14	-	30929200	30929311	30912006	30912182	30935162	30935304	11,6,12	3,0,5	18,18,7	0,1,0	260	149	1.98073e-06	4.05289e-05	0.678,1.0,0.579	1.0,0.912,1.0	-0.218
ENSG00000185158	LRRC37B	chr17	+	32027768	32027840	32024710	32024782	32034909	32034981	10,5,5	2,0,1	5,7,6	2,0,6	221	149	1.41899e-05	0.000242803	0.771,1.0,0.771	0.628,1.0,0.403	0.17
ENSG00000205629	LCMT1	chr16	+	25151553	25151615	25140170	25140247	25164597	25164718	47,46,48	10,9,14	68,69,55	10,8,5	211	149	0.00214347	0.0212536	0.768,0.783,0.708	0.828,0.859,0.886	-0.105
ENSG00000164989	CCDC171	chr9	+	15594040	15594172	15591365	15591556	15623266	15623413	2,2,2	3,3,1	7,6,2	1,4,3	281	149	0.00572279	0.0497993	0.261,0.261,0.515	0.788,0.443,0.261	-0.152
ENSG00000137074	APTX	chr9	-	32988082	32988129	32987543	32987731	32989758	32989895	48,49,74	7,9,14	91,78,91	30,33,25	196	149	3.26679e-07	7.78395e-06	0.839,0.805,0.801	0.698,0.642,0.735	0.123
ENSG00000137074	APTX	chr9	-	32988082	32988129	32987543	32987846	32989758	32989895	29,41,60	5,2,2	72,52,56	10,25,14	196	149	5.05151e-14	3.27082e-12	0.815,0.94,0.958	0.846,0.613,0.753	0.167
ENSG00000137074	APTX	chr9	-	32997242	32997348	32989758	32989895	33001515	33001613	10,11,9	2,3,2	13,28,20	5,15,9	255	149	0.000210698	0.00274631	0.745,0.682,0.724	0.603,0.522,0.565	0.154
ENSG00000137074	APTX	chr9	-	32997242	32997348	32989758	32989895	33025022	33025118	8,11,9	0,1,0	12,32,20	4,4,0	255	149	8.53642e-05	0.00121765	1.0,0.865,1.0	0.637,0.824,1.0	0.135
ENSG00000063169	BICRA	chr19	+	47681975	47682152	47678961	47681276	47694114	47694726	13,14,24	1,2,1	13,5,11	2,7,4	298	149	3.37943e-09	1.12601e-07	0.867,0.778,0.923	0.765,0.263,0.579	0.32
ENSG00000107036	RIC1	chr9	+	5753535	5753646	5753199	5753238	5754840	5754930	39,51,71	0,3,4	48,36,16	5,0,5	260	149	0.00537764	0.0473339	1.0,0.907,0.91	0.846,1.0,0.647	0.108
ENSG00000149231	CCDC82	chr11	-	96389364	96389523	96387529	96387613	96389843	96389891	1,2,3	16,19,15	10,9,10	21,19,28	298	149	5.20477e-11	2.28845e-09	0.03,0.05,0.091	0.192,0.191,0.152	-0.121
ENSG00000242516	LINC00960	chr3	+	75673846	75674006	75673193	75673238	75675763	75675880	16,23,10	0,0,5	22,12,10	15,6,5	298	149	0	0	1.0,1.0,0.5	0.423,0.5,0.5	0.359
ENSG00000227036	LINC00511	chr17	-	72324431	72324651	72323117	72323320	72325792	72325946	0,0,0	1,1,2	1,3,3	0,0,0	298	149	3.47611e-13	2.04152e-11	0.0,0.0,0.0	1.0,1.0,1.0	-1
ENSG00000227036	LINC00511	chr17	-	72420699	72420964	72403321	72404816	72422746	72423047	14,13,29	3,5,3	13,25,19	0,0,0	298	149	2.12759e-07	5.2582e-06	0.7,0.565,0.829	1.0,1.0,1.0	-0.302
ENSG00000227036	LINC00511	chr17	-	72420699	72420964	72403321	72404816	72422784	72423108	11,10,33	4,2,2	13,26,19	0,0,0	298	149	3.35163e-07	7.97443e-06	0.579,0.714,0.892	1.0,1.0,1.0	-0.272
ENSG00000227036	LINC00511	chr17	-	72420699	72421066	72403321	72404816	72422746	72423079	12,9,28	3,5,3	13,25,19	0,0,0	298	149	1.01805e-07	2.67452e-06	0.667,0.474,0.824	1.0,1.0,1.0	-0.345
ENSG00000185697	MYBL1	chr8	-	66566063	66566243	66562174	66564825	66566683	66566788	22,5,19	35,22,26	27,18,35	34,21,13	298	149	0.00333112	0.0311939	0.239,0.102,0.268	0.284,0.3,0.574	-0.183
ENSG00000182372	CLN8	chr8	+	1758248	1758306	1755787	1756082	1770931	1771597	2,2,0	7,14,2	1,2,3	3,6,0	207	149	0.000686771	0.00785387	0.171,0.093,0.0	0.194,0.194,1.0	-0.375
ENSG00000196756	SNHG17	chr20	-	38422086	38422241	38421005	38421098	38425934	38426048	30,16,18	4,1,0	24,18,11	5,12,6	298	149	0	0	0.789,0.889,1.0	0.706,0.429,0.478	0.355
ENSG00000196756	SNHG17	chr20	-	38422086	38422241	38421005	38421098	38426418	38426503	18,28,15	17,13,11	38,26,35	46,33,43	298	149	6.24471e-05	0.000921664	0.346,0.519,0.405	0.292,0.283,0.289	0.135
ENSG00000196756	SNHG17	chr20	-	38422091	38422241	38421005	38421098	38425934	38426048	40,21,27	4,1,0	19,14,11	5,12,6	298	149	0	0	0.833,0.913,1.0	0.655,0.368,0.478	0.415
ENSG00000196756	SNHG17	chr20	-	38422091	38422241	38421005	38421098	38426418	38426503	28,33,24	17,13,11	33,22,35	46,33,43	298	149	2.11808e-12	1.11603e-10	0.452,0.559,0.522	0.264,0.25,0.289	0.243
ENSG00000196756	SNHG17	chr20	-	38422095	38422241	38421005	38421098	38425934	38426048	19,6,22	4,1,0	4,7,4	5,12,6	295	149	0	0	0.706,0.752,1.0	0.288,0.228,0.252	0.563
ENSG00000196756	SNHG17	chr20	-	38422095	38422241	38421005	38421098	38426418	38426503	7,21,19	17,13,11	18,15,27	46,33,43	295	149	1.91541e-06	3.93192e-05	0.172,0.449,0.466	0.165,0.187,0.241	0.165
ENSG00000196756	SNHG17	chr20	-	38422290	38422368	38421005	38421098	38426418	38426503	0,1,0	17,13,11	70,42,66	46,33,43	227	149	0	0	0.0,0.048,0.0	0.5,0.455,0.502	-0.47
ENSG00000196756	SNHG17	chr20	-	38425934	38426052	38421005	38422241	38426418	38426503	20,7,17	7,19,14	11,7,7	18,13,28	267	149	0.000133764	0.00182675	0.615,0.171,0.404	0.254,0.231,0.122	0.194
ENSG00000196756	SNHG17	chr20	-	38427679	38427766	38425934	38426503	38431040	38431044	12,13,7	23,24,33	17,15,19	122,83,98	236	149	2.09875e-07	5.19481e-06	0.248,0.255,0.118	0.081,0.102,0.109	0.11
ENSG00000132549	VPS13B	chr8	+	99507769	99507911	99507136	99507203	99511103	99511340	0,2,3	12,7,15	3,2,4	4,4,2	291	149	6.1588e-06	0.000113759	0.0,0.128,0.093	0.277,0.204,0.506	-0.255
ENSG00000164953	TMEM67	chr8	+	93811117	93811311	93809784	93809887	93815304	93815447	3,8,2	29,13,24	0,1,0	19,24,13	298	149	1.34646e-05	0.000231185	0.049,0.235,0.04	0.0,0.02,0.0	0.101
ENSG00000171466	ZNF562	chr19	-	9660719	9660874	9641806	9653881	9674631	9675048	4,1,3	0,0,0	3,2,6	6,1,0	298	149	0.000196344	0.00258062	1.0,1.0,1.0	0.2,0.5,1.0	0.433
ENSG00000104529	EEF1D	chr8	-	143590607	143590729	143589510	143590081	143597347	143597415	15,13,10	9,15,19	29,23,26	15,9,11	271	149	1.80265e-06	3.7244e-05	0.478,0.323,0.224	0.515,0.584,0.565	-0.213
ENSG00000104529	EEF1D	chr8	-	143590607	143590735	143589694	143590081	143597347	143597415	16,13,12	9,15,19	31,24,28	15,9,11	277	149	2.18412e-06	4.42626e-05	0.489,0.318,0.254	0.526,0.589,0.578	-0.211
ENSG00000104529	EEF1D	chr8	-	143590607	143590738	143588990	143590081	143596087	143596345	16,13,13	0,0,1	32,23,29	7,2,3	280	149	1.85831e-09	6.46663e-08	1.0,1.0,0.874	0.709,0.86,0.837	0.156
ENSG00000104529	EEF1D	chr8	-	143590644	143590735	143589893	143590081	143597347	143597411	1,8,4	9,15,19	11,5,10	15,9,11	240	149	4.85256e-05	0.000737782	0.065,0.249,0.116	0.313,0.256,0.361	-0.167
ENSG00000104529	EEF1D	chr8	-	143590644	143590738	143589643	143590081	143597347	143597415	2,3,7	9,15,19	15,7,9	15,9,11	243	149	1.29738e-07	3.34485e-06	0.12,0.109,0.184	0.38,0.323,0.334	-0.208
ENSG00000104529	EEF1D	chr8	-	143592646	143592797	143590607	143590738	143597347	143597380	0,1,0	7,8,13	2,2,3	7,9,4	298	149	0.00190265	0.0191599	0.0,0.059,0.0	0.125,0.1,0.273	-0.146
ENSG00000104529	EEF1D	chr8	-	143593892	143594071	143588990	143590081	143597347	143597394	6,5,11	9,15,19	1,3,1	15,9,11	298	149	0.000393215	0.0048043	0.25,0.143,0.224	0.032,0.143,0.043	0.133
ENSG00000164830	OXR1	chr8	+	106737519	106737600	106713822	106713985	106739457	106739583	25,24,38	31,20,28	74,79,59	37,33,18	230	149	6.50702e-08	1.77614e-06	0.343,0.437,0.468	0.564,0.608,0.68	-0.201
ENSG00000164830	OXR1	chr8	+	106737519	106737600	106726106	106726309	106739457	106739583	17,18,36	50,38,22	32,38,17	0,8,1	230	149	0	0	0.181,0.235,0.515	1.0,0.755,0.917	-0.58
ENSG00000185024	BRF1	chr14	-	105241264	105241414	105228819	105228913	105252506	105252579	47,51,48	2,1,2	61,59,58	17,13,14	298	149	0	0	0.922,0.962,0.923	0.642,0.694,0.674	0.266
ENSG00000188938	FAM120AOS	chr9	-	93448368	93448489	93446904	93447697	93450478	93450587	42,52,56	42,35,45	120,92,134	145163132	270	149	0.000139826	0.00189956	0.356,0.451,0.407	0.314,0.237,0.359	0.101
ENSG00000165115	KIF27	chr9	-	83880296	83880494	83859155	83859371	83883812	83884018	9,11,4	6,0,0	11,4,6	0,0,0	298	149	0.00024998	0.00320279	0.429,1.0,1.0	1.0,1.0,1.0	-0.19
ENSG00000178852	EFCAB13	chr17	+	47347807	47347951	47345015	47345098	47361377	47361521	4,1,1	2,2,2	0,0,0	9,9,6	293	149	1.53676e-07	3.90175e-06	0.504,0.203,0.203	0.0,0.0,0.0	0.303
ENSG00000178852	EFCAB13	chr17	+	47361377	47361521	47345015	47345098	47370436	47370508	8,3,3	0,0,0	10,11,9	8,0,4	293	149	1.4471e-06	3.06036e-05	1.0,1.0,1.0	0.389,1.0,0.534	0.359
ENSG00000178209	PLEC	chr8	-	143922503	143925884	143915152	143922395	143926783	143926882	176153160	9,3,3	217177201	25,32,13	298	149	0	0	0.907,0.962,0.964	0.813,0.734,0.885	0.134
ENSG00000147687	TATDN1	chr8	-	124503839	124503951	124495471	124495542	124504274	124504347	14,10,2	10,6,6	27,9,7	6,3,2	261	149	8.94641e-06	0.000160422	0.444,0.488,0.16	0.72,0.631,0.666	-0.308
ENSG00000147687	TATDN1	chr8	-	124518741	124518881	124515886	124516030	124522936	124523002	31,27,28	2,2,0	26,10,19	1,6,7	289	149	9.63421e-10	3.50826e-08	0.889,0.874,1.0	0.931,0.462,0.583	0.262
ENSG00000070501	POLB	chr8	+	42339011	42339069	42338481	42338685	42344952	42345019	37,38,41	43,37,48	56,39,39	28,31,33	207	149	0.00537733	0.0473339	0.382,0.425,0.381	0.59,0.475,0.46	-0.112
ENSG00000154309	DISP1	chr1	+	222823883	222823945	222815068	222815171	222942806	222943550	3,2,2	1,3,0	1,2,1	0,1,0	211	149	0.00241839	0.0236135	0.679,0.32,1.0	1.0,0.585,1.0	-0.195
ENSG00000154309	DISP1	chr1	+	222827427	222827601	222823855	222823945	222835118	222835215	22,11,7	48,42,47	9,16,16	16,23,17	298	149	2.66959e-05	0.000429464	0.186,0.116,0.069	0.22,0.258,0.32	-0.142
ENSG00000154309	DISP1	chr1	+	222836995	222837066	222835118	222835215	222837218	222837380	39,38,42	0,0,0	29,14,14	2,2,3	220	149	0.000609227	0.00707806	1.0,1.0,1.0	0.908,0.826,0.76	0.169
ENSG00000154309	DISP1	chr1	+	222928429	222928570	222815038	222815078	222942806	222943332	0,0,0	2,1,2	2,2,5	0,0,0	290	149	5.24025e-14	3.38293e-12	0.0,0.0,0.0	1.0,1.0,1.0	-1
ENSG00000288596	C8orf44	chr8	+	66676744	66676902	66667651	66667701	66677641	66677954	19,16,14	10,4,14	45,34,43	15,4,10	298	149	0.000376988	0.00462863	0.487,0.667,0.333	0.6,0.81,0.683	-0.202
ENSG00000288596	C8orf44	chr8	+	66676744	66676902	66667651	66667701	66679720	66681000	11,5,10	5,0,2	29,15,18	13,4,8	298	149	0.000368143	0.00453115	0.524,1.0,0.714	0.527,0.652,0.529	0.177
ENSG00000288596	C8orf44	chr8	+	66677641	66677954	66667617	66667701	66679720	66681000	17,6,16	5,0,2	15,6,10	13,4,8	298	149	2.22511e-12	1.16676e-10	0.63,1.0,0.8	0.366,0.429,0.385	0.417
ENSG00000119636	BBOF1	chr14	+	74034027	74034171	74029183	74029249	74040564	74040645	37,28,42	3,1,0	22,6,22	6,2,0	293	149	3.48488e-05	0.000547493	0.862,0.934,1.0	0.651,0.604,1.0	0.18
ENSG00000119636	BBOF1	chr14	+	74046760	74046878	74046059	74046130	74047929	74048075	0,1,4	16,3,3	0,0,0	11,5,11	267	149	0.00362014	0.0335671	0.0,0.157,0.427	0.0,0.0,0.0	0.195
ENSG00000179950	PUF60	chr8	-	143827384	143827536	143824312	143824399	143828983	143829044	11,31,25	1,4,1	31,28,26	9,3,4	298	149	2.5863e-05	0.000416993	0.846,0.795,0.926	0.633,0.824,0.765	0.115
ENSG00000181085	MAPK15	chr8	+	143720999	143721105	143720191	143720840	143721230	143721356	5,1,11	0,0,0	17,10,15	4,4,1	255	149	3.85258e-06	7.44799e-05	1.0,1.0,1.0	0.713,0.594,0.898	0.265
ENSG00000147677	EIF3H	chr8	-	116737236	116737287	116658812	116658980	116755665	116755829	0,0,0	7,4,8	1,2,2	5,0,0	200	149	7.09044e-05	0.00103221	0.0,0.0,0.0	0.13,1.0,1.0	-0.71
ENSG00000168522	FNTA	chr8	+	43059091	43059177	43056322	43056546	43069554	43069583	63105107	0,7,4	136127119	20,11,16	235	149	3.66374e-15	2.649e-13	1.0,0.905,0.944	0.812,0.88,0.825	0.111
ENSG00000168522	FNTA	chr8	+	43064100	43064215	43056307	43056546	43069554	43069583	92,64,78	0,7,4	101,90,96	20,11,16	264	149	3.33067e-16	2.69909e-14	1.0,0.838,0.917	0.74,0.822,0.772	0.14
ENSG00000181690	PLAG1	chr8	-	56168027	56168386	56160908	56167503	56171090	56171189	10,2,1	26,9,4	19,29,17	23,16,19	298	149	2.05392e-10	8.23504e-09	0.161,0.1,0.111	0.292,0.475,0.309	-0.235
ENSG00000115935	WIPF1	chr2	-	174597600	174597858	174585522	174585611	174682773	174682916	109102144	40,54,72	5,6,15	166122196	298	149	0	0	0.577,0.486,0.5	0.015,0.024,0.037	0.496
ENSG00000112902	SEMA5A	chr5	-	9421676	9421749	9379822	9380023	9437755	9437852	1,6,7	7,14,17	0,0,0	2,2,3	222	149	1.1838e-05	0.000206081	0.087,0.223,0.217	0.0,0.0,0.0	0.176
ENSG00000078674	PCM1	chr8	+	17983232	17983289	17980590	17980755	17985446	17985619	3,3,7	39,36,34	20,9,23	60,43,51	206	149	8.93374e-12	4.31585e-10	0.053,0.057,0.13	0.194,0.131,0.246	-0.11
ENSG00000003989	SLC7A2	chr8	+	17502256	17502302	17497087	17497237	17543317	17543715	9,12,6	2,5,4	23,11,4	14,18,22	195	149	3.33804e-05	0.000527993	0.775,0.647,0.534	0.557,0.318,0.122	0.32
ENSG00000147535	PLPP5	chr8	-	38268370	38268407	38267896	38267960	38268881	38268990	9,13,16	2,0,0	19,9,8	3,4,4	186	149	1.70113e-09	5.95787e-08	0.783,1.0,1.0	0.835,0.643,0.616	0.23
ENSG00000103495	MAZ	chr16	+	29809539	29809764	29808569	29808741	29810076	29811164	193238282	337290337	772710764	692599624	298	149	7.17981e-13	4.04512e-11	0.223,0.291,0.295	0.358,0.372,0.38	-0.1
ENSG00000139880	CDH24	chr14	-	23051969	23052083	23049821	23049943	23052472	23052609	0,3,4	5,10,5	8,11,11	15,16,9	263	149	9.59633e-08	2.53743e-06	0.0,0.145,0.312	0.232,0.28,0.409	-0.155
ENSG00000143590	EFNA3	chr1	+	155086127	155086205	155085876	155085942	155086412	155086923	18,35,23	6,6,7	277227257	35,45,30	227	149	0.000363663	0.00448193	0.663,0.793,0.683	0.839,0.768,0.849	-0.106
ENSG00000123684	LPGAT1	chr1	-	211830182	211830330	211829058	211829323	211830572	211830722	12,39,55	0,8,1	14,27,26	9,17,10	297	149	0	0	1.0,0.71,0.965	0.438,0.443,0.566	0.409
ENSG00000123684	LPGAT1	chr1	-	211830182	211830330	211829178	211829319	211830572	211830722	4,25,44	6,0,2	8,20,16	2,0,0	297	149	0.00456121	0.0410527	0.251,1.0,0.917	0.667,1.0,1.0	-0.166
ENSG00000119682	AREL1	chr14	-	74698763	74698856	74692040	74692328	74701668	74701774	2,6,7	1,0,0	4,9,13	1,3,2	242	149	0.00156215	0.0161766	0.552,1.0,1.0	0.711,0.649,0.8	0.131
ENSG00000119682	AREL1	chr14	-	74701668	74701774	74698763	74698856	74712932	74713087	3,3,2	0,0,1	8,11,9	5,4,2	255	149	1.37628e-11	6.48974e-10	1.0,1.0,0.539	0.483,0.616,0.724	0.239
ENSG00000106327	TFR2	chr7	-	100629252	100629372	100628072	100628306	100630888	100631052	8,4,6	0,0,0	69,43,51	26,15,15	269	149	0	0	1.0,1.0,1.0	0.595,0.614,0.653	0.379
ENSG00000106327	TFR2	chr7	-	100632081	100632198	100630888	100631052	100633000	100633104	8,3,2	0,7,3	19,17,14	28,33,27	266	149	8.52493e-09	2.67604e-07	1.0,0.194,0.272	0.275,0.224,0.225	0.247
ENSG00000224597	SVIL-AS1	chr10	+	29458273	29458520	29415356	29415412	29482832	29483432	14,16,12	0,2,2	2,1,4	6,3,1	298	149	6.53477e-13	3.69772e-11	1.0,0.8,0.75	0.143,0.143,0.667	0.532
ENSG00000151914	DST	chr6	-	56598475	56598709	56597739	56598006	56600068	56600221	80,75,71	0,2,0	44,70,49	5,5,6	298	149	6.09646e-12	3.00998e-10	1.0,0.949,1.0	0.815,0.875,0.803	0.152
ENSG00000092871	RFFL	chr17	-	35021370	35021781	35017522	35017606	35089104	35089295	27,27,27	0,0,0	23,27,30	0,5,2	298	149	0.00109968	0.0118378	1.0,1.0,1.0	1.0,0.73,0.882	0.129
ENSG00000162086	ZNF75A	chr16	+	3312676	3312768	3311619	3311948	3317189	3317252	17,21,14	0,1,0	10,12,11	3,2,1	241	149	0.00106151	0.0114801	1.0,0.928,1.0	0.673,0.788,0.872	0.198
ENSG00000162086	ZNF75A	chr16	+	3316911	3317022	3311752	3311948	3317189	3317252	20,27,9	0,1,0	14,23,20	3,2,1	260	149	0.0042576	0.0386624	1.0,0.939,1.0	0.728,0.868,0.92	0.141
ENSG00000143224	PPOX	chr1	+	161168992	161169183	161167099	161167234	161170408	161170519	1,5,2	0,0,0	4,1,3	3,0,2	298	149	0.000346959	0.00430379	1.0,1.0,1.0	0.4,1.0,0.429	0.39
ENSG00000143224	PPOX	chr1	+	161168992	161169183	161167099	161167234	161170619	161170769	1,5,2	0,0,0	4,1,3	2,6,15	298	149	1.27387e-12	6.87921e-11	1.0,1.0,1.0	0.5,0.077,0.091	0.777
ENSG00000143224	PPOX	chr1	+	161170408	161170519	161167099	161167234	161170619	161170769	45,52,45	0,0,0	34,38,44	2,6,15	260	149	0	0	1.0,1.0,1.0	0.907,0.784,0.627	0.227
ENSG00000125744	RTN2	chr19	-	45489345	45489553	45488759	45488986	45493159	45493267	150116148	21,9,11	25,20,21	0,0,0	298	149	3.47468e-07	8.23108e-06	0.781,0.866,0.871	1.0,1.0,1.0	-0.161
ENSG00000125744	RTN2	chr19	-	45493159	45493378	45489345	45489553	45494165	45494420	85,64,62	15,11,8	8,9,7	11,10,15	298	149	2.22045e-16	1.8175e-14	0.739,0.744,0.795	0.267,0.31,0.189	0.504
ENSG00000136699	SMPD4	chr2	-	130161090	130161272	130157250	130157396	130164373	130164445	44,61,68	54,66,80	48,37,45	103106138	298	149	3.47944e-13	2.04164e-11	0.289,0.316,0.298	0.189,0.149,0.14	0.142
ENSG00000136699	SMPD4	chr2	-	130161185	130161272	130157250	130157396	130164373	130164445	89108113	54,66,80	102106120	103106138	236	149	2.55473e-07	6.2287e-06	0.51,0.508,0.471	0.385,0.387,0.354	0.121
ENSG00000136699	SMPD4	chr2	-	130173513	130173656	130172786	130172895	130176553	130176637	4,6,1	0,0,0	0,5,0	1,0,2	292	149	0.000442584	0.00534322	1.0,1.0,1.0	0.0,1.0,0.0	0.667
ENSG00000184428	TOP1MT	chr8	-	143334107	143334285	143332502	143332601	143334739	143334795	0,2,3	1,0,0	0,8,2	4,1,3	298	149	2.7328e-09	9.24762e-08	0.0,1.0,1.0	0.0,0.8,0.25	0.317
ENSG00000158106	RHPN1	chr8	+	143379828	143380175	143379314	143379508	143380588	143380783	1,4,3	0,0,0	34,18,20	3,4,0	298	149	0.000614395	0.0071292	1.0,1.0,1.0	0.85,0.692,1.0	0.153
ENSG00000153310	CYRIB	chr8	-	129880375	129880458	129879388	129879471	129896671	129896854	1,1,3	0,0,0	1,4,2	1,4,0	232	149	0.0031887	0.03002	1.0,1.0,1.0	0.391,0.391,1.0	0.406
ENSG00000153310	CYRIB	chr8	-	129904498	129904585	129903311	129903350	129939607	129939746	78,92,118	11,48,48	146131113	97,112,94	236	149	0	0	0.817,0.548,0.608	0.487,0.425,0.431	0.21
ENSG00000181458	TMEM45A	chr3	+	100519461	100519608	100492650	100492928	100568821	100568967	5,5,8	0,0,0	68,47,47	9,4,5	296	149	1.74153e-05	0.00029208	1.0,1.0,1.0	0.792,0.855,0.826	0.176
ENSG00000181458	TMEM45A	chr3	+	100570608	100574659	100568923	100568967	100576924	100577444	0,0,0	3,2,1	12,4,6	24,37,33	298	149	4.03902e-11	1.79652e-09	0.0,0.0,0.0	0.2,0.051,0.083	-0.111
ENSG00000247081	BAALC-AS1	chr8	-	103277977	103278021	103246472	103246684	103285837	103285902	0,0,1	3,2,2	2,4,0	5,5,1	193	149	0.00236684	0.0231814	0.0,0.0,0.279	0.236,0.382,0.0	-0.113
ENSG00000139613	SMARCC2	chr12	-	56164302	56164368	56162982	56163765	56164647	56164731	37,53,70	15,45,51	27,37,46	84,81,55	215	149	8.77589e-10	3.21731e-08	0.631,0.449,0.487	0.182,0.24,0.367	0.259
ENSG00000111785	RIC8B	chr12	+	106870822	106870942	106860267	106860412	106885903	106889316	27,13,20	39,18,19	20,23,30	7,10,12	269	149	2.93339e-08	8.42756e-07	0.277,0.286,0.368	0.613,0.56,0.581	-0.274
ENSG00000259024	TVP23C-CDRT4	chr17	-	15440207	15440285	15436020	15438200	15540432	15540561	35,8,17	5,0,2	3,4,7	0,0,0	227	149	0.00127194	0.0135133	0.821,1.0,0.848	1.0,1.0,1.0	-0.11
ENSG00000259024	TVP23C-CDRT4	chr17	-	15503097	15503232	15440207	15440285	15545784	15545916	9,2,5	0,0,0	9,10,8	1,6,3	284	149	7.40716e-08	2.00669e-06	1.0,1.0,1.0	0.825,0.466,0.583	0.375
ENSG00000259024	TVP23C-CDRT4	chr17	-	15540432	15540561	15440207	15440285	15545784	15545916	61,35,50	0,0,0	5,11,5	1,6,3	278	149	6.13651e-11	2.68181e-09	1.0,1.0,1.0	0.728,0.496,0.472	0.435
ENSG00000259024	TVP23C-CDRT4	chr17	-	15540432	15540561	15503097	15503232	15545784	15545916	56,41,53	0,0,0	3,11,5	4,5,2	278	149	2.29184e-11	1.04658e-09	1.0,1.0,1.0	0.287,0.541,0.573	0.533
ENSG00000116138	DNAJC16	chr1	+	15529087	15529272	15526812	15526958	15534236	15534303	20,22,28	5,10,5	36,42,22	2,1,3	298	149	3.81234e-06	7.37237e-05	0.667,0.524,0.737	0.9,0.955,0.786	-0.238
ENSG00000090487	SPG21	chr15	-	64988618	64988816	64983506	64983593	64989405	64989496	2,1,0	4,15,3	2,4,1	2,4,1	298	149	0.00282225	0.0269998	0.2,0.032,0.0	0.333,0.333,0.333	-0.256
ENSG00000176974	SHMT1	chr17	-	18335558	18335675	18330554	18330671	18340042	18340255	58,78,69	3,2,1	26,16,31	4,5,1	266	149	0.000113716	0.00157936	0.915,0.956,0.975	0.785,0.642,0.946	0.158
ENSG00000240225	ZNF542P	chr19	+	56369278	56369337	56368865	56368936	56373156	56373283	2,0,0	16,14,8	12,9,5	23,12,34	208	149	0	0	0.082,0.0,0.0	0.272,0.349,0.095	-0.211
ENSG00000176894	PXMP2	chr12	+	132695883	132696046	132690262	132690376	132704618	132704898	81,76,88	5,11,9	120,95,105	5,4,2	298	149	3.83772e-05	0.000597437	0.89,0.776,0.83	0.923,0.922,0.963	-0.104
ENSG00000214176	PLEKHM1P1	chr17	-	64824624	64824872	64821766	64822393	64829160	64829208	38,9,23	2,0,4	12,11,7	0,0,0	298	149	0.00069462	0.00792861	0.905,1.0,0.742	1.0,1.0,1.0	-0.118
ENSG00000144554	FANCD2	chr3	+	10041622	10041710	10039720	10039845	10042558	10042663	56,27,39	1,4,4	138101101	1,0,0	237	149	4.18001e-08	1.17599e-06	0.972,0.809,0.86	0.989,1.0,1.0	-0.116
ENSG00000144554	FANCD2	chr3	+	10064355	10064429	10063791	10063911	10064728	10064875	37,35,30	3,6,5	108,100,90	0,0,3	223	149	5.36832e-07	1.22745e-05	0.892,0.796,0.8	1.0,1.0,0.952	-0.155
ENSG00000007062	PROM1	chr4	-	15979394	15979463	15971042	15971082	15980421	15980537	2,8,9	3,1,0	143145118	78,64,81	218	149	0	0	0.313,0.845,1.0	0.556,0.608,0.499	0.165
ENSG00000007062	PROM1	chr4	-	15979880	15979904	15971042	15971082	15980421	15980537	7,3,1	3,1,0	74,57,39	78,64,81	173	149	0	0	0.668,0.721,1.0	0.45,0.434,0.293	0.404
ENSG00000103064	SLC7A6	chr16	+	68273817	68273904	68266592	68266721	68274690	68274811	44,52,52	62,63,96	21,22,24	74,81,59	236	149	9.54738e-08	2.52654e-06	0.309,0.343,0.255	0.152,0.146,0.204	0.135
ENSG00000084234	APLP2	chr11	+	130123611	130123779	130122304	130122513	130126699	130126830	400321324	527368343	141513821431	526484501	298	149	0	0	0.275,0.304,0.321	0.574,0.588,0.588	-0.283
ENSG00000104325	DECR1	chr8	+	90017301	90017326	90001462	90001561	90018908	90018966	27,27,39	14,15,14	16,15,19	2,3,1	174	149	3.98406e-05	0.000617567	0.623,0.607,0.705	0.873,0.811,0.942	-0.23
ENSG00000186001	LRCH3	chr3	+	197858833	197858905	197852327	197852620	197865422	197865471	10,3,10	1,6,2	27,32,31	3,0,1	221	149	1.64043e-08	4.90568e-07	0.871,0.252,0.771	0.859,1.0,0.954	-0.306
ENSG00000186001	LRCH3	chr3	+	197858833	197858905	197854391	197854445	197865422	197865471	25,21,19	26,28,23	73,78,75	15,15,10	221	149	0	0	0.393,0.336,0.358	0.766,0.778,0.835	-0.431
ENSG00000090905	TNRC6A	chr16	+	24750725	24750813	24729650	24729846	24776932	24777358	3,1,2	0,0,0	4,0,1	5,1,0	237	149	0.000758557	0.00855635	1.0,1.0,1.0	0.335,0.0,1.0	0.555
ENSG00000090905	TNRC6A	chr16	+	24793472	24793649	24789231	24791817	24794543	24794719	41,24,10	56,50,27	56,56,54	19,20,29	298	149	0	0	0.268,0.194,0.156	0.596,0.583,0.482	-0.348
ENSG00000095906	NUBP2	chr16	+	1786737	1786955	1786536	1786655	1787676	1787740	110110112	21,55,44	89,68,83	132120134	298	149	0	0	0.724,0.5,0.56	0.252,0.221,0.236	0.358
ENSG00000095906	NUBP2	chr16	+	1786756	1786955	1786536	1786655	1787676	1787777	273346341	21,55,44	270205245	132120134	298	149	0	0	0.867,0.759,0.795	0.506,0.461,0.478	0.325
ENSG00000075539	FRYL	chr4	-	48549472	48549623	48548689	48548793	48550591	48550704	69,79,101	0,0,0	57,35,63	5,4,1	298	149	2.00898e-05	0.000331887	1.0,1.0,1.0	0.851,0.814,0.969	0.122
ENSG00000106853	PTGR1	chr9	-	111564156	111564262	111562576	111563231	111574733	111574842	3,5,9	1,2,0	15,7,6	0,7,3	255	149	6.91801e-07	1.55066e-05	0.637,0.594,1.0	1.0,0.369,0.539	0.108
ENSG00000154358	OBSCN	chr1	+	228219323	228219599	228217012	228217288	228243182	228243458	0,5,2	1,2,4	9,17,10	3,5,2	298	149	1.79579e-12	9.53936e-11	0.0,0.556,0.2	0.6,0.63,0.714	-0.396
ENSG00000154358	OBSCN	chr1	+	228224458	228224734	228217012	228217288	228243182	228243458	3,1,3	1,2,4	6,8,11	3,5,2	298	149	0.000205875	0.00269122	0.6,0.2,0.273	0.5,0.444,0.733	-0.201
ENSG00000154358	OBSCN	chr1	+	228299258	228299522	228298453	228298717	228299881	228300145	1,1,4	0,0,0	18,22,9	5,4,5	298	149	1.32286e-07	3.40382e-06	1.0,1.0,1.0	0.643,0.733,0.474	0.383
ENSG00000235531	MSC-AS1	chr8	+	71965408	71965534	71962922	71963048	71973537	71973659	10,10,8	3,0,4	18,11,3	0,0,0	275	149	6.11775e-07	1.3847e-05	0.644,1.0,0.52	1.0,1.0,1.0	-0.279
ENSG00000235531	MSC-AS1	chr8	+	71973537	71973659	71962922	71963048	72052538	72054918	3,0,7	2,1,6	0,0,0	5,4,5	271	149	4.32426e-08	1.21238e-06	0.452,0.0,0.391	0.0,0.0,0.0	0.281
ENSG00000126858	RHOT1	chr17	+	32171046	32171101	32142559	32142729	32173830	32173912	12,14,14	0,0,0	30,23,26	2,2,3	204	149	0.00339575	0.0317214	1.0,1.0,1.0	0.916,0.894,0.864	0.109
ENSG00000126858	RHOT1	chr17	+	32211115	32211238	32209349	32209445	32224615	32225727	21,27,21	31,20,14	55,34,37	16,20,17	272	149	8.14647e-05	0.00116868	0.271,0.425,0.451	0.653,0.482,0.544	-0.177
ENSG00000174032	SLC25A30	chr13	-	45408926	45409074	45405882	45405977	45411361	45411480	78,64,38	3,1,2	36,17,28	7,4,1	297	149	3.46182e-05	0.000545078	0.929,0.97,0.905	0.721,0.681,0.934	0.156
ENSG00000042088	TDP1	chr14	+	89956577	89956800	89955901	89955970	89963107	89963552	40,22,58	5,17,17	52,24,45	38,52,38	298	149	6.41542e-09	2.05246e-07	0.8,0.393,0.63	0.406,0.188,0.372	0.286
ENSG00000042088	TDP1	chr14	+	89956577	89956800	89956036	89956278	89963107	89963552	30,10,46	3,1,2	33,18,30	8,7,6	298	149	2.1828e-09	7.50747e-08	0.833,0.833,0.92	0.673,0.562,0.714	0.212
ENSG00000135506	OS9	chr12	+	57720098	57720263	57718992	57719182	57720405	57720518	319624992905	300418632187	505381389	260183180	298	149	1.78838e-11	8.33037e-10	0.347,0.401,0.399	0.493,0.51,0.519	-0.125
ENSG00000189184	PCDH18	chr4	-	137529601	137529732	137528731	137528820	137532254	137532494	30,18,18	2,3,2	7,6,13	1,0,0	280	149	0.00174219	0.0177946	0.889,0.761,0.827	0.788,1.0,1.0	-0.104
ENSG00000137802	MAPKBP1	chr15	+	41815258	41815405	41814549	41814739	41815623	41815799	60,49,60	4,6,1	48,45,41	0,0,0	296	149	5.89361e-05	0.000877006	0.883,0.804,0.968	1.0,1.0,1.0	-0.115
ENSG00000040341	STAU2	chr8	-	73527690	73527804	73422613	73422702	73552011	73552319	4,9,13	8,8,8	7,12,9	2,2,2	263	149	3.96124e-05	0.000614518	0.221,0.389,0.479	0.665,0.773,0.718	-0.356
ENSG00000040341	STAU2	chr8	-	73709031	73709162	73673138	73673242	73738283	73738344	5,14,21	2,2,1	14,3,22	0,1,0	280	149	0.0044017	0.0397712	0.571,0.788,0.918	1.0,0.615,1.0	-0.113
ENSG00000120458	MSANTD2	chr11	-	124779049	124779139	124774718	124774974	124799870	124800364	0,3,1	5,2,6	7,3,2	5,6,5	239	149	9.63015e-09	2.99266e-07	0.0,0.483,0.094	0.466,0.238,0.2	-0.109
ENSG00000120458	MSANTD2	chr11	-	124779049	124779139	124774803	124774818	124799870	124800364	0,3,2	9,15,21	6,9,2	3,4,6	239	149	2.08285e-10	8.34077e-09	0.0,0.111,0.056	0.555,0.584,0.172	-0.381
ENSG00000198363	ASPH	chr8	-	61643944	61644001	61643385	61643433	61644599	61644632	822625620	112,112,98	878841825	55,37,38	206	149	0	0	0.841,0.801,0.821	0.92,0.943,0.94	-0.113
ENSG00000184304	PRKD1	chr14	-	29656475	29656499	29638693	29638904	29663698	29663859	0,4,1	10,15,7	7,7,4	12,17,11	173	149	7.39664e-12	3.62714e-10	0.0,0.187,0.11	0.334,0.262,0.238	-0.179
ENSG00000079156	OSBPL6	chr2	+	178339671	178339764	178338990	178339094	178349223	178349389	0,2,0	14,22,15	18,13,19	51,45,55	242	149	0	0	0.0,0.053,0.0	0.179,0.151,0.175	-0.151
ENSG00000181135	ZNF707	chr8	+	143689203	143689301	143684478	143684542	143690056	143690123	8,11,11	0,8,11	3,3,6	5,9,11	247	149	4.47499e-07	1.03815e-05	1.0,0.453,0.376	0.266,0.167,0.248	0.383
ENSG00000181135	ZNF707	chr8	+	143691599	143691713	143690056	143690123	143693670	143693711	12,16,11	0,5,0	11,15,19	0,0,0	263	149	0.00178084	0.0181268	1.0,0.644,1.0	1.0,1.0,1.0	-0.119
ENSG00000121690	DEPDC7	chr11	+	33027685	33027813	33025658	33026049	33031377	33031589	38,28,55	0,0,1	24,23,14	1,4,1	277	149	0.00371547	0.0343384	1.0,1.0,0.967	0.928,0.756,0.883	0.133
ENSG00000100997	ABHD12	chr20	-	25302218	25302276	25300216	25300884	25303549	25303628	119104122	16,7,20	32,30,23	2,0,0	207	149	4.8793e-06	9.22127e-05	0.843,0.914,0.814	0.92,1.0,1.0	-0.116
ENSG00000100997	ABHD12	chr20	-	25319051	25319155	25309445	25309575	25320198	25320318	5,5,5	0,0,0	0,1,1	3,0,1	253	149	2.56433e-05	0.000413759	1.0,1.0,1.0	0.0,1.0,0.371	0.543
ENSG00000102125	TAZ	chrX	+	154414100	154414190	154413481	154413567	154419542	154419623	43,42,47	21,23,31	19,26,23	29,20,25	239	149	0.00118029	0.0126345	0.561,0.532,0.486	0.29,0.448,0.364	0.159
ENSG00000120693	SMAD9	chr13	-	36867272	36867383	36865536	36865758	36872657	36872915	11,7,17	1,0,0	19,12,15	4,2,2	260	149	0.000225876	0.00292157	0.863,1.0,1.0	0.731,0.775,0.811	0.182
ENSG00000186918	ZNF395	chr8	-	28375261	28375382	28360884	28361182	28386003	28386138	1,1,3	0,10,8	9,5,7	10,25,13	270	149	2.60095e-07	6.33664e-06	1.0,0.052,0.171	0.332,0.099,0.229	0.188
ENSG00000186918	ZNF395	chr8	-	28375261	28375382	28360884	28361182	28386392	28386446	1,2,1	0,0,0	0,2,3	3,1,5	270	149	1.81363e-11	8.42987e-10	1.0,1.0,1.0	0.0,0.525,0.249	0.742
ENSG00000116251	RPL22	chr1	-	6200488	6200727	6197651	6197756	6208680	6208739	12,7,15	0,1,2	171156143	66,32,32	298	149	0	0	1.0,0.778,0.789	0.564,0.709,0.691	0.201
ENSG00000116251	RPL22	chr1	-	6200488	6200750	6197651	6197756	6208680	6208739	18,12,21	0,1,2	260248245	66,32,32	298	149	0	0	1.0,0.857,0.84	0.663,0.795,0.793	0.149
ENSG00000153037	SRP19	chr5	+	112864620	112864732	112862507	112862583	112891602	112891725	5,2,0	0,0,3	0,1,3	1,1,3	261	149	0.00011282	0.00156905	1.0,1.0,0.0	0.0,0.363,0.363	0.425
ENSG00000125846	ZNF133	chr20	+	18297984	18298062	18288282	18288604	18305680	18305807	2,2,0	3,2,2	1,7,1	1,0,0	227	149	6.24534e-11	2.72206e-09	0.304,0.396,0.0	0.396,1.0,1.0	-0.565
ENSG00000125846	ZNF133	chr20	+	18297984	18298062	18289898	18290074	18305680	18305807	2,1,0	0,2,4	1,3,1	0,0,0	227	149	6.741e-10	2.51236e-08	1.0,0.247,0.0	1.0,1.0,1.0	-0.584
ENSG00000125846	ZNF133	chr20	+	18298288	18298464	18297984	18298062	18305680	18305807	2,1,8	2,1,0	6,3,1	1,7,1	298	149	7.43563e-08	2.01272e-06	0.333,0.333,1.0	0.75,0.176,0.333	0.136
ENSG00000125846	ZNF133	chr20	+	18305007	18305178	18288282	18288604	18305680	18305807	3,5,3	3,2,2	9,6,3	1,0,0	298	149	5.30231e-06	9.93484e-05	0.333,0.556,0.429	0.818,1.0,1.0	-0.5
ENSG00000125846	ZNF133	chr20	+	18305007	18305178	18289898	18290074	18305680	18305807	4,4,3	0,2,4	5,6,3	0,0,0	298	149	1.59222e-07	4.02996e-06	1.0,0.5,0.273	1.0,1.0,1.0	-0.409
ENSG00000125846	ZNF133	chr20	+	18305007	18305178	18297984	18298062	18305680	18305807	3,10,3	2,1,0	8,6,2	1,7,1	298	149	3.77162e-08	1.06663e-06	0.429,0.833,1.0	0.8,0.3,0.5	0.221
ENSG00000130227	XPO7	chr8	+	21971875	21971968	21970143	21970310	21974669	21974705	47,15,45	1,8,0	28,48,32	0,1,0	242	149	8.1497e-05	0.00116889	0.967,0.536,1.0	1.0,0.967,1.0	-0.155
ENSG00000259431	THTPA	chr14	+	23556742	23557034	23556270	23556343	23558694	23558898	5,6,5	3,5,3	12,9,13	19,17,19	298	149	0.00141148	0.0147853	0.455,0.375,0.455	0.24,0.209,0.255	0.194
ENSG00000259431	THTPA	chr14	+	23556742	23557304	23556006	23556343	23558694	23559574	15,30,16	3,5,3	35,47,63	19,17,19	298	149	1.75428e-06	3.63438e-05	0.714,0.75,0.727	0.479,0.58,0.624	0.169
ENSG00000062485	CS	chr12	-	56291630	56291793	56286594	56286645	56299827	56300023	7,1,0	3,3,4	9,7,7	10,11,3	298	149	0.000800517	0.00897674	0.538,0.143,0.0	0.31,0.241,0.538	-0.136
ENSG00000062485	CS	chr12	-	56291630	56291793	56286594	56286645	56299925	56300023	7,1,0	3,2,2	9,9,6	0,5,2	298	149	1.42316e-05	0.000243453	0.538,0.2,0.0	1.0,0.474,0.6	-0.445
ENSG00000062485	CS	chr12	-	56298608	56298691	56286266	56286645	56299925	56300023	0,7,4	3,2,2	17,6,14	0,5,2	232	149	0.000606141	0.0070485	0.0,0.692,0.562	1.0,0.435,0.818	-0.333
ENSG00000062485	CS	chr12	-	56298608	56298691	56286281	56286620	56300159	56300283	2,5,12	2,7,6	3,4,8	20,7,8	232	149	0.00564807	0.0492687	0.391,0.314,0.562	0.088,0.268,0.391	0.173
ENSG00000062485	CS	chr12	-	56298608	56298691	56291630	56291793	56300159	56300283	4,3,9	1,1,3	5,5,8	5,8,4	232	149	0.00208526	0.0207483	0.72,0.658,0.658	0.391,0.286,0.562	0.266
ENSG00000145002	FAM86B2	chr8	-	12428632	12428898	12427656	12427806	12428980	12429114	0,4,0	5,2,4	6,11,13	0,0,0	298	149	4.66294e-15	3.33075e-13	0.0,0.5,0.0	1.0,1.0,1.0	-0.833
ENSG00000120913	PDLIM2	chr8	+	22591550	22591668	22589595	22589741	22593732	22593832	108171189	15,23,29	93,126,89	33,21,35	267	149	0.000153431	0.00206455	0.801,0.806,0.784	0.611,0.77,0.587	0.141
ENSG00000148498	PARD3	chr10	-	34372497	34372536	34360070	34360259	34374873	34375002	146,87,132	141118111	113,84,84	37,33,43	188	149	7.31748e-13	4.11556e-11	0.451,0.369,0.485	0.708,0.669,0.608	-0.227
ENSG00000100823	APEX1	chr14	+	20455734	20455773	20455256	20455394	20455913	20456101	4,3,11	0,0,0	8,1,1	4,2,3	188	149	6.69558e-09	2.13894e-07	1.0,1.0,1.0	0.613,0.284,0.209	0.631
ENSG00000121775	TMEM39B	chr1	+	32076762	32076846	32075602	32075822	32091674	32091744	17,6,15	4,8,4	15,5,7	19,19,10	233	149	5.7918e-08	1.59362e-06	0.731,0.324,0.706	0.335,0.144,0.309	0.324
ENSG00000121775	TMEM39B	chr1	+	32077163	32077318	32075602	32075822	32091674	32091744	31,40,40	4,8,4	27,33,32	19,19,10	298	149	2.38337e-09	8.15849e-08	0.795,0.714,0.833	0.415,0.465,0.615	0.282
ENSG00000196172	ZNF681	chr19	-	23754822	23754918	23739194	23745323	23758746	23758840	2,4,0	0,0,3	0,2,5	5,0,3	245	149	0.00203577	0.0203243	1.0,1.0,0.0	0.0,1.0,0.503	0.166
ENSG00000149187	CELF1	chr11	-	47471997	47472102	47468813	47468891	47472190	47472357	20,23,19	138,87,102	19,25,24	11,16,10	254	149	0	0	0.078,0.134,0.099	0.503,0.478,0.585	-0.418
ENSG00000149187	CELF1	chr11	-	47471997	47472102	47470293	47470555	47472190	47472357	21,22,19	1,1,1	19,25,24	6,2,4	254	149	1.58171e-05	0.000267899	0.925,0.928,0.918	0.65,0.88,0.779	0.154
ENSG00000149187	CELF1	chr11	-	47499452	47499604	47488836	47489024	47500860	47500932	100,65,63	10,16,15	37,42,51	0,0,0	298	149	5.9952e-14	3.85119e-12	0.833,0.67,0.677	1.0,1.0,1.0	-0.273
ENSG00000149187	CELF1	chr11	-	47500860	47500932	47488836	47489024	47552991	47553117	12,13,18	13,39,34	2,3,6	25,29,25	221	149	1.07733e-06	2.33683e-05	0.384,0.183,0.263	0.051,0.065,0.139	0.192
ENSG00000149187	CELF1	chr11	-	47500860	47500932	47499452	47499604	47552991	47553117	25,20,21	0,0,0	9,13,22	5,2,4	221	149	2.46115e-07	6.00956e-06	1.0,1.0,1.0	0.548,0.814,0.788	0.283
ENSG00000149187	CELF1	chr11	-	47506857	47506897	47488836	47489024	47552991	47553117	4,11,18	13,39,34	2,6,0	25,29,25	189	149	1.21965e-05	0.000211813	0.195,0.182,0.294	0.059,0.14,0.0	0.157
ENSG00000149187	CELF1	chr11	-	47506857	47506897	47500860	47500932	47552991	47553117	17,37,23	7,6,12	6,8,4	7,4,10	189	149	0.00168355	0.0172589	0.657,0.829,0.602	0.403,0.612,0.24	0.278
ENSG00000157625	TAB3	chrX	-	30842965	30843049	30834050	30834152	30846550	30846644	46,29,44	0,1,3	41,18,32	4,5,7	233	149	1.5473e-10	6.32458e-09	1.0,0.949,0.904	0.868,0.697,0.745	0.181
ENSG00000156500	PABIR3	chrX	+	134847382	134847475	134845346	134845401	134852799	134852896	0,1,4	1,1,3	1,4,1	0,0,1	242	149	2.07091e-06	4.21785e-05	0.0,0.381,0.451	1.0,1.0,0.381	-0.516
ENSG00000136122	BORA	chr13	+	72731280	72731387	72728925	72729093	72734959	72735005	51,34,51	1,2,4	72,48,92	10,9,11	256	149	2.56876e-10	1.01677e-08	0.967,0.908,0.881	0.807,0.756,0.83	0.121
ENSG00000196459	TRAPPC2	chrX	-	13734043	13734185	13719870	13719982	13734524	13734620	35,28,30	18,28,16	17,10,20	21,19,22	291	149	0.000607727	0.0070619	0.499,0.339,0.49	0.293,0.212,0.318	0.168
ENSG00000196459	TRAPPC2	chrX	-	13734043	13734185	13720427	13720497	13734524	13734620	17,18,19	0,0,1	12,3,13	2,3,0	291	149	0.00542251	0.0476129	1.0,1.0,0.907	0.754,0.339,1.0	0.271
ENSG00000063601	MTMR1	chrX	+	150712341	150712365	150699194	150699300	150718624	150718700	10,2,1	25,39,33	10,10,9	20,17,12	173	149	1.37836e-10	5.68403e-09	0.256,0.042,0.025	0.301,0.336,0.392	-0.235
ENSG00000107077	KDM4C	chr9	+	7105401	7105500	7103684	7103870	7128065	7128236	4,0,3	20,13,16	6,18,13	19,17,13	248	149	2.33147e-15	1.72404e-13	0.107,0.0,0.101	0.159,0.389,0.375	-0.238
ENSG00000267254	ZNF790-AS1	chr19	+	36812509	36812606	36801875	36801933	36827649	36828115	0,0,6	4,6,7	0,0,0	4,8,11	246	149	0.000628532	0.00726995	0.0,0.0,0.342	0.0,0.0,0.0	0.114
ENSG00000225470	JPX	chrX	+	73946998	73947096	73944583	73944662	73984443	73984541	69,70,78	4,14,7	60,38,57	2,0,4	247	149	0.000484496	0.00577428	0.912,0.751,0.87	0.948,1.0,0.896	-0.104
ENSG00000225470	JPX	chrX	+	73962730	73962801	73944583	73944662	73998767	73998844	4,3,0	4,5,1	0,0,0	5,5,6	220	149	9.94554e-07	2.16886e-05	0.404,0.289,0.0	0.0,0.0,0.0	0.231
ENSG00000225470	JPX	chrX	+	73984443	73984541	73944583	73944662	73998767	73998844	3,9,7	4,5,1	2,0,3	5,5,6	247	149	8.46309e-06	0.000152427	0.311,0.521,0.809	0.194,0.0,0.232	0.405
ENSG00000225470	JPX	chrX	+	73984443	73984541	73946998	73947374	73994839	73994961	5,3,7	1,5,1	1,3,0	1,3,2	247	149	0.00549442	0.0480885	0.751,0.266,0.809	0.376,0.376,0.0	0.358
ENSG00000225470	JPX	chrX	+	73994839	73994961	73946998	73947374	73999354	73999669	1,6,1	2,2,0	1,3,2	0,0,0	271	149	5.00573e-06	9.43074e-05	0.216,0.623,1.0	1.0,1.0,1.0	-0.387
ENSG00000225470	JPX	chrX	+	73994839	73994961	73962730	73962801	73998767	73998844	15,16,15	0,2,4	14,15,8	0,0,0	271	149	8.31542e-05	0.00118882	1.0,0.815,0.673	1.0,1.0,1.0	-0.171
ENSG00000225470	JPX	chrX	+	73994863	73994961	73962734	73962801	73998767	73998844	8,12,12	0,2,4	11,12,8	0,0,0	247	149	2.5266e-05	0.000408379	1.0,0.784,0.644	1.0,1.0,1.0	-0.191
ENSG00000175061	SNHG29	chr17	+	16439527	16439703	16439062	16439414	16440184	16440253	154315721859	263621292431	153513491376	422435773727	298	149	0	0	0.226,0.27,0.277	0.154,0.159,0.156	0.101
ENSG00000175061	SNHG29	chr17	+	16439659	16439703	16439044	16439414	16440110	16440253	6,7,7	3,4,1	7,7,4	8,6,13	193	149	4.44751e-06	8.47724e-05	0.607,0.575,0.844	0.403,0.474,0.192	0.319
ENSG00000132478	UNK	chr17	+	75808947	75809039	75784861	75784984	75809759	75809969	22,20,21	32,49,80	6,5,8	75,96,78	241	149	0	0	0.298,0.202,0.14	0.047,0.031,0.06	0.167
ENSG00000102078	SLC25A14	chrX	+	130346543	130346691	130345181	130345275	130349250	130349345	135,97,105	13,10,10	50,49,59	0,0,2	297	149	8.98637e-08	2.39268e-06	0.839,0.83,0.84	1.0,1.0,0.937	-0.143
ENSG00000102078	SLC25A14	chrX	+	130350645	130350731	130349247	130349345	130358639	130358735	52,50,44	41,29,28	44,33,35	0,8,2	235	149	4.05774e-10	1.56494e-08	0.446,0.522,0.499	1.0,0.723,0.917	-0.391
ENSG00000157399	ARSL	chrX	-	2958273	2958423	2955415	2955537	2960377	2960420	19,38,21	8,5,5	16,23,19	2,1,0	298	149	3.83949e-05	0.000597437	0.543,0.792,0.677	0.8,0.92,1.0	-0.236
ENSG00000157399	ARSL	chrX	-	2958273	2958435	2955415	2955537	2960377	2960420	51,81,61	8,5,5	42,58,60	2,1,0	298	149	9.53961e-06	0.000170028	0.761,0.89,0.859	0.913,0.967,1.0	-0.123
ENSG00000157399	ARSL	chrX	-	2964223	2964340	2960377	2960420	2968148	2968276	25,20,33	6,4,5	1,3,7	19,33,20	266	149	0	0	0.7,0.737,0.787	0.029,0.048,0.164	0.661
ENSG00000147050	KDM6A	chrX	+	45060021	45060156	45059246	45059466	45060608	45060764	40,17,21	1,5,5	11,14,9	9,6,7	284	149	1.59199e-07	4.02996e-06	0.955,0.641,0.688	0.391,0.55,0.403	0.313
ENSG00000165240	ATP7A	chrX	+	78012878	78013112	78011448	78011674	78014661	78014753	69,66,60	6,9,11	25,35,33	4,0,0	298	149	0.00131616	0.0139172	0.852,0.786,0.732	0.758,1.0,1.0	-0.129
ENSG00000183479	TREX2	chrX	-	153454876	153455053	153454393	153454508	153455541	153455766	45,40,72	38,50,54	9,14,9	29,21,22	298	149	2.06183e-05	0.000339497	0.372,0.286,0.4	0.134,0.25,0.17	0.168
ENSG00000170234	PWWP2A	chr5	-	160108544	160108614	160093757	160094065	160118804	160118833	4,0,8	8,8,17	3,1,0	13,14,11	219	149	0.00341452	0.0318739	0.254,0.0,0.243	0.136,0.046,0.0	0.105
ENSG00000123130	ACOT9	chrX	-	23734340	23734367	23733171	23733217	23743124	23743276	38,56,49	0,3,3	33,22,28	8,10,10	176	149	0	0	1.0,0.94,0.933	0.777,0.651,0.703	0.247
ENSG00000109654	TRIM2	chr4	+	153222242	153223039	153204442	153204560	153270337	153270519	1,1,1	0,7,3	4,5,0	11,3,1	298	149	4.01047e-05	0.000621364	1.0,0.067,0.143	0.154,0.455,0.0	0.2
ENSG00000186376	ZNF75D	chrX	-	135293729	135294258	135292280	135292473	135295767	135296033	15,15,34	4,2,2	12,17,15	0,1,0	298	149	0.000390094	0.00477244	0.652,0.789,0.895	1.0,0.895,1.0	-0.186
ENSG00000078304	PPP2R5C	chr14	+	101831700	101831804	101809868	101810036	101836168	101836432	2,0,0	7,10,9	5,5,7	20,12,8	253	149	1.26654e-12	6.84533e-11	0.144,0.0,0.0	0.128,0.197,0.34	-0.174
ENSG00000078304	PPP2R5C	chr14	+	101917830	101917947	101909588	101909690	101925140	101925307	15,9,15	7,1,1	19,21,26	2,0,1	266	149	0.000217104	0.00281932	0.546,0.834,0.894	0.842,1.0,0.936	-0.168
ENSG00000141012	GALNS	chr16	-	88842705	88842829	88841896	88841971	88856757	88856947	73134131	1,1,10	77,56,25	4,6,15	273	149	1.4933e-05	0.000254049	0.976,0.987,0.877	0.913,0.836,0.476	0.205
ENSG00000179406	LINC00174	chr7	-	66480393	66480448	66479008	66479096	66481540	66481599	2,3,1	0,2,0	6,5,0	3,2,1	204	149	0.000150922	0.00203459	1.0,0.523,1.0	0.594,0.646,0.0	0.428
ENSG00000128607	KLHDC10	chr7	+	130096920	130097007	130070533	130070809	130116444	130116666	35,31,25	8,11,5	15,10,15	30,23,20	236	149	0	0	0.734,0.64,0.759	0.24,0.215,0.321	0.452
ENSG00000079482	OPHN1	chrX	-	68063853	68064177	68053644	68053810	68073151	68073299	43,37,32	0,5,6	12,9,14	0,0,0	298	149	2.91445e-05	0.000465746	1.0,0.787,0.727	1.0,1.0,1.0	-0.162
ENSG00000127914	AKAP9	chr7	+	92042045	92042186	92040673	92040898	92042667	92042771	28,29,26	4,9,6	45,48,41	2,4,0	290	149	4.89613e-07	1.12661e-05	0.782,0.623,0.69	0.92,0.86,1.0	-0.228
ENSG00000135486	HNRNPA1	chr12	+	54284257	54284317	54282799	54282874	54286661	54286732	17,5,12	0,1,0	17,13,24	3,4,1	209	149	0.000884286	0.00976964	1.0,0.781,1.0	0.802,0.699,0.945	0.112
ENSG00000135486	HNRNPA1	chr12	+	54286661	54286732	54284257	54284317	54286952	54287087	76,57,38	5,6,8	126,106,80	5,0,2	220	149	7.54272e-08	2.03917e-06	0.911,0.865,0.763	0.945,1.0,0.964	-0.123
ENSG00000135486	HNRNPA1	chr12	+	54286679	54286732	54284257	54284317	54286952	54287088	8,3,1	5,6,8	13,7,5	5,0,2	202	149	4.19921e-06	8.05825e-05	0.541,0.269,0.084	0.657,1.0,0.648	-0.47
ENSG00000147044	CASK	chrX	-	41557031	41557100	41553718	41553915	41559778	41559847	17,9,30	4,3,1	29,27,27	0,1,2	218	149	0.00113137	0.0121507	0.744,0.672,0.953	1.0,0.949,0.902	-0.161
ENSG00000147044	CASK	chrX	-	41557031	41557100	41555599	41555635	41559778	41559847	41,28,37	63,62,57	62,52,51	73,58,38	218	149	0.000125792	0.00172948	0.308,0.236,0.307	0.367,0.38,0.478	-0.125
ENSG00000175274	TP53I11	chr11	-	44939165	44939281	44938206	44938366	44950676	44950894	0,1,0	7,16,40	19,5,15	47,36,37	265	149	0	0	0.0,0.034,0.0	0.185,0.072,0.186	-0.136
ENSG00000046647	GEMIN8	chrX	-	14026139	14026221	14021463	14021511	14029776	14029892	86,97,80	13,7,21	40,34,23	2,1,2	231	149	0.00043381	0.00525099	0.81,0.899,0.711	0.928,0.956,0.881	-0.115
ENSG00000124313	IQSEC2	chrX	-	53255799	53256061	53254529	53254931	53281495	53281612	24,15,11	0,4,2	5,4,1	0,0,0	298	149	0.00020975	0.00273639	1.0,0.652,0.733	1.0,1.0,1.0	-0.205
ENSG00000166707	ZCCHC18	chrX	+	104113433	104113573	104113194	104113246	104115251	104115842	23,15,22	1,3,2	17,15,28	0,0,0	289	149	0.000140249	0.00190332	0.922,0.721,0.85	1.0,1.0,1.0	-0.169
ENSG00000131089	ARHGEF9	chrX	-	63724531	63724711	63706257	63706449	63754303	63754676	15,8,25	0,4,1	87,80,86	1,0,1	298	149	5.7868e-05	0.000863837	1.0,0.5,0.926	0.978,1.0,0.977	-0.176
ENSG00000131089	ARHGEF9	chrX	-	63724531	63724711	63706257	63706449	63754314	63754340	21,12,28	1,6,0	83,88,94	0,4,3	298	149	0.00383588	0.0353069	0.913,0.5,1.0	1.0,0.917,0.94	-0.148
ENSG00000131089	ARHGEF9	chrX	-	63724531	63724711	63706257	63706449	63785115	63785214	12,6,21	0,0,0	81,84,106	1,13,3	298	149	6.26678e-09	2.00688e-07	1.0,1.0,1.0	0.976,0.764,0.946	0.105
ENSG00000116898	MRPS15	chr1	-	36461263	36461312	36457922	36457981	36463805	36463850	2,8,1	0,4,3	0,0,3	10,14,22	198	149	0	0	1.0,0.601,0.201	0.0,0.0,0.093	0.57
ENSG00000198814	GK	chrX	+	30665510	30665584	30653358	30653615	30677374	30677452	28,19,27	2,3,0	10,23,18	7,3,4	223	149	1.25625e-09	4.48919e-08	0.903,0.809,1.0	0.488,0.837,0.75	0.212
ENSG00000198814	GK	chrX	+	30668011	30668118	30653358	30653615	30677374	30677452	44,43,28	2,3,0	38,36,27	7,3,4	256	149	2.01325e-07	4.9965e-06	0.928,0.893,1.0	0.76,0.875,0.797	0.13
ENSG00000198814	GK	chrX	+	30697731	30697749	30696616	30696683	30700413	30700449	16,20,6	35,25,57	27,20,25	17,5,9	167	149	7.21645e-15	5.05485e-13	0.29,0.416,0.086	0.586,0.781,0.713	-0.429
ENSG00000196924	FLNA	chrX	-	154357250	154357274	154354824	154355072	154357433	154357623	278126462818	927797888	803688589	106,80,100	173	149	0	0	0.721,0.741,0.732	0.867,0.881,0.835	-0.13
ENSG00000102362	SYTL4	chrX	-	100703092	100703185	100701927	100702107	100732003	100732123	8,10,21	4,0,0	1,1,3	3,2,0	242	149	0.000338193	0.00420788	0.552,1.0,1.0	0.17,0.235,1.0	0.382
ENSG00000102362	SYTL4	chrX	-	100704810	100704886	100701927	100702107	100732003	100732123	12,11,12	4,0,0	2,3,5	3,2,0	225	149	0.00129195	0.013699	0.665,1.0,1.0	0.306,0.498,1.0	0.287
ENSG00000102362	SYTL4	chrX	-	100704810	100704886	100703092	100703185	100732003	100732123	10,17,14	2,5,8	5,3,2	0,0,2	225	149	0.00529303	0.0467091	0.768,0.692,0.537	1.0,1.0,0.398	-0.134
ENSG00000118495	PLAGL1	chr6	-	143965849	143966198	143964786	143964818	143968906	143968978	2,2,7	1,1,1	9,1,2	2,5,5	298	149	1.60982e-14	1.09577e-12	0.5,0.5,0.778	0.692,0.091,0.167	0.276
ENSG00000118495	PLAGL1	chr6	-	143966157	143966198	143964786	143964818	143968906	143968978	10,10,12	1,1,1	20,4,3	2,5,5	190	149	3.56361e-05	0.000559188	0.887,0.887,0.904	0.887,0.386,0.32	0.362
ENSG00000118495	PLAGL1	chr6	-	143966157	143966212	143964786	143964818	143968906	143968978	10,6,3	1,1,1	8,6,3	2,5,5	204	149	1.23834e-12	6.69848e-11	0.88,0.814,0.687	0.745,0.467,0.305	0.288
ENSG00000118495	PLAGL1	chr6	-	143966157	143966230	143964786	143964818	143968906	143968978	11,8,5	1,1,1	20,6,5	2,5,5	222	149	5.18902e-06	9.73659e-05	0.881,0.843,0.77	0.87,0.446,0.402	0.259
ENSG00000118495	PLAGL1	chr6	-	143966157	143966285	143964786	143964818	143968906	143968978	11,8,8	1,1,1	10,8,7	2,5,5	277	149	7.50338e-05	0.0010848	0.855,0.811,0.811	0.729,0.463,0.43	0.285
ENSG00000130962	PRRG1	chrX	+	37386598	37386689	37349329	37349469	37406208	37406259	2,7,1	7,2,1	4,0,0	10,4,5	240	149	0.000448068	0.00539847	0.151,0.685,0.383	0.199,0.0,0.0	0.34
ENSG00000147118	ZNF182	chrX	-	47988523	47988617	47983284	47983411	48002594	48002653	3,6,8	11,5,11	1,4,2	12,10,11	243	149	0.00254226	0.0246473	0.143,0.424,0.308	0.049,0.197,0.1	0.176
ENSG00000237489	C10orf143	chr10	-	130104082	130104230	130079736	130079901	130110703	130110802	0,5,3	1,4,3	0,1,0	5,6,9	297	149	6.96939e-07	1.55956e-05	0.0,0.385,0.334	0.0,0.077,0.0	0.214
ENSG00000244257	PKD1P1	chr16	+	16318513	16318734	16317895	16318079	16318922	16319038	0,0,0	3,4,5	3,9,4	4,3,7	298	149	1.54074e-07	3.9088e-06	0.0,0.0,0.0	0.273,0.6,0.222	-0.365
ENSG00000131263	RLIM	chrX	-	74612581	74612643	74595808	74596000	74614421	74614617	34,36,35	50,44,58	17,17,15	40,60,31	211	149	0.000416632	0.00505906	0.324,0.366,0.299	0.231,0.167,0.255	0.112
ENSG00000101972	STAG2	chrX	+	124021366	124021431	123960518	123960866	124022530	124022671	40,39,29	70,48,39	28,20,16	55,59,45	214	149	0.00042976	0.00520778	0.285,0.361,0.341	0.262,0.191,0.198	0.112
ENSG00000047634	SCML1	chrX	+	17745455	17745539	17744070	17744219	17746014	17746098	3,4,2	4,4,2	9,8,6	1,0,0	233	149	4.16952e-10	1.60073e-08	0.324,0.39,0.39	0.852,1.0,1.0	-0.583
ENSG00000047634	SCML1	chrX	+	17745455	17745539	17744070	17744219	17746017	17746098	1,1,1	3,2,6	16,8,7	2,6,1	233	149	0	0	0.176,0.242,0.096	0.836,0.46,0.817	-0.533
ENSG00000077782	FGFR1	chr8	-	38429681	38429948	38427920	38428435	38457355	38457446	15,29,41	155185213	64,27,37	87,61,69	298	149	0	0	0.046,0.073,0.088	0.269,0.181,0.211	-0.151
ENSG00000147180	ZNF711	chrX	+	85245902	85246022	85243990	85244191	85247546	85247651	13,31,20	0,0,3	15,5,21	2,1,7	269	149	7.27654e-09	2.30979e-07	1.0,1.0,0.787	0.806,0.735,0.624	0.207
ENSG00000147180	ZNF711	chrX	+	85267277	85267415	85265117	85265255	85268293	85268341	14,7,14	47,23,43	16,20,13	22,25,19	287	149	5.21924e-06	9.79047e-05	0.134,0.136,0.145	0.274,0.293,0.262	-0.138
ENSG00000031003	FAM13B	chr5	-	137956476	137956542	137954165	137954376	137959615	137959763	24,17,41	34,38,36	2,5,1	13,15,9	215	149	7.74002e-05	0.00111579	0.328,0.237,0.441	0.096,0.188,0.071	0.217
ENSG00000031003	FAM13B	chr5	-	137988273	137988315	137987460	137987616	138006989	138007147	68,34,103	0,0,0	23,28,12	10,0,0	191	149	0.00019284	0.00253971	1.0,1.0,1.0	0.642,1.0,1.0	0.119
ENSG00000151276	MAGI1	chr3	-	65375744	65375945	65364852	65364946	65379260	65379554	1,4,3	4,4,7	13,22,6	2,7,4	298	149	4.08495e-10	1.5729e-08	0.111,0.333,0.176	0.765,0.611,0.429	-0.395
ENSG00000151276	MAGI1	chr3	-	65375744	65375948	65364852	65364946	65379260	65379554	2,4,3	4,4,7	13,21,6	2,7,4	298	149	2.55734e-08	7.42257e-07	0.2,0.333,0.176	0.765,0.6,0.429	-0.362
ENSG00000151276	MAGI1	chr3	-	65387142	65387226	65383531	65383623	65391141	65391358	0,1,0	12,1,2	3,5,0	9,3,6	233	149	0.000176608	0.00234779	0.0,0.39,0.0	0.176,0.516,0.0	-0.101
ENSG00000153317	ASAP1	chr8	-	130361669	130361771	130236921	130236994	130401884	130401915	8,5,13	0,2,1	10,19,10	2,3,4	251	149	1.19504e-07	3.10315e-06	1.0,0.597,0.885	0.748,0.79,0.597	0.116
ENSG00000185414	MRPL30	chr2	+	99186918	99187018	99181151	99181249	99188176	99188257	7,2,2	2,1,4	7,5,5	10,7,11	249	149	0.00352978	0.0328321	0.677,0.545,0.23	0.295,0.299,0.214	0.215
ENSG00000126767	ELK1	chrX	-	47649920	47650026	47641231	47641475	47650422	47650563	78185182	66112123	111,83,67	99,79,97	255	149	0.00033209	0.00413907	0.408,0.491,0.464	0.396,0.38,0.288	0.1
ENSG00000060069	CTDP1	chr18	+	79728906	79729069	79717809	79718016	79736354	79736521	54,47,60	6,5,11	63,58,56	17,18,14	298	149	9.11626e-06	0.00016319	0.818,0.825,0.732	0.649,0.617,0.667	0.147
ENSG00000060069	CTDP1	chr18	+	79728906	79729069	79717809	79718016	79753651	79754503	23,23,32	0,1,0	25,29,21	6,4,3	298	149	1.00009e-11	4.78873e-10	1.0,0.92,1.0	0.676,0.784,0.778	0.227
ENSG00000160959	LRRC14	chr8	+	144523635	144524105	144522581	144523333	144524260	144524446	20,33,33	0,4,3	41,48,34	1,0,0	298	149	0.00165262	0.0169784	1.0,0.805,0.846	0.953,1.0,1.0	-0.101
ENSG00000125375	DMAC2L	chr14	+	50314590	50314626	50312323	50312389	50321482	50321594	1,4,8	2,0,3	1,8,2	3,4,3	185	149	0.00092451	0.010164	0.287,1.0,0.682	0.212,0.617,0.349	0.264
ENSG00000099875	MKNK2	chr19	-	2039630	2039856	2037464	2037829	2040133	2040177	32,37,45	78,80,72	28,25,17	28,12,22	298	149	0.000899417	0.00991995	0.17,0.188,0.238	0.333,0.51,0.279	-0.175
ENSG00000133110	POSTN	chr13	-	37574571	37574652	37571368	37571458	37577752	37577798	0,0,0	1,2,2	7,15,12	11,24,5	230	149	7.01495e-07	1.56867e-05	0.0,0.0,0.0	0.292,0.288,0.609	-0.396
ENSG00000156787	TBC1D31	chr8	+	123142261	123142456	123140760	123140901	123144716	123144855	70,43,49	1,1,2	16,18,16	13,13,7	298	149	0	0	0.972,0.956,0.925	0.381,0.409,0.533	0.51
ENSG00000133740	E2F5	chr8	+	85212156	85212204	85209141	85209409	85214159	85214518	7,7,6	1,0,0	5,10,8	2,4,0	197	149	0.00190244	0.0191599	0.841,1.0,1.0	0.654,0.654,1.0	0.178
ENSG00000004660	CAMKK1	chr17	-	3881626	3881648	3880345	3880434	3882527	3882564	5,4,11	0,0,0	4,16,13	1,3,2	171	149	0.00339763	0.0317345	1.0,1.0,1.0	0.777,0.823,0.85	0.183
ENSG00000004660	CAMKK1	chr17	-	3882256	3882370	3881626	3881648	3882527	3882564	0,1,4	5,1,10	10,0,5	2,15,11	263	149	0.00348294	0.0324382	0.0,0.362,0.185	0.739,0.0,0.205	-0.132
ENSG00000120802	TMPO	chr12	+	98544950	98545061	98537474	98537572	98546358	98546447	233192231	16,9,15	247242264	49,37,45	260	149	0	0	0.893,0.924,0.898	0.743,0.789,0.771	0.137
ENSG00000067177	PHKA1	chrX	-	72620724	72620901	72619213	72619305	72623108	72623275	58,44,51	12,18,13	67,74,75	2,2,0	298	149	0	0	0.707,0.55,0.662	0.944,0.949,1.0	-0.325
ENSG00000221988	PPT2	chr6	+	32154195	32154404	32153440	32153636	32154586	32154777	10,9,3	6,3,6	19,19,16	6,7,3	298	149	0.000734229	0.00832232	0.455,0.6,0.2	0.613,0.576,0.727	-0.22
ENSG00000103021	CCDC113	chr16	+	58252726	58252853	58249935	58250115	58258367	58258523	9,21,19	0,5,0	7,21,11	0,0,0	276	149	0.00423159	0.0384476	1.0,0.694,1.0	1.0,1.0,1.0	-0.102
ENSG00000103021	CCDC113	chr16	+	58253997	58254159	58249935	58250115	58258367	58258523	17,16,38	0,5,0	20,26,8	0,0,0	298	149	0.00504637	0.044751	1.0,0.615,1.0	1.0,1.0,1.0	-0.128
ENSG00000213468	FIRRE	chrX	-	131695843	131695913	131691522	131692636	131709497	131709556	0,1,0	3,2,6	2,3,2	2,3,1	219	149	3.0328e-06	5.9786e-05	0.0,0.254,0.0	0.405,0.405,0.576	-0.377
ENSG00000213468	FIRRE	chrX	-	131709497	131709556	131691529	131692636	131711650	131711720	3,4,4	1,0,0	3,3,4	2,1,3	208	149	0.000111052	0.00154643	0.682,1.0,1.0	0.518,0.682,0.489	0.331
ENSG00000213468	FIRRE	chrX	-	131711650	131711720	131709497	131709556	131749305	131749458	1,5,4	0,2,1	0,1,6	1,1,4	219	149	1.02767e-05	0.000181672	1.0,0.63,0.731	0.0,0.405,0.505	0.484
ENSG00000213468	FIRRE	chrX	-	131795808	131796331	131794323	131794466	131825221	131825365	1,3,0	4,2,3	9,4,5	2,1,0	298	149	0	0	0.111,0.429,0.0	0.692,0.667,1.0	-0.606
ENSG00000213468	FIRRE	chrX	-	131804971	131805037	131795049	131796331	131825221	131825365	20,14,19	1,3,0	17,7,14	9,4,5	215	149	0	0	0.933,0.764,1.0	0.567,0.548,0.66	0.307
ENSG00000173276	ZBTB21	chr21	-	42009466	42009597	42002896	42002961	42010251	42010357	0,3,4	8,5,10	1,0,0	11,5,3	280	149	0.00381042	0.0351063	0.0,0.242,0.176	0.046,0.0,0.0	0.124
ENSG00000008277	ADAM22	chr7	+	88186614	88186701	88181957	88182024	88196470	88196757	2,0,1	0,1,0	3,3,5	3,3,2	236	149	3.21001e-09	1.07396e-07	1.0,0.0,1.0	0.387,0.387,0.612	0.205
ENSG00000111371	SLC38A1	chr12	-	46254813	46254936	46243199	46243314	46267224	46267701	19,5,17	1,0,3	25,22,16	8,3,5	272	149	5.55112e-16	4.39985e-14	0.912,1.0,0.756	0.631,0.801,0.637	0.2
ENSG00000197147	LRRC8B	chr1	+	89549914	89549971	89524853	89525022	89568246	89568307	2,0,0	8,1,2	3,13,3	17,6,5	206	149	2.08731e-11	9.59911e-10	0.153,0.0,0.0	0.113,0.61,0.303	-0.291
ENSG00000124782	RREB1	chr6	+	7240437	7240602	7228996	7231907	7246423	7247221	19,32,32	3,3,6	13,8,13	12,4,4	298	149	1.59282e-05	0.0002695	0.76,0.842,0.727	0.351,0.5,0.619	0.286
ENSG00000173898	SPTBN2	chr11	-	66721349	66721440	66721083	66721262	66728740	66729216	7,5,10	0,0,0	23,15,24	8,4,2	240	149	8.30069e-07	1.82916e-05	1.0,1.0,1.0	0.641,0.7,0.882	0.259
ENSG00000173898	SPTBN2	chr11	-	66721349	66721532	66721083	66721262	66728740	66729220	11,5,13	0,0,0	26,24,29	8,4,2	298	149	8.4357e-07	1.85577e-05	1.0,1.0,1.0	0.619,0.75,0.879	0.251
ENSG00000151572	ANO4	chr12	+	100974782	100974889	100971305	100971406	100987538	100987670	4,1,2	14,19,16	19,11,6	13,12,11	256	149	0	0	0.143,0.03,0.068	0.46,0.348,0.241	-0.269
ENSG00000151572	ANO4	chr12	+	100974844	100974889	100971305	100971406	100987538	100987670	11,11,18	14,19,16	43,23,25	13,12,11	194	149	1.59502e-08	4.77647e-07	0.376,0.308,0.464	0.718,0.595,0.636	-0.267
ENSG00000146063	TRIM41	chr5	+	181233412	181233435	181232658	181232889	181233635	181233763	37,54,47	8,7,9	76,68,80	3,2,7	172	149	6.45497e-06	0.000118858	0.8,0.87,0.819	0.956,0.967,0.908	-0.114
ENSG00000128591	FLNC	chr7	+	128849975	128850074	128849330	128849578	128850383	128850483	301335280	21,10,15	0,0,5	4,4,1	248	149	4.34901e-07	1.01145e-05	0.896,0.953,0.918	0.0,0.0,0.75	0.672
ENSG00000183346	CABCOCO1	chr10	+	61760862	61761003	61760058	61760181	61765938	61766766	50,22,41	2,3,2	24,17,18	0,0,0	290	149	0.000655384	0.00753361	0.928,0.79,0.913	1.0,1.0,1.0	-0.123
ENSG00000089682	RBM41	chrX	-	107088734	107088839	107069309	107069402	107113396	107113468	8,13,16	4,1,1	6,5,11	0,0,0	254	149	4.44366e-05	0.000681986	0.54,0.884,0.904	1.0,1.0,1.0	-0.224
ENSG00000183506	PI4KAP2	chr22	-	21476643	21476764	21475991	21476160	21477789	21477915	43,46,79	1,0,2	23,35,31	10,9,20	270	149	0	0	0.96,1.0,0.956	0.559,0.682,0.461	0.405
ENSG00000159596	TMEM69	chr1	+	45690973	45691110	45688180	45688275	45693203	45694436	191126153	22,48,35	357281296	32,18,19	286	149	0	0	0.819,0.578,0.695	0.853,0.891,0.89	-0.181
ENSG00000174669	SLC29A2	chr11	-	66369059	66369131	66368536	66368671	66369368	66369532	3,3,3	0,3,2	26,22,22	16,16,14	221	149	3.76524e-05	0.000587004	1.0,0.403,0.503	0.523,0.481,0.514	0.129
ENSG00000113456	RAD1	chr5	-	34913469	34913578	34911553	34911812	34914694	34914961	183120109	25,8,11	82,88,99	42,25,20	258	149	2.0589e-08	6.07339e-07	0.809,0.897,0.851	0.53,0.67,0.741	0.205
ENSG00000050426	LETMD1	chr12	+	51053811	51053860	51049033	51049185	51056349	51056502	7,4,2	19,13,20	6,13,11	32,10,17	198	149	0.00412355	0.0376131	0.217,0.188,0.07	0.124,0.495,0.327	-0.157
ENSG00000050426	LETMD1	chr12	+	51056143	51056245	51053777	51053860	51056349	51056428	33,30,29	4,7,5	50,56,77	0,4,4	251	149	9.57713e-06	0.00017065	0.83,0.718,0.775	1.0,0.893,0.92	-0.163
ENSG00000050426	LETMD1	chr12	+	51056149	51056245	51053777	51053860	51056349	51056502	28,31,27	4,7,5	48,56,68	0,4,4	245	149	1.04395e-05	0.000184099	0.81,0.729,0.767	1.0,0.895,0.912	-0.167
ENSG00000258388	PPT2-EGFL8	chr6	+	32164578	32164657	32162567	32162622	32166137	32166232	6,8,9	7,1,4	9,5,3	0,0,2	228	149	0.000492779	0.00585905	0.359,0.839,0.595	1.0,1.0,0.495	-0.234
ENSG00000258388	PPT2-EGFL8	chr6	+	32164578	32164681	32162567	32162622	32166137	32166620	3,15,18	7,1,4	11,3,12	0,0,2	252	149	5.00029e-05	0.000758117	0.202,0.899,0.727	1.0,1.0,0.78	-0.317
ENSG00000147202	DIAPH2	chrX	+	96763099	96763120	96758153	96758258	96881578	96881718	25,13,20	35,18,20	37,41,13	21,19,15	170	149	0.00393742	0.0361229	0.385,0.388,0.467	0.607,0.654,0.432	-0.151
ENSG00000065609	SNAP91	chr6	-	83601270	83601438	83582221	83582356	83605684	83605803	0,0,0	1,1,2	5,8,2	2,0,0	298	149	1.54365e-12	8.26751e-11	0.0,0.0,0.0	0.556,1.0,1.0	-0.852
ENSG00000100523	DDHD1	chr14	-	53051843	53051927	53036744	53046949	53054437	53054629	37,18,20	10,4,5	29,31,33	26,28,13	233	149	1.43449e-06	3.03566e-05	0.703,0.742,0.719	0.416,0.415,0.619	0.238
ENSG00000223546	LINC00630	chrX	+	102845856	102846020	102826968	102827144	102865041	102865152	3,7,15	3,1,3	18,5,9	0,0,0	298	149	2.92476e-08	8.4065e-07	0.333,0.778,0.714	1.0,1.0,1.0	-0.392
ENSG00000154114	TBCEL	chr11	+	121035732	121035944	121024120	121024291	121036504	121036612	0,1,1	6,15,7	6,5,6	4,5,4	298	149	1.0747e-13	6.69222e-12	0.0,0.032,0.067	0.429,0.333,0.429	-0.364
ENSG00000154114	TBCEL	chr11	+	121036504	121036612	121024101	121024291	121045673	121045823	16,22,9	20,10,22	5,7,10	40,38,35	257	149	2.06501e-13	1.23508e-11	0.317,0.561,0.192	0.068,0.096,0.142	0.255
ENSG00000038219	BOD1L1	chr4	-	13572701	13572842	13569505	13570128	13576837	13576991	55,42,76	68,48,71	36,39,38	86,78,81	290	149	2.65188e-08	7.66958e-07	0.294,0.31,0.355	0.177,0.204,0.194	0.128
ENSG00000165304	MELK	chr9	+	36583626	36583712	36572861	36573007	36589535	36589652	52,57,57	4,2,10	100,98,85	29,28,30	235	149	0	0	0.892,0.948,0.783	0.686,0.689,0.642	0.202
ENSG00000165304	MELK	chr9	+	36594627	36594771	36589535	36589652	36597221	36597290	185180200	14,12,12	383355330	51,68,50	293	149	0	0	0.87,0.884,0.894	0.792,0.726,0.77	0.12
ENSG00000109184	DCUN1D4	chr4	+	51860542	51860663	51843578	51843742	51863436	51863507	6,5,5	1,4,2	6,7,4	9,4,11	270	149	0.000365824	0.00450601	0.768,0.408,0.58	0.269,0.491,0.167	0.276
ENSG00000147099	HDAC8	chrX	-	72488932	72489041	72460154	72464731	72567888	72568030	51,23,46	4,2,3	18,8,10	0,0,0	258	149	0.000563344	0.00661706	0.88,0.869,0.899	1.0,1.0,1.0	-0.117
ENSG00000147099	HDAC8	chrX	-	72495155	72495268	72464558	72464731	72567888	72568030	46,38,60	4,2,3	28,31,20	0,0,0	262	149	0.000592027	0.0069004	0.867,0.915,0.919	1.0,1.0,1.0	-0.1
ENSG00000067445	TRO	chrX	+	54930740	54931031	54928602	54928710	54931203	54931429	50,50,51	1,0,0	40,60,38	1,1,8	298	149	2.74598e-05	0.00044099	0.962,1.0,1.0	0.952,0.968,0.704	0.113
ENSG00000196843	ARID5A	chr2	+	96549320	96549459	96547401	96547517	96549752	96549805	22,26,17	3,15,7	83,61,64	9,15,12	288	149	0.000569782	0.00668182	0.791,0.473,0.557	0.827,0.678,0.734	-0.139
ENSG00000004455	AK2	chr1	-	33031543	33031661	33021592	33021703	33036735	33036902	14,7,9	3,4,5	58,40,50	6,7,14	267	149	0.00165681	0.0170187	0.723,0.494,0.501	0.844,0.761,0.666	-0.184
ENSG00000184182	UBE2F	chr2	+	238016565	238016633	237973091	237973225	238035877	238035922	2,1,3	0,4,2	3,7,5	0,0,0	217	149	1.09321e-09	3.94996e-08	1.0,0.147,0.507	1.0,1.0,1.0	-0.449
ENSG00000101901	ALG13	chrX	+	111708026	111708393	111684964	111685103	111708964	111708998	41,40,21	2,4,2	33,34,19	1,1,0	298	149	0.00320594	0.0301518	0.911,0.833,0.84	0.943,0.944,1.0	-0.101
ENSG00000101901	ALG13	chrX	+	111708026	111708393	111689086	111689197	111711674	111711725	3,3,3	3,6,1	0,1,2	1,0,0	298	149	0.00124141	0.0132213	0.333,0.2,0.6	0.0,1.0,1.0	-0.289
ENSG00000101901	ALG13	chrX	+	111721602	111721711	111720094	111720170	111723797	111723881	42,40,37	0,1,0	14,24,19	4,2,0	258	149	0.00474049	0.0424083	1.0,0.959,1.0	0.669,0.874,1.0	0.139
ENSG00000068400	GRIPAP1	chrX	-	49000565	49000689	48999437	48999504	49000860	49000959	5,6,2	8,5,0	1,2,6	0,0,2	273	149	0.000631353	0.00729345	0.254,0.396,1.0	1.0,1.0,0.621	-0.324
ENSG00000113240	CLK4	chr5	-	178619837	178619896	178616881	178618778	178623255	178623416	7,7,8	21,7,10	6,4,6	31,20,14	208	149	0.00173459	0.0177281	0.193,0.417,0.364	0.122,0.125,0.235	0.164
ENSG00000113240	CLK4	chr5	-	178619837	178620673	178618555	178618778	178623255	178623416	9,6,12	21,7,10	2,6,4	31,20,14	298	149	1.78978e-06	3.70322e-05	0.176,0.3,0.375	0.031,0.13,0.125	0.188
ENSG00000168615	ADAM9	chr8	+	39076146	39076275	39055576	39055772	39077227	39077411	3,4,6	0,2,0	6,0,10	2,2,1	278	149	0.000561432	0.00659578	1.0,0.517,1.0	0.617,0.0,0.843	0.352
ENSG00000135540	NHSL1	chr6	-	138441982	138442114	138430392	138433680	138447000	138447193	4,1,2	4,11,8	34,24,14	26,21,24	281	149	0	0	0.347,0.046,0.117	0.409,0.377,0.236	-0.171
ENSG00000102098	SCML2	chrX	-	18242438	18242590	18239312	18241379	18246576	18246755	15,20,13	7,18,18	26,37,34	8,10,16	298	149	7.84643e-06	0.000142226	0.517,0.357,0.265	0.619,0.649,0.515	-0.215
ENSG00000081665	ZNF506	chr19	-	19793833	19795660	19791561	19792484	19806030	19806126	19,10,14	7,7,6	1,3,10	0,1,0	298	149	1.81492e-05	0.000303137	0.576,0.417,0.538	1.0,0.6,1.0	-0.356
ENSG00000146555	SDK1	chr7	+	4175774	4175834	4174221	4174357	4178484	4178586	8,13,8	15,18,17	23,24,34	8,23,12	209	149	2.58846e-06	5.17002e-05	0.275,0.34,0.251	0.672,0.427,0.669	-0.301
ENSG00000147526	TACC1	chr8	+	38788703	38788819	38757280	38757409	38819521	38819631	32,29,31	0,0,0	39,41,32	8,6,1	265	149	6.28309e-07	1.42014e-05	1.0,1.0,1.0	0.733,0.793,0.947	0.176
ENSG00000147526	TACC1	chr8	+	38819521	38820635	38757280	38757409	38825307	38825368	46,45,35	0,0,0	40,33,21	8,3,4	298	149	1.81527e-08	5.38646e-07	1.0,1.0,1.0	0.714,0.846,0.724	0.239
ENSG00000074219	TEAD2	chr19	-	49355958	49355970	49355302	49355419	49357251	49357314	98,63,89	192149183	24,23,19	142126150	161	149	0	0	0.321,0.281,0.31	0.135,0.145,0.105	0.176
ENSG00000203666	EFCAB2	chr1	+	245002120	245002232	244969981	244970443	245017241	245017326	49,27,27	38,32,47	27,42,20	17,9,8	261	149	3.39888e-05	0.000536442	0.424,0.325,0.247	0.476,0.727,0.588	-0.265
ENSG00000203666	EFCAB2	chr1	+	245017241	245017326	244970326	244970443	245059385	245059458	109,81,106	2,18,5	57,28,24	14,8,7	234	149	3.7434e-07	8.80356e-06	0.972,0.741,0.931	0.722,0.69,0.686	0.182
ENSG00000100416	TRMU	chr22	+	46343261	46343368	46337778	46337944	46346421	46346544	68,88,68	7,7,7	215161168	30,41,42	256	149	1.80402e-11	8.39723e-10	0.85,0.88,0.85	0.807,0.696,0.7	0.126
ENSG00000104497	SNX16	chr8	-	81815324	81815394	81803091	81803228	81823791	81823940	33,23,47	2,1,0	20,11,5	4,3,4	219	149	1.07658e-08	3.32334e-07	0.918,0.94,1.0	0.773,0.714,0.46	0.304
ENSG00000183808	RBM12B	chr8	-	93740628	93740696	93728154	93736438	93740880	93741009	9,10,10	2,0,5	8,5,9	0,0,0	217	149	0.000212593	0.00276681	0.755,1.0,0.579	1.0,1.0,1.0	-0.222
ENSG00000124222	STX16	chr20	+	58659622	58659634	58651271	58652087	58667489	58667597	43,39,33	90,63,65	15,13,20	88,53,51	161	149	3.75596e-05	0.000585838	0.307,0.364,0.32	0.136,0.185,0.266	0.135
ENSG00000178665	ZNF713	chr7	+	55918041	55918297	55912634	55912723	55923161	55923288	0,0,6	7,8,0	5,5,6	18,8,16	298	149	0.00148206	0.0154258	0.0,0.0,1.0	0.122,0.238,0.158	0.161
ENSG00000138399	FASTKD1	chr2	-	169569183	169569252	169563224	169563350	169571652	169572171	53,33,66	5,13,2	85,56,38	19,8,23	218	149	0.00148563	0.015458	0.879,0.634,0.958	0.754,0.827,0.53	0.12
ENSG00000254635	WAC-AS1	chr10	-	28525867	28526008	28523220	28524611	28532441	28533066	16,40,62	2,4,2	30,42,36	1,0,0	290	149	0.00130907	0.0138602	0.804,0.837,0.941	0.939,1.0,1.0	-0.119
ENSG00000212694	LINC01089	chr12	-	121802630	121802806	121801706	121801808	121802878	121802945	43,42,31	2,2,6	22,2,5	1,0,0	298	149	0.0011117	0.0119553	0.915,0.913,0.721	0.917,1.0,1.0	-0.123
ENSG00000125954	CHURC1-FNTB	chr14	+	64932137	64932292	64924035	64924126	65004248	65004313	32,32,40	0,0,0	49,54,28	0,4,3	298	149	0.00494444	0.0439729	1.0,1.0,1.0	1.0,0.871,0.824	0.102
ENSG00000172932	ANKRD13D	chr11	+	67289828	67289965	67289347	67289550	67290077	67290213	10,6,11	6,17,22	2,1,3	34,33,31	286	149	4.88498e-15	3.4779e-13	0.465,0.155,0.207	0.03,0.016,0.048	0.244
ENSG00000187953	PMS2CL	chr7	+	6733398	6733527	6731896	6731955	6735304	6735389	9,17,19	6,3,2	74,27,44	2,2,8	278	149	0.00131077	0.0138692	0.446,0.752,0.836	0.952,0.879,0.747	-0.181
ENSG00000059377	TBXAS1	chr7	+	139780739	139780824	139778247	139778471	139787337	139787426	2,2,6	3,3,5	7,15,9	2,3,4	234	149	3.28815e-06	6.43712e-05	0.298,0.298,0.433	0.69,0.761,0.589	-0.337
ENSG00000135205	CCDC146	chr7	+	77273693	77273789	77262120	77262307	77274481	77274652	1,7,3	0,2,2	3,4,5	0,0,0	245	149	0.000612372	0.00710826	1.0,0.68,0.477	1.0,1.0,1.0	-0.281
ENSG00000158669	GPAT4	chr8	+	41584772	41584917	41578414	41578580	41598291	41598925	0,0,0	9,2,3	5,4,7	7,5,2	294	149	7.19253e-08	1.95179e-06	0.0,0.0,0.0	0.266,0.288,0.639	-0.398
ENSG00000204576	PRR3	chr6	+	30558149	30558212	30557294	30557450	30561327	30561508	37,34,80	8,2,10	69,38,43	17,12,13	212	149	8.92429e-06	0.000160069	0.765,0.923,0.849	0.74,0.69,0.699	0.136
ENSG00000086991	NOX4	chr11	-	89342073	89342193	89340062	89340171	89354961	89355043	2,2,1	0,0,0	5,0,3	3,1,1	269	149	0.000259981	0.0033172	1.0,1.0,1.0	0.48,0.0,0.624	0.632
ENSG00000117616	RSRP1	chr1	-	25244453	25244498	25243549	25243633	25245149	25245301	13,8,14	7,19,15	3,3,8	5,15,18	194	149	0.00437014	0.0395299	0.588,0.244,0.418	0.315,0.133,0.254	0.183
ENSG00000127947	PTPN12	chr7	+	77538764	77538845	77538028	77538106	77571077	77571186	3,2,10	0,2,2	0,4,3	7,0,4	230	149	0.000228406	0.00294902	1.0,0.393,0.764	0.0,1.0,0.327	0.277
ENSG00000227232	WASH7P	chr1	-	17232	17368	16857	17055	17605	17742	27,21,27	1,2,0	18,22,27	10,2,1	285	149	4.34723e-08	1.21777e-06	0.934,0.846,1.0	0.485,0.852,0.934	0.17
ENSG00000006634	DBF4	chr7	+	87904291	87904416	87900763	87900878	87907187	87907219	244194198	15,17,16	378369345	88,51,57	274	149	1.11022e-16	9.28606e-15	0.898,0.861,0.871	0.7,0.797,0.767	0.122
ENSG00000219626	FAM228B	chr2	+	24139369	24139450	24135118	24135187	24164197	24164335	5,7,3	2,2,0	0,1,1	2,0,1	230	149	0.000347702	0.00431136	0.618,0.694,1.0	0.0,1.0,0.393	0.306
ENSG00000219626	FAM228B	chr2	+	24161505	24161613	24146929	24147086	24164197	24164335	21,11,19	1,0,0	2,2,0	4,4,2	257	149	9.6867e-13	5.33736e-11	0.924,1.0,1.0	0.225,0.225,0.0	0.825
ENSG00000234456	MAGI2-AS3	chr7	+	79453586	79453655	79453157	79453191	79458846	79458999	3,6,7	1,0,0	11,1,4	2,4,0	218	149	0.00104778	0.011358	0.672,1.0,1.0	0.79,0.146,1.0	0.245
ENSG00000079819	EPB41L2	chr6	-	130870327	130870381	130869658	130870126	130876673	130876775	0,1,0	2,0,7	9,8,5	1,2,5	203	149	0	0	0.0,1.0,0.0	0.869,0.746,0.423	-0.346
ENSG00000162614	NEXN	chr1	+	77935822	77936044	77933047	77933479	77942022	77942208	86,62,52	2,0,4	1,2,9	2,1,2	298	149	0.00537665	0.0473339	0.956,1.0,0.867	0.2,0.5,0.692	0.477
ENSG00000118655	DCLRE1B	chr1	+	113906995	113907161	113905212	113905775	113908008	113908191	38,69,50	4,7,9	73,48,49	21,11,23	298	149	4.78678e-07	1.10497e-05	0.826,0.831,0.735	0.635,0.686,0.516	0.185
ENSG00000217128	FNIP1	chr5	-	131710577	131710661	131709200	131709272	131716564	131716656	5,3,6	28,17,21	21,13,18	6,8,5	233	149	0	0	0.102,0.101,0.154	0.691,0.51,0.697	-0.514
ENSG00000124006	OBSL1	chr2	-	219558183	219558459	219557822	219558110	219559224	219559431	2,4,3	1,3,3	149,103,98	30,27,9	298	149	0	0	0.5,0.4,0.333	0.713,0.656,0.845	-0.327
ENSG00000235944	ZNF815P	chr7	+	5839948	5840075	5823159	5823526	5840689	5840856	1,3,3	0,0,0	3,4,12	1,3,1	276	149	0.00213511	0.0211828	1.0,1.0,1.0	0.618,0.419,0.866	0.366
ENSG00000116731	PRDM2	chr1	+	13715540	13715614	13700197	13700300	13730999	13731117	0,1,3	1,7,3	9,7,12	13,9,9	223	149	0	0	0.0,0.087,0.401	0.316,0.342,0.471	-0.214
ENSG00000048052	HDAC9	chr7	+	18629349	18629481	18593907	18594029	18634626	18634742	11,9,15	3,4,3	33,41,38	17,28,24	281	149	8.26006e-09	2.59791e-07	0.66,0.544,0.726	0.507,0.437,0.456	0.177
ENSG00000160813	PPP1R35	chr7	-	100435630	100435767	100435281	100435533	100435847	100436064	105150165	4,9,11	208107123	31,15,17	286	149	1.00046e-10	4.21926e-09	0.932,0.897,0.887	0.778,0.788,0.79	0.12
ENSG00000154710	RABGEF1	chr7	+	66770322	66770467	66740732	66740792	66771882	66772035	0,2,0	4,12,6	6,12,7	28,25,20	294	149	1.95399e-14	1.3245e-12	0.0,0.078,0.0	0.098,0.196,0.151	-0.122
ENSG00000154710	RABGEF1	chr7	+	66770322	66770467	66768830	66769025	66771882	66772035	1,1,2	2,6,5	10,14,16	13,8,8	294	149	0	0	0.202,0.078,0.169	0.28,0.47,0.503	-0.268
ENSG00000122566	HNRNPA2B1	chr7	-	26190992	26191128	26189708	26190460	26192494	26192577	222180212	64,46,57	462435476	42,32,43	285	149	0	0	0.645,0.672,0.66	0.852,0.877,0.853	-0.202
ENSG00000122566	HNRNPA2B1	chr7	-	26190992	26191650	26189940	26190460	26192494	26192577	209161195	64,46,57	433396409	42,32,43	298	149	0	0	0.62,0.636,0.631	0.838,0.861,0.826	-0.213
ENSG00000122566	HNRNPA2B1	chr7	-	26191055	26191128	26189730	26190460	26192494	26192577	42,27,35	64,46,57	79,43,73	42,32,43	222	149	2.66454e-14	1.77653e-12	0.306,0.283,0.292	0.558,0.474,0.533	-0.228
ENSG00000122566	HNRNPA2B1	chr7	-	26191055	26191650	26189956	26190460	26192494	26192577	33,22,35	64,46,57	84,31,53	42,32,43	298	149	6.73867e-08	1.83475e-06	0.205,0.193,0.235	0.5,0.326,0.381	-0.191
ENSG00000134030	CTIF	chr18	+	48539757	48539831	48539157	48539312	48619537	48619745	1,2,4	7,12,8	8,4,7	6,3,8	223	149	5.49091e-09	1.77253e-07	0.087,0.1,0.25	0.471,0.471,0.369	-0.291
ENSG00000163521	GLB1L	chr2	-	219243778	219243942	219243501	219243631	219245228	219245444	0,1,3	1,2,5	4,2,5	3,3,6	298	149	1.44935e-09	5.1425e-08	0.0,0.2,0.231	0.4,0.25,0.294	-0.171
ENSG00000159592	GPBP1L1	chr1	-	45685575	45685620	45660183	45661225	45687982	45688113	18,9,24	2,0,3	33,31,31	18,7,15	194	149	0	0	0.874,1.0,0.86	0.585,0.773,0.613	0.254
ENSG00000163013	FBXO41	chr2	-	73272186	73272302	73268725	73269768	73284159	73284431	0,2,2	1,1,2	16,10,11	20,6,7	265	149	0	0	0.0,0.529,0.36	0.31,0.484,0.469	-0.125
ENSG00000277072	STAG3L2	chr7	-	74882935	74883041	74882704	74882762	74883348	74883463	7,6,17	0,4,2	4,2,8	0,0,0	255	149	4.09301e-05	0.000632949	1.0,0.467,0.832	1.0,1.0,1.0	-0.234
ENSG00000026559	KCNG1	chr20	-	51012358	51012416	51009564	51010364	51022869	51023107	8,20,9	2,1,4	31,27,28	27,11,21	207	149	1.33227e-15	1.01635e-13	0.742,0.935,0.618	0.452,0.639,0.49	0.238
ENSG00000026559	KCNG1	chr20	-	51013728	51013844	51012358	51012416	51022869	51023094	11,1,7	4,17,7	27,27,24	20,14,20	265	149	1.68228e-06	3.50756e-05	0.607,0.032,0.36	0.432,0.52,0.403	-0.119
ENSG00000049541	RFC2	chr7	-	74243145	74243246	74238922	74238988	74249738	74249780	1,2,2	0,0,1	3,8,6	3,2,0	250	149	0.00311977	0.0294734	1.0,1.0,0.544	0.373,0.704,1.0	0.156
ENSG00000049541	RFC2	chr7	-	74249011	74249220	74243145	74243246	74249738	74249780	22,21,20	1,4,0	25,12,24	4,9,4	298	149	9.40764e-10	3.43345e-08	0.917,0.724,1.0	0.758,0.4,0.75	0.244
ENSG00000153250	RBMS1	chr2	-	160282256	160282304	160281313	160281364	160284774	160284868	24,22,23	83,71,117	20,28,29	29,23,47	197	149	1.51063e-08	4.54257e-07	0.179,0.19,0.129	0.343,0.479,0.318	-0.214
ENSG00000175764	TTLL11	chr9	-	122031722	122031856	121988909	121989770	122039271	122039368	5,6,4	1,1,3	10,6,14	5,3,8	283	149	0.00252995	0.0245499	0.725,0.76,0.412	0.513,0.513,0.48	0.13
ENSG00000153982	GDPD1	chr17	+	59257750	59257840	59248739	59248785	59267040	59267174	11,9,12	1,2,4	24,21,18	0,0,0	239	149	4.92659e-05	0.000747466	0.873,0.737,0.652	1.0,1.0,1.0	-0.246
ENSG00000163328	GPR155	chr2	-	174482872	174482918	174481496	174481987	174483009	174483158	0,0,0	5,5,14	4,4,6	25,16,27	195	149	7.27256e-09	2.30965e-07	0.0,0.0,0.0	0.109,0.16,0.145	-0.138
ENSG00000163328	GPR155	chr2	-	174483009	174483158	174481496	174481987	174486872	174487000	6,8,14	0,2,0	66,38,46	18,29,10	298	149	0	0	1.0,0.667,1.0	0.647,0.396,0.697	0.309
ENSG00000088970	KIZ	chr20	+	21136389	21136552	21132096	21132159	21161870	21162507	27,36,27	5,6,2	25,23,21	3,0,0	298	149	0.0022511	0.0221948	0.73,0.75,0.871	0.806,1.0,1.0	-0.152
ENSG00000067836	ROGDI	chr16	-	4801049	4801321	4800497	4800578	4801502	4801585	8,10,17	2,3,0	8,8,8	0,1,0	298	149	0.00194336	0.0195215	0.667,0.625,1.0	1.0,0.8,1.0	-0.169
ENSG00000067836	ROGDI	chr16	-	4802381	4802453	4801028	4801585	4802526	4802615	48,44,58	3,2,1	29,17,31	5,12,1	221	149	5.76287e-06	0.00010696	0.915,0.937,0.975	0.796,0.489,0.954	0.196
ENSG00000168255	POLR2J3	chr7	-	102544705	102544776	102541500	102541662	102566581	102566629	13,13,10	2,1,0	5,7,7	5,10,3	220	149	0	0	0.815,0.898,1.0	0.404,0.322,0.612	0.458
ENSG00000168255	POLR2J3	chr7	-	102544705	102544776	102541500	102541662	102566996	102567070	12,19,12	37,38,41	10,9,7	64,52,65	220	149	2.50519e-06	5.02682e-05	0.18,0.253,0.165	0.096,0.105,0.068	0.11
ENSG00000168255	POLR2J3	chr7	-	102566996	102568184	102541500	102541662	102569834	102569924	30,27,23	1,0,1	27,20,35	3,2,4	298	149	0.000918525	0.010105	0.938,1.0,0.92	0.818,0.833,0.814	0.131
ENSG00000106348	IMPDH1	chr7	-	128400831	128400891	128400332	128400539	128401014	128401116	77,81,96	12,18,10	145125124	1,0,3	209	149	0	0	0.821,0.762,0.873	0.99,1.0,0.967	-0.167
ENSG00000128595	CALU	chr7	+	128754261	128754455	128748572	128748804	128754528	128754722	491403453	162162208	562536529	109,87,98	298	149	0	0	0.602,0.554,0.521	0.721,0.755,0.73	-0.176
ENSG00000172530	BANP	chr16	+	87952180	87952273	87951444	87951515	87975047	87975185	1,6,5	8,17,12	0,3,1	31,37,34	242	149	0.000102623	0.00144233	0.071,0.179,0.204	0.0,0.048,0.018	0.129
ENSG00000129103	SUMF2	chr7	+	56074113	56074218	56072996	56073111	56074585	56074736	49,37,32	25,35,35	63,58,52	21,21,14	254	149	2.13352e-09	7.34573e-08	0.535,0.383,0.349	0.638,0.618,0.685	-0.225
ENSG00000129103	SUMF2	chr7	+	56074173	56074218	56068481	56068638	56076833	56076889	6,3,5	3,0,2	4,9,7	11,3,12	194	149	6.89457e-07	1.54786e-05	0.606,1.0,0.658	0.218,0.697,0.309	0.347
ENSG00000010270	STARD3NL	chr7	+	38198210	38198365	38178394	38178420	38202069	38202197	2,1,1	0,0,0	0,1,2	2,0,2	298	149	3.44803e-05	0.000543145	1.0,1.0,1.0	0.0,1.0,0.333	0.556
ENSG00000010270	STARD3NL	chr7	+	38202069	38202197	38201713	38201966	38207446	38207729	1,0,0	5,10,4	4,2,2	7,8,4	277	149	0.000508106	0.0060204	0.097,0.0,0.0	0.235,0.119,0.212	-0.156
ENSG00000197343	ZNF655	chr7	+	99561887	99562494	99560532	99560695	99563862	99564705	47,31,42	4,3,14	18,15,18	9,21,6	298	149	1.17594e-05	0.000204879	0.855,0.838,0.6	0.5,0.263,0.6	0.31
ENSG00000197343	ZNF655	chr7	+	99562367	99562494	99560532	99560695	99563862	99564705	44,26,21	4,3,14	6,15,19	9,21,6	276	149	8.31247e-05	0.00118882	0.856,0.824,0.447	0.265,0.278,0.631	0.318
ENSG00000197343	ZNF655	chr7	+	99562367	99562494	99560532	99560695	99571259	99571571	11,7,6	0,0,0	0,6,6	2,4,0	276	149	0.000236647	0.00304515	1.0,1.0,1.0	0.0,0.447,1.0	0.518
ENSG00000197343	ZNF655	chr7	+	99571259	99571379	99560532	99560695	99571687	99571792	0,0,0	7,9,3	2,4,1	10,6,15	269	149	0.00418951	0.0381345	0.0,0.0,0.0	0.1,0.27,0.036	-0.135
ENSG00000178234	GALNT11	chr7	+	152027596	152027718	152025713	152025884	152079286	152079408	2,2,7	0,0,1	0,1,6	3,7,7	271	149	0	0	1.0,1.0,0.794	0.0,0.073,0.32	0.8
ENSG00000178234	GALNT11	chr7	+	152027596	152027718	152025713	152025884	152094319	152094522	2,2,7	0,5,7	0,1,5	1,0,0	271	149	0.000766082	0.00863225	1.0,0.18,0.355	0.0,1.0,1.0	-0.155
ENSG00000178234	GALNT11	chr7	+	152079286	152079408	152027596	152027718	152094189	152094522	0,0,1	1,4,2	2,0,5	3,7,7	271	149	0.000861302	0.00955138	0.0,0.0,0.216	0.268,0.0,0.282	-0.111
ENSG00000165238	WNK2	chr9	+	93299069	93299261	93297852	93298067	93308327	93308584	2,3,5	0,0,0	24,21,19	12,7,12	298	149	2.41683e-07	5.91019e-06	1.0,1.0,1.0	0.5,0.6,0.442	0.486
ENSG00000165238	WNK2	chr9	+	93300050	93300149	93299069	93299261	93306776	93306821	0,3,1	1,0,0	13,17,23	1,5,1	248	149	0.00037348	0.00458902	0.0,1.0,1.0	0.886,0.671,0.933	-0.163
ENSG00000010810	FYN	chr6	-	111700103	111700268	111699514	111699670	111702884	111703034	43,34,33	6,10,14	192138168	76,60,79	298	149	3.27526e-07	7.80127e-06	0.782,0.63,0.541	0.558,0.535,0.515	0.115
ENSG00000105778	AVL9	chr7	+	32580218	32580272	32573198	32573418	32580801	32580890	22,10,11	0,0,1	7,18,9	3,4,6	203	149	8.68972e-13	4.82068e-11	1.0,1.0,0.89	0.631,0.768,0.524	0.322
ENSG00000142920	AZIN2	chr1	+	33082177	33082354	33081154	33081508	33092049	33092222	1,7,3	0,2,2	1,2,0	1,1,2	298	149	0.000380145	0.00466299	1.0,0.636,0.429	0.333,0.5,0.0	0.411
[truncated: 1,521 more rows]

## Sheet: MXE
GeneID	geneSymbol	chr	strand	1stExonStart_0base	1stExonEnd	2ndExonStart_0base	2ndExonEnd	upstreamES	upstreamEE	downstreamES	downstreamEE	IJC_SAMPLE_1	SJC_SAMPLE_1	IJC_SAMPLE_2	SJC_SAMPLE_2	IncFormLen	SkipFormLen	PValue	FDR	IncLevel1	IncLevel2	IncLevelDifference
ENSG00000155313	USP25	chr21	+	15833347	15833548	15842397	15842540	15831400	15831629	15864267	15864446	152127146	109116120	96,77,110	147,92,124	298	292	3.92806e-06	6.04063e-05	0.577,0.518,0.544	0.39,0.451,0.465	0.111
ENSG00000185437	SH3BGR	chr21	+	39499822	39499915	39508997	39509027	39475134	39475215	39511679	39511809	17,17,18	6,6,9	9,9,11	0,2,1	242	179	0.000266791	0.00253961	0.677,0.677,0.597	1.0,0.769,0.891	-0.236
ENSG00000185437	SH3BGR	chr21	+	39508997	39509027	39511679	39511809	39499822	39499915	39515087	39515207	1,2,8	24,18,17	6,8,3	19,16,12	179	279	0.0048466	0.0275947	0.061,0.148,0.423	0.33,0.438,0.28	-0.139
ENSG00000205581	HMGN1	chr21	-	39347246	39347292	39347915	39347952	39345145	39345274	39348291	39348339	1,2,0	4,3,9	4,12,6	5,1,4	186	195	0	0	0.208,0.411,0.0	0.456,0.926,0.611	-0.458
ENSG00000205581	HMGN1	chr21	-	39347378	39347478	39347915	39347952	39345145	39345274	39348291	39348339	1,2,0	46,22,50	4,12,6	40,32,32	186	249	0	0	0.028,0.108,0.0	0.118,0.334,0.201	-0.172
ENSG00000205581	HMGN1	chr21	-	39347378	39347478	39347915	39347952	39345829	39345958	39348291	39348339	0,1,2	17,23,12	4,2,6	20,11,13	186	249	2.20082e-10	7.58504e-09	0.0,0.055,0.182	0.211,0.196,0.382	-0.184
ENSG00000205581	HMGN1	chr21	-	39347378	39347483	39347915	39347952	39345145	39345274	39348291	39348339	1,2,0	61,56,60	4,12,6	61,60,57	186	254	7.99361e-15	4.38926e-13	0.022,0.047,0.0	0.082,0.215,0.126	-0.118
ENSG00000205581	HMGN1	chr21	-	39347378	39347483	39347915	39347952	39345829	39345958	39348291	39348339	0,1,2	32,55,24	4,2,6	34,34,21	186	254	7.47898e-08	1.74731e-06	0.0,0.024,0.102	0.138,0.074,0.281	-0.122
ENSG00000215386	MIR99AHG	chr21	+	16537378	16537439	16594339	16594454	16487489	16487538	16606993	16607087	27,25,37	2,4,9	43,30,38	15,13,16	210	264	5.49106e-08	1.33086e-06	0.944,0.887,0.838	0.783,0.744,0.749	0.131
ENSG00000099957	P2RX6	chr22	+	21026010	21026076	21026251	21026329	21025804	21025898	21026419	21026957	5,1,5	1,0,2	0,5,4	3,2,3	215	227	5.73934e-07	1.0916e-05	0.841,1.0,0.725	0.0,0.725,0.585	0.419
ENSG00000099958	DERL3	chr22	-	23838351	23838445	23838563	23838637	23837658	23837854	23838710	23838776	4,6,5	0,2,1	25,32,21	10,17,13	223	243	0	0	1.0,0.766,0.845	0.731,0.672,0.638	0.19
ENSG00000133424	LARGE1	chr22	-	33316084	33316248	33337645	33337801	33304228	33304507	33381918	33382044	7,2,7	3,5,8	50,35,40	32,27,27	298	298	0.00729472	0.0385312	0.7,0.286,0.467	0.61,0.565,0.597	-0.106
ENSG00000133424	LARGE1	chr22	-	33337645	33337801	33381918	33382044	33316084	33316248	33384191	33384304	8,2,14	13,11,11	59,39,46	51,29,30	275	298	1.41313e-09	4.37395e-08	0.4,0.165,0.58	0.556,0.593,0.624	-0.209
ENSG00000100429	HDAC10	chr22	-	50248661	50248751	50249102	50249168	50248224	50248292	50249327	50249454	7,16,3	0,0,1	11,6,5	0,1,5	215	239	0.00499239	0.0283086	1.0,1.0,0.769	1.0,0.87,0.526	0.124
ENSG00000100209	HSCB	chr22	+	28744614	28744704	28745863	28746008	28743881	28743978	28751240	28751288	44,49,39	75,53,47	80,78,60	60,81,50	239	294	0.000350008	0.00320314	0.419,0.532,0.505	0.621,0.542,0.596	-0.101
ENSG00000133466	C1QTNF6	chr22	-	37191671	37191737	37195380	37195512	37190864	37190928	37197602	37197841	3,2,3	4,2,4	0,1,0	1,3,5	281	215	4.2481e-05	0.000508464	0.365,0.433,0.365	0.0,0.203,0.0	0.32
ENSG00000100379	KCTD17	chr22	+	37060822	37060922	37061103	37061175	37059312	37059438	37061538	37061629	42,40,31	0,0,3	42,12,26	3,3,4	249	221	0.00179084	0.0122831	1.0,1.0,0.902	0.926,0.78,0.852	0.115
ENSG00000100124	ANKRD54	chr22	-	37832957	37833109	37833158	37833206	37832636	37832744	37833683	37833755	15,19,26	60,37,50	46,36,36	63,44,60	197	298	3.00533e-05	0.000374952	0.274,0.437,0.44	0.525,0.553,0.476	-0.134
ENSG00000100124	ANKRD54	chr22	-	37833683	37833755	37838499	37838593	37833158	37833206	37840186	37840234	0,1,0	23,15,19	4,4,8	36,30,33	243	221	4.46565e-10	1.47124e-08	0.0,0.057,0.0	0.092,0.108,0.181	-0.108
ENSG00000100320	RBFOX2	chr22	-	35809779	35810004	35938846	35938897	35781599	35781746	36028239	36028824	5,12,11	68111107	27,21,19	122,109,79	200	298	1.49372e-08	3.89207e-07	0.099,0.139,0.133	0.248,0.223,0.264	-0.121
ENSG00000100106	TRIOBP	chr22	+	37713209	37713411	37715762	37715934	37710426	37710566	37723184	37726503	9,9,3	3,6,5	5,4,5	8,6,13	298	298	0.000513985	0.00438579	0.75,0.6,0.375	0.385,0.4,0.278	0.221
ENSG00000054611	TBC1D22A	chr22	+	46797443	46797620	46878652	46878723	46793500	46793841	46891265	46891394	19,26,49	21,24,23	42,29,28	56,30,40	298	220	0.000357378	0.00325831	0.4,0.444,0.611	0.356,0.416,0.341	0.114
ENSG00000100307	CBX7	chr22	-	39134400	39134473	39138635	39138702	39133583	39134048	39141370	39141436	1,4,4	11,7,4	1,0,0	1,2,1	216	222	0.000519828	0.00443176	0.085,0.37,0.507	0.507,0.0,0.0	0.152
ENSG00000182541	LIMK2	chr22	+	31258290	31258426	31262133	31262239	31225719	31225819	31262594	31262791	3,3,5	6,2,19	43,29,34	30,40,34	285	255	9.69936e-09	2.61377e-07	0.309,0.573,0.191	0.562,0.393,0.472	-0.118
ENSG00000184381	PLA2G6	chr22	-	38139981	38140169	38143104	38143288	38134987	38135084	38145437	38145653	7,4,12	0,5,5	9,10,9	15,9,16	298	298	6.05565e-09	1.70594e-07	1.0,0.444,0.706	0.375,0.526,0.36	0.296
ENSG00000099917	MED15	chr22	+	20575112	20575232	20582610	20582747	20568520	20568631	20582839	20582967	34,27,31	73,69,99	15,20,12	169149146	269	286	0	0	0.331,0.294,0.25	0.086,0.125,0.08	0.195
ENSG00000125746	EML2	chr19	-	45617629	45617697	45619059	45619191	45616764	45616853	45621206	45621332	17,12,7	4,11,15	1,2,1	2,0,0	281	217	0.00539479	0.030168	0.766,0.457,0.265	0.279,1.0,1.0	-0.264
ENSG00000167733	HSD11B1L	chr19	+	5684988	5685119	5686415	5686527	5684818	5684905	5686899	5686991	2,6,4	0,0,0	2,14,4	7,0,2	280	261	8.46489e-05	0.000935953	1.0,1.0,1.0	0.21,1.0,0.651	0.38
ENSG00000167733	HSD11B1L	chr19	+	5684992	5685119	5686415	5686527	5684818	5684905	5686899	5686991	2,2,1	0,0,0	0,6,4	7,0,2	276	261	0.000134579	0.00142172	1.0,1.0,1.0	0.0,1.0,0.654	0.449
ENSG00000104774	MAN2B1	chr19	-	12647442	12647598	12648174	12648402	12647232	12647335	12649135	12649216	103,85,75	38,54,81	56,29,42	51,48,34	298	298	0.00681108	0.0365124	0.73,0.612,0.481	0.523,0.377,0.553	0.123
ENSG00000005206	SPPL2B	chr19	+	2334601	2334721	2337442	2337625	2328683	2328775	2338751	2338841	8,37,63	20,19,34	42,39,31	18,12,6	269	298	2.08564e-06	3.4532e-05	0.307,0.683,0.672	0.721,0.783,0.851	-0.231
ENSG00000105429	MEGF8	chr19	+	42348271	42348472	42349498	42349699	42344669	42344833	42350147	42350384	7,20,17	4,5,3	36,21,20	13,27,27	298	298	3.37343e-06	5.28812e-05	0.636,0.8,0.85	0.735,0.438,0.426	0.229
ENSG00000133275	CSNK1G2	chr19	+	1969507	1969959	1978304	1978345	1941171	1941418	1978441	1978511	29,51,74	84,53,41	86,64,60	42,36,40	298	190	3.74228e-09	1.09883e-07	0.18,0.38,0.535	0.566,0.531,0.489	-0.164
ENSG00000183597	TANGO2	chr22	+	20053436	20053551	20055942	20056013	20052464	20052584	20063337	20063442	9,13,22	5,13,8	5,6,9	12,27,17	264	220	1.04571e-09	3.31051e-08	0.6,0.455,0.696	0.258,0.156,0.306	0.344
ENSG00000183597	TANGO2	chr22	+	20055942	20056013	20061529	20061683	20052464	20052584	20063337	20063442	5,13,8	33,17,42	12,27,17	19,18,18	220	298	1.01603e-07	2.2753e-06	0.17,0.509,0.205	0.461,0.67,0.561	-0.269
ENSG00000104863	LIN7B	chr19	+	49114848	49114967	49115259	49115331	49114369	49114441	49116262	49116472	2,5,3	5,11,6	5,6,3	7,2,2	268	221	0.00926407	0.0467274	0.248,0.273,0.292	0.371,0.712,0.553	-0.274
ENSG00000105647	PIK3R2	chr19	+	18161053	18161185	18161278	18161495	18160918	18160969	18161965	18162051	30,43,41	4,10,16	81,72,79	47,45,45	281	298	1.50546e-13	7.03442e-12	0.888,0.82,0.731	0.646,0.629,0.651	0.171
ENSG00000071626	DAZAP1	chr19	+	1428841	1428995	1429966	1429996	1422347	1422396	1430221	1430362	22,19,21	34,36,43	10,7,10	36,32,31	298	179	0.000749861	0.00602306	0.28,0.241,0.227	0.143,0.116,0.162	0.109
ENSG00000125875	TBC1D20	chr20	-	445049	445130	447888	448074	441856	442043	462335	462516	94167177	115,88,96	38,54,63	16,24,21	298	230	0.000186946	0.00187313	0.387,0.594,0.587	0.647,0.635,0.698	-0.137
ENSG00000088367	EPB41L1	chr20	+	36214356	36214440	36218875	36218962	36212271	36212376	36221863	36221944	0,0,1	4,1,5	7,5,5	16,9,5	233	236	0	0	0.0,0.0,0.168	0.307,0.36,0.503	-0.334
ENSG00000092758	COL9A3	chr20	+	62819928	62819982	62821180	62821216	62819221	62819293	62821506	62821530	2,2,2	2,5,3	372370342	286283268	203	185	0	0	0.477,0.267,0.378	0.542,0.544,0.538	-0.167
ENSG00000092758	COL9A3	chr20	+	62836186	62836333	62836477	62836532	62835920	62835953	62837082	62837265	10,8,9	9,11,4	1077997948	601481550	296	204	1.77636e-15	1.0338e-13	0.434,0.334,0.608	0.553,0.588,0.543	-0.103
ENSG00000092758	COL9A3	chr20	+	62836477	62836532	62837082	62837265	62836186	62836333	62838683	62838761	2,5,1	20,19,20	539436489	160514711365	204	298	0	0	0.127,0.278,0.068	0.329,0.302,0.344	-0.167
ENSG00000124214	STAU1	chr20	-	49158436	49158497	49158938	49159146	49153932	49154071	49174194	49174263	2,1,1	3,1,2	16,12,15	1,1,4	298	210	2.33147e-14	1.20529e-12	0.32,0.413,0.261	0.919,0.894,0.725	-0.515
ENSG00000214078	CPNE1	chr20	-	35627279	35627413	35630438	35630490	35626566	35626803	35630740	35630795	262214293	261273300	200178155	130122115	201	283	2.40301e-07	4.94807e-06	0.586,0.525,0.579	0.684,0.673,0.655	-0.107
ENSG00000214078	CPNE1	chr20	-	35627279	35627413	35630740	35630795	35626566	35626803	35630900	35631034	165143180	263272300	118,86,134	130122115	204	283	0.000162557	0.00167122	0.465,0.422,0.454	0.557,0.494,0.618	-0.109
ENSG00000149474	KAT14	chr20	+	18150820	18150942	18159083	18159265	18145232	18145351	18161819	18162239	55,38,39	42,37,48	48,36,42	34,26,17	271	298	0.00823099	0.0426651	0.59,0.53,0.472	0.608,0.604,0.731	-0.117
ENSG00000149636	DSN1	chr20	-	36767968	36768042	36770872	36771193	36762460	36762548	36771424	36771473	99,90,110	5,12,11	62,51,46	0,0,0	298	223	8.96934e-08	2.03675e-06	0.937,0.849,0.882	1.0,1.0,1.0	-0.111
ENSG00000088356	PDRG1	chr20	-	31948807	31948882	31950311	31950387	31946495	31946576	31951874	31952046	68,59,74	70,60,89	60,49,58	35,42,33	225	224	0.000573102	0.00481416	0.492,0.495,0.453	0.631,0.537,0.636	-0.121
ENSG00000168734	PKIG	chr20	+	44589796	44589866	44614533	44614707	44582578	44582731	44618284	44619037	56,48,61	143,95,160	105,92,112	148131170	219	298	6.78036e-08	1.60337e-06	0.348,0.407,0.342	0.491,0.489,0.473	-0.119
ENSG00000154930	ACSS1	chr20	-	25022939	25023092	25023465	25023641	25021388	25021536	25030758	25030958	10,15,20	7,11,17	98,98,59	114111131	298	298	5.52906e-05	0.000647592	0.588,0.577,0.541	0.462,0.469,0.311	0.155
ENSG00000125977	EIF2S2	chr20	-	34090516	34090602	34093674	34093731	34088308	34089905	34096656	34096805	583440455	440356407	226216221	381327370	206	235	0	0	0.602,0.585,0.561	0.404,0.43,0.405	0.17
ENSG00000088812	ATRN	chr20	+	3545761	3545890	3547283	3547489	3540221	3540335	3549169	3549338	48,59,51	113,97,92	64,68,68	86,75,81	278	298	3.59703e-05	0.000436994	0.313,0.395,0.373	0.444,0.493,0.474	-0.11
ENSG00000125827	TMX4	chr20	-	7999731	7999822	8001495	8001541	7996025	7996071	8010199	8010315	5,14,16	32,46,49	16,15,17	30,35,39	195	240	0.00261894	0.0167066	0.161,0.273,0.287	0.396,0.345,0.349	-0.123
ENSG00000118276	B4GALT6	chr18	-	31645354	31645479	31666255	31666372	31630958	31631146	31684311	31684504	16,14,23	0,0,3	4,13,6	5,0,1	266	274	0.00525392	0.0294991	1.0,1.0,0.888	0.452,1.0,0.861	0.192
ENSG00000118276	B4GALT6	chr18	-	31645354	31645479	31657975	31658089	31638643	31638760	31666255	31666372	35,25,29	23,21,17	20,21,30	22,35,25	263	274	0.00926471	0.0467274	0.613,0.554,0.64	0.486,0.385,0.556	0.127
ENSG00000082397	EPB41L3	chr18	-	5395066	5395147	5395608	5395707	5394676	5394793	5396200	5396332	0,0,2	1,1,0	95,87,91	69,55,77	248	230	0	0	0.0,0.0,1.0	0.561,0.595,0.523	-0.226
ENSG00000134758	RNF138	chr18	+	32123517	32123574	32124733	32124845	32092689	32092886	32126692	32126800	0,0,1	63,71,51	3,7,11	60,68,76	206	261	6.54699e-13	2.91881e-11	0.0,0.0,0.024	0.06,0.115,0.155	-0.102
ENSG00000141446	ESCO1	chr18	-	21539919	21540009	21560858	21560990	21536041	21536185	21564202	21564317	36,30,19	25,15,14	21,14,20	19,18,22	281	239	0.0063353	0.0344367	0.551,0.63,0.536	0.485,0.398,0.436	0.133
ENSG00000141446	ESCO1	chr18	-	21560858	21560990	21564202	21564317	21539919	21540009	21566145	21566206	32,20,28	23,15,17	19,13,15	29,18,16	264	281	0.000747501	0.00600907	0.597,0.587,0.637	0.411,0.435,0.499	0.159
ENSG00000141449	GREB1L	chr18	+	21395384	21395561	21401149	21401326	21384205	21384403	21403871	21403994	4,0,0	2,2,4	5,9,4	10,4,2	298	298	7.24976e-14	3.50549e-12	0.667,0.0,0.0	0.333,0.692,0.667	-0.342
ENSG00000197563	PIGN	chr18	-	62072672	62072725	62074778	62074821	62041163	62045979	62082672	62082746	12,11,10	3,3,9	14,7,3	11,5,9	192	202	0.00750294	0.0394808	0.808,0.794,0.539	0.572,0.596,0.26	0.238
ENSG00000198795	ZNF521	chr18	-	25224344	25227697	25322007	25322187	25195159	25195244	25350906	25350947	11,9,16	11,8,10	32,42,33	51,41,49	298	298	0.00111358	0.00837281	0.5,0.529,0.615	0.386,0.506,0.402	0.117
ENSG00000073605	GSDMB	chr17	-	39906960	39906987	39909755	39909924	39906110	39906271	39912325	39912497	32,18,20	3,3,1	10,15,8	0,0,0	298	176	0.000976188	0.00751193	0.863,0.78,0.922	1.0,1.0,1.0	-0.145
ENSG00000170049	KCNAB3	chr17	-	7925096	7925183	7925682	7925726	7924414	7924500	7925930	7925975	5,8,3	10,2,2	28,20,28	43,23,28	193	236	0.000366038	0.00332478	0.379,0.83,0.647	0.443,0.515,0.55	0.116
ENSG00000030582	GRN	chr17	+	44345530	44345605	44346088	44346228	44345301	44345334	44349157	44349302	23,15,21	0,3,4	10,4,2	2,3,4	224	289	0.000384106	0.0034598	1.0,0.866,0.871	0.866,0.632,0.392	0.282
ENSG00000159842	ABR	chr17	-	1091664	1091850	1100636	1100735	1083519	1083627	1108933	1109100	48,31,23	62,48,52	93,89,80	44,64,45	248	298	0	0	0.482,0.437,0.347	0.717,0.626,0.681	-0.253
ENSG00000278259	MYO19	chr17	-	36509061	36509135	36512657	36512779	36507832	36507924	36513428	36513457	3,1,0	41,26,30	2,5,5	23,13,33	271	223	3.42437e-06	5.35933e-05	0.057,0.031,0.0	0.067,0.24,0.111	-0.11
ENSG00000185379	RAD51D	chr17	-	35107365	35107447	35116858	35117037	35106440	35106481	35118500	35118619	1,3,0	0,1,7	0,0,1	10,9,8	298	231	0.0022429	0.014709	1.0,0.699,0.0	0.0,0.0,0.088	0.537
ENSG00000186868	MAPT	chr17	+	45971858	45971945	45978374	45978440	45962320	45962470	45987039	45987095	5,1,2	1,1,0	3,4,2	4,9,7	236	215	0	0	0.82,0.477,1.0	0.406,0.288,0.207	0.465
ENSG00000078687	TNRC6C	chr17	+	78005057	78005079	78031515	78031842	78004167	78004269	78048844	78051448	1,0,0	8,13,6	2,1,1	9,5,5	171	298	0.00166885	0.0115659	0.179,0.0,0.0	0.279,0.258,0.258	-0.205
ENSG00000141480	ARRB2	chr17	+	4718260	4718345	4718611	4718684	4717887	4718023	4719282	4719420	48,39,55	29,22,16	82,92,81	77,70,64	234	222	8.35308e-08	1.91237e-06	0.611,0.627,0.765	0.503,0.555,0.546	0.133
ENSG00000067191	CACNB1	chr17	-	39184324	39184383	39184783	39184864	39184030	39184140	39186495	39186572	1,1,1	2,10,10	10,8,11	7,8,9	230	208	0	0	0.311,0.083,0.083	0.564,0.475,0.525	-0.362
ENSG00000108641	B9D1	chr17	-	19347783	19347880	19357839	19357951	19347198	19347331	19360319	19360388	80119131	68,64,55	140123126	68,39,27	261	246	0.000324939	0.00302209	0.526,0.637,0.692	0.66,0.748,0.815	-0.123
ENSG00000161526	SAP30BP	chr17	+	75703310	75703371	75703807	75703859	75702479	75702571	75704755	75704814	115,66,46	100105126	41,36,33	86,95,105	210	201	2.34356e-05	0.00030448	0.524,0.376,0.259	0.313,0.266,0.231	0.116
ENSG00000121104	FAM117A	chr17	-	49722498	49722594	49732550	49732720	49720325	49720436	49763891	49764131	2,8,19	9,0,8	35,11,26	21,12,21	298	245	0.00712816	0.0378365	0.154,1.0,0.661	0.578,0.43,0.504	0.101
ENSG00000125686	MED1	chr17	-	39431114	39431188	39431941	39432016	39427700	39427790	39434248	39434320	32,12,22	20,17,21	32,34,31	20,11,14	224	223	0.00075298	0.00604311	0.614,0.413,0.511	0.614,0.755,0.688	-0.173
ENSG00000103274	NUBP1	chr16	+	10743960	10744065	10747142	10747276	10743785	10743882	10755720	10755753	8,12,6	4,9,5	3,3,3	0,1,1	254	283	0.000509545	0.00436161	0.69,0.598,0.572	1.0,0.77,0.77	-0.227
ENSG00000127314	RAP1B	chr12	+	68624670	68624873	68641033	68641153	68610907	68611043	68648698	68648781	41,44,29	8,7,9	12,34,14	0,0,1	298	269	8.00101e-07	1.44808e-05	0.822,0.85,0.744	1.0,1.0,0.927	-0.17
ENSG00000127314	RAP1B	chr12	+	68624674	68624873	68641037	68641153	68610907	68611052	68648698	68648781	25,27,21	8,4,13	7,25,10	0,0,1	298	265	2.13455e-08	5.41664e-07	0.735,0.857,0.59	1.0,1.0,0.899	-0.239
ENSG00000009413	REV3L	chr6	-	111313351	111313489	111315266	111315381	111311068	111311259	111322568	111322678	28,23,15	33,41,35	50,32,36	51,36,40	264	287	0.00137417	0.0100191	0.48,0.379,0.318	0.516,0.491,0.495	-0.108
ENSG00000173818	ENDOV	chr17	+	80415649	80415821	80422205	80422245	80415166	80415250	80423519	80423632	38,44,60	13,10,12	11,13,24	3,1,0	298	189	0.0030052	0.0187348	0.65,0.736,0.76	0.699,0.892,1.0	-0.148
ENSG00000115159	GPD2	chr2	+	156476097	156476207	156496043	156496215	156436378	156436513	156510795	156510920	25,19,15	45,35,44	94,67,58	100,111,85	259	298	0.000167047	0.00170718	0.39,0.384,0.282	0.52,0.41,0.44	-0.105
ENSG00000141540	TTYH2	chr17	+	74252233	74252376	74253080	74253266	74250264	74250357	74253754	74253833	1,2,4	5,4,0	11,25,18	26,32,42	292	298	0.00351925	0.0211787	0.17,0.338,1.0	0.302,0.444,0.304	0.153
ENSG00000108406	DHX40	chr17	+	59579696	59579879	59586152	59586233	59579471	59579558	59587895	59588053	156128132	58,61,54	66,72,69	56,46,48	298	230	5.83278e-06	8.63614e-05	0.675,0.618,0.654	0.476,0.547,0.526	0.133
ENSG00000004897	CDC27	chr17	-	47123885	47123960	47129392	47129521	47122443	47122600	47132256	47132374	212155121	144126131	190181186	122,102,89	278	224	1.00589e-05	0.00014278	0.543,0.498,0.427	0.557,0.588,0.627	-0.101
ENSG00000007392	LUC7L	chr16	-	190540	190570	192926	193015	188968	190135	199061	199238	90,63,79	43,33,41	90,70,65	82,66,64	238	179	1.58459e-08	4.10683e-07	0.612,0.589,0.592	0.452,0.444,0.433	0.155
ENSG00000002834	LASP1	chr17	+	38890419	38890504	38898411	38898519	38878085	38878180	38914324	38914475	345431466	583453532	128,86,95	70,88,86	234	257	0.00140108	0.0101545	0.394,0.511,0.49	0.668,0.518,0.548	-0.113
ENSG00000161395	PGAP3	chr17	-	39674616	39674679	39684596	39684749	39673992	39674054	39685921	39686019	12,10,15	0,2,1	25,27,27	3,9,5	298	212	1.66533e-14	8.70182e-13	1.0,0.781,0.914	0.856,0.681,0.793	0.122
ENSG00000186998	EMID1	chr22	+	29243444	29243489	29254202	29254287	29234304	29234349	29258816	29259597	0,0,0	2,1,3	8,3,9	13,10,7	194	234	1.40909e-07	3.07061e-06	0.0,0.0,0.0	0.426,0.266,0.608	-0.433
ENSG00000127838	PNKD	chr2	+	218340727	218340786	218341533	218341626	218340028	218340141	218341980	218342144	3,8,10	6,8,11	5,2,5	26,8,18	208	242	4.06866e-06	6.22729e-05	0.368,0.538,0.514	0.183,0.225,0.244	0.256
ENSG00000172831	CES2	chr16	+	66941767	66941848	66942104	66942249	66941505	66941646	66942647	66942737	20,23,28	61,47,71	30,30,25	44,49,33	230	294	0.00040238	0.00360646	0.295,0.385,0.335	0.466,0.439,0.492	-0.127
ENSG00000182149	IST1	chr16	+	71923287	71923380	71924772	71924817	71922473	71922680	71927613	71929010	179240224	115110129	52,34,38	89,89,75	242	194	0	0	0.555,0.636,0.582	0.319,0.234,0.289	0.31
ENSG00000140650	PMM2	chr16	+	8806315	8806407	8811078	8811178	8801798	8801910	8811637	8811713	7,3,20	100,81,109	17,12,12	66,60,53	241	249	9.49624e-06	0.000135726	0.067,0.037,0.159	0.21,0.171,0.19	-0.103
ENSG00000153815	CMIP	chr16	+	81671965	81672070	81678274	81678628	81670141	81670245	81691774	81691840	29,14,13	44,61,51	38,30,24	34,39,52	254	298	0.000265103	0.00252849	0.436,0.212,0.23	0.567,0.474,0.351	-0.171
ENSG00000153406	NMRAL1	chr16	-	4469226	4469465	4474092	4474166	4466152	4466402	4474409	4474622	12,18,19	119102104	11,5,5	177152199	223	298	3.67439e-12	1.54595e-10	0.119,0.191,0.196	0.077,0.042,0.032	0.118
ENSG00000158966	CACHD1	chr1	+	64582155	64582304	64602805	64602912	64550593	64550656	64629354	64629481	2,2,2	10,14,7	15,16,25	24,14,19	298	256	0	0	0.147,0.109,0.197	0.349,0.495,0.531	-0.307
ENSG00000121274	TENT4B	chr16	+	50222305	50222434	50223173	50223387	50217555	50217663	50224656	50224783	53,44,49	71,81,72	39,38,24	31,32,33	278	298	0.00864672	0.0444173	0.445,0.368,0.422	0.574,0.56,0.438	-0.112
ENSG00000175344	CHRNA7	chr15	+	32111789	32111899	32153906	32153986	32101302	32101347	32157607	32157775	2,0,1	0,1,1	9,4,8	4,4,2	259	229	3.69569e-09	1.08844e-07	1.0,0.0,0.469	0.665,0.469,0.78	-0.148
ENSG00000012048	BRCA1	chr17	-	43049120	43049194	43051062	43051117	43047642	43047703	43057051	43057135	35,19,44	30,32,34	26,44,33	23,21,18	204	223	0.00776765	0.0405917	0.561,0.394,0.586	0.553,0.696,0.667	-0.125
ENSG00000012048	BRCA1	chr17	-	43106455	43106533	43115725	43115779	43104867	43104956	43124016	43124115	13,16,16	16,30,24	30,38,14	11,13,10	203	227	9.15194e-09	2.49153e-07	0.476,0.374,0.427	0.753,0.766,0.61	-0.284
ENSG00000124198	ARFGEF2	chr20	+	49028529	49028668	49032048	49032166	49025312	49025481	49033022	49033199	71,64,62	55,32,48	34,36,42	44,44,33	288	267	0.00468286	0.0267893	0.545,0.65,0.545	0.417,0.431,0.541	0.117
ENSG00000168137	SETD5	chr3	+	9429826	9430051	9433844	9433950	9428822	9429009	9434333	9434485	25,19,13	63,35,31	52,66,60	32,51,34	298	255	0	0	0.253,0.317,0.264	0.582,0.525,0.602	-0.292
ENSG00000132600	PRMT7	chr16	+	68321425	68321462	68324682	68324832	68315896	68316074	68329065	68329174	29,23,30	89,78,82	11,10,15	84,68,63	186	298	0.000239721	0.00231136	0.343,0.321,0.37	0.173,0.191,0.276	0.131
ENSG00000103148	NPRL3	chr16	-	123506	123545	124936	125073	119125	119255	130521	130591	12,8,10	2,4,0	10,9,11	0,0,0	286	188	2.00549e-05	0.000265188	0.798,0.568,1.0	1.0,1.0,1.0	-0.211
ENSG00000113648	MACROH2A1	chr5	-	135350822	135350913	135352945	135353045	135345967	135346057	135360496	135360607	449415412	328361449	716565614	280196202	249	240	0	0	0.569,0.526,0.469	0.711,0.735,0.746	-0.209
ENSG00000113648	MACROH2A1	chr5	-	135350822	135350913	135352945	135353045	135345967	135346057	135369405	135369603	181135160	130,98,170	261209205	84,70,70	249	240	0	0	0.573,0.57,0.476	0.75,0.742,0.738	-0.204
ENSG00000113648	MACROH2A1	chr5	-	135350822	135350913	135360496	135360607	135345967	135346057	135369405	135369603	202151149	130,98,170	197165162	84,70,70	260	240	3.24784e-10	1.08962e-08	0.589,0.587,0.447	0.684,0.685,0.681	-0.142
ENSG00000007541	PIGQ	chr16	+	580182	580263	580857	580972	579068	579180	582247	582309	40,60,55	33,51,96	55,54,45	34,29,24	230	264	2.69399e-06	4.32775e-05	0.582,0.575,0.397	0.65,0.681,0.683	-0.153
ENSG00000243943	ZNF512	chr2	+	27599969	27600053	27600690	27600815	27599582	27599678	27601355	27601442	52,58,70	76,48,57	36,50,36	63,56,65	233	274	0.00562953	0.0311402	0.446,0.587,0.591	0.402,0.512,0.394	0.105
ENSG00000167106	FAM102A	chr9	-	127950422	127950539	127953574	127953604	127948367	127948414	127953804	127953925	22,8,9	21,20,24	6,7,9	36,32,41	179	266	1.18474e-06	2.08974e-05	0.609,0.373,0.358	0.199,0.245,0.246	0.217
ENSG00000112685	EXOC2	chr6	-	629834	629961	632940	633117	619429	619543	637700	637861	63,73,70	67,58,70	73,61,66	51,24,34	298	276	0.000183717	0.00184839	0.465,0.538,0.481	0.57,0.702,0.643	-0.144
ENSG00000112685	EXOC2	chr6	-	657162	657250	689138	689212	637700	637861	693018	693111	14,12,17	2,0,2	7,10,3	13,5,2	223	237	7.77156e-16	4.69142e-14	0.882,1.0,0.9	0.364,0.68,0.615	0.374
ENSG00000141084	RANBP10	chr16	-	67734857	67735042	67738012	67738035	67731028	67731584	67744287	67744455	1,3,4	22,23,31	4,3,4	25,5,13	172	298	0.00405439	0.0238961	0.073,0.184,0.183	0.217,0.51,0.348	-0.212
ENSG00000187741	FANCA	chr16	-	89749729	89749902	89752137	89752222	89748658	89748767	89758576	89758705	16,16,19	58,39,37	11,7,6	40,42,39	234	298	0.00223128	0.0146427	0.26,0.343,0.395	0.259,0.175,0.164	0.133
ENSG00000103091	WDR59	chr16	-	74887682	74887755	74889702	74889815	74886269	74886396	74892483	74892565	59,40,39	31,27,31	57,43,46	106,66,71	262	222	6.66134e-16	4.04635e-14	0.617,0.557,0.516	0.313,0.356,0.354	0.222
ENSG00000007545	CRAMP1	chr16	+	1637823	1637907	1641138	1641187	1632211	1632365	1652495	1652581	19,19,34	6,6,10	19,13,11	7,16,11	233	198	0.00171729	0.0118204	0.729,0.729,0.743	0.698,0.408,0.459	0.212
ENSG00000174628	IQCK	chr16	+	19735352	19735450	19763847	19764112	19733697	19733827	19827025	19827137	23,29,26	6,1,1	10,25,15	4,2,6	247	298	0.00174107	0.0119586	0.822,0.972,0.969	0.751,0.938,0.751	0.108
ENSG00000174628	IQCK	chr16	+	19764034	19764112	19788837	19788922	19763847	19763900	19827025	19827075	14,11,9	56,34,29	17,15,13	37,24,19	227	234	0.000454879	0.00396716	0.205,0.25,0.242	0.321,0.392,0.414	-0.143
ENSG00000161533	ACOX1	chr17	-	75960214	75960375	75973624	75973785	75957458	75957566	75978533	75978693	45,40,35	50,39,51	24,16,24	97,118,79	298	298	0	0	0.474,0.506,0.407	0.198,0.119,0.233	0.279
ENSG00000140694	PARN	chr16	-	14591912	14593378	14599903	14599960	14586317	14586361	14604145	14604226	51,15,26	4,8,10	28,29,26	1,0,3	206	298	2.04141e-06	3.39153e-05	0.949,0.731,0.79	0.976,1.0,0.926	-0.144
ENSG00000116539	ASH1L	chr1	-	155459796	155459898	155477885	155482449	155438326	155439068	155521099	155521618	34,52,31	26,33,18	32,33,27	31,29,31	298	251	0.00889433	0.0453871	0.524,0.57,0.592	0.465,0.489,0.423	0.103
ENSG00000141699	RETREG3	chr17	-	42586764	42586891	42587833	42587864	42586052	42586137	42592055	42592162	6,6,13	55,55,57	16,12,4	40,21,12	180	276	5.54421e-06	8.28988e-05	0.143,0.143,0.259	0.38,0.467,0.338	-0.213
ENSG00000140988	RPS2	chr16	-	1962496	1962656	1963148	1963256	1962057	1962270	1964275	1964365	578546065164	6988926410275	598456495780	181201635916403	257	298	0	0	0.49,0.366,0.368	0.277,0.286,0.29	0.124
ENSG00000162971	TYW5	chr2	-	199936404	199936492	199938932	199939070	199935930	199936047	199943764	199943834	0,0,0	14,9,5	1,1,11	8,14,12	287	237	1.3533e-05	0.000185249	0.0,0.0,0.0	0.094,0.056,0.431	-0.194
ENSG00000162971	TYW5	chr2	-	199938932	199939070	199940088	199940133	199935930	199936047	199943764	199943834	11,9,15	0,0,0	6,9,10	1,1,11	194	287	1.90737e-07	3.98661e-06	1.0,1.0,1.0	0.899,0.93,0.574	0.199
ENSG00000162971	TYW5	chr2	-	199938932	199939070	199943764	199943834	199935930	199936047	199948336	199948472	7,5,10	0,0,0	10,5,1	2,6,9	219	287	7.59531e-08	1.77024e-06	1.0,1.0,1.0	0.868,0.522,0.127	0.494
ENSG00000162971	TYW5	chr2	-	199938932	199939070	199943764	199943834	199936404	199936492	199948336	199948472	7,6,10	31,34,20	10,4,1	48,31,37	219	287	0.00700377	0.0372741	0.228,0.188,0.396	0.214,0.145,0.034	0.14
ENSG00000140157	NIPA2	chr15	+	22851638	22851870	22858539	22858630	22838686	22838921	22860628	22860789	89102139	146130129	129,86,103	78,99,83	298	240	0.00455947	0.0263614	0.329,0.387,0.465	0.571,0.412,0.5	-0.101
ENSG00000102878	HSF4	chr16	+	67167474	67167599	67167823	67167947	67167119	67167222	67168830	67168936	10,9,11	21,15,25	23,22,37	27,30,27	274	273	0.000180405	0.00182262	0.322,0.374,0.305	0.459,0.422,0.577	-0.152
ENSG00000187446	CHP1	chr15	+	41262755	41262883	41270556	41270618	41256909	41256990	41278766	41278889	268203254	147,70,88	94,105,86	33,23,17	277	211	0.00149233	0.0106412	0.581,0.688,0.687	0.685,0.777,0.794	-0.1
ENSG00000182718	ANXA2	chr15	-	60386027	60386086	60393037	60393440	60364428	60364523	60397942	60397986	6,10,15	30,19,19	2,2,2	12,6,15	298	208	0.00448511	0.0259623	0.122,0.269,0.355	0.104,0.189,0.085	0.123
ENSG00000182718	ANXA2	chr15	-	60393012	60393440	60396372	60396427	60386027	60386086	60397942	60397986	1,3,3	10,14,17	0,0,0	2,2,3	204	298	0.00030698	0.00286328	0.127,0.238,0.205	0.0,0.0,0.0	0.19
ENSG00000182718	ANXA2	chr15	-	60393037	60393440	60396372	60396427	60386027	60386086	60397942	60397986	1,3,3	17,22,19	0,0,0	3,2,3	204	298	0.00105094	0.00799221	0.079,0.166,0.187	0.0,0.0,0.0	0.144
ENSG00000157823	AP3S2	chr15	-	89877305	89877424	89878264	89878300	89871474	89871546	89888520	89888632	8,7,3	8,5,4	7,2,2	16,12,5	185	268	0.000282089	0.00265661	0.592,0.67,0.521	0.388,0.194,0.367	0.278
ENSG00000051825	MPHOSPH9	chr12	-	123210055	123210162	123214743	123214834	123202623	123203084	123218375	123218478	25,13,13	12,9,20	16,14,11	23,19,32	240	256	0.000422941	0.00375394	0.69,0.606,0.409	0.426,0.44,0.268	0.19
ENSG00000168803	ADAL	chr15	+	43335695	43335826	43336625	43336686	43333310	43333434	43340264	43340352	2,3,5	23,15,9	0,0,0	11,3,3	280	210	0.000178293	0.0018088	0.061,0.13,0.294	0.0,0.0,0.0	0.162
ENSG00000140525	FANCI	chr15	+	89268398	89268525	89273376	89273469	89264521	89264607	89274167	89274304	117,72,82	75,51,52	168127146	74,56,52	276	242	6.83869e-06	0.000100098	0.578,0.553,0.58	0.666,0.665,0.711	-0.11
ENSG00000137812	KNL1	chr15	+	40611477	40611511	40615340	40615378	40610244	40610297	40618958	40619011	10,6,8	3,9,9	6,2,3	9,9,10	183	187	0.00108866	0.00821483	0.773,0.405,0.476	0.405,0.185,0.235	0.276
ENSG00000260123	CARMAL	chr15	+	89070090	89070191	89075295	89075384	89041222	89041300	89082490	89082819	6,1,4	2,4,6	2,7,1	0,0,0	250	238	7.91184e-09	2.17833e-07	0.741,0.192,0.388	1.0,1.0,1.0	-0.56
ENSG00000125970	RALY	chr20	+	34073818	34073866	34075873	34076040	34073562	34073635	34076701	34076815	196230260	794780825	235214217	530427459	197	298	1.60592e-11	6.37057e-10	0.272,0.308,0.323	0.401,0.431,0.417	-0.115
ENSG00000204852	TCTN1	chr12	+	110641023	110641149	110644966	110645129	110640382	110640517	110647210	110647336	50,34,30	50,36,45	73,89,58	47,48,58	275	298	0.00106502	0.00806775	0.52,0.506,0.419	0.627,0.668,0.52	-0.123
ENSG00000136378	ADAMTS7	chr15	-	78776748	78776841	78777443	78777588	78776187	78776333	78788230	78788374	21,31,24	11,11,10	8,6,6	7,5,9	294	242	0.00548648	0.0305577	0.611,0.699,0.664	0.485,0.497,0.354	0.213
ENSG00000103852	TTC23	chr15	-	99234987	99235080	99241364	99241559	99228532	99228732	99245388	99245510	22,33,24	3,4,6	47,31,37	4,0,1	298	242	0.00368251	0.0220248	0.856,0.87,0.765	0.905,1.0,0.968	-0.127
ENSG00000068305	MEF2A	chr15	+	99645560	99645764	99690240	99690428	99632977	99633173	99706728	99706855	55,59,54	50,37,49	91,95,68	121,99,108	298	298	2.56552e-05	0.000328083	0.524,0.615,0.524	0.429,0.49,0.386	0.119
ENSG00000153214	TMEM87B	chr2	+	112064161	112064253	112066935	112067067	112059976	112060037	112074911	112074962	10,12,18	17,19,26	8,19,15	81,68,67	241	281	2.27691e-10	7.81953e-09	0.407,0.424,0.447	0.103,0.246,0.207	0.241
ENSG00000153214	TMEM87B	chr2	+	112066935	112067067	112074911	112074962	112064161	112064253	112077191	112077282	23,24,24	16,8,7	57,31,45	28,36,42	281	200	0.00114218	0.0085457	0.506,0.681,0.709	0.592,0.38,0.433	0.164
ENSG00000156958	GALK2	chr15	+	49225204	49225349	49235624	49235739	49217189	49217313	49235850	49235941	7,7,4	5,0,4	5,10,9	0,0,0	294	264	4.238e-08	1.04276e-06	0.557,1.0,0.473	1.0,1.0,1.0	-0.323
ENSG00000166734	GOLM2	chr15	+	44322964	44323019	44337762	44337907	44288718	44289356	44338236	44338317	41,52,49	247146167	41,41,39	66,89,93	204	294	2.43115e-06	3.96449e-05	0.193,0.339,0.297	0.472,0.399,0.377	-0.14
ENSG00000183077	AFMID	chr17	+	78204827	78204900	78205439	78205518	78202702	78202751	78205945	78206050	31,22,25	1,3,1	1,12,6	3,7,5	222	228	1.26238e-10	4.54412e-09	0.97,0.883,0.963	0.255,0.638,0.552	0.457
ENSG00000224078	SNHG14	chr15	+	25053827	25053967	25056482	25056622	25050525	25051236	25059154	25059294	9,10,5	7,8,9	8,4,7	16,16,12	289	289	0.00285149	0.0179842	0.562,0.556,0.357	0.333,0.2,0.368	0.191
ENSG00000224078	SNHG14	chr15	+	25089613	25089866	25089911	25090010	25087466	25087599	25091589	25091719	73,50,49	14,8,26	44,40,63	4,2,5	298	248	3.58774e-07	7.11617e-06	0.813,0.839,0.611	0.902,0.943,0.913	-0.165
ENSG00000157869	RAB28	chr4	-	13381490	13381594	13460698	13460828	13376544	13376622	13474317	13474406	83,45,83	102,75,80	41,43,50	103,99,79	279	253	4.32888e-05	0.000516226	0.425,0.352,0.485	0.265,0.283,0.365	0.116
ENSG00000177879	AP3S1	chr5	+	115866669	115866761	115895086	115895158	115841934	115842106	115902884	115902992	134184190	152,98,159	305230241	130128109	241	221	7.79248e-10	2.49129e-08	0.447,0.633,0.523	0.683,0.622,0.67	-0.124
ENSG00000172339	ALG14	chr1	-	95027128	95027260	95064865	95065017	94974404	94983306	95072762	95072951	6,26,25	20,14,13	62,68,53	27,30,25	298	281	1.84404e-07	3.89614e-06	0.221,0.637,0.645	0.684,0.681,0.667	-0.176
[truncated: 829 more rows]

## Sheet: A3SS
GeneID	geneSymbol	chr	strand	longExonStart_0base	longExonEnd	shortES	shortEE	flankingES	flankingEE	IJC_SAMPLE_1	SJC_SAMPLE_1	IJC_SAMPLE_2	SJC_SAMPLE_2	IncFormLen	SkipFormLen	PValue	FDR	IncLevel1	IncLevel2	IncLevelDifference
[truncated: 554 more rows]

[truncated: 2 more sheets: A5SS, RI]
