# Supplementary material for: Multi-omics landscape of alternative splicing in diffuse midline glioma reveals immune- and neural-driven subtypes with implications for spliceosome-targeted therapy
Source: Front Immunol. 2025 Apr 16;16:1587009. doi: 10.3389/fimmu.2025.1587009 (PMC12040961; doi:10.3389/fimmu.2025.1587009)
Supplement: Supplementary Data Sheet 5 — The qRT-PCR primer list. [file Table5.xlsx]

## Sheet: Sheet1
Name	Sequence (5' to 3')
H-ACTIN-F	TCCCTGGAGAAGAGCTACG
H-ACTIN-R	GTAGTTTCGTGGATGCCACA
H-RALYL-F	TCAACTCCCGTGTTTTCATCG
H-RALYL-R	ACCTTTGTGAACGGAACATCC
H-COL9A1-F	GCCTTCCGGGCATTAAGGG
H-COL9A1-R	GCAAACCGTTGGGACCTCTT
H-S100B-F	TGGCCCTCATCGACGTTTTC
H-S100B-R	ATGTTCAAAGAACTCGTGGCA
H-ACAN-F	CCCCTGCTATTTCATCGACCC
H-ACAN-R	GACACACGGCTCCACTTGAT
H-NEFM-F	GCTCGTCATTTGCGCGAATAC
H-NEFM-R	TTTCTGTACGCAGCGATTTCTAT
H-CBR1-F	CAAGCTGAAGTGACGATGAAAAC
H-CBR1-R	ATACGTTCACCACTCTCCCTT
H-MKX-F	CGAACACTACCATGATGGGAAA
H-MKX-R	TTCTGATGACGATGGAGACACTA
H-MYL9-F	TCTTCGCAATGTTTGACCAGT
H-MYL9-R	GTTGAAAGCCTCCTTAAACTCCT
H-FOXF1-F	CCCAGCATGTGTGACCGAAA
H-FOXF1-R	ATCACGCAAGGCTTGATGTCT
H-ARMCX2-F	AAGGGTGTAACCAGGTCCC
H-ARMCX2-R	CCTGTCCGCCATTAGCAGA
H-SLC14A1-F	TGGCTGGGAACAGTGGTCT
H-SLC14A1-R	AGTCTCCCTTGTCCGAAAAGA
H-OBSCN-F	GGATGGAGAGTTCCGTGATTCT
H-OBSCN-R	AGGTAGCCGTCGATAGTGACA
H-LRRC8B-F	TTTATGCTCAACGGTCTTCCAG
H-LRRC8B-R	GGTCTACGACCAGAGATGAATGG
H-RGL1-F	GGAATGCAATCGCTTCCATACT
H-RGL1-R	CCGTGTGAGATAATCCAGCAG
H-NUCB2-F	GGGAGGCTAAGCAAAGAACTG
H-NUCB2-R	TCCATGCCTATATCTTGAAGGGA
H-ARHGEF9-F	AGTATCCCTTACAGTTGGCTGA
H-ARHGEF9-R	CGCTTGCGTTCGTTGATCTG
